# Supplementary material for: Comparative Genomics Discloses the Uniqueness and the Biosynthetic Potential of the Marine Cyanobacterium Hyella patelloides
Source: Front Microbiol. 2020 Jul 7;11:1527. doi: 10.3389/fmicb.2020.01527 (PMC7381351; doi:10.3389/fmicb.2020.01527)
Supplement: Supplementary file 6 [file Data_Sheet_6.FASTA]

>Hyella_patelloides
---ATGCCCCGTGTCGTCTTAGTTCATCCCGAAATTCCTCCCAATACGGGAAATATTGCTCGTACCTGCGCTGCTACCAAAACAGAATTACACTTAGTAGCACCATTAGGTTTTGAAATCAGCGATCGCTATTTGAAAAGAGCAGGTTTAGATTATTGGCCCTACGTAGACTTACATTATCATCAAGACCTGGAATACTTTTGGCAACATTATCGCGAGCGAGACGGCAATTTAATCGGCTTTACAGTGCGGGGTAGCGGTGACTATCTTGACTACCAATATCAAGCTAATGATTGGTTATTGTTTGGCTGTGAAACCAAAGGTTTACCCCCAGAAGTTTTAGATGCTTGTCACTATCGAGCCTATATTGAAATCGCTCAACCTCAAGTACGCAGTCTTAATCTTTCGGTGAGTGTTTCTATTGCTTTATTTGAAGCCATTAGGCAAGCAAAAATAACATCAAGGATTAATAGT---------------GTGTTACTTTCCAAGGGATTTGAAGTAGAAATGTATACTGGCACGCCTCAAGGTGATGTCATCGGACTATCAGATAAAATTGTCAAGCAATTAGATGGTTGTTTTGTCCGCGAACCAGACAGTAGAAATGTAGAATATACCACTGCGCCCTATACCAGCTATGCCCGCCTGTTGTGCGCTCTACTTAAACCACGACAAAAATTAAGAACCTATATCCGCAGCTTGGGCAATTATACTATTCTTCCTGGTAGTACTTTATCCCTGGGAGATAGCAGCCGTTTCTTTCGTTCCGATCCCCAAAATCCTTATCATGAGTATATTGAGCAAACCTATGGTACAGATGTTGTAACTGCCAGCATTCATATTAATGTAGGTATTAGCGATCCAGAAAAATTAATCCAAGCCTGTCGTTTAATTCGCTTAGAAGCACCTCTTTATTTAGCTTTAAGTGCCTCTTCTCCCTTTTTAGATGGCAAGGCTACAGGCTATCATTCTACTCGCTGGCAGATGTTTCCGAAAACTCCCCGTAATGTACCTTTGTTTAGCTCTCACAAACATTTTATAGATTGGACAGAAGAACAATTAGCTATTGGCACTATGGAAAATGTTCGTCATTTGTGGTCATCTGTCAGACCTAATGGCGATCGCAGACCTTATAATCTCAACCGTTTAGAATTGCGTATTTGTGATTTGGTAGTCGATCCGATTGCATTACTGGCAATTACTGCTTTACTCGAAGGTAGAATTAACCAGATGTTGCAATACCCAAATCTCGATCCACTACAGCAGAGTAAATTTACTC------------CAGAGGAATTAGTAACTATGGCAGATAACAATGAAACTGCGGTAGCCCACAATAGCTTAGATGCCCAACTGCAACATTGGCAAGATGGACGCACCATTACAGCTAAAGATTGGATTGGTGAGATTTACGAACAGATTTACCCGACAGTTAAGCCAAAAGGGTATAGTTGTTTCCTCTCCCCAGTGAAAAAAATTCTGCGATCGGGTAACATGGCTCAACAGTGGCTACAACAATATCAACAAGGTACAGCTATTCCCGCTATCATCGAACAAGCAATTCAAGAAATGGCTCAACAAGAAAAAGACTTAGAATATAATCTTTGTCAGCCAATTTTAGTCGCCATGAGCGCAGAAATCCTGATTGAATTAGAAAACGCTGTTGAAAGTCGCCGTAACTTTGCTATCATTTCTCACCCTGACGCGGGTAAAACAACCCTGACAGAAAAGCTATTGCTATATGGGGGTGCAATTCATGAAGCGGGTTCAGTAAAGGCGAGAAGAGCGCAACGTAAAGCTACTTCAGATTGGATGGAAATGGAGCAGCAAAGGGGTATTTCGATCACCTCTACAGTATTGCAGTTCAGTTACGATGATTTCCAGATTAACCTGTTAGATACCCCTGGACACCAAGACTTTAGTGAAGATACTTATCGCACTTTAGCAGCAGCCGATAATGCTGTCATGTTAATCGATGCAGCAAAAGGTTTAGAGCCTCAAACGCGTAAATTGTTTGAAGTTTGTCAGATGCGATCGCTGCCCATCTTTACATTTATTAATAAATTAGATCGTCCTGGAAGAGAAGCTTTAGAGTTATTGGACGAGATCGAGCAAGAGCTAGGGATGAAAACCTATGCGGTAAATTGGCCTGTTGGTATGGGCGATCGCTTTCAAGGGGTATTCGACCGAGTTAAAAAACAGATACATTTGTTTGAAAGACGCGCTCACGGAAGTAAAACAGCCCAAGACACAGTAATTGATTTAGGCGACTCCAGAATTGAAGAATTTCTCGACCAGGAGCTTTATTATCAGCTAAAAGAAGAATTAGAGATTTTAGACGAGATAGCCGAAGATTTCGATCTCGAACAAATTCATGCAGGAAAAATGACTCCTGTATTCTTTGGTAGTGCCATGACTAACTTTGGGGTAGAGTTGTTCTTAAAGTCCTTTTTAGACTATGCTCTCAAACCAGAAGGGCGTAACTCATCAGAAGGAGAAATCGAGCCTACTTATCCTGAATTTACAGGGTTTGTCTTTAAGTTACAGGCAAACATGGATCCCAAACATAGAGACAGAGTAGCATTTGTCAGGGTGTGTACTGGTAAGTTTGAAAAAGACATGACTGTCAAACACGCCCGTACAGGAAAAACTGTCAGGTTGTCTCGCCCTCAGAAACTATTTGCTCAAGGTAGAGAATCTTTAGATGTAGCATATCCAGGGGATGTTATAGGTTTAAATAATCCTGGGGTGTTTGCGATCGGCGATACTATTTACAATGGCAAAAAGATTGAGTATGAAGGGATACCTTGCTTTTCTCCTGAAATTTTTTCCTATCTGAAAAATCCCAACCCTTCTAAATTCAAACAATTCCAAAAAGGTATCACCGAATTACAAGAAGAAGGTGCAGTACAAATTATGTACTCTGCTGATGAGTTTAAACGCGAGCCTATCTTAGCAGCAGTGGGACAACTCCAGTTTGAAGTAGTGCAGTTTCGTTTGAAAAATGAATATAACGTAGAAACCAACTTAGAGCCTTTGCCCTATAGCGTTGCTCGTTGGATAGGCGGTGGTTGGGAAGCTCTCGAAAAAGCAGGACGAATTTTTAACACGATGACAGTTAAAGATAGCTGGAATAGACCAGTACTACTGATTAAAAATCAATGGAACGTAGCACAAATTGTCGGCGATTATCCCGATCTTAATTTAAAATCCACTGCACCTGTGGGTTCAGGAATTCAGCCCGAT---------------------------------------ATGCTTCCTTCTGACCTTTTAATTTATCGCCAAAATGGGGAAACTGTTGTTCCCAAGAAATTAGCCATTGATGATAGAATTATCGGCATAGCAAGCGATCGCGTTGAATGTTTTCAGGAATATAAGGGTAAAACTCAGGGAGAGTTAGACCAAAAGTTACTAGAAATGGAGGGAGATAGCCCTGATTATCGGGTTAAGCGAGGTTTTGCTCATATTTTAAAAAGTAGTTTTTCTACCTTTGAAATTGTTAGCCCCCTTGAACCACAAATTTTAAGACAAAAAGTATTTGCAGAAGCAGCTAAAACTAAAACTATTCCTGATTGTCGTAGTGATACTTTAGAAGCCGTTTCTCAAAGTTTGGGTGCAGAATTAAAGCGTACTGTATCCCTTGAAGAAATCGAAAAAGGTTTGTATGCAGACTTACAAGAAAATCGTATTTTAATAGAATTTGATGCGCCAATTCCTGATAGTTTGATTCATCGTTATAATCTGTCGCAAGTACAGGGTATTTTCTATCGTGCTAGCAGCATAATTATTAATGCTCATCGCAACGATCCAGGGGAATATAAATTACTGTTTCGCTATCTTAAATTATTTCAATTAATGGCATATATTGAAGGAGATTCCGATACAGGTTTTACTATTACTATAGATGGTCCTACCAGCTTGTTTAAAGCTAGTACTCGTTACGGCTTATCTTTAGCCAAAATGATACCTGCGTTGCTTCATGTAACCAAGTGGAGTTTGCAAGCCAAATTACAACAAAAAGACCCTTATACAGGTAGTGTTAAATCAGGAAGATTTACTCTAGAAAGCGATCGCTGTAATTTAGTAAGCCACTATCCCCCAGGAAAGCCTTACGACAGTATGTTAGAACAATCTTTTGCCAAGAGTTGGGCAAGAGCTAAAACAGAATGGCGATTAGAAAGAGAAGTGGATTTAGTACCTCTTCCTGGTAGTGTCATGATTCCCGATTTTCGTTTAGTACATCCTGATGGACGAGATTTTCTACTCGAAATTGTCGGTTATTGGCGACCAGAATACTTAAAGAAAAAGTTTTATCAAGTCCGCAATTCAGACTCTACTAATTTGATTTTGGCTGTTTCAGAAAGACTTAATTTAGAAAAGGCTGGAGTTAATTTTACTGAGCTACCTAATAGAGTAATTTGGTTTAAAAATAAGCTGCAAGCGAAAGCTGTTTTAGAAATTTTAGAT---ATGAAACTATTAGTAGTTGGTGCGACTGGTACTTTGGGGAGACAAGTAGTCCGCCATGCTTTAGATAAAGGCTATGAAGTACGCTGCTTAACACGCAGTCTCAGTAGAGCATCTTTTTTAAGTGAATGGGGCGCAGAAGTTGTTAAGGGTGATATCTGCAATCAAGAAACTATTGCACCTGCGCTAGATGGAGTGGATGCAGTGATTGATGCAGCAACTACAAGAATTACTGATACTTTGAGCATTAAAACTGTAGATTGGTCAGGAAAAGTTAATCTAATTCAAGCAGTACAAAATTCTGATGTTGACAGATACATTTTTTTCTCTATTCTGAATGCAGAAAAATACCCTGATGTTCCTTTAATGGAAATCAAACACTGCACAGAGCTTTTCTTAAAAGAATCTGGCTTAAATTACACAATTTTACAGCTTGCTGGCTTCATGCAGGGTTTAATCGCTCAGTATGCTGTTCCCATCTTGGATAATGATGTAGTTTGGGTGAGTGGGGAAAACACTCCCATTGCTTACATAAATACCCAGGATATTGCTAAGTTTGCTATACGTGCTTTGGAAGTACCTGAAACAGAAAAACAAACCTTCCCTGTAGTTGGTACAAGAGCTTGGGGGGCTTATGAGATTATCAACCTTTGCGAGCGATTATCTGGTAAGGATGCCAAAATTTCCACGGTTTCTTTAGCTGTATTGCGTTTGATGCGTCGAGTAACTCGCTTTTTTGCTTGGGGACAAAATACCGCAGATCGTTTAACTTTTGCTGAAGTTCTAGCTAGTGGTAAGCCTCTGGATGCCAATATGGACGAAACGTATGAAACTTTTGGTATCGATCGCCAAGAGATTACTACTATGGAAGAATATATGGATGAGTATTTCACCCGCATCATGAAGAAGCTCAAAGAAATTGATTACCAGAAAAATAAAAATAAGAAGAAG---AAAAAACCCACTGTTCCTTACAAGAATCAGTTTATGGGTTATAAACTACTATTCGTCTGTTTGGGAAATATTTGTCGCTCCCCTTCTGCTGAAAATATTATGAATCATCTGATTGAGGAAGCTGGCTTATCAGATAAAATTACCTGTGATTCTGCGGGAACATCAGCTTATCATATTGGTTCGGCTCCAGATAGACGTATGAATGTAGCAGCAAGGGAAAGAGGAATTGAACTTGTTGGGCGTGCTAGAAAATTTCAACCTATTGATTTTGAACGTTTCGATCTTATTTTAGCCATGGATCGCTCAAACTATCAGGATATTATTTATTGCGATGGAGAAGGCAAATATCAGGATAAGGTCAAAATGATGTGTAGTTTTGCAACTAATCATAATGATACAGAAGTGCCCGATCCCTACTATGGGGGGGAAGATGGTTTCAAAGATGTTATTGATTTACTATTAGATTCTTGTGCTGGTTTACTAGACTATATTGTCAAAGATGAGTTA---------------ATGACCGTATTTGACCGAGAACGCCTTTTATTCACTCCCGCTACAGCAGATAATAACGCTATTCCTTTGATCTTTGGCTTTCCCAACGAATACACTATTGGCATTACCAGCTTAGGCTATCAAATTGTGTGGGCGACTTTTGCAATGCGTTCTGATGTGCAGGTTAGTCGTTTGTTTACCGATATTCAAGAGCCTTTACCCAAAAATCCCGAATTGTTGGGTTTTTCTGTTTCTTGGGAGCTTGATTATATTAATATATTTAATTTACTAGAGTCTTTAAATATTCCCCTTCATAGCAAAGAAAGAGACGATAACCATCCTTTAGTATTTGGTGGCGGGCCTGTTTTGACTGCTAACCCCGAACCTTTTGCAGATTTTTTTGATGTGATTCTCTTAGGAGATGGGGAAAACTTGTTAGATAGTTTTATTGATGCTTATCAAGAAGTGCGCCATAGTAACCGCACTACTAAATTACGGCGTTTAGCTCAAGTTCCTGGCATTTATATTCCCAGTCTGTATCAGGTAACTTACCACAGTCGCGATGGCGAAATTGCTGCTATTACACCCATTGATGCAGAGATACCCCCAACAGTACAAAAACAGACCTATCGCGGGAATACTTTATCTGCTTCAACAGTAGTGACAGAAAAGGCTGCTTGGGAAAATATCTTTATGGTAGAAGTCGTGAGAAGTTGTCCTGAAATGTGTCGTTTCTGTTTGGCTAGTTATCTTACTTTACCTTTTCGCACTGCATCTATTACTGATTCTTTGATACCTGCTATCGAGAAAGGATTACAGGTAACTAACCGTTTGGGTTTATTGGGTGCTTCTGTTACCCAACATCCCGAATTTAATACTTTACTCGATTATATTTGCCAACCTAAATACGATGATGTGCGTCTTAGTATTGCTTCAGTGCGTACTAATACCGTAACCGAAAAATTAGCTACTACTTTAGCGCAAAGAGATACTCGCTCTTTAACTATTGCGGTGGAAAGTGGTTCTTCAAAAGTTAGACAAATTGTTAATAAAAAACTAACCAACGAAGAAATAGTCCAAGCTGCGATTAACGCTAAAGCTGGCGGTTTAAAAGCACTTAAATTTTACGGTATGGTAGGTATCCCTGGAGAAGAGATAGAAGATATAGAAGAAACTGTAACCATGATGGAAGCGGTTAAAAAAGCTGCTCCTGGTTTACGCCTTACTCTCGGTTGCAGCACCTTTGTTCCCAAATCCCATACACCTTTTCAATGGTTTGGTGTCAATAAAGATGCTAAAAAACGTTTAAAAAATCTCGAAAAACAACTCAGAAAGCGCGGTATTGATTTCCGTCCTGAAAGTTACAATTGGTCGGTAATACAGGCTTTAATTTCTAGAGGCGATCGCAGATTATCCAATCTGTTACTCTTAACAAGAGAGTATGGAGATTCTGTAGGTAGTTATAAAAGAGCCTTTAAACAATTAAAAGGAGATATCCCTACTTTGGATTATTACGTTCATGATACTTGGAATA---ATGAGCAAGTTTTACCTTGGCAACATCTCCACGGTGCGCTACCTGAAAAAACTTTAGTGAAGCATTTAGAAGAGGCTAAAGGGTATTTT------------------------------------------------------GTGATAGTAAAACCAGAATGGCTGAGAGTTAAAGCACCGCAATGGCAAAGAGTAGGCAGTGTTAAAGAAATACTCAGAGATTTAGAGTTAAATACTGTGTGCGAAGAAGCCTCTTGTCCTAATATTGGGGAATGTTTTAATGTCGGAACAGCTACTTTTTTAATTATGGGACCCGCTTGTACCCGTGCTTGTCCCTACTGTGACATTGACTTTGAGAAAAAACCCCAAGCTCTCGATCCTAGTGAACCCATTAGATTGGGGGAAGCAGTACGTCGGTTAAGACTTAATCACGTGGTTATTACCTCTGTGAATCGAGACGACTTATCAGACGGCGGTGCTTCTCAGTTTGTACGCTGTATAGAAGAAGTACGAAAAGTTTCTCCTGATACCACTATTGAAGTATTAATTCCCGATCTGTGTGGCGATTGGAAAGCATTAGAGATTATCTTACAAGCGCAGCCAGAAGTTTTAAATCACAATACAGAAACTATTCCCCGACTTTATAAGCGAGTACGTCCTCAAGGTGATTATAAGCGATCGCTTAAGCTACTGCAAAAAACTCGCTCTATTGCTCCGCAGATCTATACCAAATCAGGGATTATGGCTGGTTTGGGAGAAACGGATGAAGAAGTTAAAGCCGTGATGCAAGATTTACGCAATGTCGATTGTGACATCATAACCATTGGTCAATATCTTCAGCCTTCACAAAAGCATTTAGGAGTGCAAGAATTTGTTACCCCCGAAAAATTTGACAATTGGCAAAAGTTTGGTGAGTCTATTGGTTTTCTTCAGGTAGTTTCCACACCTCTAACTCGTAGTTCTTACCACGCAGAGCAAGTTAGAGAACTCATGAAAACTCATCCACGA------------------------ATGTTAGCTAGTTCCCTGTACGTTGAAACCAAAGAAAACAACTCTTCATCTAACTACAGCTTAGA---TAATACAGAAGAAACAAAAGACAACTCTAGTAAGTTAAACGATGATTTAGTAGAGTTGGATTTAGATAATATTGATACCGAGAATGCTGCAAGAAAAGGTAGTCGTACAACTACCGATTTAGTTAGGTTATATCTCCAAGAGATAGGTAGAGTTCCCCTATTAGAAAGAGATGAAGAAGTATCGGAAGCGCAGAAAGTACAACGCCACATTTCTATCCTCGAACAACGAGGTGAAGC---TGCGGAAAAAGGAGACGAAATTATGGCAGAATTCGTCGAAATTATTAATGTCCACGATCGTTTAGTCACCCAATTAAGTCATCGTCCCTCTTTAAAAAGATGGTCAAAAACTGTTGGTCGAGAAATCCCTGAACTGAAAGAAATTCTTGCTAGAGGAAAACAACGTTGGTCAGAACTTTCTGGTTATAGCATTAAAGAACTAGAAAAAATTCAGCGAGATGGTATTCGCGCTAAAGAACACATGATCAAAGCAAATTTGCGTCTCGTGGTTTCGGTAGCGAAAAAATATCAAAATCGTGGTTTAGAATTACTCGATCTAATTCAAGAAGGAACATTGGGGTTAGAAAGAGCCGTTGAAAAATTCGACCCCACTAAAGGTTATCGTTTTAGTACTTACGCTTATTGGTGGATTCGTCAGGGCATTACCAGAGCTATCGCCACTCAAAGTCGTACTATTCGTCTTCCTGTCCACATTACAGAGAAGCTTAACAAAATTAAGAAAGCACAGCGCAAAATATCTCAAGAGAAAGGTCGAACTCCTCGCATTGAGGATATTGCTCAAGAGTTGGATATGTCGGCATCTCAAATTAGAGAAGTATTGTTGCGTGTACCCCGCTCTGTTTCTTTAGAAATTAAAGTAGGCAAAGAAAAAGACACCGAACTTGGAGATTTACTGGAAACTGAAAGTGCTTCTCCTGAAGAAACTTTAGTGCGTGAATCCTTACAAAAAGATTTGCAATATTTACTCTCCGAACTAACCAGCCGTGAAAGAGAAGTGATTCAGATGCGCTTTGGTTTTGGTGGCGAAAAGCCCTTTTCTTTAGCGGAAATTGGTCGCTGCTTAGAACTATCCAGAGAAAGAGTACGTCAAATTGAAGCCAAAGCTTTACAAAAATTACGTCAACCAAGACGCAGAAATCTCGTTCGAGATTATCTAGAATCTCTGAGCTTGAGATTAGTCCTTATTCATCTCCGAGTTGAGTTTTTGGTTATGGAAACTCTGGTTTCAGCGATCGCAAATACATTTGTATTTCTCTTTGGTGCCTGTATTGGAAGCTTTTTAAATGTAGTTATCTACCGCATTCCTGCTGGTTTATCCTTAGTTCATCCCCCCTCTCGTTGCCCTAAATGTGGGCATCGTTTAGGCAAAACAGAAAATGTACCAGTCTTGGGGTGGCTATGGTTAAAAGGTCGTTGTCGTTGGTGTAAAACCCCTATTTCACCCCGCTATCCTACTATTGAAGCCGTTACAGGAATTATCTTTTTATTTGTATTTTGGCAGTTCGGTTATACCTTAGAAACTATTGGTTACTGTGCCTTTTTAAGTTGGTTATTATCATTATCAATGATTGATTTTGATACCATGACTTTACCAAGTTCTTTAACTAAATCGGGCTTACTATTAGGGTTAGTATTTCAAGCAATTATTGGCTGGGAAAAAGCAGCAT---TTTCAGGAATTGCCAACCAGTTAATATTTGGTATTGGTGGTGCAGTTTTAGGTATTTGGTTACTAGAAATAATTGGCTACATCGGTACATTAATTTTAGGTCAGCAAGCGATGGGAGATGGTGATGGTAAATTAATGGCAACCATTGGTGCTTGGCTGGGTTGGAAATATGTTTTAGTTGGTGGTTTCTTAGCCTGTGGTATCGGCTCAATCATTGGTGGAGGTGCAATCATTTTGGGTATTT---TGAATAAAAAACAACCCATGCCTTTTGGTCCTTTTTTGGCTTTAGGCGCAGCTTTAACTTTATTTTTCGGCAATCAAATTATTAGTGCTTATGTAAATTTATTAATAGTA------------GTGAAATCTGATTCCTCTTCTATCGCTACTAGACAAGTCATTTTAGTTACTGGTGCTGCTCGTTCGGGTAAAAGTGAATGGGCAGAAAATTTAGCTCATAATAGTAGTAAGTCAGTGGTTTATGTTGCTACTGCCATAATGACTTCTGAAGATCGAGAATGGCAAAAGAGAATTCTCAAGCATCAACAAAGAAGACCTAGTAACTGGATAACTATAGCAGAACCAAAGAATTTAACAAGAGTA---ATCAATCAAGCTAAGCCGGATCAATGTTTGTTAATCGATTCTCTGGGAACTTGGGTGGCTAATTTGTTAGATGTAAAAGCAAACAATTGGGACACAATAACTAATAATTTATTGTTTAGTCTAACTCAAACTCAATCTCAACTTATATTTGTAGGAGAAGAAACAGGTTGGGGTGTTATTCCTGCTTATGCATCAGGAAGGTTGTTTCGCGATCGCTTGGGACATATAATCAGACAAATTGGTACTGTGGCTGATACTGCTTATTT---AGTAACGGGTGGTCATGCTCTGAATTTGAGTGTTTTGGGAACAGCTTTGGACAGGATGAGGGATGAGGAAGTTATTGAG------------------ATGGCATCTTCAGAAAAAGTAAAACTTTATTTAGCTTCTTGGTTTCAATTAGGAAAGAAATTAGTGTTTGACAATGGGC---AAGAAATTTCTTTGGCTCATTCTATCATTAAAGGCGATCGCTTTTCCGATGAATTTGAAGCTTGTTGGCAAAAAGTTATAGCTCAAGGGGGAACTAATTGTCATTTAGAAGGAACAGAAACTAATCTCGATGCTTTACTATCTCCTGCATGGGATATTTTTGCTTGTGCTAGATGTAATATGCCCATACCAAGACTGGAGCTAGGAGT---ACAAACTGTCAATTGTCCTTGTGTTGATATGCCTCAATGGCCTAATTTGGAGTTACCTTTACCCCGCGCTCCCATTAATAGTAATTCTCGGCTGGCAAATATCAATAATCGTTTGATGTCAAAGAATGCTACTTTC------ATGCTTAATACTATATTGTCTAATTCTTGGTTAAGTGCTGTTGTTTTAAACACTTTCTTAATTGCTATTGCTTGGATTGTACCGAAAAAATTACTAACTCCTCTGGGTTATCTCAATGCTTGGGTGTTAGGAGTGTTAGTTTGGGGAACTTTAAGCTGGCAAGGATATACAGTAGTTATGTTTTACTTTCTTGTCGGTTCAGGAGTTACCAAAATTGGGATGGCGGAAAAAGAAGCAGCAGGAATTGCCGAAAAGAGATCGGGAATGCGCGGGCCCGAAAATGTTTGGGGTTCAGCCTTAACTGCGACAATTTGCGCTTTAGTAACACTATTGGTAGATGCTCCTTTTAAAGAGTTACTGATACTCGCTTACGTGGCTAGTTTTGCCACTAAATTATCAGATACATCTGCCAGTGAAGTGGGGAAAGCCTATGGTAAAAGCACTTTTTTAATTACTACTTTAAAACCAGTACCCAGAGGTACAGAAGGAGCAGTTAGCCTAGAAGGAACAATCGCAGGAGTAATTGCTTCAATTGCAATTGCTTTTGTCGGCTACGGAGTAGGAATAATTAATCTTTGGGGGGTATTATGGTGCGTGATAGCTGCTTTAATTGCCACTAATATCGAAAGCTTGATCGGAGCTACTTTACAAGAAAACATACCCTGGCTAACAAACGAAGTAGTTAACTTTATCAACACTACTATTGGAGCGATTGCTGCTATTCTATTAGCTTGGTTAGAAAGTAGCATTCTT------------------ATGATATCGGTTATTTATTCTGAAGAGTTTTTACAACATAATACAGGCTATGGTCATCCTGAATGTGCTGCTCGTTTAACTGCGGTGGTGGAGGCTTTAAAGCAAGTTGATTGGCAAGATCGCTTAGAATGGCGATCTCCTAATACTACAGCAGCTAGAGATGTTGTACGCCAAATAGCTAAAATTCACACTCCAGAACATATTCAAAGAGTACAGCAAATTGCGACCACTGGAGGAGGTTATTTAGACGCAGATACTATTGTTTCCCCCCATAGCTATGGAGTGGCTCTGCTGGCGGTTAGTGCTTGGCTAGATGGGGTAGATTTAGTGCTGAATCGGGGTAATCCCGTGTTTGTGTTGGCTCGTCCTCCAGGACATCACGCGCTTCGGGATCGAGGTATGGGATTTTGTCTGTTTTCTAATGCGGCGATCGCTGCTAATTATGCTTTAGAACAACCAGGGGTTACTAGGGTAGCTATTCTAGATTGGGATGTTCATCATGGCAATGGTACAGAAGCTATTGTTGAAGATAACCCTCATATTGTTTACTGTTCTTTACATCAATCTCCCTGTTATCCAGGTACAGGAGAAGGCGATTATG------------------------ATGGAAAACAGCAAAATATTCTCAATTTACCGATGAATCCTGGCAGCACAATTAAAGATTATGAGCCTTTATTTATCAAAAAAGTAGTTCCTTTTTTACAAGACTTTCAACCAGATATAGTCATAGTTAGTGCGGGGTATGATGCTAATCATCAAGACCCTTTAGCCAGTATTTCCTTAAAACCAAACGATTATGGATTGCTAACACAACATTTGAGAAAAATTAATTCTAAACTCTTATTTGGACTAGAAGGAGGCTATCATTTAGAAGCTTTGGCTCAATCAGTAGTTGCTACTTTGGCAAGTTGTCTG------------ATGAGTAGCCAAAGGATCGAAAACGCTCGTAACGTCGCTATTGTAGGACCTTATTCTAGCGGGAAAACAACTTTGCTAGAAAGTCTTTTGTTTGTAACCAAGGCAATTCATCGTAAGGGAAGTATTAAAGAAGGAAATACCATAGGAGATAGTACCACAGAAGCACGCGATCGCAAAATGAGCGTCGAAGTCTCCGTAGCCAGCAGTAATTATCAAGATATTCAATTTACATTTTTAGACTGTCCAGGCTCAATCGAATTGGCACAAGAAACTCAAAACGCTTTAGTGGGTGCTGGTGCTGCCATTGTAGTTTGTGAACCTGTCTTAGAAAAAGTTTTAACCCTCGCACCTTTATTTAAGTTTCTCGATGATTGGGAAATTCCCCATTTGGTATTTATCAATAAAATGGATCGGGCTGCTGCAAATTATATGG---------------------AAATTTTGCACGCCTTAAAAGAAGTTTCAGCTCGTCCTTTAGTTCCTCAACAATATCCCATTACAGCTAAACATGATTGTGTCGGCTATATCGATCTAGTTACCGAGCAAGCATATCACTATCATTCTGGCAATCCCGCCGATCCTGTACCTCTTCCTGAAGATTTAGCCGAAGAAGAACAAGCTGCTCGTACAGAGATGTTAGAGACTCTCTCAGACTTTGACGATGGCTTATTAGAACAATTAGTTGAAGAAATCGATCCTCCCCAAGAAGAAATTCTGCAAGATTTAAAACAAGATTTAAGTGCTGATTTAATTGTTCCTGTATTTTTGGGTATGGCAGAGAATGATTATGGAATACGTCCCCTTTTAGATGCTTTAGTCAAAGAAGCCCCTGCAACCAATATTACCGCAGCTAGAAGAGGTCTAAAAACCAAAGAAGACGGCGATACTTTAGCTCAAGTTTTAAAAACCTACTACACTCCCCAAGGTGGCAAACTCTCTTTAGTGAGGGTGTGGCAAGGTACTCTAGTTGATGGTATGACCCTCAACGGACAAAGAGTAAGTGGTGTTTATCGTTTAATGGGTGGTCATCAAGAGCCAGTGCAGAAAGCCCAGATCGGGGAAATTGTCGCTTTAGGACGCATGGAAGATATTCACACAGGAGATACTTTAGGTAGTGA------AGAGGTT---GAAAGCGGACTTCCCAAAGCAGATGTCATGTCTCCTGTCTATGCACTAGCGATCGCTCCTGATAACCGTAGAGATGAGGTTAAACTCAGTGGTGCAATGGGTAAACTCCTTGAAGAAGATCCCTCGCTCCATTGGGAACAACACGGCGATACCCACGAGGTTATTTTATGGGGGCAGGGAGAAATTCATTTGCAAGTATCTTTAGATCGCTTGCGCCGTAAGTATAATCTTTCTATGAATACTCGCTTACCTCAAGTACCCTACAAAGAAACTATCCGTCAGGAAATCAAATCCCACGGACGTTATAAACATCAAAGTGGCGGACATGGTGCTTTTGGTGATGTCTATCTAGAAATTAAACCCCTATCCAGAGGAGAAGGCTATAATTTTCATCAAACTATTGTGGGTGGTGTTGTACCCAAGCAATACATTCCTGGCGTAGAAACAGGAGTCAAAGAATATTTAGCTCATGGCCCTTTGGGTTTCCCTGTGGTAGATGTAGATGTTACCCTTACTGATGGCTCATATCACTCTGTAGACAGTTCCGAACAAGCCTTTAAGCAAGCTGCTCGTTTAGCGATGACGGAGGGAATGCCCAAATGTCAACCCGTACTGTTAGAGCCTTTGTTGATGATTAATGTCGCTGCACCATCAGAGTTCACCTCTAAAGTTTTACAACTAGTATCAGGACGTAGAGGACAAATTCTTGGTTATGAAGCTCTCGAAGGCTGGAAGAATTGGGATAACGTCACAGCCTATTTACCCCAAGCAGAAATGCATAACTTTATCATTGAATTGCGATCGCTTACCCTAGGGGTAGGTTTTTTCACTTGGCAATACGATCATCTTCAAGAAGTACCTGATAAATTAGCCCACGATATCTTAGCTACAGCTAAA------------------------------------ATGAATCGAAAAGCTGATTGGAGTTTATTTCATACTCGGTTACATCAAAAATTACGACAGGACAATTTATTACCCAAGCAAGCTAATATTTTGATTGCAGTTTCTGGAGGGCAAGATTCACTTTGTTTAAGTAAATTATTATTAGATTTGCAACCTAAATGGCAATGGAATATAGCGATCGCTCATTGCGATCATAATTGGTCAACCGATGCGGGAATAGCCGACCATGTAGAGAAAATAGCTACAAAATGGTTAGTTAGCTTTTATCTCAAACAAGCAAGTAATCTCAAAGAAACTGAAGCAGCAGCCAGAAAGTGGCGTTATCAAGCTTTAATTGAAATTGCAGATACTCACAATTTTAATTATATAGTTACAGGACATACTAAAAGCGATCGTGCTGAAACTTTTTTATATAATTTAATTCGTGGTGCGGGAGCAGATGGTTTAAGTTCTTTGTCTTGGCAACGTAATTTAACAGATAATATTGTCTTAGTTCGTCCCATATTAGATTTTACCCGCAGTGAAACTTTAGAGTTTTGTCAGCAATTTGAGTTACCTATTTGGGTTGATGCAGTTAATAGTAATTTGAAATATGCTCGCAATCGTATTCGTCAAGATTTAATTCCTTATTTACAAGACAATTTTAATCCTCAAGTAGAAAATGCTTTAGTACAAACGGTGAAACTTTTAAGAGCAGATACTCAGTATTTAGAAGCTCAAGCAACCAATTTGTCAGCAACTATTATTCATTCAG------------------------------ATTATAGACAATTAAACCGTCTTAAATTACAACCAATTCCCTTAGCTCTACAACGCCGTATTATTCGTCAATTTTTACCCCAAGTTATTGCTAAACAGCCTAATTTTGCACAAATAGAAGCCGTTCGTAATTTAATTAATGCTCCCAATAAAACCCGTACCTCTACTCTTGCTAAAGGTATAGCAGCAGAAGTATCTGGAGAGTGGATAGTCTTTAAAGGAATGAGGGATGAGGGA------------------------ATGAAGAAAGTTGTATTTTTCTTACTATTTTTGTTGGGGATCGGATTTGCCCTCATGAGTTTTTCTGGTTTGGCGAATCAAGGAGAGTTTGATTCTTTAATTATTGATTTTAAAGAAAATATTCCCACTACTCAAATCAGTGAGGATATCGAAGAAATTTACCAGAAGTATGCCGATAAACCTGAATTAAACAGTATGTATTCTGTCAGCGATAACGTCTATGTTGTCAATGGCGATCGCAAAATGCTCAGACAATTAAGAAAATCGTCTTTGGCAAAACAGGTAGAATACATCGAACCCAACTATCAGTATCAGGCTTTAGACGCACCCAACGATCCTGATTACAGCAAGCAATGGAATTTTCGGAGCATCAATGTTGAATCTGCTTGGAAAGAAACCGCAGGAGACGGTATAACCGTAGCAGTAATTGACACGGGAGTTAGCAGAGTACCCGATCTTAAATTAACTAAATTTGTTAAAGGATACGACTTTGTTAACGATAAAGTTAACGCAGATGACGATAATGGTCATGGTACTCATGTAGCAGGAACAGTTGCTCAATCTACCAATAATGGTTATGGAGTAGCGGGTATTGCCTACAAAGCGAATATAATGCCCCTCAAAGTACTTAGTAAAGGTGGTGGCGGAACAGTAGCAGATATCGCCGAAGCAATTAAATTTGCAGCCGACAATGGTGCAGATGTTATTAATATGAGCCTCGGTGGAGGTGGTGCGAGTCAAATCATGCAAGAAGCGATCGATTATGCAGATCGTAAAAAGGTGGTTATTATCGCTGCTGCTGGTAACGCCAATCAAAACTCCGCTTCTTATCCCGCTCGTTATCCCAAAGTAATTAGTGTTTCTGCTACCGATAGTACAGGAGCAAAAGCCAACTATTCCAATTACGGTGCAGGTGTTGATATTTCCGCCCCTGGTGGTGGTGAAACAGGAAAAATTTTACAAAACACTATCAATCCCAGTACTGGAGAATCTGTCTTTGTTGGTTTCCAAGGTACGAGTATGGCAGCCCCCCACGTAGCAGGAGTTGCAGCTTTAGTCAAAGCTAGTGGTGTTGCTGAACCTTCAGAAGTGCTTGATGTTCTCAAACAGTCGGCGCGTAAAGTACCAGAAGATACTAAAAACTACTTCGGTGCTGGTCATTTAGATGCTGGTGCAGCAGTTGGTTTAGCACTCAAAGGCAAAATTACCTTTAATGACTTTTTCCGTTGGTTAAGAAATAGCGGTTATCTGAATCCTGGTTTCTGGATTGATGGTGGTGCAGTGGCAATATTACCCAAACTGGGTATGGTAATTGGTTCTTACCTCTTAGCTTGGTTTATTCGTAACTACCTAACTTTTACTTTAAGTCTC------CATAGCGGGCTGATTTTTGGTAGTGCTGGCTTATTTTTCCTCCAAGGGTTGTATATATTCGATTTACCTCAATGGCCCTTGCGTTTAATGGGTAGTTCGATTCCTGAATTGGGTAACGTAGTAGTAGGCAGTACTAGCTTTAATCCTCTGTTTGCCAGTGTGTTAATTCCCTTTTTACTGGTTGCTTTACTATCAGGTAATAAAAGCTGGAAATGGTTTGCTATTGGCTCTTCTCTGGGCGTAGCTGCTTGCTTAGGCATTAATGCCGTAATCGATCCTACAGTATGGGGATTAGGCTCAGGTGCGATCGCCCGTAGCTTCCTCGGCGTAAATGCTTTGCTCTGTTTTGCCCTTGGTTACTTGTCTAGTCAAGGAGAAAAAGACCAC---------------ATGCCTGTTTATTTTTATTGGGGAGAAGATGATTTTGCGATCGCCAAAGCTGTCAAGCAATTACAGGGGAAAATTCTCGATGATAATTGGTTAGAGTTTAATTTCCATCGCTATCAAGGCGATCGTCAAGAGGTGATTATAGAAGCTTTAAACGAAGTTATGACTCCTCCTTTTGGTATGGGAGGACGCTTAGTATGGTTGAATAGTACCACTATTTGTCAACAATGC---TCTGCCGATCTACTCGCAGAACTAACCAGTACTTTACCTGTAATTAGCGATGATTCTCATTTGCTTTTCACCACCAGTAAAAAACCCGATGGCAGATTGAAATCTAGTAAATTACTGAAAAAATTTGCGGAAGTCAAAGAGTTTAATCTGATACCCTTTTGGGATGAACAAGGTATTAAAAAAAATATTCGTCAGCTAGCAGCAGAAATTGGTGTGAAATTATCTCCTTCTGCGGTAGAAGCCTTAAAAGATTTCGTCGGTAACGATACCAGACAGTTATGGAATGAATTAGAAAAATTAAGTATTTATCAACATCA------AGCTAGTA------------------------------------------ATAAAATCATTGATGCAGAAGCTGTGAATAGCTTAGTTATTTGTAATACTCAAAATAGCCTCAAGCTAGCAGAAGCAATCCGCGATTCTCAAACAGAAACCGCTCTTTCTCTGATTAATGACTTATTGAACCGTAATGAACCACCATTAAAAATGGTAGCTACTCTAGTCAGACAATTTAGAATGTGGACAACCGTAAAGGTTATTTGGGAAGCAGGAGAAAGAGAATATAAATCTCTTGCCAAAATAGCAGAAATCAGTGGTAATCCTAATCGTATTAAATATATTCTCAACGACATACAAAAACTTAGTGCTACACAATTATTATCGACTCTTTCTTTGCTTTTAGAATTAGAATATAGTCTTAAAAAAGGTGCAGAACCTTATCGAATTTTACCAACTACGGCTCTTAAAATATGTCAGCTATTAAGCAAGCAG------ATGTTGTCTTCTATTAACTACGTTATTCGATCTCCAAAAGACGGGAAATATTTAGTGGCTCGTATTTCTCAAAATGAAGATAGTCCAGAAGCCAGTTATTTACTACTTTTTAAAGCAGATCATGAAGCCTTATCTTATATTAATGCCCACGGTCAAGAAATGAGCAATCGCTTAAAGGTAGAATCTCTCTCTCCTGTTCAGTTAAAATCTCTTTTACAACGTTGGGGATATCAAGGAATTGGCTTAGTAGAAGATCCTTTAATTCCCAATATCAATTTTTTAGAAATT------------ATGATTCCACAAGAAACTACCGATAACCCATTTCTGCATCTAATCTATGAACCAGAAGTAGAAGATAATCTGGGGGAAGACTATTATGATGTTGTTCCCGCAACTAAGTTTCCTCAACATATTCTGCGATTTCGCAATGATTCGTTGTTACCCAAGTTGCGTTTAAATCCTGAAGAGGTAACGGAAGCTCATTTTATCGAAGCTTTTGGCAAATTTCAGAGCATTAGACCATTTTTAGCTTTACGCTACCACGGTTATCAATTTGGTCACTATAATCCTTCCCTGGGAGATGGTAGAGGGTTTCTTTATGGACAGGTAAGAGGGATAGACGATCGCCTTTACGATTTTGGCACAAAAGGATCGGGACGCACCCCTTATTCTCGTACTGCTGATGGCAGATTAACTCTGAAAGGTGGTATCAGAGAGGTATTAGCAGCAGAGGCTTTACATCGTTTAGGGGTTAATACTTCCCGTTGTTTTAGTTTAGTAGAGACAGGGGAGTCTTTATGGCGAGGTGATGAACCTTCACCAACTCGTTCTTGTGTTATGGTGCGTTTTAGTCGTTCTCACATTCGTTTTGGTACTTTTGAGCGGTTACATTATCTTAAACGAGCCGATTTAATTACTAAGCTCTTAGATAGGGTGATTGCGGTATATTATCCCCATATTC---------------CTGATAATGAGGAGAAATACGGCTTATTTTATGCAGAATTAGTAGAAAGAGTAGCCAGAATGACCGCACAATGGATGGCTGCGGGTTTTTGCCATGGGGTATTAAATACCGATAATATGTCTATTACGGGAGAAAGCTTTGATTATGGCCCTTATGCTTTTATAGATACTTATAATCCGCAGTTTATCGCAGCTTATTTTGATTATGGTGGACGTTACAGCTATGGAAATCAACCTATAGTTTGTAAGTTAAATTTAGAGATGTTGCAGACACCTTTAGGAATAGTCATCTCATCAACAGATTTGGAATCAGGGTTAGCGCAGTTTGAAGATTGCTATCAGTCTACTTATGAGCAGTTAATGATGCAAAGGTTGGGTTTTGATGGTTTGTTTGCACCCATAGCAGAAGAATTACTTACTGCCACCATACAACTATTGCGTAATAGTAAGATTCTCTATCAGGACTTTTTTAAGGAACTTGCTTTGGGGTTTAATGATGGTTGGCGAGATGAGCCGAATTTAATTTTGGAAAATGCTTCTTTTGCCA---------------AGGAAGTAACTCAACAGTGGAAAAGTCTGTACCATCGTTGTTTGAATAAGCTTTCTGAAATAGAGATGGCTCTTATTAGCGATCGCCTATCCCAACATAATCCTCAGTTTACTCTGATTCGCCCTGTGATTGAGTCTGTATGGCAACCTATTGTCGAAGAAGATAATTGGCAACCTTTTGATGATTTGGTTAGGCAAATTCAAGAAGGT---ATGTCTAATGCGATCGCTGATAAGCTACAATCAATAACAAACTGCAACGCTACAATCATCAAATTTCCCCATACTGATTCTGATTGGCAACATAAAATTAAACAGTCAGTCACAGGCTCTTTAGAATCAGTTTACTTAGTTATTCCCCATAAAGTAGATGTCTTGGCTACAGTTATAAAAACTGCTTATTATGAACGGTGGAACATAATGCCCTGTGGTAATGGTAGTAAACTAGATTGGGGTGGATTAACTAAAGATGTTCAATTAGTAGTTAGTACCCAAAAATGCGATCGCATTATACAACACGCTGTAGATGATTTAACCATCACAGTAGAAGCAGGAATCACACTAGCTAAGTTACAAGCAACCCTAAAAGCAACCAATCAGTTTTTACCCATCGATCCTGCTTTTCCTGAAACAGCCACTATTGGGGGTATCTTAGCCACCGCAGATACAGGAAGTCTGCGCCAACGATACGGTGGAATCCGAGATTTAGTATTGGGTATTTCTTTTGTGCGAGGAGATGGTGAAATTGCTAAAGCTGGAGGAAGGGTAGTTAAAAATGTTGCTGGTTACGACTTAATGAAGCTATTTATCGGCTCTTATGGTACGTTAGGTATTATTACTCAAGTTACCTTTCGCACTTATCCTATTCCCCAAGCTTCTCAAACTTTAGCCATTGCAGGAAAAGGCGAACAAATCGCTCAAGCAATTAAATTACTCAAAAATTCTAGTTTAACACCCACTGCTGCGGATTTAATTACAGCCTCCGTCGCTAAAAAATTAGAAATCACCGAAGATAACGCTCTGTTAGTTCGTTTTCAAGCTATTCCTGAAAGCATTCAAGATCAGACTGCTCAATTGGCAACTATGCTCGATAATTTAGCTGTCAAGATAACTCCTTACCAAGCAGAATCAGAACAGCAATTATGGCATCAATTAGCTACTTTAGTACGTACTCCACAAACACTAGAAGCTACTATCTGTAAGTTCGGAATTTTATCCACAGAAGCAATGGAATTATTACAGCAACTAAAAAGCATTGATTCTCAAA---GCTATGCAATGATTCATATCGGAAGCGGTATTGGGATGTTACAACTTT---CCGTAACTGAACCAAATATA---ATCCAAACTATCAGAGAATTTTGTCAAAATAAATCTGGTTTTCTTTCTGTGTTAACTGCACCCCAAAATATTAAGCAACAGATAGATATTTGGGGTTATAGTGGTAACGCTTTAGAGATGATGACAAATATCAAACAAAAATTCGATCCGAAACAAATTTTAAATTGCGATCGCTTTATGCTTAAA------------------------------ATGACCAATCAATTAACGAAAGATGTCCTGTTAGGTAAATCTGTAGAAGAATTAACTCAATGGGTACAGCAGCAAGGACAACCTGCTTATCGCGGAAAGCAACTATATCAATGGTTGTATCAAAAAGGAGCGCGATCGCTGAGTGAAATCACCGTTTTTCCGAAAAAATTCCGCGAATCTGTGGCAGAATACCCTATAGGTCGCTCTGAGATTCATTTTGAAAGTACTGCGCCTGATAGCACCCGTAAATACCTGTTACGTTTAGCAGATGGCTTAATTATTGAAGCGGTAGGTATTCCCACAGCCAAAAGGTTAACTGTTTGTGTTTCTTCTCAAGTGGGTTGTCCGATGGCTTGTGATTTTTGCGCTACGGGGAAAGGGGGTTTTACCCGCAACCTAAAAGCTTATGAAATTGTCGATCAAGTACTCACCGTACAAGAAGACTTTGGACAAAGAGTTAGTAATGTGGTGTTTATGGGAATGGGTGAACCCTTAATCAATTTAGATGAAGTAGTATCGGCAGTAAAATCTCTTAATAAAGATGTGGGGATCGGTCAGCGATCGCTTACAATCTCTACTGTAGGAATAAGCGATCGCATTCGTCAATTAGCAGAACACAAGTTACAGGTAACGTTTGCGGTTAGTCTTCATGCTTCTAACCAAAAATTAAGAGAAGAATTGATTCCTAATGCTAAAAACTATCGTTTACCACAGCTTTTAGCGGAATGTCGTGAATATGTAGAAATTACAGGGAGAAGAGTCACTTTTGAATATATACTACTATCCGAAGTCAACGACTCTCCTCAACACGCCCAGGAATTAATCAAGCATCTTAAAGGTTTTCAAACCCACGTTAATCTAATTCCTTATAATCCGATTTCTGAAGCAGATTATCAGCGTCCTAGTCAACAAAGAATCGAAAAATTTACCAATGTCTTACAAAAAGCCAAAATAGCGGTTAGCGTCCGTTATTCTCGCGGTTTAGAAGCTAATGCTGCCTGTGGGCAGTTACGGGCATCTCGCTCCGCAACG--------------------------------------------------------------------------TTGTTATATCGTAT----TTTTCTGATTTTGTTTAGTTTTGTTCTGTTGACTCATAATGCGATCGCCTCACCTTTAGAAAATCGTCTCCAGCAATATCCTCAATGGAATCATAAACCCCCTGTTAAAATAGCTCAAGGTGACTTATATTATCCTCAATGGATGGCGGGAACTTGGTTAGCAGAGAGTATCTTAGTCGAGCAGACAGCACCCCTAGCACCAGAAATTATTACTCCAGGTTTTAATGATAATCAACAATATCTCAATCAACCAGTCAACTTTTTAGTAAGATTTGGCACAGAATATTTGGTCCCAGAAAATAAAT------GGTTTTTGCCCTCAT---------------------------------------TAAATAATAGTAATCAACCAAAATATATAGTAGCCGATCGCGTATTTAATGGAGAACATATTGCAGCAGCTTATTTAGGAGACAACAATATTTTTCAAGTAAAAATAGACCCTGATAATCCTAACAAGCAAATTACCTTTTTAAAAGGGGAACGCCAATTAATTTCTACCGTAACAGGTAGAGCTAGTGAAACCCCTACCCCAAATCGTTTTATCTCCACAGAAGTAACCAAACAACTTTTTAGATCGCCAGAAAGAATTTATCTTAATGAAGTGGAAACAACTTCCGATTACCAATTAATTG------AACCAGGAAAAATTCAAGCACAACAAATTACAGCTATTTATCTTTCACCTCAAGATCCCGATTATTTTACAGCAAGCGATCGCCCAGTAGCAATTTATCGTTATCAACTTAATTTGGAGAAACAAGAGATAAATGATGAGGGA------------------TTGGAACAAATGAAACATCCTAATAATCCTCAGATTACTGTGATTATTCCTGTATTTAATGAAGAAGCAATTATTCAGAATACTTTAAAACAATTTAAAAATTAC---------TTTGATATAGAAGTTCTTGTAGTAGATGGCAAAAGCACAGATCGAACCAAAGAAATAGTCACACAATTTAGC------------------------------TTAAACAATAAGCAGATTCATTTAATTACAAGTAGCAAATTAAGTAGAGCCACTCAAATGAATTATGGTGCAGAATTAGCGACAGGAGATATATTATTATTTCTCCATGCAGACACTATATTACCAAACAATTTTCAATTGTTAATTCAGTATATTTTACAAAAAAAGAATATTATCTTAGGGGCATTTAAACTAGTAATTAATGGACAAAAAAAATCTTTAAGATTAGTTGAAAAAATGGTTAATTTGCGATCGCGTTGGCTATCTCTTCCCTATGGAGATCAAGGTTTTTTTATTACTAAAGATAATTTTAATCGTCTTGGTGGTTTTACCGATTTGCCTATTATGGAAGATTTTAACTTTGTTCAACGAGCTAAAAGACAGGGGGAAATTGCGATCGCTAATGCTGCGGTAATTACTTCTGCACGTCGTTGGCAAAAATTAGGAGTTATTAGGACTACTATCATTAATCAATTAATTATTATTGGTTATTATCTCAAAATACATCCTGATAAATTAAGAGCTTTTTATCGTAGTTTTAATACCAAAAATACT------------------------------------------------------------------ATGAAAAAAATTTTTATAACGGGTGCGAGTGGGTGTATTGGTCACTACATTGTGGAATCTTTATTACAAGATACCAATCATTATTTATATTTATTAGTAAGAAATACCGATAAGCTTCAATTTGAATGGGAAAATAATCCA---------------CGCATTGAGGTTTTATCAGGTAATTTAAAAGATATTGAAGAGTATAGTGATTTATTGCTAAAAGAAATTAATATTGCGATTTTAGCTGCTACTTCTTGGGGAGGAACAGCAGAAAGCTATGATATTAATGTCGTCAAAACATTAGCTTTAATTGATATGCTCAATCCTAAAATTTGTGAGCAAATTTTATATTTTTCTACCGCTAGTATTCTGGATCGAAATAATAACTTATTATTACCTGCTAGTGAGTTTGGCACTGATTATATTCGTACTAAATATCAATGTTTTTCTCAGTTATTAAGGTCAAAATTAAGCGATCGCATCGTTGCTTTGTTTCCTACTTTGGTATTTGGCGGTGATAGTAATAAGCCAGTTTCTCACCTTTCTTCTGGCTTACCTGAGATAGTTAAATGGCTGAATTTAATTCGTTGGATTAAAACAGATGGTAGTTTTCATTTTGTTCATGGTCGTGATATTGCTATAGTGGTTACTTATCTAGTGGAACATCCTAATACAGTAATTGAAGAAGAGCCAGATGATGATAACTATCAAGAATTACCATCGATTAAACGAGTAGTATTAGGTAATGAAGCGATTACGGTAAATGAGACAATTGCTCAAATTTGTGGCTACTTCGGTAAAAAAGTTTATTTTGGAATTCCTTTATATCCTTGGTTGACTAATTTTTTGATTAAAGTATTTCGGATTCAAATGGATTCTTGGAGTTATTTTTCTTTAAAATATCGTCATTTTACATATAAAAATCCCATCACTCCTGCTAATTTTGGCTTAACTAATTATGTTAATACTATTAAAGATATTATGAAAACATCAGGATTC------------ATGCTAAAGTCCCTAACTCGCGCTAAATTTGAACAACTTATTCCTACTATTGCCACAGGAGCGCAATATGCTCATTATTGGGGAAAATGGCAAGATGTAATTAATCGCTTACTAATTTCTGTTGTAGCGGTGGTTGTGGTGTTGATTTTGAGGCTTATATTAGGAGATTCAGTAGAAGCCTTAATTTTACTCCTAGCCATTATTGCGGGATTTTATTGGTTATGGTGTCCTGTTTATCAAGCAAGTATCCGTAATATTAAAGCACGTCGTCTACAATACAGTGGTTTTTGGCGCAGTCGTATACAGGATGTTTATCTTACAGAAGAACTTATTGGAGAAGAGGAAACCGTCAATCAACGGGGAGAATTAGTAATTGTGGAAAATCGGGAACGACGGATTAATCTAGTTTTGGGAGATGAAACGGGTTTTTACATCACTGTTCAAGCTCCTTTGCAACGCACCCATAAAGGAATTAAGGTAGGACAAACTGCGGAATTGTTGCTACTTTCTAATCGCAAAGATTTATCTACTGTAGATAAAGTGACAGATGTTTATCTTCCCAGTCAAAATATTTGGATTGGCTCTTATCCCTGGTTGCAACGAGATGTCTTTTTAGAAGTGAGTCGTCAGCTTGGTGGTGGCGCAAACCCTAATGATTC---TCGATATAATCGCCGAGTTCCTCGTCGTCGTAAATACAAAGGA---------------------ATGACAGAACGCGCTTCTATTCCTGTAGTGGTTAATGGTGCTGCGGGAAAAATGGGAAAAGAAGTAATCAAAACCATAGCCAATGCCGAAGATATGACCCTTGTTGGGGCGGTGGATAACAAACCTGATATTTTGGGTCAAGATGCTGGAGAAATCGCGGGTTGTGGTGCTTTAGAAGTTCCTATTCTTAATGATTTACAGAGTGTTTTAGTTTTAGCTACTCAAGAAAAAATTCAGGGGGTGATGGTAGACTTTACCCATCCTGATACAGTATACGATAATGTCCGTAGTGCGATCGCTTATGGAGTAAGACCAGTAGTCGGTACAACGGGGTTAAACGAGGAAAAACTCCAAGATTTAGGCGAATTTGCCGAAAAAGCTAGTACAGGAGCGTTGGTAATCCCTAATTTTTCGATTGGCATGGTGTTATTGCAACAAGCAGCCCTTCGCGCTTCTCAGTATTTTGACCATGTAGAAATTATTGAACTACATCACAATCAAAAAGCCGACGCGCCTAGTGGAACAGCTATTAAAACTGCTCAAATGCTGGCAGAAATGGGTAAAACTTATAATCCTCCGCTAGTTACAGAAAAAGAACATCTTGCAGGTGCTAGAGGTAGTCTCGCTGATGAAAATATTCGTATCCATAGTGTACGTTTACCTGGTTTGATTGCTCACCAAGAAGTGATTTTTGGCGCACCAGGGCAAATTTATACCCTTCGTCATGATACCAGCGATCGTTCTTGTTATATGCCTGGAGTTTTACTCGCTATCCGTAAAGTAACGGAACTCACTTCTTTAGTCTATGGTTTAGAAAAGATATTG---------ATGCTGGCAATTACAGGAAAAACTATGCTTTTAGGTATTATTGGCGACCCTGTAGAACATTCTTTATCACCATTAATGCAAAATGCTGCGATCACAAATATTGGTGTAGACTATATATATCTTCCCTTTCCCGTGCTAGCTGCTAACTTAGAACAAGCTCTCGCTGGGTTTGCTGCGGTTGATGTGGTTGGGTTTAATGCGACCATTCCTCACAAACAGACAATTATCTCTTTACTCTCGGAAATTACGCCCACCGCTCAAGCTATCGGTGCAGTTAATACAGTATGGCGGACTAAAAATGGTTGGAAAGGCACTAATACAGACGTTACGGGCTTTATTGCACCCTTACAAACCATGAATCGAGATTGGAGTAATAGCATTTCTGTAGTGCTAGGAAATGGAGGTGCAGCCAGAGCCGTAGTCGCAGGTTTAGCAGAATTGGGCTGTTCAGAAATCAACATTGTAGGGCGAAATAAAGATAAATTGGCGCAATTTGGGCAAAGTTGGCAAAATAGTAATCAAATTGCTTCCCTACTCAAAATTCATTATTGGGAAAACCTATCGGGACTGTTACCCACTGCTGATTTGTTGGTTAACACTACCCCTATTGGGATGCACCCAAAAGTAGATGCATCTCCTATAAATCAAGAATTAATGCAAAAATTAAAACCAAATGCGATCGCTTATGATTTAATATATAATCCTAGTCCTACTAAGTTTCTAACTTTAGCACAAGATCGAGGAGCAAAGGCGATCGACGGATTGGAAATGCTGGTACAACAAGGAGCAGCAGCCCTAGAAATTTGGCTACAACAATCTGCACCTATAGATATTATGCGTCGCTCTCTGCAAGAAAAACTCTATGATAAACATCAA---------------------------------------------------ATGAATAGAGGGAAAGAGCAGCTATTAATTGCAGTTATTGGGGATATTCACGATCGCTGGGAAGAACAAGATAACATAGCATTAGAATATTTAGGGGTAGACTTAGCACTTTTTGTGGGTGATTTTGGTAATGAATCCGTAGAAATTGTGCGCACTGTTGCTAATTTGAACCTCCCTAAAGCAGTGATTCTGGGAAATCATGACGCTTGGTATACCGCCTCACCTTGGGGACAGAAAAAAGCCCCTTATGACCGCAATAAAGAAGACCGCGTACAACAACAGTTAGACATTTTAGGAGCAAGTCATGTTGGTTATGGCAAACTGGACTTCCCTCAATTTAGCCTCTCTGTAGTGGGGGGTCGTCCTTTTAGTTGGGGTGGGTCAGATTGGAAAAACTCAGAGTTCTACAGCGATCTCTATAATGTAAGTAGCTTTGCTGAATCTACCACGAAAATTCTCTCTGCTGCTAAAGATACACTGTGCGACAATCTCATTTTTATCGGTCATAATGGGCCTTTGGGACTGGGAGAAGAACCAGAAGACACTTGTGGCAAGGATTGGGGTGAAATAGGCGGAGATCACGGCGACCCTGATTTAACAGAAGCTATGGAAAAAACGATCGGCTACGGTAAATCTATTTCCCTAGTCACTTTTGGACATATGCATCATAGTTTGCGTCATCGTAAAGACCGCTTGCGGACTATCATTAATACCAGTCCAGAAGGTACTGTTTATCTCAATGCTGCTTCTGTCCCTAGAATAATTGAAACTGCAAAAGATACGATTCGTAATTTCTCTTTAGTAACTCTCAAAAATAATCTTGTTAGCAACATAACCTTAACTTGGCTAAATGATGACTTTGAAGTAGCATCCGAAGAGATTCTTTATAACTCT------------------------ATGAGTTATCTAATTGCTGTTCTACCAAATCGTATCAAAGCAGAAGAAGCTTACACTGCACTTGAAAAATCCAATGTTCCTCAATCTCAAATGAGTATCTTGGGTAAAGGGTACAAAACAGCAGATGAGTTTGGCTTAATCGATCCTGCTGAACAAGCCAAAAAAAGAGCTATTTTAATGGCATACTGGTTAGTGCCTTTTGGTTTTGCTGGAGGTTATGTCTTTAACCTGATTACGGGATTGGATACTTTAGACTGGGCAGGAGAACCAGGAAACCATATTGTAGGTGGTATCTTGGGTGCTATTGGTGGTGCAATGGGTAGTGTTTTTGTCGGTGGTGGAGTAGGTTTAAGTACTGGTAGC---------GGTGATGCATTACCCTATCGCAATCGCCTCAACGAAGGAAAGTATTTAGTAATAGTAAAGGGTTCAGAATTAATACAGCAAAAAGCAGCAACCATTTTACGTCGATTTAATCCTGAGAATTTACAGGGATATCAA------------------------------------------GTGCCTAGATTAAACTGGTTATTTTCTTCAATTGCTTGTGCTGGTATTCTGACTACATCGGCTCTTCCTGGAGCAAGTCAAGCCCTAATACCCTATACACCGCGAATCAATTCGGAAAAATTTGAGCAGCAAGGTTTACAACTACTCCAAGACGCTGTGCAATTGATTAAGTTCCAGCAATATGAACTCGCTTTACCTAGAGCGGAACTAGCTACTCAGCTAGCTCCTAACAACTACGAAGTTTGGTTTATTTTAGGTAGCCTGTATCTACAACAAGAGCAAATTGATAACGGTATTAACGTCTTACAAAAAGCTGAAAATTTAGCACCAGAAGAAGAAGGTATCTTGTTCACGTTGGGGAATGCTTACTTTCAAAAAGGAGACTATGAAGCTGCGCTAGACAAATTGGAAGCAGGATTGAAAATTGAAGATAATGCACCCGAAGCACTCTTCGATCTGGGTAACACTTATCTCAAGCTAGAGAAATTTAACAAAGCCATTAATTCTTATGAAAAAGCTTTTGAACAAGAAGCCAGTTTTTGGCCTGCAATTAATAATGTTGGTCTTGTAGAATACGAACAGGGCGAAACCGATGACGCGATCTCTAAATGGGAAACTGCTCTGGAAATAGATGCAGAACAAGCAGAACCTAAATTAGCTTTAGCTGTTGCTCTCTATGCTCAAGGAGATACACAAAAAGGGGTTGAACTAGCCACCTCCGCTTTAGAAACTGATAATCGTTACGCAGATATTCAATTTTTGAGAGACAATCTCTGGGGCGATCGTTTAATCGAAGATACCGAAATTCTTTTAGCACTTCCTCAAATACAGGCGATCGTTACCAGTTATGAAGCAGAAAAACCCGAA------------------------------GTGTTTGATTTAGAACCTATTTTTCAATTTTCGCGTAATAACTGCATTACTATCTGTGCGTTTCTCGTACCAGCTAATCTGCTTACTACCGTGCAAACATTTATAATGGTCGTTTCGCAGCGTTCTCCTTTGCGAGTACGCCTTTGTGCTACTGTTGCAGTGACATTTGCTTTGACTTTATTTCTGCACGTTGCAACCTGGTTTATGATTGGGGTGATTACTCCTGTTACTTTTATATTGGCGGGTTTAGGAGCAACCTGTATCATTATAAATTTGATTTTAGTAGTTTATCAGTCTCGTTTTGGTGAACAGTACTCCGCCCTTCAAGAACGAAGCTTGCGTTCACTTCGTGAATATTTACTAGAGTGGAAACAAACAATCAAAAAGTTTGCTCAGATGGATTTTCTAGCAAGTATTTTCAGCGTATTTAATAGTATTGATTTCAACATAATTTTTCAATTAACTTGTGTCGCTCTTATTATGATTTCTGGTCCTGTGGTAATTTTTCTGTTAGCTGCACGTGGCGGAGATCTCATGTACGAAAAACTCACTCCCCCCACAGAAGGTTCTACGATTACTTTTCAAGAAGGTAAACCCATAGTACCTAATGATCCGATTATTCCTTTTATCCGTGGTGATGGTACTGGTGTAGATATTTGGCCTGCCACACAGAAAGTAATTGATGCTGCGGTGGCTACTGCTTATAAAGGAAAACGTAAAATCCACTGGTTTAAAGTTTACGCAGGAGATGAAGCTTGCGATCGCTATGGCACATTTCAATATTTGCCTCAAGATACTCTTAAAGCAATTGAAGAATATAAAATTGCCATTAAAGGGCCTTTAACCACTCCTATTGGTGGTGGTATTCGTTCTCTTAATGTAGCCCTCAGACAAATCTTTACTCTTTATGCTTGTGTTCGTCCTAGTCGTTACTATCCAGGCACTCCTTCTCCTCATAAAAGTCCTGAAAAGTTAGACTTAATCGTTTATCGTGAAAATACCGAAGATATTTATCTCGGCATTGAATGGCGCAAGGATGACGAAATTGGACTGAAATTAATTAATTTTCTCAACGATGAATTAATTCCTGCCACGGAAGAACATGGTAACAAGCAAATTCCTCTTGATGCGGGAATTGGCATTAAACCTATTAGTAAAACTGGTTCACAACGCCTGGTAAGAAAAGCCATTCAAAATGCCCTCAGATTGCCCAAAGAAAAGCAAAAAGTCACTTTGGTACATAAAGGCAACATTATGAAATATACCGAGGGTGCATTTCGTGATTGGGGTTATGAATTAGCTACTACCGAGTTTCGTGATGAATGTGTTACTGAGAGAGAATCTTGGATTTTGAGTAATCAAGAAGCCGATCCTAATCTCAGCGTCGAAGATAACGCCCGTAAAATCGATCCAGGTTATGATTCTCTGACACCAGACAAGCAGCAGCAAATTTGTGCCGAAGTAAAATCAGTATTAGAAGCCATAGGCGAAACTCACGGATCGGGGAAATGGCAAGAAAAAATAATGGTAAACGACCGCATTGCTGATAGTATTTTCCAACAAATCCAAACTCGTCCCGATGAGTACTCTATATTAGCTACAATGAACCTCAACGGGGATTATCTTTCTGATGCTGCTGCTGCCATTGTCGGTGGTTTGGGGATGAGTCCTGGGGCAAATATTGGTGATAACTGCGCTATTTTTGAGGCTACCCACGGTACTGCACCAAAACACGCTGGTTTAGACCGTATTAATCCTGGTTCTGTTATTTTATCTGGAGTAATGATGCTAGAGTTTATGGGTTGGCAAGAAGCAGCCGAATTAATTCAAAAAGGTTTGGCTTCTGCGATCGCCAATAGCCATGTCACCTATGATTTGGCTCGATTAATGAATCCTCCAGTAGAGCCTTTG---AAGTGTTCTGAATTCGCAGACGCTATTATCGGAAGCTTTAGC------ATGGCAACTAAATTTCCCAAGTTTAGCCAAGATCTCGCTCAAGATCCTACCACTCGTAGACTTTGGTATGGGATTGCTACTGCTCATGACTTTGAGCTTCACGATGGCATGACAGAAGAAAATCTTTATCAAAAGATTTTTGCTTCCCATTTCGGTCATCTAGCAATCATTTTCTTGTGGACTTCTGGCACTCTATTCCACGTAGCCTGGCAAGGTAACTTTGAACAGTGGATTAAAGATCCTTTAAACGTTAGCCCTATCGCCCATGCGATTTGGGATCCCCACTTCGGTCAAGGAGCAATTGACGCTTTTTCACAAGCTGGTGCTTCTAGTCCAGTAAACATTGCATACTCTGGTGTATACCACTGGTTCTACACCATCGGTATGACCACTAACCAAGACTTGTATCAAGGTGCGATTGGTTTACTTATCCTTTCTTCCGTATTCTTGTTTGCAGGTTGGTTACACCTACAACCCAAGTTCCGTCCTAGTTTGGCTTGGTTCAAAAATGCCGAGTCTCGCCTCAACCATCACCTAGCTGGTTTATTTGGGGTTAGTTCTTTGGCTTGGACTGGTCACTTGGTTCACGTTGCGATCCCCGAATCTCGCGGACAGCACGTAGGTTGGGATAACTTCTTGTCTACCCCTCCCCACCCCGCAGGTTTAGGACCCTTCTTCAGCTTGAATTGGGGTGTCTATGCTCAGAACCCCGATACTGCTGGTCATGTATTTGGTACTTCTGAAGGGGCAGGTACAGCAATCCTAACTTTCTTAGGTGGCTTCCATCCTCAAACTGAATCTCTTTGGTTGACTGATATAGCGCACCACCATTTAGCGATCGCTGTTATCTTTATTATTGCTGGACATATGTACCGTACTAACTTCGGTATTGGTCACAGCATCAAGGAGATTTTAGAAACTCATAAACCACCAGAAGGCG---------------GTTTAGGGGAAGGACACAAAGGTATGTATGATACCTTAAATAATTCCTTGCACTTCCAGTTAGCTCTAGCATTAGCTTCTTTGGGTGTAGTTACTTCTTTAGTAGCTCAACATATGTATTCCTTACCTTCCTATGCGTTTATCGCTAAGGATTACACTACCCAAGCAGCTTTATACACCCACCACCAGTACATTGCTGGGTTCATCATGGTTGGTGCTTTTGCTCACGGTTCAATCTTCCTCGTTAGGGATTATGACCCTGAAGCTAACAAAAATAACGTATTGGCTCGCGTACTAGAACACAAAGAAGCGATTATCTCTCACTTAAGTTGGGTATCTCTCTTCCTTGGTTTCCACACTTTAGGTCTCTACGTTCACAATGACGTTGTAGTAGCTTTTGGTACTCCTGAAAAGCAAATCTTGATCGAGCCTGTATTTGCTCAGTTCGTTCAAGCTGCTTCTGGTAAAGCTCTTTATGGATTCGATACTTTATTATCAAATCCTGACAGTGTCGCTTATACCGCCTTCCCTAATCATGCCAATGTTTGGTTACCTGGTTGGTTAGAGGCTATTAACAGTGGAACTAACTCTTTGTTCCTTACCATTGGCCCTGGAGACTTCTTGGTTCACCATGCGATCGCATTAGGGTTACACACCACTACTTTAATTCTTGTCAAAGGTGCTTTGGATGCCCGTGGCTCTAAACTAATGCCCGACAAAAAAGACTTTGGTTTTGCCTTCCCTTGTGATGGTCCTGGTCGTGGCGGTACTTGCGATATCTCTGCATGGGATTCGTTCTATCTCGCTATGTTCTGGATGCTGAACACGTTAGGTTGGTTAACCTTCTACTGGCATTGGAAACACCTCGGTATCTGGCAAGGTAACGTTGCTCAGTTCAACGAAAACTCCACTTACCTCATGGGCTGGTTCCGCGATTATCTTTGGGCTAACTCTGCTCAATTAATCAACGGTTACAACCCTTACGGTGTAAATAACCTATCTGTCTGGGCTTGGATGTTCCTCTTCGGACACCTTGTTTGGGCGACTGGTTTTATGTTCCTCATCTCTTGGCGTGGTTATTGGCAAGAGTTGATCGAAACTATTGTTTGGGCGCACGAGCGTACTCCTCTAGCTAACCTAGTTCGCTGGAAAGACAAGCCTGTTGCTCTTTCAATCGTTCAAGCTCGTGTAATTGGTCTAGCTCACTTCACAGTTGGCTACATCTTTACTTACGCAGCCTTCCTCATTGCTTCGACTGCTGGTAAGTTTGGT---ATGACAATCAGTCCTCAAAAAGGAGAGGCGAAAGTCAAGGTAACTGTTGATAACGATCCCGTTCCTACTTCCTTTGAGAAGTGGGGACAACCTGGTCATTTTGATCGCACATTAAAAAAAGGTCCCAAAACCACCACTTGGATTTGGAACCTTCACGCTGACGCTCATGATTTCGATAGCCATACCAGCGACCTAGAAGATGTTTCTCGGAAAATCTTCAGTGCGCACTTCGGTCATTTAGCAGTTGTATTCGTGTGGTTGAGTGGGATGTACTTCCACGGCGCACGTTTTTCTAACTACGAAGCATGGTTAGGCGACCCTACTGCCATCAAACCAAGCGCACAGGTAGTTTGGCCCATTGTTGGTCAAGGTATTCTCAATGCTGATGTTGGTGGCGGATTCCACGGAATCCAGATTACTTCTGGTTTCTTCTATCTTTGGAGAGCATCTGGCTTCACAAACAGCTATCAACTATACTGCACCGCTATCGGTGGTTTAGTAATGGCTGGTTTGATGCTCTTTGCTGGCTGGTTCCACTATCATAAAAAAGCTCCTAAGCTTGAGTGGTTTCAGAATACAGAATCTATGCTAAACCACCACCTAGCTGGATTATTAGGTTTAGGCTCTCTTGGTTGGGCAGGACACCAGATTCACGTATCTTTACCAGTTAACAAACTGTTAGATGCAGGAGTTGCTCCTAGTGATATTCCTTTACCCCATGAGTTCATCTTAGA---TCCTGGCAAAATGGCAGAGCTATACCCTAGCTTTGCTGAAGGACTCAGACCTTTCTTTACCCTTAACTGGGGTGTCTACTCTGATTTCCTAACTTTCAAAGGCGGTTTAAACCCAGTCACTGGAGGTTTATGGCTTTCTGATACGGCTCACCACCATCTTGCGATCGCTGTATTATTCATCATCGCAGGTCATATGTACCGTACAAACTGGGGCATTGGTCACAGTTTGAAAGAAATCCTCGAAGGACACAAAGGAGACCCCTTATTATTCGGTGGTGAAGGACACCAAGGTTTATATGAAATTCTAACTACTTCTTGGCACGCTCAGTTGGCTGTCAACTTAGCAATGTTAGGTTCATTGACTATCATCGTGGCACAGCATATGTACGCAATGCCTCCTTATCCCTATCAGGCGATTGACTATGGTACTCAGATATCATTGTTCACTCACCATATGTGGATTGGTGCATTCTTCATTGTTGGTGCTGGCGCGCACGCATCAATCTTTATGGTTCGCGATTACGATCCTGCTAAGAACGTAAACAACGTTTTAGATAGAATGATTCGTTCTCGTGATGCAATTATTTCTCACCTCAACTGGGTATGTATTTTCCTTGGCTTCCACAGCTTCGGACTTTACATTCACAACGACACTATGAGAGCTTTGGGTCGTCCCCAAGATATGTTCTCTGACACAGCAATTCAATTACAACCCATCTTTGCTCAGTGGATTCAAAGTGTTCACACTGCTGCGCCAGGTGCCACTGCTCCTTCCGCTCTAGGAACTGCTAGTGTTGCTTTCGGTGGTGATGTAGTTGCTGTGGGTGGTAAAGTAGCCATGATGCCTATTGCTCTTGGTACTGCTGATTTTATGGTGCATCATATCCATGCTTTTACTATTCACGTAACAGTATTGATTCTTCTCAAAGGTGTACTATATTCCCGTAACTCTCGCTTAATTCCTGATAAATCAGAATTAGGTTTCCGTTTCCCCTGTGATGGCCCTGGACGCGGTGGTACTTGTCAGGTATCTGGTTGGGACCATGTATTCCTCGGTTTATTCTGGATGTATAACTCCATCTCTGTGGTCATCTTCCACTTCAGTTGGAAAATGCAGTCCGATGTCTGGGGAACGGTAGCACCAGATGGCAGCGTATCTCATATTACTGCTGGTAACTTTGCTCAAAGTGCAATCACTATTAACGGTTGGTTGCGTGATTTCTTGTGGGCGCAAGCTTCTCAAGTAATTAACTCTTATGGCTCTGCTTTGTCCGCTTATGGCATCATGTTCTTAGCAGGTCACTTCATCTTCGCCTTCAGCTTAATGTTCCTCTTCAGTGGACGTGGCTACTGGCAAGAATTAATTGAGTCAATTGTTTGGGCTCATAATAAACTTAAAGTGGCTCCCGCTATTCAGCCTCGTGCATTGAGCATTACTCAAGGTCGTGCTGTAGGGGTTGCTCACTACCTCCTAGGAGGAATCGTTACTACCTGGGCATTCTTCCTGGCAAGAACGCTTTCATTC---------GTGAAATTTCAAGAACTTATTGCTTGC---TTGGGGGATTTAGCTACAAATAACAGTCTGCAAAGTAATCCCGATCGCAATCCCGATCTTACAGGTATCGCAGCGATTAAAGAAGCCCAAATAAATCATCTTAGCTATATCGAAGGAGCTAAATTTGCCTCTATGTTGGCTGAAACGGCTGCTTCTGCACTTATTTTGCCTCAAGATGAAACTTTACAACAACAGGCTACTAACATCGGGATTGCTTGGATCGCAACTAAGCAACCGCGATTATTGTTTGCTAAAGCGATCGCTTTTTTTTATCAACCCTATCAACCCGATCCTGGTATTCATCCCACGGCAATTATCGATTCTACCACCAAGATAGGAAAGGATGTTTACATTGGTGCTTATGCCGTAATTCAGCAAAATGTTACAATTGGCGATCGTGTTTCCATTCATCCCCAAGTAACTATCTATCCTGATGTCATTATTGGCAACAATACTATTTTATACAGTAACTCTACCATCCAAGAACGCAGTCAAATTGGTGCTAATTGCGTTATCCATAGTGGTGCTGTTATCGGTGCAGAGGGTTTTGGTTTTGTTCCCACAGCAACAGGATGGGAGAAAATGGAGCAATCTGGTTACACGGTGTTAGAAGATGGGGTAGAAATTGGTTGTAATAGTGCAGTCGATCGTCCCGCAGTAGGAGAAACCAGAATTAAAGCCAATACCAAGTTAGATAATCTGGTACAAATCGGACATGGTTGTACTGTTGGAAGGAATTGCGCCCTTGCTGCTCAAGTGGGATTAGCTGGAGGAGTCACTGTAGAAGACGGCGTATTACTAGGGGGGCAAGTGGGAGTAGCTAATCAAATTACTATTGGTAAAGGTACAATTGTTACCGCCCAATCTGGAGTAACTCACAATATAAAGCCTGACTTAATGGTTACTGGTACACCTGCTTACCCCAGTCAAGATTTTCGTAAGTCTTATGCTATTTTTAAGCGTTTACCCGAAATTTATGCGGGATTCAAGAAGTTAAAAAAATTTTTATTATCTGATAACGAT---ATGGAAATTTATTTGATTCGTCATGGAATCGCTGTGGAAAGAGGTATTTATACTCAAGATAGAGAGCGACCTTTGACAGAAAAAGGTATTACTAAAACTACCAAGGTAGCCCAAAAACTATTAGATATTGGTGTCACTTTTGAGTATATTTTAACTAGCCCTTTAGTAAGAGCCTATCAAACAGCAGAAATCTTGAAAAATGTAGGCTTGAGCAAAACAATCTCTATCCATGAACCTCTTGCACCTGGAGGAGACATACAACTATGGTTACAGTGGCTATCTA---------ATCACTATCATGAGGCGCAAAGAATAGCTTTAGTCGGTCATCAACCAGATTTAGGTAACTGGGCTGAAATGTTAATTTTAGGTGATATCAAAAACCAAATAGTTGTGAAAAAAGCGGGTATCATTGGGGTAAAAATGATAGATAATCAAGAATTAATAGGAAACAGTGAATTGTTTTTATTAACATCACCTAAATGGTTTATCGAT------------------------------------------------------------------------------------ATGGTTAGCTTTATTATGGTTGATTTTTTATTAGAAGTAGGGGTAGAAGAGTTACCAGCAGATTTTGTCAGTAGTGCTATTGTTCAATGGCAAAAGCGCATCCCCAATAGCTTAACCGCAGAGTTTCTGAACTCTGATGCAGTGGAGTTTTACGGAACACCCCGAAGATTAGCCGTACTCATAAAAGGACTCCCTCAAAAGCAACCAGATAGAGAAGAAGAAATTAAAGGACCTCCAAAAAAAGCTGCTTACAAAGATGGTCAACCCACTAAAGCAGCAGAAGGCTTTGCTAGAAAGCAAGGAGTGAGTTTAGAAGATTTAGAATTGCGGGATACTTCTAAAGGAGAGTTTGTTTTTATTCAGAAAAAAATTACTGGTAGACCAACCGAAGATATCTTGCAAGAATTAGTACCTGGTTGGATTACAGGGTTAGAAGGAAGACGGTTCATGCGTTGGGGAGATGGAGAGATTCGTTTTCCTCGTCCGATTCGTTGGTTAGTGGCATTATTAGATGATGCGGTTTTAGCCTTAGAATTAGTCAATGGCTCGGAAACTATAAAAAGCGATCGCATATCCCGTGGACATCGAGTTTTACACCCTAATACGATAACTATTTCTAATGCTACTGCTTATGTCGAGTTGTTGCAATCGGCATTTGTAGAAGTCGATCCTAAAGTCAGAAAAGAAAAGATTGTTAAAGGAATTGAATCTGTTGCGAAAGAAGTGCAGGGGGTAGCCGAAATTTCTGCTGATTTACTCGAAGAAGTTATTAATTTAGTGGAATATCCCACCGCAGTTATTGGTCAGTTTGAAGAAGAGTTTTTACAACTTCCTACTGAAGTTATTACTACAGTGATGGTAACTCACCAGCGTTATTTTCCTGTGAAACAAG------GCAGTAGCGATAATACCTTATTACCTAACTTTATTACTATTTCTAATGGCGACCCTGCTAAATCCACTTTAATTGCTGAAGGTAATGGTCGAGTAATTAGAGCTAGATTAGCTGATGCTCAGTTTTTCTATAAAGCAGACTGTGATGAGCCTTTAGAAACCTATTTACCCCAGCTAGAAACTGTAACATTCCAAGAAGAATTAGGCACAATGCGCGATAAAGTAGACCGCATTATGGAAGTAGCTAATACTATTGCAGAACAGTTAGATCT------------------TAATGAACAACAAAGAGCAGAAGTTGAAAGTACAGCCTTACTTTGTAAAACAGATTTAGTAACCCAAATGGTTTATGAATTTCCTGAGTTACAGGGAGTTATGGGAGAAAAATATGCTCTTGTAAGTGGCGAGTCTGCTACTGTGGCAAAAGGCATTTTTGAACATTATTTACCTAGAGGCGCAGATGATATTTTACCCGAAACTTTCAACGGTCAAGTAGTAGCCTTAGCAGATCGATTAGATACTTTAGTCAGCATTTTTGGTTTGGGAATGATTCCTTCTGGCTCTTCTGATCCTTTTGCTTTAAGACGCGCTGCTAATGGTGTGGTTAATATTGTTTGGAATAGCAATTTAGCTATTAATTTAGCTGAATTAATTAGTCAGGGTTCATCTGCTTTTTTGGCTGCCCATGAGGATAAAGAATCTCCTATAGCTAATTTGGAAGAATTTTTTATGCAGAGAATTCGGACGCTTTTAGAAGAA---AAAAATATTGATTACGATTTGGTAAATGCAGTTGTCGGAGATGAAGATGCTGAATATACCCAACGTGCTTTAGAGAATCTTTTGGATGTAAGAGATCGCGCTTTGTTCCTCCAAAAAATTCGTGACAATGGTACTTTAAAGAATATCTATGAAACTGTTAATCGTTCTACTCGTTTAGCAGCAAAAGGTG---------------------------------------------------------ATTTAGATACCCAGGAATTAGAACCCGAAACAGTAGTAAATTCCGATTTATTTGAATCACAAGCAGAACAAAGCTTTTATGATGCTTTACTCGATTTAGTACCGCAAACCGAAGCAGCAAAAGAGTCAAGAAATTATCAATTATTAGTAGATAGTTTAGTAAAAGTTGCTCCGATAGTTAGTGAGTTTTTTGATGGTGAAAATAGCGTTTTAGTAATGGCAGAAAATGCTGATGTTCAACAAAATCGTCTTAACTTATTAGGCTTGTTACGCAATCATGCTAGAGTTTTAGCCGACTTTGGAGCGATCGTTAAA---------------------------------------------------------ATGCACAAAACTCAGGGAGAGTCTTTAGATTTTGTGCAAAGTTTTAAATCTCAAATTGAAAATACAAATAATCAGAGAGAAGTAATTTTATGTACTCCCTTTACCTCTCTAACGGTAATGTCAAAAAATCTTCATGGTGGAAGAGTAAAGTTAGGGGCACAGAATATTCATTGGGAAGATAAAGGAGCATATACAGGAGAAATTTCTGGCGATATGCTCAAAGAAATTGGTGTTGATTATGCTATTGTTGGCCACAGTGAACGCCGTCAATACTTTGGTGAAACAGATAAAACTGTTAACTTAAGGCTAAAAGCTGCTCAAGAACACAGTATTACTCCCATTCTGTGTGTAGGCGAAACCAAACAGCAAAGAGATGCAGGAGAAACAGAAGATATCATTATTAGTCAATTACAAAAAGGTTTGGTAGAGGTTGACCAGAATAATTTAGTTATCGCTTATGAGCCTATTTGGGCAATTGGTACTGGAGATACTTGTGAATCTAGCGAAGCTAATCGAGTTATTGGGGTAATTCGTCAACAACTTGAAAATAAAAATGTGTCTATTCAATACGGTGGTTCAGTTAAACCCAACAATATTGATGAAATCATGGCACAATCTGAGATTGATGGTGCTTTAGTAGGTGGTGCAAGTTTAGAACCCGCTAGTTTTGCACGTATTGTAAACTACCAA------------GTGGAATTTTTACAAACTCAGTTTTACTTACTTGAAAAATTTGCTGATGGCTTGGTTGAAAATCAGTTAAGTCATCTCAGTATCGTTAGTGTCGGAATTATTTTCTTGGCGGGTTTACTAACAAGTTTGACTCCCTGTATGCTCTCGATGTTGCCGATTACTATAGGTTACATAGGAGGATATGAATCTCAGGGAAAATGGCAAGGTGCAATTCAATCTAGTTGGTTTGCTTTAGGTTTAGCCACCACTTTAGCTATTTTAGGGATTGTCGCTACCACTATTGGGAAAGTTTACGGTCAAATTGGTACTGGCTTACCCATAGTAGTTAGTTTAATTGCGATCGCGATGGGGTTAAACTTATTAGAGATACTTCCCCTACAATTACCTAATTTTGGCGGTACAGATT------GGATAGGAGAAGACCTACCCCGTGGTTTACGCTCTTATTTATTAGGTCTGACTTTTGGTTTAGTGGCTTCTCCCTGTAGCACTCCAGTGTTGGCAACTTTACTCGCATGGGTAGCCTCTACTCAAGATTTAGTTCTGGGAGGTAGCTTATTACTGGCTTATGCAGTAGGATACGTTGCACCTCTGGTATTAGCAGGAACTTTTACTGCTTCAATTAAAAAAATTCTGGAGTTACGCCGTTGGTCTGGTTGGATTAACCCCATTAGCGGTATCCTACTGTTGTGTTTTGGCTTGTTTTCCTTGATAACTCGTCTACCAATAGTCAATTTTTTAATGGGGATTGAGCAACAGGAGTATCAACAGCGTAGACAACGGTTAATGGAAAAAGTCGGCAATGGTACAGCTATTTTTCGCAGTGCGCCAATGGCAGTGATGCATAACGATGTGGAGTATAATTATCGTCAAGATAGTGATTTTTATTACTTAACGGGGTTTAATGAGCCAGAAGCGGTAGCAGTCTTTGCTCCCCATCACAAAAAACATCGCTTTATTTTATTTGTGCAACCCAAAGACCCCGAAAAAGAAACCTGGACTGGTTATCGTTGTGGTGTAGAAGCAGCGAAAGAACGTTATGGTGCAGATGAAGCTTACCCCATCACAGAGCTAGATGAACATCTACTCAAATATTTGATCGATGCCGACCGTATTTACTACCATTTAGGACGCGATCGCAGCTTTAATGATAAGATACTCTCATACTGGCAAAGATTAATCGCAGGATATCAAAAAAGAGGGCGTGTACCTACAGCGATAGAAGACACTAAGCCTTTAACTCACCCCATGCGGTTAGTAAAAAGTCCCGAAGAAATTGTCATGATGCGCAAAGCCACAGCGATTTCTGCTCAAGCTCACAACCGTGCTAGAGAATTTGCCAAACCAGGAGTATACGAGTATCAAGTCGCAGCCGAAATAGAGCATACTTTCCGTTTAGAGGGAGCTATGGGTATTGCTTACCCCTCTATTGTGGCTTCTGGGGCAAATGCTTGTGTGTTGCACTATGTAGAAAATGACTGTCAAATAAAAGAAAACGAGCTATTACTAATAGATGCTGGTTGCTCCTATGGTTATTACAATGGCGATATTACCCGTACTTTTCCTGTAGGTGGTAAATTCACTCCCGAACAAAAAACCCTCTATGAATTAGTGTTAGAAGCTCAATTAAAGGCTATCGAGCAAGTACAGCCAGGAAATCCCTATAATCAGTTTCACGATACTGCTGTCAGCGTATTGGTAGATGGCTTAATGGAATTAGGCTTACTGGTAGGAGATAAAGAAGAAATTATCAAAGAAGGAAAATACAAGCCTTTTTATATGCATCGTACAGGACATTGGTTAGGGTTGGATGTTCACGATGTCGGAGCATACAAACACAATAAAGAAACTTGGCAAAATTTACAATCAGGCAATATCGTAACAGTCGAACCAGGTCTTTACATCTCTCCTTATATTCAACCCGCAGAAGGACAACCAGAAATTCCTGATTGTTGGAAGGGTATCGGTATCCGCATCGAAGATGATGTTTTAGTAACCAAAAGCGGACACGACATTCTAACTTCTGATGTTCCTAAGTCAGTTTCAGCAATGGAAAAA---ATGAATCCACTTACTATCGCAAGTGTTGCTTTAGGCATAGGCTTAGTCTTAATGACCGTTCTGTTTATCTTTCGCATCGTTCTCACCTGGTATCCTCAAGTAGATACCGATCATTTTCCTCTTAATCTGGTCGTTACACCCACAGAGCCAATCTTAAAACCCCTGAGAAAATTTATTCCTCCTCTTGGTGGAGTGGATATCACCCCCATTATCTGCGTTGGTATTTGTACCCTGCTGCGAGAGATACTTTTAGGTCAACAAGGCTTATTAACAATGGCAATGAAAATTAAT---ATGCAGTTTGACAAAATTTTAATTGCTAATCGAGGAGAAATTGCTTTACGCATTTTACACACCTGCGCCGAAATGGGAATTGCTACAGTAGCAGTCCACTCTACCATCGACCGCCAAGCTCTCCACGTCCAGCTTGCAGACGAAAGTGTTTGTATTGGACCTCCTCATTCGGGGAAAAGCTATCTTAATATTCCCAATATTATTGCTGCTGCTTTGACTCGTAATGCGACAGCAATTCATCCTGGCTACGGTTTTTTAGCAGAAAATGCTCGTTTTGCAGAAATTTGCGCCGATCATAATCTGATTTTTATTGGTCCTACCAAAGAAGCCATGCTTGCGATGGGGGATAAATCTACAGCAAAAAAAACTATGCAACAAGCAGGAGTTCCTACGGTTCCTGGTAGTAAAGGTTTATTACAAAATGAAACAGAAGCGATCGCTTCTGCTCAGAAAATCGGTTATCCTGTAATGATTAAAGCTACTGCTGGTGGTGGTGGTCGGGGTATGCGTCTTGTAGAAGATGAAAGCCAACTTGTGAGCCTATTCAGAGCAGCCCAAGGAGAAGCAGAAGCAGCTTTTGGCAATGGGGGGGTGTATTTAGAAAAATTGATCGAATGTCCCCGTCATATTGAGTTTCAGATTTTAGCAGACAGTCACGGTAATGTAATACATTTAGGGGAAAGAGACTGTTCTATTCAACGCCGTCACCAAAAATTACTCGAAGAAGCCCCCAGTACAGTGCTTAACCCTGAATTACGGGCAAAAATGGGGGAAGCTGCTATTTTAGCAGCCAAATCAATTAACTATGTGGGAGCAGGTACGGTAGAATTTTTGCTGGACAAATCGGGTGATTTTTATTTTATGGAAATGAACACCCGTATCCAGGTAGAGCATCCCGTTACTGAGGTTGTTACAGGAATCGATTTAATTGCGGAACAAATACGCATTGCTCGGGGAGAAAAACTGAGATTTACTCAGAAAGATATTCAACTTAAAGGTCATGCTATTGAATGTCGCATTAATGCAGAAGACCCCGATCATAATTTCCGTCCCCATCCTGGTCGTATTAGTGCTTATTTGCCCCCTGGAGGCCCAGGAGTCAGAATGGATTCTCATGTCTATACAGACTACGAAATTCCCCCCTATTATGATTCTCTAATTGGTAAGTTAATTGTTTGGGGAGAAAACCGAGATGTCGCAATTAAGCGTATGAAACGAGCTTTACGAGAATGCGCTATTACAGGAATTCCCACAACTATTGGTTTTCATCAGAAAATTCTGGAAACTCCCGCTTTTTTAAAGGGAGAAGTATATACGAATTTTGTGCAAGAACATTTGATGCCA------ATGGATGCCTTTTCTCTGAATCCTCCCAAATGGACAGCAAACGCAGTTCACGCTGTTCCTTTTTGTTGTCCTACTTGCAAAGCTCAAGCAACGAAAGCTACCAAAGTTTGGCTCAATCGTCGCTCTCCTGTAACCGATTACGATTTGCGTCGTAAATGGCAAGAATTTTATCTGTGTGAGTGTGAGACTGCTTGGTGGGCTTGGAGTAGCGATAGACCACCTTCTAAGGAAGGAAGGATGAATGATCGAGTAAAT------------ATGAAAATAGCCATAGCCCAACTTAACCCTACTATTGGTGACATTGCCAACAACGCTCAACAAATTATCATCGCAGCACAACAAGCAGCCAAGCAAGAAGTGAGATTGCTACTAACTCCTGAATTATCTCTTTGCGGATACCCTCCCAGAGACTTGTTACTGTATCCCCGTTTTATCTACTCAATGGAGGAAAAATTAAAAGCGATCGCAGAATCGATTCCCCAAGAGATCGCTATCTTAGTAGGTACTGTAACAGAAAATCCTCATGCCCATTCCCAAGGACAAAAACCTTTACATAACTCCATTGCTTTATTAGAAGCAGGGGAAATTCAACAGATCTTTCATAAACGTCTTTTACCTACTTACGATGTTTTTGATGATGATAGATACTTTCAACCAGGAAATCAAAGTAATAGTTTTAACCTCTCTGACTACTCCAAAAACTCTAT------CCGACAAGGAGAAGGAGAAACATCTAATGTACATATAGGAGTAACTATCTGCGAAGACTTATGGAATGAAGATACATTCTGGGGAAAACGCAGTTATGAAATTAACCCCATTGCAGACTTAGCAGAATCAAAAGTAGATATTATAGTTAACCTATCAGCTTCTCCTTACAGTGTGGGAAAACAACAGCTAAGGGAAAATATGTTACGTCATGCTGTTGAGAAATACCAGATACCTATTATGTATACCAATCAAGTAGGAGCAAATGACGATATCATCTTTGACGGTAATAGTATTGCTCTAGATAAAAATGGAGAAATACTAGCCTGTGGCAAAAGTTTTGAGAGTGATTTGGTAGTTGTTGAGATTGATAAATTACAATACCCAGATGTTTCTAAAATCGAGAATTG---------------GC---AAT------CTCCCCTGTCTTCTCTAAAAAAGACTGATGAAGCAGAAATTTTCTCGGCGTTGGTGCTAGGAGTAAGAGACTATGCCAGAAAATGTGGTTTTACCAAAGCTTTATTGGGGTTAAGTGGAGGTATTGATTCCTCTTTAGTAGCTGCGATCGCATCTGAAGCTTTAGGGTATGATAATGTGTTAGGTATCATGATGCCATCTCCTTATAGCTCAGAGCATTCGATTACAGATGCTGTAGCTCTAGTGAAGAATTTAGGAATTAAGAGCGAAACTATCCCCATCAAACAAGGAATGACGGCTTATGACACTATGTTAGAACCTTTATTTGCTGGTACAGAATTTGGTGTTGCAGAGGAGAATATCCAGTCAAGACTACGGGGTGGTATCTTGATGGCAGTAGCCAATAAATTTAATCACCTTTTATTATCCACAGGCAATAAGTCAGAAATGGCAGTAGGCTATTGCACTCTCTATGGTGATATGAATGGAGGGTTAGCGGTTATTGCGGATGTACCGAAAACTAAAGTATTTGAGATCTGTCGTTGGCTAAACCAGGAGCAAGAAATCATCCCTGTTAATGTGATTAATAAGCCTCCCAGTGCAGAATTAAAACCAG---------------------------------------------------------------------------------------------------------------------------------------------------GACAAAAAGATGCTGATTCTTTACCGTCTTATGAAATACTGGACGATATTTTGGAACGGATTGTTTGTCAGCATCAATCAGAAATTGAAGTCATACAATCTGGTCACGATGCTGCAACAGTTCAAAAAGTCTTCAAACTATTAGCCCGTGCTGAATTTAAACGCAGACAAGCACCACCAGGATTGAAGATAACTGACAGAGCTTTTGGTACGGGTTGGCGAATGCCAATTGCTAGTAAATGGCTGGTAAGCGATCGA------------------------------------------------------------------ATGAATAACATATCATCGAGCAGTAAAATAGCTTTATTTGGGACAAGTGCCGATCCTCCTACTGCGGGTCATCAAACTATTTTAAGATGGCTGTCACAACATTACGATTTGATTGTGGTTTGGGCTTCTGATAATCCTTTTAAAGCTCATCAAACTAATTTGCACAATCGTTCGGAGATGTTAAAGCTAACTATTCAAGAAATTGAACCACTAAAAAATAATATTACTCTTTGTCAGTCTATAAGCGATCGCAGAACTTTAATTACTGTTCAAAAAGCCCAACAAATTTGGGGAGA---TGCCGAGTTCACACTTGTTATTGGGGCTGACTTGGTAAAACAAATTATTACTTGGTATCAGATAGAAAAACTTTTAAAACAAGTTAAAATTTTAGTTATCCCTCGCAGTGCTTATACTATTGAAAAATCCGATCTAGCTAATTTACAAGCGTTAGGCGGTCAATATACTATAGCAACTCTTAATGCTCCTAGAGTTTCTTCTTCTCGATATCGTTTACGAGGAGACACTACTGTAATAACTGCTGCGGTAGAAAATTATATTCAACAAAAAAAATTGTATTCTGATATAGCGACCACAAAA---------------------------------------------------------------------------ATGAGCAATCAAATCTCATCAGTTAACAGTTTTAATATTTCACCTATTATACGAATTACTCTTCTTTGTCTGTACCCAGCTTTAACAGTACCTTTACCATTTTTAGCCCAAGCGACATCGGCTCCTATTTCTCCCAAACTACTGTGGGTAGGAATTGCTCTGGGCGCAGTATTTATTTATGGTTTACTAAGTCAAAAAGTAATTTTAGATGAAGAGAAAATCCAAGTAACATATCCCAGTTGGATACCATCTCAACTCTACAAAGGTTGGTCTTTACCTTGGAATAAAGTTGCTGCTTTGAGAATGCGTACCACAGGACAAGGAGGATTAGTATACTATCTAGTCACTCCAGAAAAAGATCGTGCTTATCTTTTACCAATGCGAATTGCTGGTTTTGCCAAAATGGTCAAAATAGTAGAGCAAAAAACAGGAATTGACACCACAGATATCCGCCCTTTAGCTCAACCCTGGATGTACTTGATTTTATTTATCTGCACTATGCTGTTGTGGTTAGTTGATGGCTGGACAATTTGGACAGCAATCTCTCTTCAGGGG---------------------------------ATGAATCATCAACTGGAAGAATTATTAAACCTAGCTCAAGCTCAAGGTGCTAGTCATAGTGAAGTTTATCAGGTACAGTCTCAATCTCGTCCTGTTTTTTTTGAAGGAAATCGTCTCAAGCAGTTAGAAAATTCTCAATCAACAGGTACAGCACTAAGATTGTGGTATCAAGGATGTCCAGGGGTTGCAGTAGCTTACGGAGAAATTAAACCCCAAATTCTCGTAGGTAAGGCGATCGCTATTTCCCAACTTAATACCCCAGAAAACATCGATTTAACCCCTGCTAGAACAGAGATTCACCCTAATAGCGGTCAAAGTTTAACTGTGGAGGAGTTAATCTCTATCGGTCAAGATGCCATTGCCAAAATTCGCGATTTGTATCCTGAAACTATCTGTAGTGCGGAATTTGATTGTGAAACCGAAGCCACAATTCTAGTTAATTCTCAAGGACTCCATTGTGAATATACAGATACTACTCTAAGTTATTATCTGGGAGTGGAGTTAGTTAAAGATGAAGATTTTTTAGGGATTTACGATGGGGAAGACAGCAAAAAT---------------------TCCTTAAAATGCGATCGCGCAATTGCCGATATCGAACAACGTTTAGCTTGGGCGGAAACTAACACTAATACCCCCGCAGGAAAATTCCCCGTACTTTTTACGGCTAATGCAGCTACTTTACTCTGGGATACTGTAGTGTCTGCTTTAAACGGCAAAAGAGTCAGAGAAAATTCTTCTCCTTGGAGTAGCTATCAAGATAAAATGGTGGCTTCTCCTTTGTTAACTATTTCTCAAAAGCCA---GAGCGAGAACCCTATAGTTGTCCTTTTGATGATGAAGGAACACCCACTAAAACTTTAAATCTAATTACCGCAGGTCAGTTAAATAATTTTTATTGCGATCGCACTATCGCTAAAGAATTGGGGATTCCACCCACAGGAAACGGCTTTCGTCCCGATCTCGGTAGCTATCCTACTCCTTCTTTAACCAATCTGATTGTCGAACCTGGTGATAGCTCGTTAACTCAATTAATCGCTCAACTAGATAATGGGATTATCGTAGACCAAATTTTAGGGGGAGGCGCAGATATTTCAGGGGATTTTTCGGTTAATGTCGAGCTTGGCTATCGAGTCAGTGGTGGTGAAGTGGTAGGTAGAATTAAAGATACTGCTATCTCTGGTAATGTTTACAATATAATTCAACAAATAGTCACTTTAGGAAACGATGTGCTTTGGAATGGCTCTTGCAATACTCCTTCTTTGATTGTGGAAGGTTTATCTGTCGTTAGC------ATGAAAGCCATGATCTTGGCAGCCGGTAAAGGTACTCGTGTTCGCCCAATTACCTATACTATACCCAAACCCCTAATTCCTATTTTGCAAAAGCCAGTAATGGAGTTTCTTTTAGAACTTCTCAAACAACATGGCTTCGATCAGATTATGGTTAATGTCAGCCACCTCGCTGAAGAAATAGAAAGCTATTTTCGTGATGGTCAAGGTTTTGGGGTAAGTATTGGTTACTCGTTTGAAGGAAAAATCATTGA---AGGAAAACTGGTAGGGGAAGCTGTAGGCTCTGCTGGCGGACTCAAAAAAATACAAGAGTTTAATGCTTTTTTTGATGATACCTTTATTGTTCTTTGCGGAGATGCCCTAATTGACTTAGACTTAACCGCAGCCGTTAAATGGCACAAAGAAAAAGGAGCAATTGCTACTATTGTTACTAAATCAGTACCAAAAGAAGATGTTCCTAGTTATGGTGTAGTAGTTACTGACGATGACAGTAAAGTTCAATCTTTCCAAGAAAAACCTGCTGTAGAAGAAGCTCTAAGCACCGAAATTAATACAGGGATTTACATCTTTGAGCCAGAAATTTTTGACTACATTCCTCCCCATCAAGAATATGATATTGGTGGCGAACTATTCCCCAAATTGGTGGCAAAAAACGCGCCCTTTTATGCCGTATCAATGGATTTTGAATGGGTAGATATTGGTAAAGTTCCTGACTATTGGCACGCTATTCGTAGTGTACTTCGAGGAGAAGTCAAAAATGTCAAAATACCAGGCTCAGAAGTTAAACCAGGCATTTACACTGGTTTGAATGTAGCAGTTAATTGGGATAAAGTTAATATCCAAGGGCCCGTCTATATCGGTGGTATGACCAAAATTGAAGACGGAGCAACTATTATTGGCCCGACGATGATTGGCCCTAACTGCTGGATTTGTAGCGATTCCACCATAGATAATAGTGTAATTTTCGAGTATTCTCGTTTAGGTAAAGGAGTTTTTTTAGTCAATAAGCTAGTCTTTGGTCGTTACTGTGTAGATAAAGATGGAGTAGCTATTGATTTGCAAGCTGCTGCTTTGGATTGGCTGATTACCGATGCTCGTCAAGAACCTCC---AGAAGAAGCAGAACACGAAATTGCTATTAAAGATTTTCGTGAAGAAGCACAAAATAAGAGT------ATGGCAATCATTCCTGCACAAATCGCGATCGCAAATTTAATAGATTCTGCGGAAAAAGGAGATATCGATCCTTGGGATGTTCCTGTAATTGAAGTGATCGACCGCTTCTTGCAAGAACTCGGATTGATGGAAACGACAGAAT------TATCAACCACTGAAGCCAATCTTCCTCAATCTGGACAAGCCTTTTTATGGGCATCAATGCTGGTGTTACTCAAAGCTGATACCTTACAATTGCTACAAGAAATTTATCAAGAAGAAGAAACAGACACCGAGTTTTTGGAAGAATTA---ACTCTGGACGATCTTGAGCAATCACCTTCCTTACCACCTTTTTTAGAACGTCATTTGCGCCGTCGTACTTCTGTTCCTCCCAAAGGAAAACGTAAAGTAACGTTACAAGAGTTGATAGAACAGTTAGAACAAATTGCAGCCGAAATTGAAGCTACA---ACTACAGGAACGCCAAAACCCAAGCGTTCTAGTACTTCCAGACGGGCTGCCATGAAAGCGATCGCTAATTTAGCACACAATGAAAACTTAACCGAGTTAGCAATCCAACTAGAAAACTTTTTAGCTCTTAAATTTCCTCAGCTATCTGCTAGCCAAGATTTTCTCAATTGGGAACATCTTTTGAGCCATTGGCATCAAGATCGACCAGCAGACT---------------------------------------------------------------------------------GGAAGCAACATCAACATACAGAAAATCAAGATCGTGCAGGAATTTTTTGGGCATTATTGTTACTATCTGCTCAATCTAAAGTAGAGTTATCCCAAGAAGAATTTTATCAAGATCTCAGTATTAGACCAATTGTGAGTCTT------------------------------------------ATGCTGAATCGCCGTACTTTTTTACTAACA---TCTCTAGCTGCTACTGCTGGTATGTTGTCTGGTTGTAGTGGC---TCTCAAAATACTTTAGATGTAACTTTCCTACAAGATTCAATTCCACCTCAATTGCTAGGCGATTTTCAGAAAATTATTGCCCAAACGGGTCAAATAAAACTGATACCCGAAGTTAATCTACAAGCAATCTTTGACTTACTCGAAGCTTGGCAAAAACCAGATGAACAAGAGCAATCT---------GTGATTGATTCTTTACCTATCATCGGTAGAAATAACCCTCAGCAAGCTAGTATAGTTACTCTGGGTGACTCTTGGCTGCAAAAAGCGATCGCTGACCAGCTAGTTCAACCCCTAGATACCAGTAAATTAGAGGGCTGGTCTAGTTTACCAACTAGATGGCAAAATTTAGTTAAGCGCGATCGTGAAGGTAATCTCAATGCTCAAGGAGAAGTGTATGGTGCGCCCTATCGTTGGGGTAATACGGTAATTGCCTATCGTAAAGATAAAATA---------------------------GCTTGGACTCCTACAGATTGGTCAGACTTATGGCGTGAGGAGTTACGAGGGCGTATTTCTCTATTGGATGACTATCGAGAAGTAATTGGTTTAACTTTAAAAAAATTAGGGCATTCTTATAACACTAATAATCTAAGTCAAATTCCTAATTTAGAAACAGAATTACAACAATTGCAACAACAGGTTAAGTTTTATAGTTCCGATAAATATTTGCAACCCCTAGCTTTGGGTGATACTTGGTTAGCTGTAGGCTGGTCTACGGATGTTTTAGCTATTACCAAACGCTACTCTAATATTG---CTGTTGCTGTTCCCGCTTCAGGAACTTCTCTTTGGGCTGATTTATGGGTACAGCCCAATTTAGGAGATGATACTTCCAGTAACGAA---------CAAATTGCTTCTATCAGAGCTAATTGGATGGATTTTTGTTGGGAATCCAAATCGGCAAAGCAAATATTGCTTTTTACTAATGCTATCTCTCCGATTTCAACTAAATCGCAGGAACAAGGTATGCAAGACTTAGCTCCAAACTTAGAAAACA---GCCCTGTTTTAAAATCTACCCTGGCAACTTTTAATAATAGTGAATTCCTTTCTCCCCTTTCCCCAGAAACTAAAAATGAGTACTCAAATCTCTGGAAAAAAATCCGCCAAAGAGGT------------ATGAGCAAAACTCGCATTGGTAATGTTGACAATAACTCCATTAATTTATCTTGTTTCCCGTATGGGGTAGGTCACGATCGCGAGGGCGTTTGTTTATTATTAAATATAGGGGAACACCGTATTATCTTAGACTGTGGGATCGCAGATCTGGAAGCTCTACAAAAATCGTTAAAATCGCCCGCAGAATTAATTTTTTGTTCCCATGCCCATACGGATCATTGTCGCGGTTTACCACAACTAAGCCAAGCTTTTCCCGATCTTCCTATTTATACCAGTGAAGTTACTGCCAAACTGTTACCCCTTCATTGGTCAGAAGAAATGACCACTGAGGTTGAGAAACAGTTACACACTCTCCCTTGGCAATCGCCAGTAACCATTGGCAAAAACTTACAATTAGAGATCTTTCCCGCAGGACATTTACCTGGTGCTGCTGCAATTTTAATCACTTATAAGACTAGCCAGAAAGACTATAAAGTGATGTATACGGGTGATTTTTCCCTGTCTAACTTTCAGCTAGTAGAAGGACTTTCCATTGAAAATATGCGGGGTTTGGCTCCTGATGTTTTAATCATTGAAGGTAGCTATGGTACGGTGCGTCATCCCCATCGTCGTCAGCAAGAAAAGCAACTGATGTCAAGAATTAACCTCGCTTTAATGTCTGGGGTTAATGTCTTGTTACCTGTAGCTGCGATTGGTTTGGGACAAGAAATCTTAAAACTATTGCGCTCCCATCATCAGTTTACAGGACGCGATTTAGATATTTGGGTAGATGCCAATGTCGCCAAAGCCTGTAATATTTATCTCGATTTACTATCGCAATTTCCCGCTTCAGTACAGAATTTTGCCAAACACCAATCTTTATTTTGGGACGATCGAGTTTGTCCCCGAATGCGCCAGATAAACGATGCAGAAGACATCTTCCAAGGAAAATTCCCTTGCATTGTCTTGGTAGATCGTAAAGAAGATTTGTTGTCTTATATCTCTTCTAAAGCTGGTAAATGGTTAATTTTATTTCCTGAAAGTTCCCATGTAGACACCACAAATT------------TTGAAAAAAACAGAATACGTTTGGTAAAAAGACAAGAATGGATTACTCAAGAAACATATTTGCTAGCAGAACATAGTGATGGTCGCAATACTACCCAATTAATCCACAATTTGCGCCCTCAACACGTTATTTTAGTTCATGGTTTGGCAAATTATCTCCTAGAATTAGCTAGTTTAGAAGAATTGTGTAATCGCTATCAAATCCACTCTCCTAGTAATGATAAACTACTAGAATTGCCTATCGGCGATCGCTTTATTCAACCCAAAAACCCTACTCCCACTCACTACGAAGGAGAAATCAACGAAGGTAATTCTTACATTAGAATTACTTTTCCCGATAGTTTAAATAACGATTCTCGTTGGAATAAATTTGCCGATACAGGAATTGTGGAAGCACGTTGGCAAGGAGATGAGCTAACTTTAAGAGGTATACCACAAAGAGAATTACTCTACTCCAATCAAGACCCCACTATAGCGGAGGATTTAGATTGTTGCCAAACCTGCCTTCATTATCGCAGTCAAAGGTGCTGGAATCCAGGCTCTCCCCTCTATGGTTTTAAGGTAATTCCTGAAGGCTATTGTCCCGTTTTTGAACCAAAAGATTCAGAGGGAAAAGGGGAA---------------------------------------------------ATGGCTAAACTTTCTACTGAATTGAATCGCTATTTTTTTGAAGAATCAAGAGGAGAAAAAGTCTCTTTATCCGATATTTTAACTTTGGCTGGAGATAGCATTTTTGGCTTTTTATTTGTAATTTTGGCTTTACCTTCTGCTTTACCCCTTCCCGCACCTGGTTATTCTATTCCTTTCGGGATTGCAATGCTTTTCTTAGCTTTACAGTTAATTATTGGTCGAGATAGCCCTTGGCTACCAGCTAAAATAATGAATGGTTCAATGCCTCTAAAAAGTGTTCAAGCATTGATCAAAAAAGGTATTCCTTTGCTGCAAAAAATTGAAGCCCTCACAAAGCCTCGTCTCAGTTCAATTTGTACTAGCGTACCTGGTCGAGTTATTATTGGTATGGCGATCGCTTTAATGTCAATTTCAATGATGATCCCGATTCCTGGAACAAATACATTACCTGCAATGGGAATTTTTGTAATTGGTTTTGGTTTGGTAGAAGATGATGGTGTAATTAGTTTGTTGGGTTTAATAATTTGTGCTTTGGGCGCAGTAATTTCTACTTCAATATTAATTGCTGTGATTTGGGGTGGCTCTAGTTTAATTGATGTTATTAAAGAGCAACTA------------------------------------ATGGTAGC------AGCAGTTCCTACACCTAAGTACGAAGTTAAAGACTTATCTTTGGCTTCTATGGGACAAAAAAGAATTGAATGGGCAGCTAGAGAAATGCCTGTTATTAAACAAATTAGAGAACGTTTTGCAGCAGAAAAGCCTTTCGCGGGAATTCGCCTAGTTGCGTGTTCTCACATAACTACCGAGACTGCCAATTTAGCAATTACTCTTCAAGCTGGTGGTGTAGATGCACTATTAATTGCTAGTAATCCTCTTTCTACTCAAGATGATGTTGCTGCTTGTCTAGTTTCAGACTACGGTATTCCCGTATATGCGATTAAAGGCGAAGACAATGAAACTTATCACCGTCATGTT---CA---------------AATTGCTTTAGACCATAAACCCAACATTATTATCGATGATGGTAGTGATGTAGTAGCAACTCTCATTAAAGAGCGTCAAAACCAACTATCAGACATTATTGGTACAACAGAAGAAACTACTACTGGTATTGTTCGCTTACAAGCAATGTTCAATGATGGGGTACTTTCTTTCCCTGCAATGAATGTTAACGACGCAGAAACCAAGCATTTCTTTGATAACCGCTACGGTACTGGACAATCTACCCTAGATGGTATTTTCCGCGCGACTAATGTTCTTTTAGCTGGTAAAGCTGTAGTTGTTGCTGGTTATGGCTGGTGTGGTAAAGGTGTTGCGATGCGTGCTAAAGGATTAGGCGCAAACGTTATCGTTACGGAAATTAACCCCGTAAGAGCCATCGAAGCTGCAATGGATGGTTTCCGCGTCATGCCAATG------------------------------------------ATTAAAGCTGCTGCTGAAGGAGATGTTTTTGTTACTCTAACTGGTAACAAGCACGTAATTCGCGCCGAACACTTTGAAGTAATGAAAGATGGCGCAATGGTATCTAACGCTGGACACTTCGATTTAGAAATTGATTTACAAGCTTTGGGTGCAAAAGCTACAGGAGTTAAAGACGCTCGTAACTTTACCCAAGAGTATAGTATGTCC---AATGGTAAATCTATTGTAGTTCTAGGGGAAGGAAGATTAATCAACCTAGCTGCTGCTGAAGGACATCCTAGCGCAGTAATGGATATGAGCTTTGCTAACCAAGCTCTTGCTTGTGAATACCTAGTGAAAAACCAAGGTAATTTAGAGGCGAAAGTAC------------------------ATTCTATTCCTGAAGAAATCGATCGGAATATTGCTGCTCTTAAATTAAAAGGAATGGGTATTGAAATTGATACTCTCACTGAAGATCAAATTGAGTACATTAACTCTTGGACAGTAGGAACT---------------------------ATGGTTACTGCAACAACCAAAGCTAGTAAAGCTCAATTAATAGAAGAATATATTACCAAACTGGAAACAGGACAAGCCTTACTCAATGATAGTGAGCAAAATCTGATTGAAGTAGTAGGAGTTCTCAAAAGTTATGGAGTAGTATTAGATGCTTACTCTGTCAACCTTTGCTATATTGCCAATACGCAGTTTTTAAAGCTATTTCCCTTCTTTAAGTACTTCAATGGGGAAATCAATCCCCGTACCTTGTGGCAAAATCTTTGGCAAGATCGCATTAATTATGAATATGCCGAGTATTGCATGAAATCGATGTTTTGGCATGGAGGAGGCGGTTTAGATGCTTATGTAGACTCTCCTGAATTTGCTGCTGTAGCAGAATCAGTTATCCAAGCTAAATTTAAATACAATCCTTTGATGCTGGGTTTGCACAAAGCTTTTAAAGGCTACTTACCAGAACATATGCGTCAAATGTCTTACTATAGCGGTTTAGGACAGTTTTGGCGCGTGATGAGTGATATTTTTATTGAACTTAGCGATCTCTATGATCGAGGGAAAATTAAGTCAATTCCTGATGTGGTACAGCATATCCTTGATGGTTTAGTAAAAGATGCTGCTCGTCCTATTACCTATACTGTAACAGTAGGCAAAAAACAGTATGACATTATTCCTAAAAGTGCAGGTATTACTTTCTTAATGGATACTGGTGTACCTTATATAGAAGCAATCTTCTTTAGAGGCACTCCCTTTACTGGTACGGTTTCTTATAATGCTCAGGCATATCAAATTCCTTACGATCAGGGAATGTTTAACTACGGTGCATTGTACGCCGATCCTTTACCCATAGGTGGTGCAGGTATTCCTCCTACTCTGTTGATGCAGGATATGAGACATTTTATTCCTGATTATCTGATGGATATTTATCATCAAGGTATTAGAGGAGAAGGCGATTTACGAGTTAAAATTTGTCAAAGCTTTCAAAAATCGATGTTTTGCGTTACCACCGCAGCAGTCAAAGGTTTAGCACCTCATCCTTTAGATACTAATAATCCTGAAGAAAAAGCAGCTAATCGCAAGTATCTCAAAGGCTGGTTAAATAGACTGTTAGCTTCGCAAATGCTAAAAGCCAATAGT---------------------ATGCTCAGTGCATTAATTTTAATTCCCTTAATTGGCTCAGCTTTAGTGGGGTTTTTACCTGACA---AAGAAGGTAAATCGAGTCGTATCATAGCTCTTTTTTCAGCGATCGCTACTTTAGTAATTAACTGCTATCTCGGATTGCATTTTAATACTGAAATTAGTGGGTTTCAGTTTTCCGAATATCTCCCTTGGATCGAATGGCTGGGTTTAGACTACAGCATAGGTATAGATGGCTTATCTTTTCCTTTGGTTTGTCTCAATAGTCTATTAACTTTAATTGCCATTATTATTACGGATAGATCTATTTCTAGACCTCGGTTTTATTATGCAATGTTGCTGTTATTAAGTTCAGGAGCAGCAGGAGCATTTTTAGCCAAAGATTTATTATTATTCTTTCTTTTTTATGAACTGGAAATTGTACCTCTTTATTTCTTAATTGCTATTTGGGGAGGTGAAAGAAGAGGTTATGCTGCCATGAAATTCCTGCTTTATACCGCAGTATCGGGAATTTTGGTTTTAGCATCTTTCCTCGGTTTAGTGTGGTTAACAGGAGCGGATAGTTTCGCCTATGAAGCACTGCGATCG------CAAACTTTACCCATTGGAAGTCAACTCTTATTACTTGCTCCTTTGGTAGTGGGAGTATTTATTAAAATCCCCATCTTTCCCTTCCATACATGGCTTCCTGATGCTCACGTGGAAGCTTCCACACCTATATCGGTCTTGCTCGCAGGAGTATTATTAAAGTTAGGGACTTATGCTTTATTACGCTTTGGTTTAGGCTTATATTTACGTGCTTGGGTAGAAATTGCGCCTTGGATGGCACTCTTAGCAGGAATTAGTGCTTTATATGGAGCTTCTTGTGCGATCGCTCAAAAGGATATGAAGAAGGTGGTAGCCTATTCTTCCATTGCACACATGGCTTACATTCTTTTGGGTGCATCAGCCACAACCCGCTTAAGTGTTACTGCTTGCGTATTCCAGATGGTAAGTCACGGTTTAATCTCGGCACTACTCTTCTTGCTAGTCGGGGTGGTATACAAGAAAACTGGTACAAGGGATGTGGACTCTTTAAGAGGTTTACTCAATCCCGAAAAAGGTTTACCTGTTACTGGGGGATTAATGATTTTAGGAGTTATGGCGAGTTCTGGCTTACCTGGAATGGTGGGCTTTATCTCTGAATTTTTGATATTTAGAGGTGCATTTCCGATTTATCCCATACCTACTCTTTTATGCTTAGTGGGAACTGGTTTGACTGCGGTTTATTTCTTATTAGTAGTTAATAAAGTATTCTTTGGACGCTTAACTGATGGTTTATCAAGCCTACCTCCCGTGAAATGGATCGAACACACTCCCGCATTCGCCTTACTGTTTTTGATTATCACCTTTGGTATCCAACCAGCTTGGGTGATTCAGTGGAGTGAAGTACAAGCAACTGCTTTATTGACAGGGGGG---------------------------------ATGCAAATTGCCAAAGTTCGTGGCACAGTGGTTAGTACCCACAAAACTCCCAGCATGACAGGAGTAAAACTGTTATTGGTTCAATTTATTGATGAAGAAGGACAGTTATTACCCAACTACGAAGTTGCAGCAGACATCGTAGGTTCGGGTGTTGGTGAGTGGGTGCTAGTAAGCAGGGGAAGTGCTGCTCGTATCGAAACTCGGTATGAAGATCGACCCTTAGATGCCACTATTGTCGGAATTATTGATACGGTTTCCGTGGATAACCGTTC---TCTTTATAGTAAGAGGGAAACGGAACGTTTTACAATGCCAGTCCGCACTAACGCGGCTCCCCCTACTCCTTGGTCTAGAGATTTCGCAGAACCTCAAGTGGATAGTAGTGCCTATGTTCATTCGTTTTCCAGACTTATTGGAGATGTTCGTGTAGGCTCTCATGTGTTTGTTGCTCCTGGTAGCTCCATCAGAGCAGATGAGGGAACACCATTCTACATAGGGGACAGTACCAATATCCAAGACGGTGTAGTAATTCATGGCTTGGAAAAGGGGAGAGTAAAAGGAGAAGACGGTAAAGACTATTCGGTTTGGATCGGCAAAAATACTTGTATTACCCACATGGCACTGATTCATGGTCCTGCTTATGTGGGTGATGAATGTTTTATTGGTTTTCGTTCTACGGTATTTAATGCCAAAGTGGGCGATGGCTGTATTGTCATGATGCACGCTTTGATTCAGGATGTAGAAATTCCACCAGGTAAGTACATACCTTCAGGAGCAGTGATTACCAATCAGCAACAAGCAGATCGTTTACCAGATGTTCAAGAAAGCGATCGATCTTTTGCCCATCACGTAGTAGAGGTGAACGAAGCCCTGTTAGCTGGATATCAGTGTGCGGAAGACTCAGCTTGTATTAGTCCCATCCTAAATGGTGTTAATC------------ATTCTCCGTCAAATTCTTTAGAGACAACTACAGATAATAACTATATAAATTCAGTAGGAAACATGAGTACAAGTAACGATATTAGAGGGCAGTTACGCTCTTTATTGGCACAAGGATGCACTCTCACAATTGAACACGCTAACAAGCGTCGTTTCAAAACTAAATCTTGGCAAACTGGTGGTACGATTACTGGTCGTCGCGAAGATCAAGTAATAGCTCAGTTAGATAGTGTTCTTCAACAACACGCAGGAGAATATGTCAAACTTGTAGGAGTTGACCCCCAAGCAAAACGCCGTTTAGCAGAAGTTATTGTCCAACGCCCAGGGGATGATGCTCCTAACTTACGGATGAGCAACCACAGTA---------------G------CAACGGCAACGGTAATGGTAATGGTA---ATGGTTTCTCCAGTAATGGCAACAGTACAAGTAAGCTTAGTGGTGATATATCCGCGCAAATTAGCTCTTTAGTTAATCAAGGTTGTCGCATAGGTATCGAAAGAGCCAGTAAACGCCGTTTTAAAACCAAATCTTGGTTAACAGAGGGACAAGTTGATGGCAGTGTT---CAGCAGGTAATGAGCAAAGTGCAGTCTGTGGCATCTCAGTATCCTCAAGACTATATTCAACTCATTGGTGTTGACCCCAACGTCAAAAGAAGAATAGCCGAAATCATCGTACAAAGACCAGGAGAAGGATTAGCAGCTAGCTCCAGCAGTA------GTTCTGGTTATAGTAATAGT---------GGTAGCTATAGCAGCAGCAATAGTCACAGTGGGAGCAGTAGCTTAAGCCCAGAAGCAATACAGCAAGTATCTTCTTTACTATCTGCTGGCTATAAAATCGGTACAGAACACGCCAACAAACGCCGTTTCAAAACTAAATCTTGGCAAACTTGTTCCCCTATTGAAAGCACCCGCCAATCTGATGTCATTGCATCATTAGAAGCTTGCTTACAAGAACACTCAGGGGAATATGTCCGCATGATTGGAATTGACTCTGCTGCGAAACGTCGAGTTTCCGAAACTATTATTCAACGTCCTGGTAATGGCAATAGTGCAGTAGCTACAACTACTACCAAAACTACTAGCTACAGCAATGGTAATAGTAATGGTAATGGTGGCAGCTACAGTAATGGGAATGGTAATGGTCGCACTCACGGCTATAGCAACGAATTTAGCAATAAACATCTGACTGATGAAGCAATGCAAGAAGTTCGTTCTTTATTATCTGCTGGCTATAAAATCGGTACAGAACACGCCAACAAACGCCGTTTTAAAACCAAATCTTGGCAGAGTTGTTCTCCCATTGAAAGTCGCCATGAACTAGATGTAGTTGCAGCCCTAGAAGCTTGCTTGGTAGAACACGCAGGAGAATATGTCAGATTAATCGGAATCGATCCTGGTGCAAAACGCCGAGTTTCCGAAACTATTATTCAACGTCCA------------ATGGCACAAACCAAATCATCCGCAGGGTTTGACGCAGGTGTAAAGGACTATCGTCTTACCTATTACACTCCTGACTACACTCCCAAAGATACCGACTTACTAGCTTGTTTTCGTATGACTCCTCAACCTGGAGTCCCCGCAGAAGAAGCTGGTGCTGCGGTTGCAGCCGAATCATCTACTGGTACTTGGACTACAGTATGGACTGACAACCTCACCGACTTAGATCGCTATAAAGGTCGTTGCTATGAAGTAGAGCCTGTACCTGGTGAAGACAATCAGTATTTCTGTTTTGTAGCTTATCCTTTAGACCTGTTTGAAGAAGGTTCTGTAACTAACGTTTTAACTTCTTTAGTTGGTAACGTATTTGGATTCAAAGCTTTACGTGCCTTACGTTTAGAAGATATTCGTTTCCCCGTTGCTTTAATTAAAACTTTCCCTGGACCTCCCCACGGTATCACTGTAGAGCGTGACAAGCTTAACAAATATGGTCGTCCTTTACTAGGTTGTACCATTAAGCCTAAGCTAGGTTTATCTGCGAAAAATTACGGTCGTGCAGTATACGAATGTCTTCGCGGTGGTCTAGACTTCACTAAAGACGACGAAAACATCAACTCTCAGCCCTTCATGCGCTGGCGCGATCGCTTCTTATTTGTACAGGAAGCTATTGAAAAATCCCAAGCAGAAACCAACGAAGTTAAAGGTCACTACCTCAACGTTACTGCTGGTACTTGTGAAGAAATGCTCAAGCGTGCTGAATTCGCTAAAGAGATTGGTACTCCCATCATCATGCACGACTTCTTAACTGGTGGTTTCACTGCTAACACCACTTTATCTAAGTACTGTCGTGATAATGGTTTATTACTTCACATTCACCGTGCAATGCACGCGGTAATCGACCGTCAAAGAAATCACGGTATTCACTTCCGCGTCTTGGCTAAGTGTTTACGTCTTTCTGGTGGTGACCACTTACACTCTGGTACTGTTGTTGGTAAATTAGAGGGTGAGCGTGGAATCACTATGGGCTTTGTTGACTTAATGCGCGAAGACTATGTAGAGGAAGATCGTTCTCGCGGTATTTTCTTCACTCAAGACTACGCTTCTATGGGTGGAGTATTCCCTGTTGCTTCTGGTGGTATCCACGTATGGCATATGCCCGCACTGGTTGAAATCTTTGGTGACGACTCTTGCTTACAATTTGGTGGTGGTACTCTCGGACACCCTTGGGGTAACGCTCCTGGTGCGACAGCTAACCGCGTTGCTCTTGAAGCTTGTGTTCAAGCTCGTAACGAAGGTCGCAATTTGGCTCGTGAAGGTAACGATGTTATCCGTGAAGCTTGCCGTTGGTCTCCTGAATTGGCTGCTGCTTGTGAACTCTGGAAAGAAATCACCTTCGAGTTTGAAGCAATGGACACTCTCATGCAGCCAAAAGACATTGCGAAAAATACAGCTAAGGTCGTACAAGACTATTTAACTTATCAAGCGGTAAAGCTCATTATCGATCAACTGACAGAAACCAATCCAGCAGAAGCTATCTGGCTCAGACAGTATTCATCTGGAGGAAAACTTCAGAATGGTGAAAACTATATCGACGAGCTAATGTCCGAACTTCGAGGGAAACAATTAGTCATGCGAATTTTAGCCGTTCGCGACGATCTGGCAAAGCAAGTTTTAGAGTACTTACCAGAGATGGTTGGTACTTCAATCAAGCAAGCTAACTTAGAACATCGTCGTCGTCTTTTGGAGCGTCTTACTCAATCTTCTTCTGAAGCAAATAACCTCGATACAGAGTTAGATGCTAATGAACCTTCTGACGAAAACAAG---------------------------------------------------------------------------ATGAAAACATTACCTAAAGAGCGTCGTTACGAAACCCTTTCTTATTTACCCCCTTTAACTGACCAACAAATCATCAAACAAATCGAATATATGTTGGATCAAGGTTTCATTCCTGGCATAGAGTTTGAAAAAGACCCTACTCCTGAATTGCACCACTGGACTTTGTGGAAGCTTCCTTTATTCAGTTGTCGCTCTGCTCAAGAAGTATTGGCAGAAGTTCGCGAATGTCGTTCTGAATATTCTGATTCTTACATTCGTGTAGTTGGTTTCGATAACATCAGACAATGCCAAACTGTTAGCTTTATCGTTTACAAGCCTGGTTCTAACCGTTAC---------------------GTGCAAAATAACTCCCTAGAAGACATATTTAAGTCTGGTCAAATTGTTTGTTTAGAGTCTGGCGCAAAAACTCTTTACGGAGAAGTAATTCAAGTAATAGTTAAACGTCAGCTATGTTGGGTAAGACCGCTAACTATTGCTATTACTTTAGAGGAAAATAGTTCTGATTTTGATATTAATGCAGACCAAGAAATTATTGATTTACGCTCTGCTTCTGATTTATTATTACCTTTAACTCTTTTCCGAGCTAGTTACGATACAGAAGCAATTGTTTTATTAACGGAATTAGCTTCAAGAGAAGT---ATCTTTTGATAAG---CAACAAATGTCTTTTTCTTTGAATAGCTTTGTCAGACAAGTGTGGCAAAATAATCAGGAAAAATTTAGTAAC---------------------ATGGGACAACGCGGAGTAGCAGTTTGGTTTACAGGATTTAGTGGCGCAGGTAAGTCAACTATTGCCAACGCCTTAGCAAAAGAATTAACCTCCCAAGGTTACACTTATGAAATTTTAGACGGTGACGAAATCAGAGAAAATCTGACCAAAGGATTAGGTTTTTCCAAAGAAGATCGTGATACTAATATTCGTCGTATTGGATTTGTAGCTAAACTATTAGCCCGCAATGGGGTTATTGTTTTAGTACCTGTTATTTCTCCTTATCGCGAGATTAGAGATGAGATGAGAACAAAAATCGATAATTTTATTGAAGTCTTTGCTAATGCACCTATCGAAGAGTGTGAAAGAAGAGATGTCAAAGGTTTATATAAGAAGGTTAGAGCAGGAGAAATTAAACAGTTTACAGGTATCAGTGATCCTTATGAACCTCCTTTAAACCCTGAAGTAGAATGTCGCACCGATCTTGAAGAATTAGATGAAAGTGTTGCTAAAATAATCAATAAATTAAAAGAGCTTGACTATATTTCT---------------ATGACCCAAACTATTACTGCACAAGATGTTTTTCGCTCAGCATACGAAAATCGTTACACTTGGGACAAAAACTTCCCTGGTTACAAAGCTACCGTAACAATGAAAAGTGGCGATGAACAACACACTGCTCAAGTAACTGTTAAATCCGATCTATCCTTTGAAGTATCAGATATTGAAGATAAAGAAGCCAAAAAATCTATTCAGGGACAACTCTGGGAAATGACTATCCACAGAGTAAAACATAGTTTTGAAGAAACTCACGGTAAAAATACTTTTTCTTTTGGCGACAAAGACGAAACAGGCGCAGTAGAAATTTTAGTGGGAGGAGCTTCTGCGGGTAACAGCTACAAAGTCAAAGATGACACAGTATCTTTTGTAAATCGTCGCATTAGAGACAAAGTAGTTAACATCAATACCCTAAAAACTTTAATGACTGAAAGTGGTTATTTATCAGAGAAGTACGAATCTTTTTACCTCAATCCTGAAACAAAAGAGCGAGCAACGGGTGTTACCACCTTTGAAGATAAGTTTGAAAAAATTGGGAATTATTATCTGTTAGTTAACCGTGAGATCCAAACTACGGATAATGATGGACAACCACAAACTATTGAATTTAATTTCTCCGATCTTCAATTATTTGAA---------------TTGGTTACTACAACATCCTTTAACACGGCTAAATCTGAAGAAATTTTTTCCGCAGCCCAAAAGCTAATGCCAGGGGGAGTAAGCTCTCCTGTTCGTGCCTTCAAATCTGTTGGTGGACAGCCCATAGTATTTGACCGCGTTCAAGGTGCTTACGCTTGGGATGTGGATGGTAATAAGTATATTGACTACATTGGTACTTGGGGTCCAGCAATTTGTGGACACGCCCATCCTGAAGTACTGGCTGCTTTACAACAAGCATTACAAAAAGGCACTAGCTTTGGTGCGCCCTGCTTGCTAGAAAATATCCTTGCAGAAATGGTAATCGAAGCTGTACCCAGTGTAGAAATGGTACGCTTTGTCAACTCTGGTACGGAAGCCTGTATGTCTGTATTGCGCTTAATGCGGGCATTTACTGATAGAGAGAAAATTGTTAAATTTGAAGGCTGTTACCACGGACACGCAGATATGTTCTTGGTTAAAGCTGGCTCAGGAGTAGCAACTCTTGGCTTACCTGACTCTCCTGGTGTACCCAAGTCCACTACTAACAGTACTCTTACTGCACCCTACAACGACTTAGAAGCAGTTAAAACTCTCTTTGCTAACAATCCCGATTCTATTGCAGGGGTTATTTTAGAGCCTGTAGTCGGCAATTCTGGATTTATAACTCCTGATGCTGGTTTTTTAGAAGGTTTACGCGAAATAACTAAACAATATGGTGCATTACTCGTATTTGATGAAGTAATGACTGGTTTCCGTATCTCGTACGGTGGCGCACAAGCCAAATTTGGCGTTACTCCTGACCTAACCACTTTAGGTAAAGTTATCGGTGGCGGCTTACCTGTGGGGGCTTATGGCGGAAGAGCCGATATCATGTCTATGGTTGCACCAGCAGGAGCTATGTATCAAGCAGGAACTCTTTCTGGTAACCCTTTGGCGATGACCGCAGGAATTAAAACCCTTGAACTACTCAACAAACCTGGTACTTACGAACAATTAGATCGTATTACTAAAAAATTAGCAACAGGGATGCTCCAAGTAGCAAAAGATGCAGGACATGATGTAGTAGGTGGTCAACTTAGTGCCATGTTCGGAATGTTCTTTACCAACACTTCTGTTCATAACTATGATGATGCCAAAACTTCTGACCTCAAAAAATTCGGTCGTTTCCATCGTGGAATGTTAGAAAGAGGTATTTATCTTGCACCTTCTCAATTTGAAGCTGGTTTTACTTCTCTGGCTCATACCGATGAAGATATTGACGCTACCTTAGCAGCAGCGCAAGAAGTTTTAGCAGAAATC------ATGTGTGGGATAGTTGGGTATATTGGGACACAAACAGCAAAAGAAATTTTAGTCTCTGGCTTAGAAAGACTAGAATATCGGGGTTATGACTCAGCAGGAGTAGCTACTATTTCCGAAGGGAAGCTAGAATGCGTCAAAGCCAAGGGAAAACTCTATAATCTACGAGAAAAGCTAGAACATAGCATTAGCATTAATGATGCTCAAATCGGTATCGGACATACTCGCTGGGCGACTCATGGTAAACCAGAAGAACACAATGCCCATCCTCATCTAGATAGTAACCTGAACGTAGCCGTGGTGCAGAATGGCATTATTGAAAACTATCGAGAGCTAAGAGAAGAATTAAAAAGTAAAGGGGTAGAATTTAGTTCCGAAACCGATACAGAAGTCGTCCCTAACTTAATATCTCAATATTTAAACGATTCTA---ACT------------------TATCTTTATTAGACGCAGTACAAAAAACTATTGCTCGCTTGGAAGGGGGATTTGCGATCGCGATTATTGATGCAAATAATCCTTATGAACTTATTGTAGCTCGTCAACAAGCACCTATTACCCTCGGTTTTGGACAGGGTGAATTTTTCTGTGCTTCTGATGTCACTGCCCTATTACCCTATACTCGTGCTGTTTTAACGCTAGAAAATGGTGAAATAGCCCGTCTTACTCCTTTAGGAGTAGAAATATATACTTTTGCAGGAAAAAGAGTCAATAAATTCCCCCGTACTCTCGATTGGAATCCTGGACAAGTAGAAAAACAGGGTTTCCGTCACTATATGCTCAAGGAAATCCACGAACAACCAGGAGTCGTACGTAGCAGTTTAGAAACCTATCTTAATCCTAATTGGCACGTTTCGGAAAAT---------------------CCCGATTTTAGTCCCATCAACTTAGGTTTATCATCGCAACTATACGAAAACACTGATTATATTCAAATAGTAGCTTGCGGTACGAGTTGGCACGCTAGTTTGATTGGAAAATATCTTTTAGAACAACTTGCAGGTATTCCTACTACAGTAGATTATGCTTCTGAGTATCGTTACTCTCCTAAACCAGTAATTCCCAAAACCCTAACTATTGGTGTTACCCAATCAGGGGAAACCGCCGATACCATTGCTGCTTTGGAAATGGAAAGAGCCAGACGCAGTAAACTAGATAGCAAATTCCAAGCACAACTACTAGCAATTACTAACCGTCCTGAAAGTACTATAGGACAAATATGTAACCATATCATTAACACCCAAGCAGGTATCGAAATTGGTGTTGCAGCAACCAAAACTTTTATCGCCCAAGTACTAGGCTTTTACTATCTCGCTCTAGACCTTGCTTATCATCGTAAAACTTTATCAAATGAACGTATTAGCGAAATTATTGAAGGATTGCACCACATACCCGATAGTATCGAAAAAACTCTCGAAACTCAAGATAAAGCGATCGAAGAATTAGCACATAACTTTACCCAGGAAACCGAAGATTTTATCTTTATTGGGCGTGGTATCAACTTCCCCATCGCTTTAGAAGGTGCGCTAAAACTCAAAGAAATCTCTTACATTCATGCAGAAGCCTATCCCGCAGGAGAAATGAAACATGGTCCTATTGCTCTGTTAGATCATAAAGTACCAGTAGTAGCTGTTGCAATGCCTGGAAGTGTTTACGAAAAAGTGATATCCAACGCCCAAGAAGCCAAAGCCAGAGATGCACGTTTAATCGGGGTAACATCTGCTATGAATTCTCAAGAAGCAGCACATACTTTTAATGATTTGTTAACTGTACCAGAAGTAGAAGAGTTATTATCGCCGATTTTAGCGGTGATTCCTTTGCAACTATTGTCTTATCATATCGCTGCGATTAAGGGGTTAGATGTCGATCAGCCTAGGAATTTAGCCAAAAGTGTCACTGTTGAGATGCCTTCAGGAAAAACTCACGATCGCATTACTCTTTGGATATTACCTTGGACAGTCTGCGGTAGTTACATCTTAACCCGCAATGGAGAATTAACCCTGTTGTTTTCAGGAGGCTTTTTGTTCAGTGGTTTAATGTTTGGCCCAGATTTAGATATTTATTCCGTACAGTTCAAACGTTGGGGAATATTGCGTTGGTTGTGGCTTCCCTATCAAAAATTACTCCATCACCGTTCTTTTTTATCTCATGGTTTTATCTTAGGTACAGTAATTAGAATTATTTATTTACTATTGTGGTTGTTTATTTTGGGGTCTTTTTTCGTGGCTATAGCGCAATTAATTATAGGTTTTAATTGGAATTGGCACACTTTTATTGTTAAGCATTTTAATTTAATTATTACAGAATATCGGCAAGAAGCGATCGCCATTTTTACTGGATTAGAATTAGGTTCAATGAGTCATTATTTTAGTGATTGGCTTGGTTCAGCTAATAAAAAGAAACAAAAAGCACAAAAACCCAAGCCTAAAGTGAAAAAA---ACAAAAAACTCAACAAGA---------------------------------------------------ATGGATAAAACCAGCAAAAAATATAATATAGTAACTTTCGGCTGTCAGATGAACAAAGCCGACTCGGAACGTATGGCTGGTATCCTTGAAGAAATGGATTTCCAATGGACAGCAGAGCCAGAAAGTGCCGATCTAGTTCTCTATAATACCTGCACTATTCGCGATAATGCAGAGCAAAAGGTTTATTCTTATTTAGGTAGACAGGCAAAGCGGAAGCAAAAAGACCCTAACTTAACTTTGGTAGTCGCTGGTTGTGTAGCGCAACAAGAAGGAGAAAAGCTCTTACGTCGCGTACCCGAATTAGACTTGGTAATGGGTCCTCAACACGCTAATCGTCTGGAGGATTTACTGCAACAAGTATTTGATGGCAATCAAGTGGTTGCTACTGAACCCATTCATATCATGGAGGATATAACTAAACCTCGTCGTGATAGTAAAGTGACGGCATGGGTAAATATTATTTATGGTTGTAATGAACGCTGTAGCTATTGCGTTGTTCCCAATGTCAGAGGTACAGAACAATCTCGTACTCCTGAAGCAATTTTAGCCGAGATGAGGGAGCTTGGAAAGCAAGGCTATAAAGAGATTACCCTACTAGGTCAGAACATTGATGCTTACGGTAGAGACTTACCAGGAAGCACCCCCGAAGGTAGACACAAACACACCCTAACAGATTTACTTTACTACGTTCATGATGTGCCTGGGGTAGAACGCATTAGGTTTGCTACCAGTCATCCCCGTTATTTTACTGAAAGACTAATTAAAGCTTGTCAAGAATTGCCCAAGGTGTGCGAACACTTTCATATTCCTTTTCAGTCTGGAGACAACGATATCTTAAAAGCTATGAAGCGGGGTTATACCCACGAAAAATATCGTCGTATTATAGATACCATTCGTCAGTATATGCCCGATGCTGCCATTAGTGCTGATGCTATAGTAGGCTTCCCTGGAGAAACTGAATCACAATTTCAAAATACCCTCAAACTAACTGAGGATATCAGCTTTGATATGTTAAACACGGCTGCTTATTCTCCTCGTCCTGGAACCCCTGCTGCGCTATGGGATAATCAGTTGAGTGAGGAAGTTAAAAGCGATCGCTTACAAAGAATAAATCACTTAGTAGGTATTAAAGCAGAAGAACGTTCCCGACGCTATCTTGGTAGAATTGAATCAGTTTTGGTAGAAGATATTAACCAAAAAGATACTACTCAAGTAATGGGTAGAACCAGGGGTAATCGTTTAACTTTCTTCCCTGGAAATATTGAAGAGTTGAAAGGTAAAATTGTTAAAGTCAAAATCACGGAAACTCGACCCTTTAGCTTAACTGGGGAAATTGTT------------------------------------------------------------------------------------------------ATGGTTATTACGAATTCCTTTCCTAAATCAATCGTTAATTCACTCCAGTTATCCACCTTACCCTATCAAAGACCATTGCTAGCGATTGGTCATGGTACAAGAAACGAAAAAGGCAGACAAACTTTCCTGGATTTTGTCGAAATATATCAACAATTAGATACTTCTCGTCCCGTTATTCCTTGTTTTTTAGAACTAACCAAACCCACAATTCAACAGGGAGTAGAAGCCTGTGTTAAACAAGGCTATACAGACATTACCGCTTTACCAATTCTGTTATTTGCAGCCAGACACAATAAATTTGATGTCACTAACGAATTAGATCGATCGCGTCAGCCTTATCCCCAATTAAGCTTTAATTATGGTCGCCACTTTGGTATTACTCCCAAAATTATTGAACTATGGCGCGATCGCCTGATAAAATTAGATCTACCAGAATCTA------------------------------------------------------ATCCCCATAATATTGCCCGTGAGGATACTGTACTGCTATTTGTCGGTCGTGGTTCGAGCGATCCTGATGCTAATGGTGATGTTTATAAACTAGCTCGTATTATTTGGGAGGGTAGTGGCTACAAAACAGTAGAAACTTGCTTTATTGGGATTACTCATCCTCGTCTAGAAGAGGGTTTTCGTCGTGCTTATCTCCATCAACCAAAAAGGATTATTGTGTTGCCCTACTTCCTGTTTACGGGTACTTTAATGGAAAAAATCTTTGATATTACTGCCCAACAAGAATCACAAAACCCCAATATAGACTTTGCTTGTTTACCTGAAATGGGTATTGCACCCCAACTTTTGCAAGTCTTCAGAGAACGAGAAATCGAGGCACAGTTAGGACAAGTGGCAATGAACTGCGAAATGTGCAAATTCCGCCTTGCAGCAGCAGATGGACAAGCTGAACATGGACACGGACATGGACACGGACACGGACACGGACACGGACACGGACACGATCCCCACCATCATCACGCTAATAGCGATCCTTATGCCAAGTTAGAAGACTATCATCAACGTATTTGGAATGCGCCCATGGCAAAACGTATACCTATCGTCTTGAATGAAGACATATCCAAATTAGGTAAAAATGGCGATTTAGTAGAAGTAGCACCAGGCTACGCTCGTAACTATCTAATTCCCAAAGGTGCAGCCACAATTGCTACCCGTGGCATTATCAAACAAGTAGAAGCCAGAAAAGAAAAAGAAAGACTACGCAAGCTAGCTATTAAGCAGGAAGCAGAAGATAAAAAGACTGCACTCAAAACTATTGGTCGCTTAGTAATTCGCAAACAAGTTGGTGAAGGTAATGCGATCTTTGGTACTGTTACTTCTCAAGAGGTTGCTGACCTCATTAAAGAAAAAGCCATGCTGGAAGTAGACAAAAAAGGTATTGATGTTCCTGAGATTAGCTCTACTGGAGAATACCCAGTGGAAGTTAAATTACACCCTGAAGTTACTGCTATCGTCAATATTGAAGTTGCAGCGTTA------------------------ATGTCTTTTTCTTCCTCATCCCTCATCCTTCATCCTTCATCCTTCATCAAATCTCTCTGGAAATTTTCTCGTCCTCACACGATTATTGGTACAAGCTTGAGTGTTTTGGCATTGTACTTTATTGCTTTGGGTACTACAAACATCCCAAT---ATCCCCATCTAATATAAAGCAAATGCTAGCGGTATGGATTGCTTGTTTATGTGGCAATATTTATATTGTGGGGTTAAATCAATTAACTGATGTTGAGATAGATCGTATTAATAAACCTCATTTACCTGTTGCTTCTGGTGCATTTACGATTAAGCAAGGATGGGGAATTGTCGCTGTAATGGGCCTAATTGCGATCGCCATTTCGGCTTTTTCGGGTACTTGGTTACTGGCTACCGTAGCAGTTAGCTTAATTATTGGTACGGCTTATTCTCTACCACCGATACGTTTAAAACAGTTTCCTTTTTTCGCTGCTTTTTGCATTCTGACAGTGCGAGGAATTGTAGTTAATTTGGGTTTATTTTTGCACTATAGCCAGAGATTCCAAGGACAAGAAGTTAT------TAACGCCGATGTTTGGCTGTTAACGCTTTTTATTCTCTTATTTACCATTGCGATCGCCATTTTTAAAGATGTTCCCGATCTTGAAGGAGACAAAAAGTATAACATTGCTACCTTTAGTTTAATTTTAGGCAAAACAAGGGTTTTTCAAATTACCTGTGGAGTAATTGCAATTTGCTATTTAGGAATGATTGCAGCAGGAATTATCGGTTTGGATGGTATTAATTCAAGCTTTTTTGTGATTTATCATCTGGTTCTTTTAAGTTTATTATTGTGGCGTAGTGAAGATGTGAATCTAGAAGAGAAAAACGCGATCGCCAGTTTTTATCAGTTTATTTGGAAACTCTTTTTTCTAGAGTATATATTGTTTCCTTTAGCTTGTTTTGTT------ATGACATCTTCCCAGGAAAGGATCATTCCTACCGATCTGAGTAACGAAATGTCTCGCTCCTACCTCGAATATGCAATGAGCGTAATTGTAGGAAGAGCTTTACCAGATGCTAGGGATGGTCTTAAACCAGTCCATCGTCGTATTCTCTATGCTATGTATGAATTGGGGCTGACCCCAGAGCGTCCTTTTAGAAAATGCGCCCGTGTAGTTGGGGAGGTATTGGGTAAATATCATCCTCACGGCGATACGGCAGTTTACGATGCTTTGGTAAGGATGGCGCAAGATTTTTCGATGCGTAATCCTCTAATCAACGGACATGGTAATTTTGGCTCGATTGACAACGATCCACCCGCAGCAATGCGTTATACCGAGTGTCGTCTGCAAGCGTTAGCGACTAATGCCTTATTACGAGATATTGAAGCAGAAACCGTTGATTTTGCTGATAACTTTGATGGTTCGCAAGAAGAACCCATTGTTTTACCTGCAAGAGTACCTCAGTTGTTGCTTAATGGCTCTTCTGGTATTGCGGTGGGAATGGCGACGAATATTCCACCTCACAACTTAGGAGAATTAATTGATGGAGCGATCGCTTTAATTGAGAATCCTGAAATTAGCGATCTCGAATTGATGAAGTATATTCCTGGTCCTGATTTTCCCACAGGAGGACAAATTTTAGGTCGTTCGGGAATTAGAGAAGCTTACACTACTGGGCGAGGTTCAATTACCATGCGGGGGGTAGCGGATATTGAAACGATCCGATTCAGAGGAAGACCAGAAAAAGAAGCAATCGTCGTAACTCAGCTTCCCTATCAAACGAATAAAGCTGCTCTGATTGAAAAAATAGCCGATCTGGTTAATGATAAGCGCATTGAAGGGATTTCTGATATTCGAGATGAAAGCGATCGCTCAGGAATGCGAATTGTCATCGAAATGAAGCGGGATGCTTATCCTAGAGTAGTACTCAATAATCTTTATAAGCAAACGCCCATTCAATCTAACTTTGGGGCGAATATGCTGGCATTAGTTGGCAAAGAACCCCAACTGTTAAATATCAAGCGATTTTTGCAAGTATTTCGTGATTTTCGGATAGAAACTATCACCCGACGTACTCAATATCAGCTAAGAAAAGCCGAAGAAAAAGATCACTTATTGCAAGGTTTGTTGATTGCTTTAGGTAGAATTGACGAAGTGATTAATTTAATTCGTCACGCAGCCGACACAGCCACAGCAAAAACTGAGTTAATGGAAAGCTTGGGATTATCCGCATTACAAGCGGATGCGATCTTGCAAATGCAGCTACGTCGTTTAACTGCTTTAGAAGCTGAGAAAATTGAAGCAGAACACCAAGACTTACAGCGACAAATTATTGATTTACGAGATATTTTGGCAAATAGAGAACGAATTAACGCCATTATTGTTGAAGAAATCACGGATATCAAAGAGCTTCACGCTACTCCTCGTCGTACAGAAATTATTCAAGGGGAAGGGGAATTACTTGATATAGATTTGATTGCTAACGAGCAAGTAGTAATCCTTTTAACAGAGCAAGGATACATCAAAAGAATGCCCGTAAGTACCTTTGAAGCTCAAAGCCGTGCTACTAGAGGGAAAGCAGCAGCCAAAATTAAAGAAGATGATGGTATCGAACACTTTATAACCTGTTGCGATCATGATACCGTATTGTTCTTCAGCGATCGCGGTGTGGTTTATTCCATTCCTGCTTATCAATTACCAGCAGCATCTCGTACCGCTAGGGGAACGCCTTTATTACAGATGTTACCCATCTCCCAAGAAGAAAAAATCACTTCTGTACTAGCGGTAGTGGAATTTACCGAAGATGATTACTTAATAATGCTGACTCAAAACGGTAATGTCAAAAAAACTGCCCTTTCAGCATTTAGTAACATTCGTTCTAATGGTTTGATTGCCATTTCTCTCGAAGAAGGCGATCAGCTACGATGGGTACGTTTAGCGAAAGTAGAGGATAGCATCTTAATTGGTTCTCGTAACGGGATGGCAATTCACTTTAAAGCCGATCATAAACAATTGCGTCCCCTAGGGCGATCGACCAAAGGAGTGAAATCGATGAAACTCAAAGGAGACGATGAGTTAATCAGTATGGATATCTTGCCCTCTCAGGTAGTAGCAATCATTGATTCTGTAACAGAAAACGATGAAGATGATG---A------GAGTGAAGAAG---TAATTACAGAAGAAGCTAATCTCACACCCTGGTTACTCACAATCACTAATAATGGTTATGGTAAAAGAGTTCCTGTAAGTAAGTTCCGCTTACAAAACCGTGCAGGGATGGGAGTTAGAGCCATCAAATTCAAATCTCAAGAAGATCGCCTAGCAGCTATTCATGTAGTCAATCCCGAAGAAGAATTAATGATTGTCACCAATCGAGGTATCATCATTCGCCAAGCGGTAGAGGCTATTTCCATGCAATCTCGCTCTGCTACAGGAGTCAGAGTACAAAAACTAGACAAAGAAGATGCGATTGCTGCTGTCGCTCTAGTACCTCTATCAGCCGAAGAAGAAGAAGTCGGCGATGAAGAAGGATGTAATGAAGAAGAA---------------------------------GTGACATCAT---C---------TCCTTCTAAGTATTCCTCCCAAAACCCAAATAGTGTTGTAATTTCCTTAGCCACCCCAGAGCGAGAGCATCAAGCTTGGTGGGTATTCGGTGCAGCCTCCTTTTTAGTTTCTGTACCTGTCTTTTTTCAAGCACCTATTGTTAGGCTATTTCCCTCAATTAGTCTTTTGCTAACTTTGGTATGGGTTGTTTTAGGATGGTTTCTGTATCGACGCTCTCAGACTCGCTGGTGGGGAGATCTAATTCTTGGTTTCAGTTGGAGTTGGCTAGCGGGTTCGATTTATTGGGGTTGGTTTCGTTGGGAGCCTTTAATTCATCTTCCCATAGAAGCTGTTGGTTTACCTTTTGCTTTATTGTGTCTGTGGCGTGGTTGGGGTAAAGTAGGCAACTATTTTTATCTTGGCTCGTTACTGGGAACAGCTATTACTGATGTTTATTTTTATTTGACAGATTTAATTCCTTACTGGCGTAAGTTGATGGATGTCGA------CCCTGCTTTGGCTTCCCCAATTTTAAAATCGGCTTTGGCTCAGATGCAAACGCCTTGGGGTTTGAGTTGGGCAGTTGTCTTAGTAAATTTATTGTTGGGTATTACTCTCTGTGCATTACAAAATCCCAAGCTTCATTGGTGGGCTTTTGGTGGTGCAGTATTAAGTACTTTGGTGGTAGATAGTTTGTTTTGGATTGCTGCTTATTTTGCG------------------------------------------------ATGACACAGCTTACATTAGAAATCAAAAAAATCGACGATAAACTCTCAAAAAGACCGATTAAACTCGATCCTGGCGGTTATTTCATTATTTATATAGACCGCAAAGCACAATTGATTTATGCTAAACACTACACAAATATTATCAATGAAAGAGGCTTAGCTGTAGACCCCGATACAGGAGAAGTAATTGCAGCTAGGGGTAAAACAGTACAACGCATCGCAGAAACCGTTTTTTCCGCTAGAACAGCCAAAGAACTATGTGTCAAAGCGATCGAAGAACCTAACCCCAGCTTGATTACGATGTTCGATCATGCTGCATACTTGGGAAGAGAGTTCACCCGTGCTGAATATGCTCTCGTTACTGGTGAAGAATATATACAGGAT---------------------------------------ATGAAACTTTGGTTAGTTTTAATTTTACTTAGTATAGTCACTTACCCCATCGTACAGCGTAGCGTTAGTAACATTACCAAAACTCCTGTGTGGTTATGTTGGTTAGTAATGATGTTTCCTGCATTTTTATGGACTGCTTGGACTTCCTATTTTGGCGATGAAAGACCGATTCCCCTTCTTTTACTCTTAATTCCTCTGTTTGCTTGTCCCTTAATTTATGGTTGGCTAATTCAAATGGGAAAATCAACTCCAGAAAAATCCCAAGTATCAAAAGAAGATTCTCCTG------------------------CATCCAAACCAAATACTGCTGCTTCTCCTCCTTTGCGCCCGATTAATAATGAGGAAGAAACTACTTTAAGAAATTGTTTTCCTTGGAATATCTATTACCTACAGCATATTGATTATCGACCTCAAGCAATTTTGTGTCGGGGAAAGTTAAAAACTATCCCCGAAGAAGCCTATGACAAAATCAAAGATAATGTTGAAGGAGCTTTTGGCGATCGCTTTTTTCTGATTTTTCAAGAGAGTTTTAAAGGTCAACCATTTTTTGCTTTAGTCCCTAATCCCCAAGCTAAAGGGGAAGAAAATAAGCGTGA---TTTTGACCCCGTAACCCGTCCTGTTGTTGCTCTGTCTTTACTCTTGATGACGGCTCTTACTACCACAATTGCAGGGATTGAAATGGAGGGGTTCACTTTGGAACAAGTCCAGTCTCAACCAGATATCTTGACCCAAGGTCTATTTTATAGTATTCCTTTACTAATTATTATCTTAATTCACGAATTTGGACATTACTTCACCACATTGTCTTACCAAATTCGTTGTACTCTACCTTATGTAATCCCAATAC------------------CTTTCTTTTTGGGAACATTAGGTGCATTTGTGCAAAGGCGATCGCCAATTCCCCATCGTCGAGCATTATTTGATATTGCCATAGCAGGGCCTATTGCAGGATTTATAGTTACCCTACCAGTCTTATTTTGGGGTTTAACTCAGTCTCAAATAGTGTCCCTAGAAGAA---AGTAATTTGTTTAATTTTGAGGCTATCGATCCTCGTTTATCTTTTTTCTTTGCTTTGATGGCTAAATTGGCTTTAGGCACTACATTAGAGCCAGGAAGGGCAATTGACTTACATCCTGTTGCGATCGCTGGGTACATTGGTTTATTAATCACAGCTTTGAATTTAATGCCTGTGGGACAATTAGATGGTGGGCATATTGTTCATGCTGTATTTGGTCAAAAAATGGGGGTAGCTATCGGACAAATTGCCCGTATTGTAGCTATTTTATTTGCTTTAGTTCACCCTTCTTTTTGGTTGTGGACGATTATTTTATGGTTTATGCCATTACTAGATCAGCCAGCTTTAAATGATATTACAGAACTCGATAATTGGCGAGATTTTTGTGGTTTACTCGTTTTAGGATTGTTGCTATTAATTTTGTTACCTTTACCCATGCCTGTAGCTAATTTGTTGAATATT------------------------------ATGCCCCAGAACTCCCCAGGAATTGCTGCTAAAGAGTCGAACAAGAGTAAAATACCTCGTTTTATATTGCCAGGGATTTTTGCCTTTGCTCCTAATAAGGATACTTTAGGTGCTACTGCTTATCTTATTGTAGATAAAAGCCAAAATATTCTGATCGATTGTCCATTATGGCATGATAGCCATCGTGATTTTATTCTCTCTCAAGGAGGGGTTACAAAGCTAATCATTACCCATCGAGGTAGTATAGGTAAAGAAGTTAAAAAACTTCAAGTAGACTTGGATTGTGAAGTAATTATTCAAGAGCAAGAGGCTTATTTACTACCAGAGGTTAAAGTCACTTCTTTTAGAGATCGTTTTA---TTAGTGCCGAACTAGAACTTATCTGGACTCCTGGTCATTCTCCTGGCTCATCCTGTATCTATTGGAAACAGCAAGGAGGCATTTTGTTTACAGGAAGGCATTTATTACCCAAGTCTGTTACGGAAATTGCACCTATCCATACTGCTAAAACTTTTCATTGGTGGCGACAGCTTAATAGTGTAGCCCAGATACGCGATCGCTTTTCGGCAGAAAATCTTAAATATATTATTTCTGGTGCGAATACTGGATACTTACGAGGACAAGGTTATATTGATGATGCTTATAGTAAGTTACAAAGTTTAGATTTGGATGCTTTAAAGAAGGTTAGTAAT------------------------------------------------------TTGGAACTCACTAATCTCTGGATATTTGTAATTCCCCCCATCGCTGGAGGAATTATTGGCTACTTTACTAACGATTTAGCCATAAAAATGCTCTTTCGCCCTTATAGAGCTATTTATATTGGTAAAAGAAAGTTACCCTTTACTCCTGGGTTAATTCCTAGTAATCAAAAACGATTAGCACAAAAAGTTTCTGATACGATTATGGGGTCTTTATTGACTCCTACAGAATTACAAAAGTTAGCACAAAGATTACTACAATTAGATAGAGTACAGGGTGCAATTCAGTGGTTATTACAACTGGCGTTAGAGCAGATTCAATCAGATAAAGAACAGAAAACAGCTAAGTTAGTTGCTAATATTCTGAGAGATTTATTTGGGCAATCCTTACCGAGAATGTTACGTTTGTTAGCTCGTAAAGAAGATTTTTTAGAAGCTCAAATTAATCAAGTATTCGATCAAATACTCCTAGATTTTCAACTCACAGAAGCCCAAGCCAAACAATTTTCTGATTGGATCTTAGAGGTAGTAATTCCTCCTGATATGTTACGTCGTTTGATGATTGACTTTTTGACTGAGCGAAATATTCAAATTATTGATGAAGGTTTTCGGGAAAAAACTAGCGGTACATATTGGGTAGTCGCTAATCTATTTGGTGTTAGAAATAGTTTATTACGTTTACGTTCTTTTTGTTTGGAAGAACCAGCGATCGCAAATGCTCGACTCAAAGAATTGACTTTTTCTTTAGAAATTCGTAATCGAATTCGGAACTGGTTATTAAGTCTTTCCCTGCAAAACTTACCAGTAGCAACTGTCAGACAATTAAGAAAAACTACTAGAGACGCAGTTAGAAATTATTTACAAAACCGTGGAGCAGACTTTATTCATGGTGTTGGAGAATCCGTTGATTGGGAAAACTTATCAGCGATCGCACTTAAGAAATTTCGTTCTTCCACAGTGGTTAATAGTTCTTTGAATGTAGTTTCTCAAGAATTAGCTTTGATTTTAGACCGCTATTTAGAGAGAGATTTAGAACAATTAGTAACCCAAGTTATTCCTATTTTATCTATCGATCGAGTAATTATAGATCGAGTAATGGCAACCACTCCTGAAGATTTAGAATTAGCAGTTCAAGGTATTGTGAAAAATGAACTACAAGCGATCGTTAATTTAGGTGGTGTTTTAGGTTTTACAGTAGGTATTTTACAAACGTTTATTCTGTTGTTTAAT---------ATGGCAACAATTTTAGCAATCGAAACAAGTTGTGACGAAACAGCCGTGGCTATTGTAAAGAATCGTCAAGTTTTGAGTAGTATTGTAGCTTCACAGATCGATTTACATCAAAAATATGGTGGGGTTGTTCCTGAATTAGCATCACGAAAACACTTAGAAAGTATTAACTTTTGTTTAAGTGAAGCGATCGCAGAATCGGGACTATCATGGCAAGATCTAGATGGTATTGCTAGTACCTGTGCGCCTGGATTGGTAGGGGCATTATTAGTAGGTGTTACCGCAGCTAAAACCTTAGCAATGGTGCATAATAAGCCTTTTTTGGGAGTACATCATCTAGAAGGACATATTTACGCTTCTTATCTGTCGCAACCAGAGTTAAAACCGCCTTTTCTCTGTCTTTTGGTTTCGGGGGGACACACCAGCATGATTTACGTTAAAGATTGCGGTCACTATGAGATGCTGGGTACTACGAGGGATGATGCAGCAGGAGAAGCTTTTGATAAGGTAGCCAGGCTACTAAATCTGGGTTATCCAGGGGGACCTATTATTGATAAATTAGCAAAATCGGGCAATCCCCAAGCGTTTCCCTTACCAGAAGGCAGAATTTCTTTACCAGAAGGAGGTTATCATCCTTATGACACTAGCTTTAGTGGTTTAAAAACTGCGGTACTTAGGTTAACCCAAAAGTTGGCAGAAAAAGG------AGAAATTCCCGTCGCCGATCTTGCTGCTAGTTTCCAAAATACGGTAGCGCGAGTATTAACCAAAAGAACTATCCGATGTGCTTTAGACTATGGCTTAAAAACGATTACTGTCGGGGGTGGAGTCGCAGCCAATAGCGAATTACGAGAACATCTGTTAGCAGCAGCCCAAAAACACGATATTCAGGTTTATTTCCCCCCTTTAAAGCTTTGTACGGATAATGCAGCGATGATTGCTTGTGCAGCAGTCGAACATTACACTAGGGGGGATATTTCCAGTATCGACTTAAAAGTGCGATCGCGGATGCCTATTATGAATGTAAGAGAACTTTATCAG------------------------ATGAAAAGATTGTTTGCTTTAATCCTCGTTGTAACCTTGTGGTTCAACTTTGCTCCTTCGGCATCCG------CAGAAGGCGTAGCAGGATTAACCCCCTGTGCAGACACTCCTGCATTTCAACAAAAATCTCAAAACTACTTAAACACTACTGACGATCCCAATTCTGGAGCAATTCGAGCAGAACGCTATGCTCAAGCTCTTTGTGGCCCTGAAGGATATCCCCACTTGATTGTAGATGGTCGTTGGTCACACATCGGTGATTTCTTTATCCCTAGCGTTCTTTTCCTTTACATAGCTGGCTGGATTGGCTGGGCTGGACGTTCTTATCTGATTGCTGTGCGTGATGAGAAAAACGCTGAAATGAAGGAAATTATTATCGATGTGCCTTTAGCAATTAGCAAAATGTTAGCTGCTGCT---ACTTGGCCCTTGCTAGCTTTCGGTGAATTTACCAGTGGTAACTTTATCGCTAATAATTCTGACATCCCGATTTCTCCCCGCATGGCTTTTACTATTAAACCTATTAAATTTGGTACTGACGGGTGGCGAGGAGTAATTGCTGCTGATTTTACCTTTGAAAGAGTAGCAATGTTAGCCCCCTTAGCTGCTAAAGTTTTAAAAGATAACTATGGGGA------------------------ACTTACTGATAGTAATACAGTTATTGTGGGCTACGATCGCCGATTTATGGCAGAAAATTTCGCTAAACTAGCAGCCGAAGCAGTTCAAGAAGCAGGTTTTGATGTCTTGCTATCTGAAGGCTATGCCCCCACACCCGCTTTTAGTTGGGCTGCAAAGGCTAAAAATGCCCTCGGCGCAATTGTAATGACGGCATCCCATAACCCCGCAAACTATTTGGGATTAAAAGTAAAAAGTGCGATGGGGGGATCCGTTGCACCAGAAATTACCCAGCAAATTGAATCAATTTTAGATAAAAAGTTACCTACTCCCGAAAAATCAGGAAAAATAGAATCATTCGACCCCTGGCCTAGTTATGTTGCTGGTTTACAGGAAAAAGTAGATATTGGCAAAATTAGATCGGCTATTACCTCTGGAAAGGTAAAAGTTTATGTAGATGTTATGCATGGTGCAGCAGCTACGGGTTTAGAAAGACTATTAGGCTGTTCTGTAGAAGAGATTAACAGCGATCGCGATCCCTTATTTAACGGTGGTGCGCCTGAGCCTTTACCTAAATATTTACCCGATTTCTTCCGCGCTATTAAAGAAGGTGTCAAAAAATATCCTGATAGTATTCGCGTTGGCTTAGTTTTTGATGGGGATAGCGATCGCATTGCAGGAGCAGATGGGGAAGGTAATTTTTTAAGCTCTCAGGTGTTAATCCCTATTTTGATTAAACATTTGGCTCAGAGTAAAGGCTTTACAGGAGAGATTGTTAAAACGGTGAGTGGCTCTGATTTGATTCCCCGTATCGCTAAACTGTACGAGCGTGATGTTTATCAAACTCCTATCGGTTACAAGTATATCGGCGATCGGATGCTGAATGCTGAGGTGATGATTGGTGGTGAAGAATCTGGTGGTATTGGTTACGGTACACATATTCCTGAAAGAGATGCTTTACTTTCTGCTTTATATGTCTTAGAAGCGGTGGTGGAGTCTGGTAAAGATTTAGGGGCAATTTACGGCGAATTAGAAGCAGCAACAGGTTTTTCTGCTCAATATGACCGTATTGATTTACCCCTAGCTAGCATGGATGTGAGAGCCAAATTATTGGCTCGTTTAGCGAAAGATGCTCCTACAGAAGTAGCAGGAAAAACAGTTAAAGATTGTCTTTCTATTGATGGTTACAAATTCCGTTTAGAAGACGATAGCTGGTTATTAATTCGCTTTAGCGGTACAGAGCCAGTATTAAGACTATACTGTCAAGCTGACAATATGACAGAAGTTCGTAAGACTTTAGAATGGGCTAGAGATTGGGCAAATTCTGTT------------------------ATGCTTATTATTTATAATCTCCTT---GAACTACGAACAGCCCTTAATAATATTAAATTAAAGGAAAAACAAGTAGGTTTAGTGCCTACTATGGGAGCATTACATCAAGGTCATATTAGTTTAATTAAAAGAGCAATTAGTGAATGCGATGCTGTAGTAGTAAGCATTTTTGTAAATCCCCTACAGTTTGCTCCTCATGAAGATTTAGCACAATATCCCCGTAATGTAGAAGCTGATTGTCAATTATGTGAAAAATTGGGGGTGAAGATTGTTTTTGCTCCTTCCGTAGAAGAAATTGGCGTTACAGGAGA---------CACCGAAACTCAAACTAACACCACCACAGTAATTCCTCCTGAGTCGATGACTTCTGGTTTATGCGGTAAATATCGCCCTGGACATTTTATAGGAGTAGCCACCATAGTTACAAAACTATTAAATATTGTACAGCCCGATCGCGCTTATTTTGGTCAAAAAGATGCTCAACAGTTAGCTATTATTCGTCGTTTAGTTATTGACTTCAATCTTCCTGTAAACATTGTGGGTTGTCAGATTGTTAGGGAAGAATCGGGACTCGCTTTAAGCTCCCGCAATCAGTATTTAACCCCAGAAGAGAAAACCCAAGCGACTATTTTACATCGTAGTTTACAACAAGCAGCGATCGCTTTTAGAAAAGGCATCAAGGAAACTGCTAGTTTAATAAAAACGGTGAAAAACCAGTTAGCTACTATCCCAGAAGTTAAGATGCAGTATGTGGAATTAGTCGATCCCGCAACCTTACAGCCTTTAACGATAGTGGAAAAAACAGGATTATTGGCGATCGCTGCTCATTTGGGAAAGACTCGTTTAATTGATAATATAATATT------GCGTCAGCCTATTGTGGCTATTGATGGCCCAGCAGGAGCAGGAAAGTCTACGGTTACCCGTCGCGTGGCAAAAGAGTTGGGTTTACTTTATTTAGATACGGGTGCAATGTACCGTGCAGTAACTTGGCTGGTAATGAATTCTCAGATTGTTGTAGATGATGAATCAGCAGTAGCTAAGATCGTTAAAGGAGTCAAAATAGATTTAATTCCTGGTAATACACCTCATCTTCCTGTAGAAGTTTATATTAATCAACAAGAAGTTACCCAAGCAATTCGCACACCAGAAGTTACGGCTAATGTATCGGCAATTTCCGCTCAAGCTGCTGTCAGAAAAGAGTTAGTCCAAGCACAACAAAATTATGGTGTGGAAGGGGGAATTATTGCCGAAGGTAGAGATATTGGTACTAACGTTTTTCCTGATGCTGAGTTGAAAATTTTCTTAACCGCTTCTCCTCAAGAAAGAGCTAAAAGAAGACTCTCAGATTTACAAAATCAAGGCTATAAAGATATTAATTTAAAACAGTTAGAACAAGAAATTATTGAGCGAGATAATAAAGATAGTAATAGAGCGATCGCACCATTAAAAAAAGCTGATGATGCTATAGAAATTATTACCGATCGTCTATCAATAGAAGAAGTAATTAACAAAATCAAGGAATTGTATTCTAATCTC---------------------------------------------------------------TTGACTAGCAAAAATGCGATCGAAGTAGAAGTTCATACTTCCCTAAGAGATTTTATCCGACAACAGGGAAATCGAGGATGGCCCCACCATTTAACGATGGCTCGTTTAGTAGCGAGAGCGTTACGGTTGGGTAATCCTGCTTTGATGCAAACGGAAAGTAGTATCCATCGCTATTGT---------------------CTTAGTTATTTAATGCCAGCTTTAATGGGAGATTGGTCTGTTATTATTGTTACTCCCCAAGAAGTCCAGCAACAGCTAATAAAGCAAGAAATTCCCTTACTACAAAATTGGCTGGGAATTGATAAATCTGTCAGAATAGGTTCACAATGGCAACCCGAAGA---------TCGTATCCTCTTAACTACCCCTGAAACTTGGTTGAGCGATCGCTTATACCAGAAAAACAGCTTTCCCGACAACATACCGACGATTATCGATCGCGCTGATGATTTGGAAGAGTGGACGAGACAACAATTGACTAATAGGGTAGAAATCTCTGATTGGCATGAATTATTACACCACAACCAAGAGCTTGCCGAGTTAATTCGTAATGTCAGAGTAAAACTGACCAAATCAATCTTCGAGCATCCCCCCAATCGCTATGAATGTTACAGGTTAGAGAAAACAGAAATCAGGCTGATTATTGAGCTTTGTAATGATATTAGTATAGAAGGTAATCTAACAGCTAAATTTGAGCAGTTA------------TGGCAATCTTTAGCTACAACAAACCTGAAATCCCGCCACAAAAACTTATTTTGGGTTGTTCGCGATCGCGTTAAAGGTCTTTTTACGATTTTTTTAGCTCCTGGGGAAGTAGCCACCCCGTTAAAATCTATTTGGTCACAGCAGCCTGTAGTATTGATTGGTAGCTTTTTAGATCGTGAACCCAAAGCACCTACTTATCGAGAAAAATTGGGTTTACCTG---AAATTTTAGCGGTTAAATTTTCTCCCAATCAACAAAACGATTTTATTCGCTTATTTGTGCCAGATCGCTTTCCTTTAGCCAATACTCCAGAGTATAGCCGAGCTTTAATGGCAAAAATTTATACTCTAGTGGGTTTTACCAACAATAATCGAAAATCTGCCGTTATCTTAGTCGAAGATGTCCCCCTCAGAGGACAAGTAGCTTCGGCTTTAGCAGCCAAATACGGCACAAAAGTACGTGTAGACAAT---ACAGAATTAGCTAAAGATGGAATTTTAGTCTGTGGTTGGCAATTTTGGAAACAACATCAAGATCGCATTGTGACACCCCAACTACTAATTATGACTACTCTACCGCTACCATCTTTAGAACATCCGCTAGTGGCTAGTAGGGTGGCTCACTATAAATATAAACGTCAAGACTGGTTTCGCCTCTATCTCTTACCTACAGCATTAAAGACGATCCAACAAGCACTTATTCCTCTGAGGGAATCTCAAGGCACTGTGGCACTTTTAGATAGTAGAGTAAACTTCCGTAGTTATGGTAAAACCATTTTATCTGTTTTAGAACCCTGCGCTCGCTTTAACTACATCGACCCCACTTGGTTTTTAAAT---------------------------------------ATGGCATCGGCAACTATTTATCCTGTAATTTGGCACGATAATAAAGTAAAGCTAATCGATCAAACGCGTTTACCCCAACGGTACAACGTAGTGGAAATTAGCCGTTGTGAAGATATGGCACAAGCCATTAGAACTATGATTGTACGAGGTGCGCCAGCTATTGGTATTGCAGCAGCTTACGGAATGTACCTTGGTGCAAGAGAAATTAAAACTAGCGATCGCCATAAATTACTTCAAGAATTAGATCGAATAGCTCAAATGTTGAGAGAAACTCGTCCTACAGCAGTTAATCTATTTTGGGCGATTTCCCGAATGTTAAAAACTGCTTACGAGACTTTAGGTACAGTAGAAGAAATTAAAGCAACTCTTTTAAAAACTGCTCAAACAATCCAACAAGAAGATTTAGAAACTTGTCAGGCGATTGGCGATCATGGTTTATCAGTATTACCCAAAACTTCAGAAAAAGTAAATATCCTGACTCACTGTAATGCTGGCTCTTTAGCTACCGCAGGCTACGGTACGGCTTTGGGGGTAATTCGTTCTGCTCATCGAGAAAATCGTTTACAAAAAGTGTATGCAGATGAAACACGCCCTCGTTTACAAGGAGCAAAATTAACTGCTTGGGAATGCGTACAAGAAAATATCCCTGTGACAGTAATTACTGATAGTATGGCTGCTCATTGTATGCAGCAAAATAAAATTGATTTGGTAGTTGTTGGTGCAGATCGCATTGCAGCTAATGGAGATACCGCTAACAAGATTGGGACTTACTCTTTAGCGATTGTCGCTCAGGCTCATAACGTTCCTTTTTATGTCGCAGCACCTTTTTCTACCATTGATTTTGAGTTATCCAGTGGTCAGCAAATTCCGATCGAAGAAAGAGATACTGCCGAAATTTATCATCTAGGTAACACTAACTTTCAACTACAGGGAGCAGAATTTTACAACCCTGCTTTTGATGTCACACCAGCTAATCTAATCGCGGGAATTATTACTGAAAAAGGCGTAATCAAACCAGAAAATTTGCTTGATTATCACACTAATCTCAGGATTAAAGAG---ATGACTGCTCAAACAGAATTATCAACTCTTGCTAATTTAGAATTTTTGCCCTATTTGCTGGAAAATGGCGCAATCAATGAAGATTTACACAAAAAAATTGGGGTCTATGCAATTTTTAATCAAAACCAAGAATTACAATTTGTTGGTTACTCGCGGGACATTTATCTCAGCCTTAAACAACATTTAGTACGTCAACCCCAAAGCTGCTATTGGGTGAAGCTACAAACCATCAATCGCCCTAGTCGTGCGTTGCTAGAAGAGACTTGCCAAGCTTGGATTACAGAAAATGGCGTGACACCTGTGGGTAATGGCGAAGCGAAAGCTATTTGGAGTCAACCCATAGATGCCAAACCTGCTATGACAGCAGAAGAAAAGGCACAATACGAAGCCAGTGAAGATTTGCAAAAGACTAAGATATTAAAGAAGATTGCTCGCAGAGTGCAAGCAGAAATAGAGGAACAATTACAACAACGTCATGTCAATATGGATATCCGTTTTAACCCTAAACTAAAAGAACAAGGTTTACTGGATTTAAAG------ATGAATTTTTTAACTAATCTACTATTTCCTAA---------GACTAAATCCTCCAGCAATAATACAACTGATGCTTTACCTCCCATGAAAAAAAGTGTCAGAGGAATTCATATTAAATCAGCACCAGAAATTGAGAAAATGCGGGCATCTTCTCTAATTGTAGCAACCGTATTAAAAGAAATTACATCTCTGGTAAAGCCAGGAATAACTACCGCAGATTTGGATGCTTATGCAGAACAAAGAATTAGAGAAATGGGTGCTACACCCAGTTTTAAAGGTTATTATGGTTTTCCTGCTTCGATTTGTTCATCTATTAATCATGAGGTAGTTCACGGGATACCTAATAAAAAGAAAGTTATCCGTCCAGGAGACATTTTAAAAGTAGATACAGGAGCATATTATCAAGGTTTTCATGGTGATTCTTGTATTACAATTGCTGTGGGTAAAGTAGGCAAAGATGCAGCTAAACTTGTTAAAGTTGCCGAAGAATGTTTGTATAAAGGAATAGAACAAGTCAAAGCAGGAAACTTCTTATTAGATGTTGCAGGAGCAATTGAAGATCATGCCAAAGGAAATGGTTATAGTGTTGTGGAAGAATATACAGGACACGGAGTAGGTAAAAACCTTCATGAACCCCCTTCTGTGTTTAATTTTCGCACTAATAAAATGCATAATGTTAGACTAAAAGCAGGAATGACTTTAGCAATTGAACCGATTATAAACGCAGGTTCTAAAAAGACTAAAACGCTACGAGATCGCTGGACTGTGGTAACTGTGGATAATAATCTTTCTGCACAATTTGAACATACAGTATTAGTCACTAAAAACGGCTATGAAATCTTAACAGATCGTTCTTTAGTTAGTAGTGTGATAGAACGCTATACCCTGCCCGAAATGGGCGAAATTTGGACTGATACGTATAAATTAAAAACCTGGCTAGAAGTAGAAATAGCAGTTTGCGAAGCGCAAGCAGAACTGGGTTATACTCCCGCCGAAGCCGTAGAGGAAATTAAAGCCAAAGCTGATTTCGATCCTCAGCGTGTTTTAGAAATTGAAGCGGAAGTACGTCATGATGTAATTGCTTTTCTAACCAACGTTAACGAATATGTAGGGGATGCAGGAAGATATATTCATCTAGGCTTAACCAGTTCTGATGTTTTAGATACTGGGTTAGCTCTGCAAATGGTAGCCAGTGTCAATCTAATTTTAGAAAAACTAGAAGAACTGATCCAAGCCATTCGCTATCAAGCACAGCAACACCGTTATACAGTAATGGTAGGACGTTCCCATGGCATTCATGCCGAACCTATTACCTTTGGTTTTAAACTCGCTGGTTGGCTGGCTGAAGTCTTACGAAATCGCGATCGCCTGGTAAGATTGAGACAAGACATTGCAGTGGGTAAAATTTCAGGTGCAGTGGGTACTTATGCTAACGTCGATCCTAAAATAGAAGCGATCGCTTGTCAAAAGTTAGGTTTAGAACCCGATAACGCCTCCACCCAAGTTATATCCCGCGATCGTCATGCAGAATACGTGCAACAATTAGCCTTATTGAGCGCATCTATTGAAAGATTTGCTGTGGAAATTCGGAATCTACAACGCACTGATGTTTTAGAAGTCGAAGAATTTTTCTCTAAGAAGCAAAAAGGCTCTTCTGCAATGCCTCACAAGCGCAACCCCATCCGTTCGGAAAGACTTACGGGAATGGCAAGGGTAATTCGCGGAAACGCCGTAGCAGCCCTAGAAAATGTCGCTTTATGGCATGAGCGAGATATTTCTCATAGTTCCGTAGAAAGAGTTATCTTACCCGATAGCTGCATCTTAACTCACTTTATGCTTAGAGAAATTACTGGTTTGGTGAAAAACTTGCTGGTGTATCCCGACAACATGAAACGCAATATGAATGTTTACGGTGGGGTAATTTTCTCTCAAAGAGTTTTACTTACTTTAGTAGAAAAAGGCATGAATCGCGAGGAAGCTTATAGTGTAGTGCAAGGTTGCGCTCATACAGCTTGGAATACTCAAGACGGTGACTTCCGCAAATTAATAGAAGCGGATGAGACTATTAATAAAATGCTCTCTGCCGAAGAAATATCGACTTGTTTCGATCCTAATCATCATCTGAAAAATCTTGATGAAATTTATCAGCGTTTGGGAATT------------------------------------------------------------------------------------------------------ATGACCAAACAATATCGTGTTACCTTGCTTCCTGGTGATGGCATCGGCCCTGAAATCATTGCAGTAGCGGTAGATGTCCTCAATTCAGTAGGGAAACAATGCGATATTGGCTTCGAGTTTAACACAGCTTTAATTGGTGGGTCTGCAATTGATGATACTGGCGAACCCTTACCCCAAGAAACTCTCGATACCTGTAGTCAAAGTGATGCGATTTTGCTAGCTGCTATTGGTGGTTATAAATGGGATAATTTACCCAGAAAACAACGTCCCGAAACAGGACTTTTAGGCTTGAGAGCAGGTTTAGGACTATTTGCTAATTTACGCCCTGCAACCATTCTTCCTCAGTTAATAGACGCTTCTACCCTCAAAAGAGAAGTAGTAGAAGGCGTAGATATTATGGTAGTTAGAGAGTTAACAGGGGGAATCTATTTTGGTCAACCCAAAGGTATTTTTGCCACCGAAACAGGAGAAAAACGGGGTGTTAATACTATGGCATATACAGAAGCAGAAATTAATCGCATTGTGAAACTTGGTTTTGAAACTGCTCAAAAACGCCGTGGTAAACTATGCTCTGTAGATAAAGCCAATGTGTTAGATGTTTCCCAAATGTGGCGCGATCGTGTTATGGCAATGGCAGCAGATTATCCTAATGTAGAATTGAGCCATCTTTATGTCGATAATGCAGCAATGCAGCTAGTCCGCGCTCCCAAGCAATTTGATACTATCGTTACGGGCAATCTGTTTGGAGATATCCTTTCTGATGCAGCAGCCATGTTAACAGGTAGTATTGGGATGTTACCCTCCGCCAGTTTAAGTGCTG---ATGGCCCTGGAGTCTACGAACCCGTACATGGTTCAGCACCAGATATTGCAGGACAGGATAAAGCCAATCCCTTGGCACAGGTTTTAAGTGCTGCAATGATGTTACGCTACGGTTTAAATGAGTCATCCGCCGCAACCAAAATCGAACAAGCTGTAACTAGGGTGCTAGATGCTGGCTATCGTACAGGAGATATCATGTCTGAAGGAATGACTGCGGTAGGTTGTCAAGGCATGGGTGAAGCATTACTCCAAGTTTTAGAAAAT---ATGTCTGCTGTAACTACTAAACCCGTCAATCTCAATTTTCCCCTCACTGCTGTAGTGGGACAGGAATCTATTAAACTTGCATTATTACTGGCTGCTATCGATCCTCAATTGGGAGGAGTTGCGATCGCTGGTCGTCGTGGAACGGCTAAATCTGTGATGGCGCGGGGAATTCACGATTTACTACCGCCTATTGAAGTTATCAAAGATTCTCTCTACAATTGCGATCCGAGCCAACCTAGTCAATGGGATGATGATACAGTAGCCCAGTATGGCGATACCAAGTTAGAAGATATTCCCACCCAGATTATTAGTTCTCCTTTTGTGCAGATACCTCTAGGAGTTACTGAGGATCGATTGTTAGGTTCGGTAGATGTGGAAGAATCGGTAAAGCGAGGTGAGCCAGTGTTCCAACCAGGGTTATTGGCACAAGCCCATCGCGGAGTACTGTATATTGATGAAGTTAACCTGTTAGATGACCAAATAGCCAATCAGTTACTTACTGTTTTAACCGAAGGAAGAAACGTCATCGAACGGGAAGGTATTAGCTTTCAGCATCCTTGCAAACCGATTTTGATTGCTACCTATAACCCCGAAGAAGGGAATTTAAGGGAACACCTTTTAGATCGAATTGCGATCGCTTTATCCGCAGATAGTGTATTATCTTTAGAACAAAGAATTGAAGCTGTAAATCAAGCAATTAAATATGGTAACTCTCCCCAAGACTTTCTTAAAAGTTACCAAGACGAAATCGAAAGCGTTAAAACCGATATTATATTGGCGCGGGAATGGTTAAAAGAAGTAGAAATCACCCACGATCAGATTCTCTACCTAGTACAAGAAGCCGTAAGGGGAGGTGTTGAGGGACATCGCGCCGAGTTATTTGCAGTGAGAGTAGCTAAAGCAGCAGCAGCCTTAGAAGGGAGAAATAACGTTACCGCAGACGATTTACGCAAAGCAGTAGAGTTAGTAATTATTCCTCGTGCTACCACTATCGAAACACCACCAGAAGACGCACCCCAACCTCCCCCACCACCACCGCAACAGCAACAACCAGAAGATGATAGCGAACCCGATAACGACGAAGATGAACCAGAAGAAGAAGAGGAAGAAGAAGACAAAGAACAAGAACCACCTGCAATTCCCGATGAATTTGTGTTTGACATCGAAGGAGTAGTACTCGATCCTGAAGTACTTACTTTTGCTCAAACTATGCAGCGTCAGGGTAAATCGGGGGCGCGTAACTTGATTTTTTCTGAAGATCGCGGACGCTATATCAAACCCATGATACCTAAAGGGAAAGTTAAACGGATTGCCGTAGATGCTACCCTGCGTAGTGCAGCACCATATCAAAAAGCGAGAAGGAAACGCAATCCAGATCGCAAAGTAATCGTCGAACAAAGCGATTTACGTTCTAAACGCATGGCGCGGAAAGCTGGTTCACTGATTATTTTTGTCGTAGATGCTTCTGGTTCAATGGCTCTCAATAGAATGCAGTCAGCTAAAGGTGCAGTAATGCAACTTCTATCAGAAGCCTATGAAAACCGCGATCAAATCTCTCTAATACCCTTCCGTGGAGAAAGAGCAGATGTGCTGTTACCTCCCACTCGTTCAATTACAATGGCGCGGGGTAGATTAGAAACCTTACCCTGTGGTGGTGGTTCTCCCCTCTCTCATGGTTTAACCCAAGCTGTCAATGTGGGTATCAATGCACAGATGTCAGGAGATATTGGACAAGTAGTAATTGTGGCAATCACTGATGGTAGAGGTAATATACCCTTATCTCGTTCCCTTGGTGAACCGACCGAAGAAGACGCACCAAAACCCAATATAAAAGAGGAATTATTAGATATTGCGGGAAAAATTCGTGCTATGGGCATGAAATTGCTGTTAATTGATACAGAAAGCCGTTTTGTGACTACTGGCTTCGGTAAAGAGCTAGCCAAACAAGCAGGAGGTACATACTACCACTTACCAAAAGCTAACGATAGAGCGATCGCAGATATGGCAAGAGGTGCAATTTCTAATCTT---------------ATGAATCAATTTGCTCTCAATTTAATTCAAGGTTCTGTCAGAATAAACTTTACCCCAGAAGCAGCCCAAAATTTACAACGAGAATTATCTACTTTGATGCAAAGTCTCAAAGCAGTGGCTATAACAACA---GGAGAAAGGGGACAACGTCCTCAACCTCAAGCTACTATGGAATACCGCTACACTGGGGATGTTTTTTTAGAAGTCTTTTGTAACCCCAATATTTATCCCAGTCCTTTTGCTGCGAAAGTTCTTTTAACTATTAGGGATGATAAAATCCGTCTCACAACCGAAGCAGAACTAACTCAGTTATTGGAAGATATAGATCGCTATTTAGAAAATAAC------------ATGGCACAAGGAAAATTAATTGTGATTACTGGCCCTAGCGGGGTAGGGAAAGGTACAATAGTTCGCTCTCTATTGCAACGTCATCCCGAACTCTGTCTTTCTGTTTCTACCACTACCAGAAATCCCCGTCTTGGTGAAATAGAGGGCATAGACTACTACTATACCAGCCAGGATGAATTTAAAACTGCGATCGCAAAAACAGAATTTTTAGAATGGGCGGAGTATGCTGGCAATTATTACGGTACACCCAAAACTAAAGTCAAAGAAGTTTTAGAGCAAGGCAAATCAATAATACTAGAAATTGAATTATTAGGAGCAAGAGCGATCGCGCAATGCTTTCCTGATGCTCGGCGCATTCTTATTTTACCCCCTTCTTTGGCAGAATTAGAAGCTAGAATAAGAAAACGCGGTAAAGACCCCGAATTAGCTATAGAAAAGCGTTTAGCCAGAGCAAAAGAAGAAATTGCAGCCAAAGATGAATTTGAGTTTCAAATTATTAATCATGACTTGGAACAAGCAATTAAAGAAGTAGAGGAAGCAATATTTAGTTAC------------------------ATGGATATTCAGTTAATTAATATCGGTTTTGGTAATATTGTTTCGGCTAACCGCATTATTGCTATAGTTAGCCCAGAGTCAGCACCTATTAAAAGGCTGATTACAGAAGCTAGAGACAGAGGACAGCTAGTAGATGCGACTTATGGTCGTCGGACTAGAGCAGTAATTATTACCGACTCTTCCCATATAGTATTATCCGCTATTCAGCCAGAAACCGTTGCTCACCGTTTTGTGATAAACAAAGAAGGTAGC------------ATGCAAGCTTTTGATTACACTACTTTAGTCGCTGTTAGAGAAGATATTGCCAGAAATTGGCTACCATCTCGTATTGAACAAGTATATCAGCGCGATCGTTATACGATCTATTTATCTTTACGAACGATTAAAAAACGAGGTTGGTTAGGTATTTGTTGGCATCCTGAAGCTGCGAGAGTATGTATCAGTGAGCCACCGCCCAAAATTCCCGATACTTTTACCTTTAGTGACCAATTGCGCCATCAATTTAAAGGATTAGCTCTCACTGCTATCGAGATTATTGCGCCTTGGGAGAGAGTCTTAGATTTACAATTTGCCAAACGCCCTGGAGATGATGTGTTATGGCATCTTTATGTAGAGGTTATGGGCAAATATAGCAATGTCATTTTAACTGATGCCAAGCAGCAAATTATCGCTCCTGCTAAGCAAATTAGTAGTAGCCAATCCAGTGTACGTCCCATTCAAACAGGACAACCTTACGAAGTACCACCACCACTAACAGGAACATTACCTAAATTAGAAGAAGAGCAAGAAAGATGGCAATCTAGAGTTAGTTTAATCCCTGGAAAATTGCAACGTCAATTAATGAATTCCTATCGAGGGATTAGTCCTAAAGTTACCCAAGAAATTATTACCTTAGCTGGGGTTACTCCTCAACAATCCACAGAAACTCTACAACAAATAGATTGGGATAACTTATATCTTGCTTGGCAAAAATGGCTAAAAATGCAAGCAACCTGTGAATTT------------------------------------------------------------------------------------------------------------------------------------------------------------------------------------------TATCCAGGGAAAACCGCTCAAGGATATACTATCTTAGGCTTTGTGGAAAATCATCCTGTAGATAACTTACAGCAACTAATAGATCGCTACTATATCAATAACTTAAATCAACAGCAATTCAAGCAATTACATCATCAACTACTACAAAAAATTAGTAGTATCTTAAAAAAAAGCGATCGTAAAGCAGAGACATTTCGGAATCGCTTACAAGAATCAACCGAAGCAGAAAGCTATCGCCAACAAGCAGATTTATTGATGGCACATTTGCATTTAATTAAGCCAGGAATCAAGTCTATTGAATTAAATGACTTTGCCACAGGAGAGCCAGTAAACATTAAGCTAAATCCAGAAAAAAATGCCGTCCAAAACGCCCAAGCTCTTTATAAAAATCATCAAAAATTAAAACGAGCTAAAAATGCAGTAATACCTCTTTTAAATGAAGTAGAAACCGAAATAAATTATCTGCAACAAGTTAAAACAGCCCTCACTCAACTAGATAACTATTATAATCC------------------------------CGAAGACTTAGAAACCTTAGCAGAAATTAGAGAAGAACTAATAGAACAAGAGTATCTTAAAAGCGATAGAGCT------GTTTCTAAAAACAAAGATGATTCTCAACCCCATCAATTCACCACACCATCGGGATATCAGCTTTTAGTAGGCAGAAATAACCGCCAAAATGACCGCTTAACCTTTCGTACAGCCAATGATTATGACATCTGGTTTCATACTCAAGAAATCCCAGGAAGTCATGTTTTATTACGTCTCGAACCTGGAAAAGTAGCCCAAGAAGCCGATATGAAATTTGCAGCTAACATTACTGCTTACTATTCCCAAGCTAGAGAAAGCGATGTTGTTCCAGTAATTTATACTAAACCCAAGCACGTTTATAAACCTAAAGGCGCAAAACCAGGAATGGCAATTTATAAACAAGAAACAGTCATTTGGGGTAAACCGCAAGCTATAAGAAATGAGGAACGAAAAACAAACAAAGAGGAAAAT---------------------------ATGAATATTCAAAAACACGCTACAACTATTACTCCTTTAGACAAATATAACCAAGAATTATTAAATAATGTCCATCCTTCAGATTGGATTAATCCCACTCCCGCAGAATTGTATGATTTAGTAGTAATTGGTGCTGGTACAGCAGGATTAGTTACCGCCAAAGGTGCAGGGGGTTTAGGCTTAGGTTTAAAAGTGGCTCTTATAGAAAAACATCTCATGGGAGGAGATTGTTTAAATGTTGGTTGCGTCCCTTCCAAATGCTTAATTCGTTCTTCTCGCGCTGTCGCAGATATGCGTGATGCTGGATCTTTAGGGGTGATTCCTCCCGAAGAGATTAAAATTCACTTCCCCACAGTGATGGCGAGAATGCGTCAAGTAAGAACAAAAATTAGTCCTGTAGATTCTGCTATGAGTGCTAAGAAA---GTAGGTGTGGATGTTTTTTTTGGCGAAGCTAGTTTTACCAGTAATGATACTCTTACTGTAAAAGGGCAAACCCTAAGATTTAAAAAAGCGGTAATTGCTACGGGTGCAAGAGCAGTCAAACCTCAAATACAAGGTTTAGAATCAGCAGGATATTTAACCAATGAAACGGTATTTTCTTTAACCGAACTTCCTCCCAGATTAGCAGTTATTGGAGGAGGTCCTATTGGTTGTGAATTGGCACAATCTTTTCAGCGTTTAGGTAGTCAAGTTACTTTATTTCATCGTGGAAATCATATTTTAAATAAAGAAGATAACGAAGCAGCCGAAATAGTACAACAGGCTCTTATTAAAGATGGGATTCGCCTAATTTTAGCCTGTCAGATGTCAGGAGTGGAAAAAACGGCTGAAGGTAAGATAATT---CACTTTAGCTGTAATGGAAAATCAGAATCAATTGTAGTAGATGAAATCTTAGCAGGTGCAGGAAGACAACCCAATGTAGAAAGCTTAAATTTGGAAGCTGTAGGCGTGGAA---------------------TATGACCCTAGAAAAGGCGTTATTGTTAACGATAACTTACAAACCAGTAACCCCAAAATTTATGCAGCAGGAGATATTTGCATGAATTGGAAGTTCACCCATGCAGCAGACGCAGCAGCCCGCATTGTCTTAAAAAATACCTTATTCTCTCCTTTTGGCTTTGGCAAATATAAATTAAGTGATTTAGTAATGCCTTGGGTAACATATACCCATCCTGAAATTGCCCATGTAGGAATGTATGAAGAAGAAGCTCAAGCCAAAGGCA---TTGATTGTAACACTATCAAAATTGATTTTGATGATGTAGACCGCGCTTTAGCAGATGGTGAAACAGAAGGTTTCTTGAAAATTTTCCATAAAAAAGGCTCTGATGAAATTTTAGGCGCGACGATAGTAGCTTCTCATGCAGGAGAAATGATTAGTGAAGTAACTACCGCTATTGTCCATAAAATAGGCTTAAGTAAGATGTCTAGCGTCATTCATCCTTATCCTACTCAAGCTGAAGCGATTAAAAAAGCTGCGGATACTTATCGTCGTACTTTGTTAACTGAAAATACGAAAAAACTTTTAGGTATACTAACTAAGTTTTCT------------------------ATGCAGTTGGCTCAGAAGCTGCAAACAGTACCCAAAGAGTACCTCAAGCCACATGGAGGCTTTAATCTCACTGTCTTGATGACAGCAGTAGCTCTGATGCTGATAGCTTCTTCGGTGTGGGGTTATTTCGTCGGAAATTTTTCTTTGTGGTATTGTTTCATCGCCAATGTTCTGGCTTTACATTTGTCAGGAACAGTTATTCATGATGCTTCTCATAACAGCGCGCACAGTAATCGAATTGTGAATGCAATTTTGGGACATCTCAGTGCCTTGATGTTGGGGTTTGCTTTTCCTGTATTTACACGGGTACACTTACAACATCACGGTAATGTCAACGATCCAGAAAACGATCCAGATCATTTTGTATCTACAGGCGGTCCTTTATGGATGATTGCAGCCCGTTTTTTTTACCATGAGATATTTTTCTTTAAAAGACGCTTATGGCGCAAATATGAGCTATTAGAGTGGTTTCTCAGCCGTTTATTTTTGGTTACAATAGTATTAGTCGCAATTCATTACGATTTTATCGGTTATGTAATGAATTTTTGGTTTGTTCCTGCTTTAGTAGTAGGAATGGCTCTAGGACTATTTTTTGATTATTTACCTCATAGACCATTTAAAGAACGCAATCGCTGGAAAAATGCTAGAGTTTACCCTAGTCCTATTTTAAATATTTTAATATTAGGTCAAAATTATCACCTAGTTCATCATCTTTGGCCATCTATACCTTGGTATCGGTATCAGCCAGCCTATTATGCGACTAAATCTCTTTTAGATGCAAAAGGATGCGAACAATCTTTGGGTTTATTTGATGGCAAAAATTTTTGGAATTTTCTGTACGATATTTTCTTAGGTATTCGCTTTGGCAAACAC------------------------------ATGAGTAAAACCACACCTGAAATTGGCATTATTATGGGTAGCGATTCCGATTTACCTACTATGCAAGCAGCTATTAAAATTTGCGAACAATTTGCCGTTAGCCATGAAGTAGCTATTGTCTCTGCCCATCGCACACCTCAAAGGATGGTAGAGTATGCCCATAATGCTCATAAAAGAGGCATTAAAGTAATTATTGCTGGTGCTGGTGGTGCTGCTCATCTACCAGGGATGGTGGCTTCTCTGACACCTTTACCCGTGGTTGGTATACCTATTGCCACACGAAACCTTCAAGGGTTAGATTCACTCTATTCTATTGTGCAAATGCCCAGAGGAATACCTGTAGCTACAGTAGCCATCGGCAATGCTCAAAATGCTGGCTTATTAGCAATACAAATAATTGCTTCCCACATACCAGAACTGCTAGAGAAAGTCAGTGAATATCGTCAAGACTTAGCTCAAACTGTGTTGAACAAACAGCAAAAATTAGATGAGTTGGGTTATCAGAAATACTTAACTCAAATG------------------ATGCAAGAGATTTTCTATCTAGAAGTTCCTACTCCCCACATCAATCGAGTTCGTGACTGGTTACAGCAAACATGGCAACCCACTACCACTA---------AAGTAGTAACTCCTGACGGTATTCGCTTACAAT------------------------------------------TTACACCACAGCATAGTGGTGAACTATCAATTTTTGTTTGGCAATTACAACGTACAACATACCTTAAGATATTTTTGTGGGATTCTTGTGAAGAAAAAAATACTCTACCGAAAAATACAATTTCTCAAATTAAAAATCGATTAGTTGCCGATATTCGCCAAGCATTTCCTCCTAACTATCCCGTACCTCCAAAAATAGAGCTATCTCAACAATCAATATTTGAAGCTTTAGTAGCGGAGTATCCTCAGACAGTTAAATATTTCCAAAAATTTCCTAACGGAGAATACGATCTGAATCGGGTTTATTGGTGGGAACAAAGATGGCGCGAAAGTGTTAACAACCCGCAGCAACCCAAAAAGGTTATTTTTAGCAATCAGGAAAAA---------------------------------------------------------CAAAGTATTACCCCAGATTACGATTTAATTTATATTGGTGGTGCATTGGGAGTAATACACGCTGCGGTAATGGCACAAAAAGGTTATCGTGTTTTATTGTTAGAAAGATTACCTTTTGGCAGAATGAATCGAGAATGGAATATTTCTCGTGATGAATTTCAAAGTTTAATCAACTTAGGTTTGTTTACCCCTAAAGAATTTGAAAATGTTATTGCAGCAGAATACGTAGATGGCTTTAATAAGTTTTTTGATGCTTACAATCCCGAACACCTCAAAGCAAAAGTTTTACACACTCCTGAAGTATTAAATATTGCCATTGATGCCGAAAAACTACTTGAATTTTGCGGAGATAAACTATTATCGGCTGGAGGGGAAATTTGGGACGAAACCGAATTTATCAAAGCTGATATTGCCCACAACGGAGTTAGCTTGGAATTAACTCATCTACCTACAAAAGAGCATAAACAAGCCACAGGAAGACTATTATTGGATGCAATGGGTACAGCGTCTCCTATAGCTTGGCAATTGAACGGAAAACGAGCCTTTGATAGCGTATGTCCCACCGTAGGCGCAGTTATCGAAAGCGGGATTGCACCCGAAGTATGGGATGAACAATACGGGGATGTCTTGAACTCCCACGGTGATATCTCTAGAGGAAGACAGCTAATATGGGAATTGTTTCCCGCAGGTAATGGAGAATTAACTTTTTATCTCTTCCACTACCATCAAGTCCATCCTGACAACCCTGGTTCACTATTAGAGATGTACGAAGACTTTTTTACTATAGTGCCAGAATACCGTCGTTGTAATATGGATGAGTTAGTTTGGAAAAAAGCTACCTTCGGTTATATACCAGGACATTTTAGCACCAGTAGTAGCGATCGCAATGTAGCTTACGATCGCATACTAGCTATTGGGGATGCAGCTTCCTTACAATCTCCCCTTATTTTTACTGGTTTTGGCTCATTAGTACGCAACTTAGATCGTCTCACTACTCTACTGGATACAGCTTTAAAACACGATCTTTTAACCTCCGAACATCTCAGTCAAATTCGTGCTTATCAAAGTAATATTTCGGTTACTTGGCTCTTTTCTAAAGGAATGATGGTACCTACCCATCAAGTACTACCGCCTCAGCGTGTTAACTCAATGTTAAATACCTTCTTCGGTTTATTGGAAGAACAACCCCCCGAAGTTGCCAACACCTTTATTAAAGATCGTACAAACTGGTGGATGTTTACCAGACTTGCATTAGTTGCTGCGAGAAAAAACCCCACTTTACTATGGTGGATCTGGCAAATGGCAGGTAGCAGGGATTTATTGCAGTGGTTAGGCTCTTATTGGGCATTTACTTTAGATTCTGCCCGTAAATCACTATTTATTAGTTGGTTTCCTGCTTGGCTTAAAGATTCTCAATCTTGGCTAGAAGAAAAATATCCCAGTTTATGGTTAAAGTTGCTCAGCTTTAGTTATCAGTTGCAATATTCAGCAGGAAGGAAA------------------------------------ATGCGCCCTCAACCTATTAAACCCCAACCAGATCAAGAATCAGTGTGGGATTATCCCCGTCCTCCTCGTTTAGAGCGATCGCAAAAACAGGTCAAAATCATTTTTAATGGTGTTACTCTAGCAGATACTAATCGCGCTTATCGAGTACTAGAAACCAGTCATCCCCCTGTATATTACCTTCCTCCAGAAGATATTCAGATGCAGTATTTACAAGCTACAATTTCTGGAAGGTCTTTTTGTGAATGGAAAGGAGTTGCAAGCTATTACAGCGTCATAGTAGGTGATAAACAGGCTAATAATGCGGGTTGGTTTTATAGTAATCCCACACCTGATTTTGCGGATATTAAAGATTATGTGGCGTTTTATCCTGCTATGATGGACGCTTGCTATGTGGATGATGAGTTAGTACAACCACAGCCAGGAGAGTTTTACGGCGGTTGGGTTACTTCGGATATTGTAGGCCCATTTAAGGGTGAGGCTGGTAGTTGGGGATGGATGGTACAAACACCGGTTTCCCCAGAAAAAAAAGCCAAAAAACCGTCAAAATTAGAAGGAATCAAAGAACGTAGCAATTTTTTACGAGAACCATTAGCTACGGAATTAGCCCAGGATACGACCCATTTTAGCGAAGAAGCAATACAAATTCTCAAATTTCATGGGTCTTATCAACAGGACAACCGCGATAATCGCGTCAAGGGTCAAGAAAAAGACTATGGTATGATGTTGCGGACTCGTTCTCCTGGGGGATTTGTTCCCTCACAGTTGTATTTAACTTTAGATCGACTTTCTGAAGAATACGGCAACCATACCCTGAGAATTACTACTCGTCAAGGTATGCAGCTTCACGGCATTTTGAAAAAGAATCTGCAAGAAACAATTTCTGCCTTGATTAAAAATATGGGTTCTACCCTTGGTGCTTGTGGAGATTTAAACCGCAATGTTATGGCACCTCCTGCACCCTATAAAGATAAGCCTGAGTATCAGTATGCTTGGGAATATGCGGAGAAGATAGCAGATTTATTAACCCCCCAAACAGGAGCTTATTATGAAATTTGGCTGGATGGGGAAAAAGCCATTAGTGGTTCAGAAGCCCCAGAAGTAAAAGCAGCCAGACAGCGTAACGATAACGGTACAATTTTCCAAGACAGTGTAGAGCCAATTTACGGCACTCACTATATGCCTCGTAAATTCAAGATTTCTGTTACCGTACCAGGTGATAACTCCATCGATGTTTATACCCACGATATCAGTTTAGTAGTTATCACTGACGAATCAGGAGAACTAGAAGGGTTTAACGTACTCGCTGGAGGCGGTTTAGGACGTACCCATAATAAAGAAGAAACTTTTGCACGGATGTCCGATGAAATTGGTTTTGTGGCAAAAGATGATATTTATGACTTAGTTAAAGCGATCGTGGCTACTCAGAGAGATTATGGCGATCGCGTTAGCCGTCGTCATGCCAGAATGAAGTATCTTATTAATGACTGGGGTGTAAAAAAATTTAAAGCCCAAGTGGAAGAATATTTTGGCAAGAAAATAGCGAAATATCGTAAATTACCCCAGTGGCAATATAAAGATTTTCTCGGCTGGCACGAACAAGGAGACGGCAAACTCTTTTTCGGTATCTCCGTGGAAAATGGACGGATTAAAGACGAGGGAAAATTTCAATTAAAAACCGCCCTTAAAGAAATTGTGTCTCAGTTTGAGATTCCCATGCGGTTAACTGCTAATCACAACGTCATTCTCTATGAAATCGATCCTGCTAATAAAGAAGCAATCGAAAACATTTTAGTCGAACGGGGTATTGAAACCAATCCCGATGCCATTGACACCCTAACTCGCTACTCAATGGCTTGCCCCGCAATGCCTACCTGTGGATTAGCTATAACCGAGTCAGAGAGGGCATTACCAAAAATAAGCGATCGCATTCGTCAATTATTGATTACACTAGGAATGCCAGACGAATACTTTGTGATTCGGATGACTGGCTGTCCTAATGGTTGCGCTCGCCCTTATATGGCAGAATTAGGCTTTGTTGGTAGTGCGCCTGGCAAATATCAAATATGGCTAGGAGGAACGCCCGATCAGACAGAGTTAGCGCAACCCTACGAGCAAAAAATGCCTATAGATGAACTAGAAAGCTTCTTTGAGCCTATTTTCGTCTATTTCAAACGCGATCGCAAAGCTAAAGAAAGCTTTGGTGTTTTCTGCAATCGTGTCGGCTTTGATGCTATTCGTAAATTTTCCGCAGATTACAAACTAGGTAGCTATATGGAAGAAACTACT---CCCAAACGCAAATTC---------------------------CGCAAAAATCAAAAGCGTGTCAGTGTACCTGATGAATTATTCCCTCGCTTAAAAGAAGCAGCCCAAACCGAGGGTAGACCAATGAATCAGATTATCGCGGAAGCTTTAAATGATTACTTCACTAAGAAAACAGAAGCT------GTGGATACTAAATCGATCTTGACCATTAAACCGATCGATCTTTCTGGCACAAGTCTGATAATTGCCTTGGCTTGTGTCTTGACTGTGACAGCTATTATTTTTGATGGGGTGATACAGGGATGGCATAATTTGGCGACAACCCTGACTTTACCCCTATTAATTGGTGCTTTAATTAGTAGTGTTTTGGGTTATGTGGTCATACCTATTTTACAGCGACTCAAAACAGGACAGGTAGTTCAAGAAGATGGCCCTCAAACCCATCTCAAAAAAGCAGGAACTCCTACCATGGGGGGTATTTTTTTTATTCCTGTAGCAGTAGCCATCGCTTTAATAATAACTAAAT------------------------TTTCGCCTAATGCGATCGCTGTTTGTTTGGTAACCCTGAGCTATGGTTTTATTGGTTGGATTGATGATTGGCAAGTATTACGCCAACAATCGAATAAAGGTATTTCCCCACGAATGAAGCTTACTTGGCAAATAGCTGTGGCAATTCTATTTTGTGTTTGGTTATGGGGGCAAAAATTTCCTGAAATTACTCAAATTGCTTTACCAGGAGGAATTACTTTATCTCTGGGTTTGCTATTTTTACCCCTAGCAGGATTTGTCTTGACAGCAGAGACTAATGCCACAAATCTTACCGATGGGGTGGATGGTTTAGCAGCAGGAACAAGTGCGATCGCTTTTTTGGGCTTAGGTATCATTATTGCCAGTACTCACCCAGAATTGACTGCTTTCTGCGCTGCTATGAGTGGCTGCTGTTGGGGCTTTTTAGTTCATAATCACAACCCTGCCAGGGTTTTTATGGGGGATACAGGCTCTCTTGCTTTGGGAGGTGCGCTAGCAGCAGTAGGCTTACTTAGCGGTAATCTGTGGGCATTGTTTATTGTCAGTGGTATTTTCTTTATCGAGTCTCTATCGGTAATTGCCCAAGTTAGCTACTACAAAGCCACAAAAGGAGCAGATGGCAAAGGAAAACGGTTATTTAAGATGGCACCCATTCATCACCATTTTGAGCTTAGTGGCTGGAAAGAAACCCAGGTTGTGGGAATGTTTTATTTAGTGAATATAGTTCTTGTAGTATTGGCTTATTTCTTCCGC---------------ATGGAAAAAAATCCTGCCTTATCTCAAGAGCCACGATACGAACCTGCCATTGTCATCCCACTAAAGCAGGAATCTTCTTTAATAGATTGGTTAAAATCCCACAATCGCTTAATTCCTAGAGAGCCAGCAGAGCAAGAAAATCGGGATGCAGCCCAAGATGATGTCAGCGAACTCTTAAGTGATGATTATGAAGAGGAAGACGATTTTGATGATGATGATGATGAT---------ATGACACAGGCT---ACCGTAAGCAAGAAATTAACTCAAGATGCAGATACCGTAACTATGTTTTATCGAGTGGGAATGTCGCAACCTGCTTCCCATTTGTTTGAAGTGACGTTACAAGTTGCCAATTGGCAGCAGGATGTCTTAGAGTTGAAAATGCCTGTCTGGACTCCTGGTTCTTATTTAGTGAGAGAATATGCTCGGCACGTTCAAGATTTTACCGCGCAAGATAGCAATGCTCGACAGTCTTTAAAAAGCAACAAGGTTGGTAAAAATCATTGGAAGATATTTACAGGAAATTCTGAAACCATTACGGTAAAGTATCGTGTATTTGCTAACGATTTGACTGTACGCACCAATCATCTAGATCGTACTCATGGTTATTTTAATGGTGCTGCATTGTTTATGTTTATCCCTGGTTTGCAGCAACAACCGATTACAGTGGCAATTTTACCTCCCAGTACAGATTGGCAAATTAGCACTACTCTAAATCCTGTGGAGGGAAAGCCAAATACTTTTGTCGCAGCAGATTTTGATACCTTAGTAGATACTCCTGTGGAAGTAGGGATACAGCAAGTATATGATTTTGAGGCTCTAGGAAAACCCCATCAGTATGTAGTGTGGGGAGAAGGTAATTTAAAACCCGAACAGCTAATACAAGATACGCAAAAAGTCATCGAAGTCGAAGCCAAGATTTTTGGCGGTTTACCCTATGATAAATATTTATTCTTATTGCACCTATCTGGTAGTGGTTACGGTGGCTTAGAACACAAAGATTGTTGTACTTTAAACTATCCCCGTTTAGGATTTCGCGATCGCGATAAGTATAACCGATTTATGCAATTGGTGGCGCATGAATTTTTCCATCTTTGGAATGTCAAGCGGATTCGCCCTAAAGCGTTAGAAACTTTTGATTACGAACAAGAAAATTACACTACTTCATTGTGGTTTTGTGAGGGTGCGACGAGTTATTACGATATCTTAATTCCTTTACGGGCTGGTATTTATAATCGCAAGCAGTTTTTAAAAAATCTCAGCAAAGATCTCACTCGTTATTTAACTATTCCTGGGCGTAACGTACAACCTCTAGGAGAGTCTAGTTTTGATGCTTGGATAAAACTGTATCGTCGGGAGGCAAATAGCGATAATAATCAGATATCCTATTACCTAAAAGGGCAATGGGTTTCTCTGTTACTAGATTTAATTATTCGAGAGAAACATCACAATCAAAAATCCCTAGATGATGTGATGCGTCTGTTATGGCATCGTTATGGCAAAGACGAAATTGGTTTTACTCCCGAAGATTTAAAACAGACTATTGCAGAAGTCGCAGAGACAGATTTAACTGATTTCTTCTATCGTTATTTAAACACCACCGAAGAAATACCTTTCGATAAATATTTTGCACCCTTCGGCTTAAAAGTAAAATCCATCAAAGAATCTGAGCCAGTACCTTATTTTGGTGCCAAGATACAATCAGAAAATGGCAAGGAAGTAATTAAATTTGTGGAAGTAGATTCTCCCGCAGCTATTGCAGGTATCGACCCAGGAGATGAAGTACTAGCTATTGACGGTATTAGGGTAACTGCTCAAAATATTAGCGATCGCTTAAAAGACTACAAAGAGAATGATACCATTGTTGTCTCTATTTTTCATCAAGACGAATTAATTACGGTTAATGCTACTTTGGCACAACCTAAACCCAGTGGTTACGAAGTAGTGCAAATAAAGAACCTATCCGATACCCAGAAACACAATTTATCTGGATGGTTAGGG--------------------------------------------ATG------TTA-GTTGGTAATAATCTATTTAAAAGTGCTATTGCAGCAGCAATCATAATTCTTACAGGGTGCA---------AA------------------GCTCAAAATAGTAGTTTAAAAGTATTAGCAGAGGAAAAACCCCAGATAATTGGCTCTTACAGTGTTTTGTGTCATTTTCTCGACACTATTGCCCAAGATACTATTGATTTAACTTGTTTAATAGATGGTGGACAAGACCCCCATACTTATCGTCCGACTCCTTCTCAACGTAAAGCCTTAGAACAAGCACGGGTAATTTTTTATGGTGGTTATGATTTTGAACCCCAAATTATTTCTTTGGTTGAAGCTGTAGATGAAAATGTGCCGAAAATAGCAGTTCATGAAGCAGTAGTGACAGACCCCATTATGGCAGAACATCATCATGGTGAAGAA---------------------------------------------------------------------------------------------------------------------------------------------------------------GAAC------------------------ACGATCGAG---AAGAACATGACCATGAACATGACCATGAACATGACCATGAACATGAAGGAGAAGCAAAACAAGCCGAAGAATTAGAAGCAGACCCCCATATTTGGCATGACGTTTATAATGCGATCGCCATAATCGAATATCTACAATCTTTACTCTTACAACTTAATCCCTCTCAAGCTACTTTATATCTGGAAAATTCCGCCAAGCTAACAGAAGAATTAACACAACTGCACGTTTGGATACAAGAGCAAATTGCAACCATCCCCGAAGGACAAAGAGTTCTCGTAACTACCCACGACGCTTTAAACTACTACGTTCAAACTTATGAACTAGAAGATTATAAAACTCTTCAGGGCTTAAGTCCCGATGATTCTCCTTCCGCTTCTGATTTACGAAATTTAGTTACAGAAATTAGACAAACCCAAGTCCCGACTATTTTTGCTGAAGCCACAGCCAATAATCGTGTGATCAATAGTGTTGCTCGTGAAGCTGGAGTCAAAATTAGCGATCGCAAATTAATCGTCGATGGCTTAACAGAAGCAGGAACAGATACAGACACCTATAGCAAAATGATGATTCATAATACTTGTGCGATAGTGGATGGCTTGGGAGGGAAATGTCAAGCTCCTAGGGAG---------------------------------------------------GTGACTGTCTCTCAAGCAAGCCAACCTTTCCTACGACAACCAGAAAAACTAGAAACTCGCCTGAAGGAAATTCCGACATCTCCAGGAGTATACTTTATGCGGGGTAGTAATGGGGATATTCTTTATATTGGAAAATCGAAAAAACTACGATCGCGGGTTCGGTCTTATTTTCGGGATTCTCAAAAACTGAGTGACAGAATTGCGATGATGGTGCGTCAGGTAGCAGAAATTGAGTTTATTGTTACTGACACCGAAGCGGAAGCTCTAGCTTTAGAGGCTAATTTAGTTAAAAAGCATCAGCCTTACTATAATGTGCTGTTGAAAGATGATAAAAAGTATCCTTATGTTTGCATAACTTGGTCTGATGATTATCCTCGTATTTTTATTACGCGCAAAAGAAGGGCTAACAAAGCAAAAGATCGTTATTATGGCCCTTATGTAGATACTAGCTTGCTACGCTACACCATGCATATTATTAAGCGGGCTTTTCCGATGCGTCAACGGCGCAAACCTTTGTTTAAAGATCGTCCCTGTCTCAACTACGATCTGGGGAAATGTCCAGGGGTATGTCAGGGATTAATTAGTCCTGAAGATTATCATACAATGATGCAAAAGGTAGCGATGATCTTTCAGGGTCGTACTGATGAATTAGTAAAGAGCTTGCATTCGCAAATGGAAAAAGCTGCGGAGAATTTAGAATTTGAAAAAGCAGCCCAATTGCGCGATCGCGCTTTAGCTTTACAGAGATTAAATGCCGATCAAAAAGTATCTCTACCTGATGATACTATTTCCCGTGACGCGATCGCTTTAGCAGCCGATGATAAACACTGTTGCATTCAGTTATTTCAAATTCGTGCGGGTAAGTTAGTGGGTAGGTTGGGTTTCTTTGCTGATGCTCAATCTGGGA---------------CTTTAGGGGCTATTTTACAGCAAGTCTTAGAACAGCACTATACTACTGTCGAACCTGTAGAAATTCCCACGGAAATTGTAGTGCAGCACGATCTACCCCAAGGAGAGATACTTACTGAATGGTTAACTCAACAGAAGGGAAGAAAAGTTACCTTAGTTGTTCCCCAAAGACAGACTAAAGCAGAATTGATCGAAATGGTGGAACGCAACGCCCAATATGAATTGGAAAGAACGCAAAAAGTAAGCGATCGCAATAACCAATCTTTATTGGATTTAGCCACCATTTTAGATTTACCAGAAGTCCCCAAGCGCATTGAAGGTTATGATATTTCCCATATTCAGGGTTCTAATGCGGTAGCTTCTCAAGTTGTTTTTATTGATGGTGTTCCTGCAAAGCAGCATTACCGCCACTATAAGATTAAAAACCCCACTGTAACCATTGGTCATTCTGATGATTTTGCTAGTATGGCGGAAGTGATTGGGCGTAGATTTCGCAAGTATCAAACTTCTTCCCCCTTAGAAAGTCGATCCCCCCTCGATTCTTC---CTTAGAAAGGGGGGTAGATCGGGATTTTCCTGACTTAGTAATGATTGATGGTGGAAAAGGGCAATTATCGGCGGTAGTAGCAGTCTTACAAGAGATGAACCTGTTAGATGTCGTAAAAGTAGTTAGTTTAGCCAAAAAACGCGAAGAAATCTTTTTACCAGGGGAATCTGAACCTTTATCAACGGAAGCCGAACAACCAGGAGTACAACTATTACGCAGAGTTAGGGATGAATCTCACCGTTTTGCTGTAAGTTTTCATCGTCAGCAGAGACTTAAAAGTAATCGGCGATCGCGTTTAGAAGAAATACCAGGATTGGGTTTTCAGCGTCAAAAGCAATTATTAGCTCATTTTCATTCTATAGATTACATTCGCGAAGCATCGGTTAAACAGTTAACAGAAGTGTCTGGTATTGGTGAAAGTTTGGCACAGGAAATTTATAATTATTTTCATCCAAAC------------ATGAAGATTTTAATTACAGGTGCAAGTGGATTTTTAGGTTGGAATTTATGTCAGCAAGCTCAATCAAATTGGCAAGTTTATGGTACTTATTTTAGCCAAGCTGTTACTATACCTCAAACAAGTTTATCTAAAATCGACTTGAGAGATTACGAACAGCTAAAACAGCTATTTAATAGTATTAAACCTGATGCAGTTATTCATACCGCAGCAGCTTCTAAACCCAATTTTTGTCAAACAAATCCAGAAGAATCTTACAGTATAAATGTTACTGCATCTTTAAACATTGCTCGACTTTGTGCAGAACAAAATATTCCTCTTGCTTTTACTTCGACAGATTTAGTTTTTGATGGGGAAAACCCACCTTATAAAGAAAGCGATCCTGTATCTCCTATCTGTTATTACGGAGAGCAAAAAGTAACCGCCGAACAAGAAATCTTAAAAATATATCCTGCAACAGCTATTTGCAGAATGCCTTTAATGTTTGGTTTACCTTCTCCTGTGGCTAATAGTTTTTTACAAGGATTTATTACTAGCTTACAAGCAGGAAAAGAACTTAATTTATTCGTAGATGAATTTCGTACTCCCGCTAGTGCTACCACCGCAGCTAAAGGATTATTATTAGCTATCGAAAAAAGAGTTCATGGTGTTATCCATCTCGGAGGAAAAGAAAGAATTTCTCGTTATAATTTTGGCTTATTACTAGCAAAAATTTTAAACTATGACCCATCTTTAATTAAACCAGGAAAACAAAAAGATGTCGTAATGGCAGCACCTCGTTCTCCTGACACTTCTTTAGATAGTAGTAAAGCTTTTGCTATAGGTTATCAACCTCAATCAATCGAGAAAGAGTTAATGAGTATTTTGAACTCAGTTCAAGTT---ATGTCAGTAGGCAACGAACCCTCAAAGATTTTAGAACAGCGTCTTTTTTATAAAGGTCGTAAATTCGACTACGAAGTCATTAAATTACGCTTACCCAATGGAGTTGAAGGTAATTGGGAATGTGTTCGCCATCCAGGGGGTGCGTTGGCTGTACCAGTAACCAACGATGGTAAATTTGTGCTGGTAAAACAATATCGTTTCACCGTAGAAGGAAGGCTATTAGAATTCCCTGCTGGTACAGTTGAACCTGACGAAGACCCCGCAGAAACTATTAAACGAGAAATCGAAGAAGAAACTGGTTATACTGCAAAAAGTTGGCAATCTTTGGGCAAATTTATTCTCGCACCTGGCTACTCTGATGAATACATTTACGCTTTTTTAGCTCAAGATTTAGAGAAATTGGAAAACCCGCCTCAACAAGATGAAGATGAAGATATTGAAGTGGTTTTAATGACAGCAGAAGAATTAGAAGCAGCTATTTTAAATGGCGAACCCGTAGATGCCAAATCTATAGCTAGTTTCTATATGGCAAAAGCCATTTTGAATCAA---------------------------------------------ATGAATCAATGTGCGATCGCTTTTGGCAGTAATTTAGGGGATTCCCTCAAAACATTAGAAAGTTCTCTTACAGTTTTAAATAGTACTCCTGGGATTAATTTGTTAGCTGTTTCTAGTTGGTATCAAACCAAACCAATAGGTCCT------CCACAGCCTGATTACCTAAACGGTTGTGCAACTTTTAATGTCCAGCAAACTCCTGAAGAATTACTTACATTATTACAAGCTATTGAATTACAATTTGGTAGAGTAAGAAACG------AAAAATGGGGAGCAAGAACCTTAGATTTAGATCTTATTTTGTATGATGATTTGATTCTCAATACTAATAACCTAATTATTCCCCATCCCAGAATGAGAGAAAGAGCATTTGTTTTAGTACCTTTAGCTGAAATTGCAGCAGATTGGCAAGAGCCAGTATCGGGAAAAGCGATCGCGCAATTAGTCTCAGAAATAGATCGTTCTGGAGTTACACTTTATGCT------ATGCAGGTATCAATGACATCGATCTATAACTGGTATCGTAATACTCTTCGTCATCCTAAATATCGCTGGTGGTTGGTTCTGGGAACACTAGCCTATCTTATCAGTCCCATTGATATATCTCCTGATTTTATTCCTATTGTGGGACAAATTGACGACGTGATGTTAGCAACATTACTAGTTACAGAGGTATCTCAATTATTTATAGAGAAATTTAAGTCTCGTAAAGAAACCGTCGAGCAAGATA---CCGCCACAAATTCTACCGTAGAAGTTGA---AGCGGAAACAGTAGTTACAGAAAAAGTT------ATGAGTGAAACAGCAACCGCTCCCTTAACAGGAAAAGCTTTACTTCAAAAAGTAAAAGAGTTATCCCATTTACCTAGAAGAGAAACAGCAAAACGCTGCGGATATTACACTACTACCAAAGATAATCAGACTCGTGTAAATTTAACCGACTTTTATGATGCAGTCCTTGCTGCAAAGGGTGTTCCTCTCGATCCAGAAGGAGCAAAAGATGGTCGTGGTCGCGAACCTACTTATCGTGTTAGTGTTCATAAAAATGGTCAAATTGTTATCGGTTCTACCTATACTCAAGCGATGGGATTAAAAGAAGGTGACAAATTTGAAATTAAATTAGGTTACAAACACATTCATCTCAAACAACTTGATGTTGATGATGATGTTGAAGTAGAAAGT---------------------------ATGACTAGGGGAAAACGAACTCATACACCCAAGCTGGAAGTTCATCTCTTGAGAGAGGGCATTGGGGAATCAGTTCATAAAATTGAAGCAGTGGTTAGTGACAATCGGAATCGTTTGATGTTACTAGCTGGTAATTCGCAAACTGCAACCTTTATCCGTTCTGCACTCAAACCTTTTCAAGCATTGGCAGTTACTAGTAGCGGCATCTTAGAGCGATATGACCTTACAGAAAAAGACTTAGCAATTATTTGTAGTTCCCATGGTGGCACTATCGAACAGGCGAGACAGGTATTTAATATTCTGTGGCGTGCTGAGATTGCCCCCACTGCTTTACAATGCCCAATTTCTGAAGGGAAACAAAGTCCTCTACAACACAACTGTTCTGGAAAACACGCTGGAATGTTAGCAGTTTGTCAGCAGCGTAATTGGTCACTTAATACTTATTTGCATCGTTCCCATCCAGTACAGCAGTTGATTTTAAATAAGGTTGCAGATATTTTATCTATGCCTGGGGATGAGTTGATTCAAGCTCGTGACGATTGTGGCGCACCGACTTATTCGATGCAATTGCAACAGATGGCTTATCTTTATGCTCATTTAGCTTCAGGTAATAGTTTAGGTTTAGAGCGTACAGTACGCGCTATGACCAACTATCCTCAGATGGTATCAGGAAAAGGTAATTTTGATACAGAGTTAATGCTGTTAACAGGAGGCTCGATTGTTAGCAAATCTGGTGCGGAAGGCATCCAATGTATTGGTCGAGTTGGCGAAGGTATGGGTTTGGCGATTAAAGTAGCTGATGGGGCAAAAAGAGCCAAATACGCAGTAGCAATCCATCTCTTAAGGCAAATGGGTTGGATATCTCCCGCCATTGCGGAAAATCTAGCAGAAAAATTCATGAAACTCACCGATCATAAGCGTTTAGAAGTCATTGGAGAACTGGCAATGGTCATGAGCAATTCACCACAATATGAATTAAATGGTACTGCTACTCAAGAAAAAAGGATCCCTGTTACTGCTGAAATTTCTAGCGAACAACTAGCCCATGGTATTGCAGAAGCAGCAGATGATAAAAAAGCATCAGATATTGTCCTTTTAAAGGTATCTGAGATTTCTTACCTAGCAGATTATTTTATAGTTGCTACAGGATTTTCTGCTACTCAGGTTAAAGCTATTTGTGATTCTATCGAAGAACAAATTGAAGCCAAGTATCAATTAATACCTCTAAGAGTTCAAGGAAAAACTGATGGGAGATGGGTTGTCGTAGATTACGGGGAAGTTATCGTTCATATATTTATGCAGGAAGAAAGAGAATATTATAATTTAGAAGCGTTCTGGGGACATGCAGAACGTATTGAATTTAGTGCAACT---------------ATGTCAAAAGCTCTTCTACAATTATTGGTAAAGTATAGGACTGAGCAAAATCTACTGGTGAGTACAAAACAAAATCTTTGGCGAAAACAAGTAATAACGTGGTTAGAATATAATGTATCTTCCCATCGTATAAATCATATTTTGGGCGTCGAAGCAACTTGTATTCACTTAGCAAAGTGTCATCAGCTACCTGAGAAAAAAGCAGCTAAAGCAGGGCTACTTCACGATTTAGCCAAATTCTTTCCGCCAGATCGACTATTGCGTATTGCTCGCAAAGCTAACATTGAAATCGATGAGATATCTCAGCAACATCCTCATTTGCTTCATGCAGATGTCAGTGCGGTAGTGGCTCAACAAGAATTTGGCGTAAAAAGCACAAAAATTCTCGACGCAATTAAAAATCATACTTTAGGCAATCCTGAAATGAGTTCTTTAAGCTGTATCGTTTATCTTGCTGATAAGATCGAACCTAATCGCGGAAATACTAACGAGTTAAATCGTTTACGAGAAATTGCTACTGACAACCTTTATCAGGGTGTTTGGGAAACCAGTGACTATACTTTACAATATTTGGTAAGCGATCGCAAATTAATCCATCCTCGTACTGTTTTGACGCGCAATTGGGCATTAAGGAAAGTGAAGAAAACAGCCTCTTTA------------------------------------------------------------------------------------ATGTTTGACTCTAGAGTTAGTGGTATTTTGCTTCATCCCACCTCTTTTCCCAGTCCTTTTGGGATTGGAGATTTGGGAGAAAATGCTTACAAGTTTATTGATTTTATGGCTGATGCTGACCAACAGGTATGGCAAATTTTACCCCTTGGTCCCACTGGCTACGGTAACTCCCCTTATTTGTGCTATTCTGCTTTAGCAGGAAATCCGCTTCTCATTAGTCCTGAAAAACTACTAGAAGACAATTTATTAGCCGAAGACGACTTAAACAATTTACCCGATTACTTTTTGGATCGAGTAGATTACAGTTTGGTAATTGCTACCAAAATTCCTTTACTGAGAAAGGCAAGTCTGAAATTTCAACAACAAGCTACAGAAACAGACTTAAAAGAATTTAATCGCTTTTGCGATCGCCATGCCAACTGGTTGGATGATTATGCCCTCTTCATGGCACTTAAAGAAGCCCATGAAGGTAAAAGTTGGCATCAATGGGATAAATCTATCGCCTGCCGTCAACCAGAAGCTATTACTCAATGGGCACTCGATCTAAAAGATGAAATATTCTTACACAAATTCTGGCAATATCTCTTTTTCTCACAATGGAAGCAGTTAAAAACCTATGCCAACGAAAAAGGAATTTCCATTTTTGGAGATATTCCCATTTATGTTGCTCATGATAGTGCTGATGTTTGGTCACATCCCGATATCTTCTGTTTAGACAAAAAAACAGGAGAAGCTGCGTTAATGGCGGGAGTACCACCAGATTATTTTAGTGCTACTGGTCAGTTGTGGGGTAACCCCGTTTACAACTGGGATGAGTTAGAAAAAACTGATTTTCAATGGTGGATTAGAAGAGTCGAAGGTATTTTAGAATACGTCGATATTATTCGGGTAGATCATTTCCGAGGTTTTGAGGCTTATTGGGCTGTGCCTCAAGGGGAAACCACTGCTATGAGTGGTAAGTGGTTAAAAGCCCCTGGAGACAAGTTTTTTGAGCTACTGAAGCAAGATTTAGGAGAGTTACCTATTGTGGCAGAAGATTTAGGGGTAATTACTCCTGAAGTAGAAGCCCTACGGGATCAATTTGGCTTTCCTGGGATGAAAATTTTACATTTTGCTTTTGACAGCGATCGCCTTAATCCCTTTCTCCCTTACAATTACAATAACTGCAACTGTATTGTCTATACAGGCACCCACGATAATAATACTACTATCGGCTGGTTTAACTCTCGTGACCCTGAAGCTCAAGCCAGAGTAGTAGACTACTTGGGATGTATCTGTGACGATGGCATTCACTGGGCATTAATTCGTCTCGCAATGAGTTCGGTAGCTAACACTGCAATTGTTCCTTTCCAAGATGTTTTAGGTTTGGGTACAGATACCAAGATGAATACTCCTTCTACAGTAGAAGGTAATTGGGAATGGCGTTGTCGCCAAGAAGCCTTTAACCCAGAACTTAGCGGTCGTTTAAAGTATTTAACTTATCTTTACGGTAGAATGCCAGTCCCTAAAACTATTGGC---------------------------------------------------------------------ATGCCTAATCTCTCTGAGTCCCTGGATACCATTCGCATTCGTGGTGCGCGACAGCATAACCTCAAAGATGTCAATCTCGATCTGCCTCGTAATAAACTAATTGTGTTTACTGGGGTATCGGGTTCGGGTAAATCCTCTTTAGCGTTTGATACCATCTTTGCAGAAGGACAACGGCGTTATGTAGAGTCTTTAAGTGCTTACGCTAGACAGTTTTTAGGACAATTAGATAAACCCGATGTCGATGCCATTGAAGGCTTAAGTCCCGCCATTTCTATCGATCAAAAGTCTACTTCCCATAATCCTCGTTCTACTGTGGGTACAGTCACAGAAATTTATGATTATTTAAGGTTATTATTTGGTCGGGCTGGTGAACCTCATTGTCCAAAATGCGATCGCTCTATTGTACCCCAAACCATCGATGAAATGTGCGACAAGGTAATGGCATTAAGCGATCAAACCAAGTTTCTGATTCTCGCACCAGTAATTAGGGGTAAAAAGGGAACTCATAAACAGCTATTATCCAGTTTGGCTTCTCAGGGGTTTGTTCGGGTAAGAGTAAATGGAGAGGTAAAACAGTTAGCAGAAGAGATTACTTTAGAGAAAAATTACGCCCATAATATAGAAGTAGTAGTAGATCGCTTAGTCAAAAAACCTGGGATTGAAGAACGTTTAGCCGATTCCCTGAGTACTTGTTTAAGTCTTGCTGATGGCATTGCTGTAATTGATGTTATCCCTGATTCTAATAACAAAAAATCAA------------------------CGATAGAGACATCCCGACGGAACGTCTCTACTAACGATGAACAAACCAACGAAATCGTATTTTCCGAAAACTTTGCCTGTCCCGAACATGGTGCAGTCATCGAAGAGTTATCACCTCGTTTGTTTTCTTTTAACTCTCCTTACGGTGCTTGTCCCCATTGTCACGGGATTGGTAGTATGCGGACATTTGCTCCAGAATTAGTAGTACCCGATCCTAAACAACCATTATACAGTGCGATCGCTCCTTGGTCGGATAAAGATAATACTTACTATCTCTCTCTGCTTTACAGTGTTGGAGAAGCTTATGGTTTTGATATTCAAACTCCTTGGCATAAGTTAACTAAACCACAAAAAGACATCTTACTCTATGGTACAGAAGAACCAATTTTTTTCTACTCAGATAGTCGT---GGTGGCGGAGAAGGTTATCACCGTAATTACTATGGCATTGTTAGAATGCTGGAACGCAATTATCGCGAAACTAGTTCTGATGGGGTTAAACAGAAATTAGAACAGTATTTAATTAATCAGCCTTGTGAAGTCTGTAACGGAAAACGCTTAAAACCAGAATCTTTGGCTGTGCGTTTAGGACAATATAGAATCAACGATCTGGTAAGTGTTCCCATCCGCGATTGTCTCAATAAAATTAACCATTTTCAGCTTACCCAGCGTCAAGCATTAATTGGGGAATTAGCTCTCAAAGAAATCAAAGCCCGTTTGCAATTCCTCTTAGATGTCGGTTTAGACTATCTGACTTTAGAACGTGCTGCCATGACATTATCAGGGGGAGAAGCCCAAAGAATCCGCCTTGCTACCCAAATTGGTGCAGGTTTGACAGGGGTACTATATGTACTTGATGAGCCTAGTATCGGTTTACATCAAAGAGATAACGATCGCTTACTCACTACCTTACAAAAACTGCGAGATTTAGGCAACACATTAATCGTAGTAGAACATGATGAAGATACTATCAGATGTGCCGATCATATTGTGGATATAGGGCCCCATGCAGGAGTTCACGGTGGGGAAATAGTCGTTGAGGGTAGTTTTAAAAAATTACTTGCTGCTAAAAAGTCCCTTACAGGAGCCTATTTATCCCACAAAAAAGTTATCACTACTCCCACCGAAAGAAGAGAAGGTAAGCAAGTCTGTCTTTCACTCCAAGACTGTCATCAAAATAATCTCAAACATATCGATGTTGATATTCCTCTGGGTAAATTTGTTGCCATCACAGGGGTATCAGGTTCGGGGAAATCCACTTTAATTAATGAATTACTCCATCCCGCACTGCAACATCACCTGACTAAAAAGAAACCCTTTCCCACTAAATTAGGTACAATCAAAGGCTTACAAGCAATTGATAAAGTAATCATCATCGATCAATCTCCTATTGGTAGAACACCTCGTTCTAACCCTGTTACCTACACGGGAGTTTTTGATGCTATTCGAGCTATTTTTGCCGAAACTATCGAAGCCAAAGCCAGAGGATACAAGGCAGGAAGATTCTCTTTTAACGTCAAAGGAGGGAGGTGCGAAGCCTGTAGCGGACAGGGTGTCAACGTCATTGAAATGAATTTTCTCCCTAATGTATATGTGCAATGCGATGTTTGTAAAGGTGCCAGATATAACCGCGAAACCCTCCAAGTTAAATATAAAGGTTATTCCATTGCCGATGTACTTAACATGACAGTAGAAGAAGCCTTAGAAATCTTTCAAAACATCCCTCGCGCCCAGAAAAAGCTGCAAACCCTCGTAGATGTCGGTTTAGGCTACATCAAACTTGGACAACCAGCCCCCACCCTCTCAGGCGGAGAAGCCCAAAGAGTCAAACTCGCCTCTGAATTATCCCGACGCGCCACGGGAAAAACTCTCTATCTCATTGATGAACCCACTACGGGCTTATCATTCTACGATGTTCATCACCTCTTGAATGTTTTACAGCGATTGGTAGATAAAGGTAATTCTTTAGTAGTTATCGAACACAACTTGGATGTTATTCGTTGTTCTGATTGGATTATTGACTTAGGGCCAGAAGGAGGCGATAAAGGAGGAGAAGTTATAGCTACAGGAACTCCTGAAGAAGTAGCAGAGAATAAGAGTTCTTACACAGGGAAGTATTTAAAACAAGTTTTGCAAAGATACAATAAT------------------------------------------------ATGTCTTGGCAAAAAGCGATCGCCAATCCAGCAAGAGAATTTAATAAAACTCCTTTGACTGTGATTTCTGGTGCTATACCTGATACCCTCAGAGGGACACTCTATCGTAATGGCCCTGCTCGTTTAAATAGGGGTAAGCAAAGAGTGGGACATTTGTTTGATGGAGATGGTGCGATTTTAGGGATTAATTTTACTGCTGAGGGTGCAAATGCAACCTACAAGTATGTGCAGACAGAAGGTTACATCGCCGAAAGTCAAGCTGAGAAATATCTCTTCCCTAACTATGGCATGACTGCGCCTGGGGCGTTTTGGAACAATGCGACTAAACCAGTCAAAAATTGTGCGAACATCTCTGTCTTGGCTTTAAGCGATCGCCTATTGGCTCTTTGGGAAGGGGGTGTACCCCACAGTTTGGATTTAGCTACTTTAGAAACAATCGGCACGGACAATTTACAGAATACTCTTAATGATTTGTCTTTTTCTGCTCATCCTAAAGTAGATGCTGCTACAGGAGAAATTTTTAATTTTGGCATTAGTCCTGGTAAAGAAACTACTCTCAATATTTATAAAAGCGACGCTACGGGGAAAATTACGAAGAAAAAAGAGGTTTCCCTGCCAGGGTTACCTTTAATGCATGATTTTGCTCTAGCAGGGGACTATTTAGTCTTTGTAATCTCTCCTGTGAGGGTTAATGTACTTCCTGTGCTTTTGGGAAGAAAATCTTACAGTGATGCGATGGAATGGAAACCCCAATTAGGAACACAAATCTGGATATTTGACCGTCACGAACTCTCTTTGGTAAGTCAAGGGGAAACCGATCCTTGGTATCAATGGCATCATACCAATGGTTATGTAAATAGTGATGGCAATATCGTAATCGAATTTGTCCGTTACGAAGATTTCAAAACTAATCAATACCTCAAAGAAGTCGCTACAGGAAATACCAAGACTTCAGCAAAAGGAACACTGTGGCAAGCCATAATTAATCCTCAAACAGCAAAAGTAAGCGAAACACAGCAATTATTAGATCGTCACTGCGAATTTCCGATGCTAGCACCACAAGACGTTGGACAGTCTTGGCGTTACACCTATTTATCTACCCATCGAGA---TAATGTCGATATCAGTCAAGAACTCCTAACAGCGATCGCTAGATTTGACCGCCAAACAGGTAATTTATCCTTTACGGATCTGGGTGCAAATATGTATCCTTCCGAACCGATTTATGTCTCTCAACCAAATAACCCCGACTCAGGATGGTTACTTACAGTAGTTTATGACGGCGAGCGAGATTTGAGTGAAATAAGGGTTTATAATAGCGATCGCTTAGAAGAAGAGCCAGTGTGTAGTTTGGCTTTACCTAGCGTTATTCCTCCAAGTTTTCATGGTACTTGGAAAAATCAATCA------------------------------ATGAGCGTTGCTACTATCTCCCACAACCATTATATTAATTACTCTATAGATGCCATTAAAGACGAAGCTCGTCATCTGATTGAAAAAGGAACTGTTAGCCGTCAGCAACCCATATATACTCTCTGTGAATATATTCCCGCTCGCGAATGGGTGTGTATTGAATATCAATTAGAAAGATGTGAATATTTACTCAGGGATTCCATTGGCGATTTGGTTGCAGACGAAACATGGGAAAATGAC------GTGACAGAAACTACCACATCAGCCCAAAATTCTCCTGTAATGTCTTATGACATAGAGTCAGAAGTTTTAGAAAGATATCAAGAGGGCGCGAAACAACAACAACCGAGTTTATGTTGTCCTACAGAATATGAAGGTAATTATTTGCAAA---TCTTACCAGAAGAAATTATTGCCAAAGATTATGGTTGTGGCGATCCTA------CTCGCTATGTCAATGAAGGTGAAACCGTAGTTGATTTGGGATCGGGTGCTGGTAAAAACTGTTACATATTAGCGCAAAAAGTTGGTGCAACAGGGAAAATCATTGGTGTTGACTTTAATGATGAAATGTTATCTTTAGCGCGAAAATATCAAGATGAAATTGCTAAAATAATAGGCTATCATAATACACAGTTTGTTAAAGGTAAAATTCAAAACTTAAGACTACCTTTAGATAAATTACAAAGCTGGTTAGATAAAAATCCGATCAAGAATATTAATGATCTTAGTAATTACGAGCAAGAATGCGATCGCTTACGTCAAACAGAAACCTTAATTCCTGATAATAGTGTTGATGTCGTTATTTCCAATTGTGTTTTGAATTTAGTCAAACCTGAAGACAAGAAACAACTTTTTCAAGAGATTTTTCGGGTTCTTAAACGAGGTGGCAGAGCAGTAATTTCTGATATTGTATGTGATGAAGACCCTACTCCTAACATTATAAACGATCCTGAATTATGGAGTGGCTGTATTGCAGGAGCATTTCGTGAAGATAGCTTTTTGAAAATGTTTGAGGATGCAGGATTTTATGGAGTAGAAATATTAAAAAGAGAA--------------------------GAGACACCTTG-------GCAAGTTATTGATGGTGTTGAATTTCGTTCTATGACTTTAAGGGCTTACAAAGGTAAACAAGGAGACTGTTGGGAACGCAAACAGGCTATAGTATATAAAGGTCCTTGGAAACAAGTTCAAGATGATGATGGTCATACCTATTGTCGTGGTGAAAAAATGGCAGTTTGCGATAAGACTTATCAGATTTTAACTAATGCTAATAGTCCTTATGCTAAAGATATTATTGGCATTGAACCTTATGAAAATATTCCTTTAGAAGCAGCAACAGAATTTAACTGTAAGAATAAAGCAATTCGTCATCCCAAAGAAACTAAAGGGGTTGAATACAAACTTACAAACATGAATGACAGTGATTGTTG---CGCTGCTGGAGAATGCTGT---------------------------ATGAAT------ACACAAACTTCTCCGATTCCCAACACTTCCTCAATAACTCCCTTTAGAAAAAAGATAAATTATGGCTTAACTAAAAATAAAATCACTGTTCTCCAAGTAAATTTAGGGCGCAAATGTAATCTTGCTTGTACTCATTGTCATGTAGAAGCTAGCCCCAAAAGAACCGAAGAATTATCTTCCGAAGTTTGTCAACAAATTATCGAAATAATTAATCGTTTTCCACAAATTAAAATAGTAGACTTAACTGGTGGTGCGCCAGAAATGAACTATGGTTTTGAAAAAATTGTCGAAGCTGCAAGAGCAAAAGAAAAAGAAGTAATTGTTCGCTCTAATCTTACTATTTTTTTTGAGTCAGGATATGAATATTTACCAGAATATTTTGCCAAAAACAAACTACGAGTTACGGCATCTTTACCTTGTTATTTGGAATCTAATGTAGACAAGCAAAGAGGAACAGGAGTTTATAATCAATCGGTTTTAGCCATCCAAAAATTAAATCAATTAGGATATGGAACACAAGCTAATTTGATACTTGATTTAGTTTATAATCCAGCATTGCCAAAAGATACCAATTTCTCATTAACACCTAATCAACAGCAGCTAGAGCAAGATTATAAAGCTTATCTACTAGAACACTTCAATATTAAATTCAATAATCTTTTTACCATTACTAATATTCCAATTGGTCGCAGTAAACAATATTTACAAAGAAAAAATATACATAATGACTATATCAAATTTTTAGAAAGTCATTTTAATTCAGGAACTTTATCTCATGTTATGTGCCGTAATGAGCTATCAATAGATTATCTGGGTAATATTTACGACTGTGATTTTAATCAGATGGAAAATATCGCAGCTACGGATTCTAGTGGTAAAAAAATAACTATTACTGATTTATTAGAAGCTAATAATCTTGACTTAATTACAGAAATTAAAACTGCTAATTACTGTTACGGTTGTACCGCAGGAAGTGGGTCTAGTTGTGGTGGCTCTTTGACA---------------ATGAGCGATAAAAAAGTAGTTATATCACCATCAATATTATCAGCCGATTTTAGTCGTCTCGGAGAAGAGATTAAAGCAGTTGATGAGGCTGGTGCAGATTGGATTCATGTTGATGTTATGGATGGGAGATTCGTTCCTAATATCACTATTGGTCCTTTAATCGTAGATGCGATTCGTCCCCTTACTAAAAAGCCTTTAGACGTTCATTTAATGATCGTTGAGCCTGAGAAATATGTAGAAGGTTTTGCCAAAGCTGGTGCCGATATTATTTCTGTTCATGCAGAACATAATGCATCCCCCCATTTACATCGTACTCTCGGTCAAATTCGTGAATTAGGCAAACAGTCTGGTGTAGTTTTAAATCCTTCTACACCCTTAGAACTTATTGAGTATGTATTGCCTCTATGCGATCTCATTTTGATTATGAGTGTCAACCCTGGTTTTGGTGGTCAAAGCTTCATTCCTGAAATGGTGTCTAAAATTCGCAAATTACGTCAAATGTGTGATGAAAGAGGTTTAGATCCCTGGATTGAAGTAGATGGCGGATTAAAAGTCCATAATACTTGGCAAGTTTTAGAAGCTGGTGCTAATGCGATTGTTGCTGGTTCTGCGGTATTTAAAGCATCAGATTATGCAGAAGCTATTGAAGGAATTCGCAACAGTAAACGTCCTGAATTAGTTACAGCA---------------ATGTTAACAATTCAGGGAGCAACCATTGTTGCGATTGCCACTGCTATAGTAGCGCAACAAGGCAGTATTGGTATTGTACGCTTATCAGGAGAGCGAGCCGTTGCGATTGCCAAAAAAATTTTTCACGCGGTAGGTAAGCAAACTTGGTCAAGCCATCAGATACTTTATGGCTATATTCAACACCCTGAAACCAAGCAGACAATTGATGAAGCATTGTTATTACTAATGCTCGCTCCTCGTTCTTACACCAAAGAAGATGTCGTGGAGTTTCATTGTCATGGGGGTATTATTGCGGTACAGGAAGTGTTGCAACTGTGTGTACAACAAGGAGCGAAACTCGCTCAACCAGGAGAATTTACCCTCAGAGCTTTTCTCAATGGTAGAATCGATCTTACTCAAGCCGAAAGCGTTGCTGAATTAGTATCGGCTCAATCTTCTCAAGCCTCTCAAGTGGCATTGGCAGGATTAAAGGGAAAACTCGCTCATCCGATTCAAGAGTTAAGGAAAACTTGTCTCGATATTCTAGCGGAAGTAGAAGCCAGAATTGATTTTGAAGATGACTTACCCCCTTTAGACGAAAATAGCATCCGTCAGCAAATCCAAGAATTGTTATCCAAAGTTGAAAGTATTTTAGCTACTGCGGATCGAGGAGAATTACTCAGAAGTGGTTTAAAAGTTGCTATTGTGGGTCGTCCTAATGTGGGAAAATCTAGCTTACTCAATACTTGGAGTCGTAGCGATCGCGCTATTGTGACAGAATTACCAGGTACTACCCGTGATGTAATTGAATCTACTTTAGTAGTAGGAGGAATTCCCGTGCAAGTATTAGATACGGCGGGTATTAGAGATACTTGCGACACTGTGGAAAAAATCGGGGTAGAGCGATCGCGCAAAGCAGCCGAATCTGCGGATTTGGTGTTACTGACTATTGATGCGGAAAAAGGTTGGACAGCAGAAGATAATCTAATTTATCAACAAGTTAAAAATCGTCCTTTGATTCTTATAATTAATAAAATTGATTTAGCGACTCCTGATAAT---------ATCCAATATCCCCCAGAAATCAAAAGCGTTGTCATGACTGCTGCTGCCCAAAATGAAGGAATTAATGCTTTAGAAACTGCTATTTTAGACGCTGTTAAAACAGGAAATCTGGAAATAACCAACTCCGATATTGCGATTAATCAACGCCAAGCAACCACATTATATAGAGTACAAAATGCTTTAAACCAAGTTCAAGAAACTATTCAAAATAACCTTCCTCTAGATTTTTGGACAATCGATCTTAGAGCAGCAATTCAGGCTTTAGGCGAAATCACAGGAGAAGGAGTAACCGAATCAGTTTTAGACCGCATTTTTAGCCGTTTCTGTATTGGAAAAATGCTTTTTAGCCTGAAAATTCATAACTTTGCTTTGGTCGATCGCTTGGAATTAGATTTTGATAAAGGTTTAAATGTTTTAACAGGCGAAACAGGAGCAGGTAAATCTATTATTCTCGACGCGATTGATATTGCTTTGGGAGGTAAAGTAAGCTCACGTATGATTCGTAGTGGTAGCGATCGCGCAACAATAGAAGCTACTTTTAAAGTTAATGACCAATTTCAGCAATGGTTACAAAAGCAAGCAGTCACCGTTTCAGAAAATAGTTT---GATCTGCACCAGAGAATTAACA---GCAGGAAAAGGTAATAGAGTGCGATCGCGCTGTCGCTTAAACGGAAATGCAGTAAATCGTCAGTTAATGGAGCAATTGCGCTCTCGTTTGATTGAAATTACCGTCCAAGGACAAACTAGCGATCTTTTAGTACCTGAAAAGCAACGAACTTTACTCGATCTCTATGGTGGGAAACCCATTTTAAAACAAAAATCCTTAGTGGCAAAAATTTATGCAAAATGGCAACAGGCAAAGCAGAAATTAGCCAAACGCCAAAAAGCGCAACAAGAAACACTACAAAAACAAAATTTATTAGAATTTCAACTCAAAGAACTCACTGAAGCCGAACTTACGACGGAAGATGAATTAGAGCAACTCCAGCAAGAGCGCGATCGCTTGTCTCATGTAGTAGAGTTACAGCAACTGAGTTATCAAGCTTACCAATTACTCTATCAAAGCGATGCCGATGCACCTACCGCTAACGATTTGCTTGGTGATGCAGAAAGTAATCTCGAAGAAATGACCTCCTACGATGGAAAATTACAACCCATTTTAGAAATGGTACAGTCAGCCATTGCCCAAGTAGTAGAAGCAGGACAACAGATTAACAGCTATGGCGATTCTTTAGAAGCCGATCCCGAACGCCTCGGCGAGATAGAAGCCAGAATCAGAGTTTTAAAAGATATTTGTCGCAAATACAGCTCAGATTTAGGAGAGGTTATTGCTTTTTACCACAAAGTAAAGCAAGAATTAGCCGAACTGACAGATAGTGAACAATCTCTTTCTAAACTAGAAGCTATCTGTCAGCAAGCTCAACAAGAACTATTTGAAGTTTGTGCAACCTTATCACAACTGAGACAAAAAGCCATTACCAAGCTAGAAAGACAATTAGTCAAAGAACTAAAACCTCTAGCAATGGATAAAGTAGTGTTTGAATGTCGCCTCAATAGCTGTCAACCTACTATTAATGGTGCAGACGAAGTAGTATTTTATTTTAGTCCCAACCCAGGGGAAGTAGTACAACCTTTAGCAGATACAGCTTCTGGTGGGGAAATGAGTCGTTTCTTATTAGCATTAAAAGCCTGTTTCTCCGATGCGGCGATCGTGTCCAATACCTTAGTCTTTGATGAAATAGATGCAGGTGTCTCAGGAAAAGTAGCTCAAGCGATCGCTGAAAAGCTCCATCAACTCAGTCAAGAAAACCAAATACTTTGTGTCACACACCAACCTTTAATAGCAGCGATGGCAGATTCCCACTATAAAGTAGAAAAAACCATTATTGAAGAAGTGAAAAAAAAT---------------AGTAA---------------------------------------------CGGGAATTCTTCTCTGTCCGATATTCGTACTGTAGTTAGGGTTTACAATATCAGCGATCTCAATCTCAGGATTCAAGAATTAGCTCAAATTACAGGGGGACATTCTGCAGATCAAGCTATGGAGTTTGCTCAATCTTTACTAATCAAAGCAGCCGATTATCGCAAAAAACAGCAA---------------------ATGGAACACCTGCAAGGAAGAGATTTATTAAGTATTGCCGATCTTGATGCTCAAGAACTTCAAGAGCTACTACAATTGGCGCAACAATTAAAAAGTGGAGAAATTAACCTAAAATGCGATCGCACATTAGGGCTATTATTTTCTAAAGCTTCTACCCGCACCAGAGTATCTTTTACTGTAGCGATGTATCAATTAGGAGGACAGGTAATAGATCTCAATCCCAATGTTACTCAAGTAGGAAGAGGAGAGCCTTTAGAGGATACCGCCAGAGTGTTGGATCGCTATCTTGATGTGTTGGCAATTCGTACTTTTGCTCAAGCAGATTTAAAAACTTTTGCCGACTATGCTCAAATTCCTGTAATTAATGCCTTAACCGATCTGGAACATCCTTGCCAAATTTTAGCGGATCTTCTAACAATTAAGGAGTGCTTTGGCTCTTTAGAAGGAACAACTTTAACTTATGTAGGTGATGGTAATAACGTTGCTCATTCTTTACTCTTGGGAGGTGCTTTAGCAGGGGTGAATGTCCGTGTCGCTACCCCCACTGATTATCAACCAAACCCAGAAATAGTTAAGCAAGCTCAAGAATTAGCAAGAAACAGTACTGAAATAGTTATTACTGATGATGCGATCGCTGCTGTTGAAGGGGTACAAGTAATCTATACTGATGTTTGGGCGAGTATGGGACAAGAAGATTTAGCCGATAGTCGAATTCCTATTTTTCAGTCTTATCAAGTTAATGACAAATTATTAGCTAATGCTGCTCAAGATGCGATCGTGCTACATTGCTTACCCGCTCATCGAGGAGAAGAAATTACCGACGCTGTCATGGAAGGAAAGCGATCGCGTATTTGGGATCAAGCAGAAAATAGAATGCACGCTCAGAAAGCTCTACTGGCTAGCGTACTCGGTCTTGTA------------------TTGTCTCAACTGCACTTGCTAGTATTAAGCGGAGCTAATTTGAACTTATTGGGGACGCGAGAACCAGAAATATATGGTTCGGTGACTTTAGCAGATATTCACAATTCTTTGGAGTTAGAGGCGCAAAAGCTTCAGGTGAATGTATCTTGTTTACAATCCAATTTGGAAGGGGAATTGTTAGAAGCGATTCACTCTGCAAGAAATTCATATCAAGGAATTATTATCAATGCAGGGGCTTATACCCATACAAGTGTAGCTATTAGAGATGCTTTGTCTGCTGTAGAAATTCCTACAGTGGAAGTTCATCTGAGCAATATTTACCAGAGAGAAGAGTTTAGACACCATTCTTATATCGCACCCATAGCCATTGGTCAAATTAGCGGATTCGGTGCTAATAGCTATATTTTAGGTTTACAGGCTTTAGTAAGTTATTTAAAAAAA---------------------ATGGCAACCATCAGATTGATGCACGCTAAATTACATCGTGTTACTGTGACTGAAGCCAATGTTAATTATGTCGGTAGCATTACTATCGATAGTGACTTAATGGACAAAGTAGGGCTATTACCTTTAGAAGAAGTAGATGTGATTAACCTCGATAATGGTAAGCGTTGGTCTACATACACCCTACCAGGAAAAGCAGGGAGTGGTCACATTTGCCCTAATGGGGGTGCTGCTTTATTGTGTAAACCAGGAGATTTACTGATTATTATTGCATATCAAGAATGCGATCGCTCATTTGTACTAAAGCAAGGACATCAAGCAAAAGTTTTAGTAGCAGATAAAAATAATCGTTGTGATGAATTTATTTACCAAGATTTAATTCCCAAAGATCATGGCTTGGAGTTTTCTTGTTCA------------------------------------------------------------------------ATGGAAGCCCTATATATTCCACAACTGCTAAAAGCACCCCGTAGTACCAGAGAAATTACTTTAGACGATCCGATTTCTGGTTTAGAGACTTTAACCCCTATTAGAGGAATTTTGGTCGTCAGACATGGGGGGAATTTTTTAGAAATCTCAGTAAAAGCAGAAACTATTGTAACTCTTATTTGCGATCGCTGTTTACAAAACTACAATTATCGTATCGCAATTGACACCTCAGAATTAATCTGGTTGGAAGCAGTCGCTCCCGATTTAGATCGCCTTCCATTAGAGCGAGAAGTGTCCTTAGAGGACTTATCAGAAACTTTACCTCCTAATGGTCATTTTGAATCAGAACAATGGCTATATGAGCAATTTTCGCTGGCTATGCCTTTACGTAGATTGTGTGGTGAAAATTGCCAGGGTGCAGCTAAAACTACATCAGAAAAT---GAACATC---------AAATTGATAGTCGCTGGGCTTCTTTAGCATCATTGAAAGAGCAGTTATCCCAAAATCAGGAT---ATGGAAGATCGAATAGAGCGCGGAAAGCAGTGGTTGGAAAACTTGTTAACGTTAATGGGAATGCCAACTACTGCGACTTCAGAAGGATTTGCCACCATTACTGAAGATCGAGAATCTTGTTGGTTAAATATTGGTATCGATCATCTAACTTCCGAACAAATCCAGCTTTTGATTGGAGAAAGAGGTAAAAATATAGATGCAATTCAGTATTTAGCCAACACATTATTAAATTTGCTTCAAAGTTCTGAAAGTCAAGGCTCTTACACTATTGAATTAGATGGTTATCGCGTAACACGGTATCAAGAGCTATTAGAAATTGCTGATACCGCCGCAGCCCAGGTAAGAGATACAGGACAAGAAATTGAAGTTCCCGATTTATCTTCCGCAGAAAGAAAACAAATCCATTCTTTTTTGCAAAATTCGACAGATTTGGTTACAGAAAGTCGTGGTCAAGAGCCAGATCGCAAACTGGTAGTTAAATTACGT------------ATGGATTTTGGTATTGGCTTTATTTCAAACAACATAATGTTGCCAATCCTGGACTTTTTTTACGGGATTGTACCTAGTTATGGCTTGGCAATTATCGCTCTGACGCTGGTAATTCGCTTTGCAGTATTTCCCCTAAGTGCGGGACAGATTCGCAATATGCGTAAGATGCGGATTGTGCAGCCTCTAATGAAGGAGCGACAAGAAGCAATTAAGCAACGCTATCAGAATGAACCGAAAAAGCAACAAGAAGAGATGGCGAAGCTGATGCAAGAATTTGGTAATCCTCTTGCGGGTTGTTTACCACTGCTCTTGCAAATGCCTATTTTATTTGCTTTGTTTGCTACTTTACGTGGGTCACCATTTACTGACACCCCTTACACTGTAGATTTGCAAATTTTTCCTAGAGAGCAAATTGAACGAATTCAACCCCAGCCTTTCGCCACCAAAGCTCAAAATATTTATCTTGATGATGGCTTTCACGATAAAATTGAAGCTCTGCTTCCAGGAGGCAATAAGCTAGCTGTTGGAGAAACAACTCGCATTGAATTACAGACTCCTGAAGGAAAACCTTTTGACAATTTGTTAAAAGAGTACTCAGAAAAAGA---TCTTGTTCCTCAATGGGAAGTAACCAAAGGTTCAGAAAGACTTAATATCAAAGAAGATGGTACTATCGAAGCCTTAGAACCTGGAGATGCCACTGTGCAAGTGGCAATCCATGGGATTGCAGCCGATAAAGGATTTTTATTTATTAAAGCTCTAGGTCAAGTCGGTGTTACGGATGAGGATGGTAACATAAACTTTGATATTCTGTTTCTGGTTCTGTTATTTGGCATTAGTATCTACGTTAATCAGCAAATGAGCGGTAGTGGAAACTCCAAGAGCGACGATCCTGGTGCTCAACAACAGCAAGCTATTAGCAAAATAACTCCCGTTCTTTTTAGTGGAATGTTTTTATTCTTTCCTCTTCCTGCGGGAGTTTTAATGTATATCGTAGTTGCTAGTTTATTCCAAATGGGTCAGACTTGGTTCTTAATGCAGGAAGAACTACCAGAAAACTTGCAGAAAATTATTGCAGAACAAGAAAAAGCCGATAA------A------------------AATCGAGAATCGCTTCCCTTTGAACGCAAACGTTCTAAAAAGAAAGAAAAAACTTCTGGT---ATGGGTATTAAAGAAGAAGTTTATTACGAAGGTGGGCCTCACGTCGGAGACTTAATATTAAATATATTGTTGGGTTTCTTTGTGATTACAATTCCTCTCACAGTGGGAGCAATTGTACGTGCTTTATGGCTACGCTATCGCATTACAGATCGCCGAATTTCGATCACTGGTGGTTGGATGGGTAGAGAACGTACAGACATTATTTATAATGAAATCGTTAAAGTAGTAAATGTTCCTAGAGGTATTGGCTTATGGGGTGACTTGGTAGTAACCTTAAAAGATAGAAGTCGTCTTGAATTAAGGGCTGTACCTAGATTTAGAGAAATTGCTGATTACATAGCTGAAAGATCGGCAGCTAAAACAGGTAAACCTAAAGATAAGATCGCTCAA---GTGGGATTGCCCAGTATCCATCGTCTAAAACATTGGCGAGAATTTCGTGCTGTTTATCAAAAAGGAATGCGTCGTTACGGTTCTTGTTTGATACTAAGAGCTTTGTT---------------------------------GATTTCCAAAACAGTCGCGC---AATCCCATAATTCTCCAACTCGTATTGGTATTTCTATTAGCACTAAGGTAAGCAAAAAAGCTGTTCAACGAAACCTTATTAAACGCCGAATTAGGTCGGCTTTTCAAGAGTTACTGCCAAGGATCGATAGTGGCTGGTACATTGTCATCGTAGTAAAAAATCAAGCAATTGAATGCAAATATGGAGATTTTTTGCGAGAATTAGAGCAACTATTAATAGAATCAAACATTATCAATGGGTAT---------------------------------ATGTTTAAATTACGTCCATCTCTTAAAAAGATTTTTACAACTTTAGGCGTTACTAGTTGCTTAGTCGCTAGTGTTCCTATCATAACTGCTGCTCAAGGAGGTTCTGGTTTAACGATTTTTAGCGGTGTTGA---CCGAGAAAATATTCTTAACTATTACCTTGATTTTCATGGACAAA---GAAATAGTCGCGATCGCTATCGCTTGAGAATTCCTGGTAAAAAACTGATGCAGGGAGCATCAAAATTTTACATTTTTTATCCAGATTA------CTACGACGGTACATTTAAAGAAGACAGAATCGAAGTCAGAATTA------------ATGGTGAACCCTTAGCCCTTAGAGAAGTGATTTGGGATCGAGAAAATTATTTAATTGAAATCGAGCTTGAAGAACCCTTAAAAGAAAGCAAAAAAGTAGAATTGGTATTTTCAGGAGTCAAAAATCCTGATGTTGG---TACTTATTACTTCCGTGGTGAAGTACTTCCCGCCCTTGATGTACCCATTCGTCAATACATTGGCACTTGGATAATTAGCATCAATCCA---ATGCTTGCCAAAAGAATTTTACCCTGTCTTGATGTCAAAGCTGGACGAGTAGTCAAAGGGATTAACTTTGTCGATCTCAAAGATGCTGGCGACCCTGTAGAATTAGCAAAAGTATATAATGATGCGGGAGCAGATGAATTAGTCTTTTTAGATATTACTGCTACCCACGAAGATCGCAATATTATTCTCGATGTTGTTTATAATACCGCCGAACAAGTGTTTATTCCCCTTACCGTAGGGGGTGGGATTCAATCCACAGAAGATATTAAAAAATTATTAAGAGCAGGAGCAGACAAAGTTAGTATCAACTCTGCTGCGGTGCGTAACCCAGACTTAATTAATCGTGGAGCTGATCGCTTTGGTAGACAATGTATAGTAGTAGCGATCGATGCTAGAAGGCGTAATGACTCTAGTAACCCTGGCTGGGATGTTTTTGTTCGTGGCGGTAGAGAAAACACGGGCTTAGACGCTATTACCTGGGCAAAAGAGGTCACCAAAAGAGGCGCAGGCGAACTATTGGTAACCAGTATGGATGCAGATGGTACTCAAGCAGGATACGATTTAGAGCTTACTCGTACTATTGCCGAACAAGTAGAGATACCTGTTATCGCTTCAGGAGGCGCAGGTAACTCTCAGCACATTTATGAAGCCTTTAGCAAAGGCAAAGCCGAAGCAGCCCTTTTGGCTTCTTTACTGCATTACGGACAATTAAGCGTCGCAGAAATTAAAAAATATTTGCAACAGCATCAAGTTCCTGTGCGTATCAGCATGCTGATTCCGATTCTCATATTTGATGTTGCTCTTGTAGCCTGGTCTTTGCACCTAATGCAAGAAGCTTTAGACTTACAAGAATTTTCTCTGATGCTGGCAGGTACTTTAGTGGCAGCTTCGGCTGGTGCCATGTTAGTAGTCTATTTTTTGATGGGTCACTGCTTGAGCCACTTGATA---------------------------------------ATGAATATGAGTGTAATTACAGATACAATTGCCCCCCACGGTGGCACACTAATTAATCGCATTGTTACAGAAGAACAAAAAGCAGAATTTTTAGCTCAAGCAGACTCTTTACCTAAAGTTCAATTGGATAAAAGAGCAACTTCTGATTTAGTCATGATTGCTATTGGTGGTTTTAGCCCCATCAGTGGTTTTATGGGAGAAGCAGACTATCAAGGTGTCGTTGATGATATGCGGATGGCTGATGGTACTGTTTGGTCTGTACCTGTTACTTTATCTGTTTCCGAAGAAGTTGCAGCACCTCTAAAAGAAGGTAGCCTAATTCGTTTAGACAATCCTGAAGGTAAATTTATTGGTGTTTTAGAATTAACTGAAAAATATACTTATAATAAAACCCATGAAGCGGTTAATGTTTATCGCACTGATGAAGATAAGCATCCTGGGGTAAAAGTAGTTTATGAACAAGGTGCTGTTAACCTAGCAGGTCCAGTTTGGTTATTAGAAAGAGAAGCTCATCTTTTATTTCCTACGTATCAAATTGACCCCGCAGCATCCAGAGCAATATTCCGTGACAAAGGCTGGAGAACAGTTGTGGGTTTCCAAACTCGTAACCCCATTCACCGCGCTCACGAATACATTATTAAATGTGCTTTAGAGATTGTTGATGGTTTATTTCTACATCCTTTGGTTGGTGCAACTAAAAGCGATGATATCCCTGCGGATGTGCGGATGCGCTGCTACGAAATTATGATGGAAAACTATTTTCCTCAAGACCGCGTTATTTTAGCAATTAACCCTTCTGCAATGCGTTATGCAGGTCCTCGTGAAGCAATCTTCCACGCTTTAATTCGTAAAAACTATGGTTGTACTCACTTTATCGTAGGACGCGACCACGCGGGGGTAGGGGATTACTATGGTACTTATGACGCTCAGGAAATATTTAGTCAGTTTAAACCAGAAGAGTTAGGTATTACTCCTTTAAAATTTGAACACGCTTTCTATTGCACTCGCACCGAACAAATGGCGACTGCTAAAACCAGTCCTGCAACTAAGGAAGAACGTATTCACCTATCTGGAACTAAGGTTCGTGCAATGCTAAGAGAAGGTAAAACTCCTCCTCCACAATTCTCTCGTCCTAAAGTGGCTGAAGAATTAGCTAAAGCAATGAGTGGTCAAGGC---------------------------------------------------ATGAATCGTCATTCTTTTGTGAAGTTTTTGTCAATCATTTGTCTGTCTTTACTATTTTTTAGTAACTGCGTCCCTTATGCTTTAGCTTTAGGTGGAACACAACCACCAGTTAATGAACCAGCACCAGAGTTTACCCTTCCTACTAATACAGGGGATGGGGAAATTTCTTTAAATGATTATCAGGGTAAGTGGGTGGTTTTGTATTTCTATCCCCAAGACTTTACCTCTGGTTGTACCGTTGAAGCTCGTCGTTTTCAACAAGATTTAGCGGAATATGAAGCTAGAGATGCTCAAATTTTAGGGGTAAGTGTTGATGATGTTGATTCTCACCGCGAGTTTTGCGATGCAGAGGGTCTCAAGTTTCCCCTTCTGGCTGATACTGATGGTAATGTTAGTAAAGCCTATGGCTCTTGGTTAGGCTCAATGTCTTTGCGTCATACCTATTTAATTGACCCTAATGGTGTTTTACAAAAGGTGTATTTAGGAGTAAGACCTAATACCCACAGTCAAGAAGTATTAGCCGATTTAGATAGCTTTCAAAATTCT---------------------------------------------------------------------------------------ATGATTGTAGATAAAATCAATTCTCCAATTAAGGTAGGAGTCCTCGGTTTTGGCGGTTTAGGACAAGCAGCAGCCAAAGTTTTAACACCTAAAGGGGAAATGTCCTGGGTAGCAGCAGCAGACAAGCAAGGTTACGCTTATGACCCCACTGGTTTAAATTCTGATGCGGTTATCAAAAGCTATCATCAACAAGGCTCTGTAGGCTATTTAGAACCCAATGGTGTTTTGAGTAGTCATAGTATTCAAGACTTACTCGCTAACAAACAGGTAGACGGTTATTTTCTGGCATTACCCAACTTACCCAATACTTTTATGGCAGATGTCGCCCAACAATTTATCAAGTCTGGTTGGCAAGGGGTATTAGTAGACGCGCTCAAACGCACCAGCGCAGTGGAACAATTACTAGAATTACAAACCGAGTTACAACAAGCGGGTATCACATATCTAACGGGTTGTGGTGCCACACCTGGGTTATTAACCGCAGCAGCAGCAGTAGCAGCCCAAAGCTATGGGGAAATTCACAGCGTTAAAATTACTTTTGGCGTGGGTATTGCTAACTGGGAAGCTTATCGCGCTACAATTCGCGAAGATATTGCCCATATGCCTGAATACGATGTGGAAACCGCTAGAGCCATGACTGATGAAGAGGTATCAGCACTGCTGGATAAAACCAACGGGATTATTGCTCTAGAAAATATGGAACACGCTGACGATATTATGTTGGAATTGGCTGGTATCTGTAGTCGCGATCGCGTTACAGTGGGTGGTGTGGTAGATACTCGCAATCCTCAAAAACCACTTAGTACTAATGTTCAGATTACAGGACGTACTTTTGAAGGCAAAATTTCTACCCATACTTTTACTCTAGGCGATGAAACTAGCATGGCTGCTAATGTTTGTGGCCCTGCTTTTGGTTATTTGAAAGCGGGTATTGCTCTGCAACGTCGTGGTATGAGTGGTTTATTTACCGCAGCCGAAATTATGCCCCAATTTGTTCGTATGTCTCATTTTAGTAATATCAAAACCAAAATTCGGAATCTGTCTTCTTTAAAAGCAGCCCTTAATGATATGGGTATTGAGTGGAAAGATAGTTCTGCACCCATCAGAGGCTATCAAGGTCAAACTAGAGACGCAGAAGTAGTAGTTGAACAAGATAACAATTACGACTTCGGCTTTAGTTGGAATGGTAACGAATACGAATTAGTTGCAGACTTACAATACTGGGAACAGCCTTTAACTGTAGATGGTTTCCTCAGAAAAGTGACTCAGCGTTATGCTTATCACACCGTAATGGAAGAAACTACCAAACAAGGCTTTGAAATCTCCGAACAACAAAAAAATCAAGATGGTTCAATCCGTCTAGTATTGCAACGCTGGAGTGCGATGGGAGCAAAAACTAGTAATCAATCATCAATGTCTAACTTATATCGTTTAGTATTCGATCCTTCTCAGCAAACAGCAGATACAGTTAGATTAACCAAAGAACAAGAACACTATTTGAAGCGAGTTCTCCGTTTTCAGAGAGGCGATCGCTTTATTGTGATAAATGGTCAAGGAAAATCTTGGCTAGCAGAGTTAAATGGCGCA------AATGCTCATTTACTCGAAATAATCTCTTTAAAAACTGAATTAGCGGTTAATTTAACTCTTATTACTGCTTTACCAAAAGGTAACGGTTACGAACAGGTCTTAAAATGTGGTACAGAATTAGGAGTTAGTCAGTTTATCCCAGTAAAAAGCGATCGCTCTTTATTAAAACCTAGTAGTAACAAAGTAGACAGATGGCGCAAAATTGTTACAGAAGCAGCAGAACAAGCAGAAAGAGAAATCGTACCTCAAATTATCGAGCCTTTACCTTTTAAACAAGCTATTACCGAATTAATACCTCAAAAAAGCAACAGCTATATATGTGTCGCGCGAGGCGATTTTCCTTCTCTTTGGAGTTGTTTGCAAACTTC------------------------------------CCCACAATCAGAGATTGCTATTGCTACAGGTGCAGAAGGTGGTTGGACAGAAAACGAAATAAAAATAGCGCAAACTCAGCAATTTAAGTCAGTTTCTTTAGGTAAATCTATTTTACGTGCTGTCACTGCTCCCATTGCTGCTGCGACTTTAGTTAATGCGATCTTCAATGAAAATAAT---------------------------------TTGCTAAAAAACTTCTGGAAAGCAATATTTAGTAATGAAAGTGACGAACAATTTTTAAAAATTATTCATATAGTTGAGAGATTAGTCTCTAAAATTTTATCTATAGCCTTACTAATAGTAATTGCTGTGGCTCTTTTCGATCTAATTTATCTTTTAGGTAAAGATATTAGTGCTAAAGATCCTGCGGGTTTCTATAATAGAAGCATTATCGAACTATTTGGTTTATTTTTAAATATTTTAATTGCTTTAGAGCTACTAGAAAATATCACAGCTTATTTAAAAAAGAATATTATTCATGTGGAGCTAGTAATTGTTACGGCTTTGATTGCTGTTTCACGAAAAATCATTATCTTTGATTTTGCCAAGCAAAATAGTCAAGATATGATAGCAATCTCTATCGGTATTTTTGCTCTATCTATTAGCTATTGTTTAATTAAAAATATGAAGATAAAGCAG------------------------------ATGGCAAATGTAGAGCATCTGACAAAGCTCAAACAAGGTTTAGAATCTTGGCAAAAGTGGCGGAGGGAAAAGAGTAA---CATTGAATTAGATTTTCAAGACGCAAACCTTAGTGGTTTAGACATTCAAGCTGCTAGTCTGACAAAAGCTAATTTAGTCAAAGCCGATTTAACCGATGCTGAAT---------------TAACCGCAGTAGATTTAGCGGGAGCAAATCTAGAGCAAGCAGAATTGATTAACGCTTGTTTGAGTGATGCTAATTTGAGCAATAGTATTCTACGCCAGGCTTATTTAATAGATGCAGAGCTAACTCATGCTAATTTGATCGGTGCTGACTTACGTGAAGCTAGTTGTCAGCGAGTCAATTTTAGTGATGCTAATTTGATTGGAACTTCGATGAGAAAAGCTAATCTAAATCAAGCTAATTTAATTGGTGCAAAATTACATCGAACAAACTTGAGCGAAGCTGAATTGATTGAAGCTCATGGGAATGAAGCCGATTTTAGTTATGCTAACTTGTATGATACTGAATTATTGGGATTTGTTGGTTACAAAGCTAATTTTTATCGAGTAAAAGCAATTTTTAGTCATTTTTATAAAGCTTACTTGTGTCAGGCTAATTTTTCAGAAGCGCAATTAAAACAAGCTGATTTACGTTGGGTAAATTTAGATGGTGCCAATCTGAGCCATAGTAATTTAGAACAAGCTAAACTGCGAGGGACAAACTTTACTAATGCTGACTTAAAACACGCTAACTTAGCAGGGGCGAACTTAAGAGGAGCAAATCTGACAAAAGCGGATTTGAGAGGAGCTAATTTAACTGATGCAGATATCGAAGATACCATTTTTCATCGAGCAAGGTTACAGGGTACGATTATGCCTGATGGTAGTAAACATAATATGGCAGAAACTTTAATGTTTAACGCTCTGCGGGAAGCCACAGACGAAGAGATGGCAAGAGATAACACCGTATTCGTCTTGGGAGAAGATGTCGGACATTATGGTGGCTCTTATAAAGTTACTAAAGGCTTATACGAAAAATATGGTGAATTTAGAGTTTTAGATACTCCTATCGCGGAAAATAGTTTTAGTGGCTTGGCAGTAGGAGCAGCTATGACAGGTTTACGCCCAATCATAGAAGGGATGAATATGGGCTTTTTACTGCTTGCTTTTAATCAAATCGCCAATAATGCAGGAATGTTACGTTACACCTCTGGCGGAAACTTTAAAATCCCGATGGTTATTCGAGGACCTGGTGGTGTTGGTAGACAGTTGGGCGCAGAACACTCTCAAAGATTAGAAGCTTATTTTCATGCTGTACCTGGGCTAAAAATTGTGGCTTGCTCCACAGCTTATAATGCCAAAGGTCTTTTAAAAGCAGCAATTAGAGATGAAAATCCCGTACTCTTTTTTGAACACGTCTTACTCTACAACTTAAAAGACGATTTACCAGAAGAGGAATACATCTTACCCCTAGATAAAGCTGAAGTAGTCCGCAAAGGAAAAGATGTCACTGTTTTGACCTATTCTCGGATGCGTCACCATTGCACTCAAGCAGCAAAAAATCTCGAAAAACAAGGCTACGATCCAGAAATTATCGATCTGATTTCTTTAAAACCCTTTGATATGGAAACTATTAGAGAGTCGGTAAAGAAAACTCACCGTGTAATTATTGTGGAAGAATGTATGAAAACAGGCGGTATTGGGGCAGAATTAGTGGCTTTAGTTAGCGAACAGCTATTTGATGAATTGGATGCTCCTGTAGTGCGTTTATCTTCTCAAGATATTCCCACTCCTTACAACGGAAAATTAGAAGCTTTAACTATTGTGCAGCCTCAACAAATTGTCGAAGCAATACACAAAGTAGTTGATTCTCAAATTATGGCAACTATTCAAGAACAAAAAATCCGCATTCGTCTCAAAGCTTTTGACCGCCGTTTACTCGATACATCTTGTGAGAAAATAGTCGATACCGCAGGTCGTACCAATGCTACTCCTGTTGGCCCTATTCCTTTACCCACCAAGCGTAAAATTTATTGTGTTTTGCGTTCTCCTCATGTAGATAAAGATTCTCGCGAGCATTTTGAAACTCGTACTCATCGTCGCATTATTGATATTTATCAGCCTTCCTCTAAAACTATTGATGCATTAATGAAACTAGATTTACCTGCTGGGGTAGATATTGAAGTTAAATTAATGGCACGCGAAAAGTTTGAACGTAATAAAGAACACGCCAATATTGGCACTGTTGGTCATGTAGACCACGGTAAAACTACTTTGACCGCAGCAATTACTTTGTCCCTAGCTGCTCAAGGTAAAGCTAAAGCAAGAAACTATGAAGATATTGACGCTGCTCCTGAAGAGAAAGCACGTGGTATCACTATCAATACGGCTCACGTAGAATACGAAACTGATAATCGTCATTATGCTCACGTAGACTGTCCTGGTCACGCTGACTATGTAAAAAACATGATTACTGGTGCAGCGCAAATGGACGGTGGTATCCTAGTAGTATCTGCTGCTGATGGGCCTATGCCTCAGACTCGCGAACACATTCTACTAGCAAAACAAGTCGGTGTTCCTAGCTTGGTAGTTTTCATGAACAAACAAGACCAAGTAGATGATGAAGAACTGTTAGAACTTGTTGAATTGGAAATTCGCGAATTATTGAGTGAATATGATTTTCCAGGAGATGATATTCCCATCGTTTCTGGTTCTGCCCTAAAAGCTGTAGAAGCACTTGCGGAGAATCCCAAGATTAAACAGGGCGAAAACGAGTGGGTAGATAAAATTCTTGAGTTGATGGAAAATGTTGACTCTTACATTCCCACTCCTGAGCGTGAAGTAGATAAGCCTTTCTTGATGGCTGTAGAGGACGTATTCTCAATTACTGGTCGTGGTACTGTTGCTACTGGTCGTATTGAACGTGGTATTGTTAAAGTTGGCGAAACTATCGAAATCATTGGGATTAAAGACACTACAACTTCCACTGTAACTGGTGTTGAAATGTTCCAAAAAACATTAGACCAAGGTATGGCTGGTGATAACGTAGGTCTATTACTTCGTGGTGTAGAGAAAGAAGCTATCCAGCGCGGTATGGTTCTTGCTAAACCCAAATCTATCACTCCTCACACCGAATTTGAAGGTGAAGTTTACGTTCTTACAAAAGAAGAAGGTGGTCGTCACACTCCTTTCTTTAAGAACTATCGCCCTCAGTTCTATGTACGTACTACTGATGTAACTGGTACCATCACTGACTACACTGCTGATGATGGTAGTGCAGTAGAAATGGTCATGCCTGGCGATCGCATCAAAATGACAGTGCAACTAATTAACCCCATCGCAATTGAAGACGGAATGCGTTTTGCAATTCGTGAAGGTGGTCGTACCATTGGTGCGGGTGTAGTCTCCAAGATTATTAAG---------------------------GTGGTACGTAGTGTCCCGCTAGAAAGGGTACGCAATATTGGTATCGCAGCGCACATAGACGCAGGTAAAACAACAACAACCGAGCGTATTCTCTTCTATACTGGAATCGCTCATAAAATGGGTGAAGTTCATGATGGAGCAGCCGTAACTGATTGGATGCCTCAAGAAAAAGAAAGAGGTATCACAATTACAGCAGCAGCCATTAGTACCAGTTGGAGAGATCACAAAATTAACATTATTGATACTCCTGGACACGTTGACTTTACTATTGAAGTAGAACGTTCCATGAGAGTATTAGATGGTGTTATAGCTGTGTTCTGCTCTGTTGGTGGCGTGCAGCCTCAGTCAGAAACAGTGTGGCGACAAGCAGACCGCTATAACGTGCCTCGGATTGCCTTTGTCAACAAAATGGATCGTACTGGTGCTAACTTCGATCGAGTCTATGAGCAAATCAAAGAGCGTTTAAAAGCGAATGCAGTACCGATTCAAATTCCTATTGGTAGTGAAGCTAATTTCCAAGGCATTATCGACTTGGTAAGAATGCGTGCCAAAATATACAAGGATGATTTGGGCGAAGATATCGAGGATACAGAAATTCCTGCCGAATTAGAAGAAATAGCTCAAGAATATCGTGGAAAACTCATAGAAGCGATCGCCGAAGTAGATGAGCAACTTCTAGAAAAGTTCATGATGGAAGAGGATTTTTCGGAAACGGAAATTAAGCAAGCTCTACGTCAAGGCACTATAGACGGTACTATCATGCCTATGTTGTGTGGCTCTGCATTTAAAAACAAAGGTGTCCAGCTTTTGCTAGATTCAGTGGTAGATTACTTACCCGCACCCATTGATGTCCCAGCAATTCAAGGTACTTTACCCAACGGAGAAGAAGCAGTCAGAAACTCATCAGATGATGAACCTTTTTCTGCCTTGGCGTTTAAAATAGCTACCGATCAATTTGGTCGCTTAACCTTCATGAGAGTCTACTCTGGGGTTTTATCCAAAGGGAGTTATATCTACAACGCCACCAAAGATAAAAAAGAACGTATTTCTCGTTTGGTAGTTTTAAAGTCTAACGAACGCATTGAAGTAGAAGAACTCAGAGCAGGAGATTTGGGTGCTGCGGTAGGCTTAAAATTTGCCACCACAGGTGATACTCTATGTGATAAAAATAAGCCAATTATTTTGGAATCTTTATTTGTTCCAGAGCCAGTGATTTCTGTTGCGGTTGAACCCGAAACCAAGAGTGATGTCGAAAAGCTTTCTAAGGCTCTACAGGCTCTCTCTGATGAAGACCCCACGTTTCGTGTTAGCACTAATCCTGAAACCAACCAAACAGTAATTGCTGGCATGGGAGAACTTCACTTAGAAATTCTGGTGGATAGAATGCTGAGAGAGTTTAACGTAGAAGCTACAGTAGGAACACCGCAAGTTGCTTACAGAGAGACAATCCGCAAGCCGAGCGATGCTGAAGGAAAATGGATTAAGCAAAGCGGTGGTAAAGGTCAATATGGTCATGCTGTCATACAGTTAGAGCCTGGCGAGCCTGGTAGTGGCTTTGAATTCGTCTCCAAAATTGTGGGTGGAGTAATTCCTAGAGAATACATACCTGCTGTAGAGCAGGGAGTCAAAGAAGCCTGTGAAACGGGAATCATCGCAGGTTATCCTTTAATAGATGTTAAAGTATCTCTGGTGGATGGCTCTTACCATGACGTTGACTCCAACGAAATGGCATTTAAACTCGCTGGCATAATGGCAATTAGAGCAGCAGTTCAAAAAGCTTCTCCTATATTGCTAGAACCGATGATGAAAGTCGAGGTTGAAGTACCCGAAGAGTTCCTTGGTGATGTCATGGGCGATCTCAACTCTCGTCGCGGTAACATCGAAGGGATGAACTCGGGAAATGGACAATCAATAGTTGTCGCTAAAGTACCTTTAGCCACTATGTTTGGTTACGCCACAGATATTCGCTCCAAAACCCAAGGACGCGGAATCTTTTCTATGGAGTTCAGCGAATACAGTGAGATACCTCGCAATGTTGCTGAGGAAATTATCACCAAAAACGTAGGGAACGCACAAATATACATGTCTCGTAGATCGACAAGAAAAAAACGTACAGTTCCTCCAGATCCCGTTTATAATAGCCGTTTGGTAAACATGACTATTAGAAGAGTCATGAGATCGGGGAAAAATTCCTTAGCATCTCGTATTGTTTATGATGCATTTGCAGTTGTTGCTGAGAGAACGGGAAAAGAAGCTTTAGAAGTGTTTGAGCAAGCAATGAAAAACTTGACTCCCTTGGTAGAAGTTAAAGCCCGTCGTGTAGGTGGTGCTACTTATCAAGTACCTATGGAAGTAAAACCTTCTCGTGGGACAACTTTGGCATTAAGATGGCTGATTCAGTTTTCGCGTTCCAGAGGTGGTCGCACTATGTCAGGAAAACTAGCCAATGAGATCATGGATGCAGCCAATGAAACAGGAGCAGCTATGAAAAAACGAGAAGAAACTCATCGTATGGCTGAAGCAAACAAAGCTTTTGCTCACTACCGCTATATGCCTACTATCCAGCAACTTATTCGTAGCGAACGTTCCAAATTAAAAAAGAAAACAAAATCGCCCGCTCTTAAAGAATGTCCTCAACGTCGCGGTGTTTGCACAAGAGTTTACACTACTACGCCCAAAAAACCTAATTCTGCTCTGAGGAAAGTAGCTAGGGTTCGCCTGACATCTGGCTTTGAGGTAACAGCTTATATCCCTGGAATAGGTCATAATCTACAGGAACACTCCGTAGTACTTATCCGAGGTGGTAGGGTTAAAGACTTACCTGGAGTAAGGTACCATATTGTTAGAGGAACTCTTGATACTACAGGGGTAAAAGACAGAAAACAAGGACGTTCTAAGTATGGCACCAAACGTCCCAAAAAG------ATGATCGAAATCAGTCAAGCTGCTGCACAAGAAATAGCTAGAATTCAATCGACTCGTCATAAGCCTGACAGCAAACTAAGACTCAAAGTAGAGCAAGGTGGCTGTTCTGGCTTATTTTACTGTTTAGACCTAGAATCTCAAGCAAATCA------------------------------ACAAGACCGTTGCTTTGATAGTAATGGCATCTCCGTCGTAATTGACCCTCAATCTTATATCTATCTAGACGGCACAAAGCTAGACTATGCAGAAGACTTGATGGGTGGTGGTTTTCGTTTTCAAAATCCCAATGCTGCTAAGACCTGTGGTTGTGGAATATCTTTCTCGGAAAAAAAACACACACCAGGA---ATGTCCCAATCTACCAAA------A---CCAAGCCAAATCAAGAAAAAGAACTCAATTTACCAGAATCTCTCAATCAGCCAGGAATAGCTGCTACAGAAATTCGTCCTTGGGGTTCTTTTACGACCCTAGAAGAAGGTAATGGCTACAAAATTAAGCGTATTGAGGTTAATCCTGGTCATCGCTTGAGTCTACAAATGCACCATCATCGTAGTGAACACTGGATAGTAGTTTCTGGTACGGCTAGAGTAGTCTGTGGTGATGAAGAAAAAATTCTCAGCAGCAATCAATCCACCTATGTTCCTCAATGCACCAACCATCGCTTAGAAAACCCTGGAGTTATCAAATTAGTGCTTATAGAGGTGCAAAATGGTCAATATCTTGGAGAAGATGATATTGTTCGTTTCCAAGACGATTATTCTCGTACTAGCAAA---------------ATGAGTAAAATACCATCTACA------AAAAATGTAAATATCA---ATCACAAACACAATCAAACTTTGCAAGATAAACCTTTCGGCGGACAACGTTGGTTAGTAGAAGAAAGAGATGCTTGTGGTGTTGGCTTTATTGCTTATCAAGATGGGAGAGCAAACCATAAGATTATTGAACAGGCTCTTGTGGGTTTGGGGTGTATGGAACATCGAGGAGGATGTAGCGCGGACTGCGATTCTGGGGATGGTGCAGGAGTAATGACAGCACTTCCTCACAAAGTATTCAAGTCATGGTTTGAAGAGCAAGGTATAGCTGTACCCAGCCCAGAAAGTTATGGTGTGGGGATGGTATTTTTACCCCAGGATGAGGCACAGCAAGTAAAGCGCAAAAGCTTTATTGAAGAGGTTGTAAAAAAAGAAGGTTTAGCTGTTTTAGGTTGGCGTGAAGTACCAGTTAAGCCAGAGGTGCTAGGAGTTCAAGCTAAAGAATACCAGCCTGATATAGAACAGATTGTGGTGACTTCTACCGCAGGGTTGACAGGAGATGAGCTTGACCGTAGACTGTAT------------------------GTTGCGCGATCGCACGTAGGTAAAAAGTTAACCGATGACTTTTATATTTGTTCTTTCTCTTGTCGCACTATTGTGTACAAGGGAATGGTGCGTTCAGAGATTTTGGGACAGTTTTATACTGATTTGACCAATCCCAATTACGAAACTACTTTCGCAGTTTACCACCGTCGTTTTAGTACTAATACCATGCCTAAATGGCCCTTTGCTCAACCGATGCGTTTGCTGGGGCATAACGGCGAAATTAACACCCTGATAGGTAATATTAACTGGATGTCAACTAGGGAACAGAATTTAAAAGTT---------------------CCTGGCTGG---------------------------------AGTGAAGAAGAGTTAGAAGCCCTGACTCCTGTAGTAAATGTCGAGAATAGTGACTCCTACAATTTAGATAGTGCGATGGAGTTGCTGGTGAGAACAGGGCGAAGCTTGCCTGAAGCAGCAATGATATTAGTGCCAGAAGCTTACAAAAATCAGCCCGATCTAGAGCAATATCCTGAAATTACTGATTTTTACGAATACTATAGCGGTTTAAAAGAACCTTGGGATGGCCCAGCGTTGCTTGTATACAGTGATGGAAAAACTGTAGGTGCAAGTTTAGATCGTAATGGTTTACGTCCTGCTCGTTACACTATCACTAAAGACGGCTATATTATTGTGGCTTCGGAAACGGGTGTAGTAGAGCTACCTGATAGTGAAGTGATAGAAAAAGGTAGACTAGGACCTGGACAAACTATTGTTGTTGATTTACAAACTAAAGAAATACTGCGTAATTGGGATATTAAACAGCGTATAGCAGAACAAAATCCCTATGGAGAATGGGTAAAGCAACACCGTCAAACAATTACTCCTCAAGATTATGCTGGTGATGTGC---AACTCGATACTGATGAATTATTACGTCAACAAACTGCTTTTGGTTACACCGCAGAAGACGTAGAAATGATCATTCAGTCGATGGCAATTCAAGGGAAAGAGCCTACTTACTGTATGGGAGATGATATTCCTTTAGCAGTACTTTCTGATAAGGCACATTTACTTTATAACTACTTCAAACAGAGATTTGCTCAGGTAACTAACCCCCCTATCGATCCCCTCAGAGAAAGTTTGGTTATGTCCCTTTCGATGCAGTTGGGGGCGAAGGGTAACATATTGGATGTGAAGCCTGAAGATGCTCGCTTATTGAAGTTAGAAAGTCCCTTACTTAATGATGCTGAGTTGGAATTGGTAAAAAATGCGTCCCTAAAAAGTAAGACTTTATCAACTATCTATGAAATTGCTACAGGTCCTCAAGGCTTAGAAGTAGCTATTAAGCAATTGTGTGAGCAAGCAACAATAGCAGTTAGTGAAGGTGCAGAGATTCTCATTTTGAGCGACCGCGCTCA------GCAAAAAATCGGCACAAAATACAGCTACATTCCTCCTTTGGCTGCGGTGGGTGCAGTACATCACCATCTAATTAGCAAAGGTTTACGCCTCAAAACTTCTTTAGTGGTAGATACCGCCCAATGTTGGAACACTCACCACTATGCTTGCTTAGTCGGTTATGGTGCGTCTGCGGTATGTCCTTATCTGGCTTGGGAAAGTGTACGACAGTGGTGGAGTAACCCGAAAACTCAGAAATTGATGGCAAATGAGAAAATTGAGCAAATTTCTCTTTCTCGGGCGCAGAAAAACTATCGCAAAGCAGTAGAAGCGGGATTATTAAAAATTCTCTCTAAAATGGGCATTTCTCTACTGGCTTCCTATCATGGCGCACAAATCTTTGAAGCTGTGGGCTTGGGTATGGATTTGGTAAGTCTCTGCTTTGTGGGAACAACTTCTCGCTTGGGTGGTTTAACCATTGAAGAATTGGCTCAAGAAGTGATTACAATTCATCAAAGAGCCTTTCCAGAGTTACAAAATAAGAAACTAGAAAACTTCGGCTTTATTGCTTACAGACGAGGCGGTGAGTATCATATGAATACCCCCGAAATGTCCAAAGCATTGCACCAAGCAGTTAAAACCAA------------------------------------------------------------------------GCAA------------------------------TACGACCATTACGAACTCTATAAACAGTATTTACAAGGTCGTCCTGCAACTGCATTAAGAGATTTACTCGATTTTAATAGCGATCGCAATTCCCTACCTTTAGATTCAGTAGAATCTGTAGAAACCATTGTCCAACGCTTTTGTACTGGCGGAATGTCCCTCGGCTCACTCTCTAGGGAAGCTCACGAAACTCTAGCAGTAGCAATGAATCGCATCGGTGGTAAATCCAACTCTGGGGAAGGGGGAGAAGATAAAATCCGCTTTAAAGCTCTCAATGACGTGGATGAATCAGGAAATTCACCTACATTACCCCACCTCAAAGGTTTAAGAAATAGTGATACTGCTAATTCTGCCATCAAACAAGTAGCTTCTGGGCGTTTTGGGGTAACACCTGAATACCTAATCAATGCCAAACAGCTAGAAATTAAAATGGCACAAGGAGCTAAACCAGGAGAGGGGGGACAATTACCAGGGAAGAAAGTAAGTGAGTATATTGCCTCTCTGCGTCGTTCAAAACCTGGCGTTACTCTAATTTCTCCTCCTCCTCACCACGATATCTATTCCATTGAAGACTTGGCACAGCTAATCTACGATTTACACCAAATTAATCCTCAAGCTGGCGTATCAGTAAAATTGGTAGCGGAAATTGGGATCGGTACAATTGCAGCAGGAGTAGCTAAAGCTAACGCCGATGTCATCCAAATTTCAGGACATGATGGTGGTACTGGTGCATCTCCTCTAAGCTCCATCAAACACGCTGGCGCACCCTGGGAATTAGGCTTAACCGAAGTCCACAGAGTATTGAGGGAAAACCAATTACGAGATCGCGTTTTACTACGGACTGACGGTGGTTTAAAAACTGGTTGGGATGTTATCATGGCTGCGCTGATGGGTGCAGAAGAATACGGTTTCGGCTCAATTGCCATGATCGCAGAAGGTTGTCGCATGGCGCGAGTTTGCCACATGAATACTTGTCCTGTAGGGGTAGCAACCCAACAAGAAGCTTTAAGAGCAAGATTCACAGGTATTCCCGAACACGTGGTTAACTTCTTCTACTTTGTTGCCGAGGAAGTACGCTCTTTACTGGCTAGATTGGGTTATACCTCTCTTAAAGATATTATCGGACGTGCCGATCTGTTAGTACAAAGAAAAGACGCACAGTTAACCAAAACTCAGGGAATGAATCTTGATTGTTTGATTAATCTACCTGACGTAAAAAGCGATCGCTCTTGGTTAGAGCATGGTGATATTCATACTAACGGTGCTGTCCTCGATGATGAAATCTTAGCCGATGCTGCCATCACTGAAGCTATTAATAGCCAGAGTGCAGTCAGTAAAGAGATTAAAATTGTCAACACAGATCGTTCTGTCGGTGCTAGAGTATCTGGTGCGATCGCATCTTTATACGGTGATGATGGTTTTGAAGGAGAAATCACTCTCAACTTCCAAGGTTACGCAGGACAAAGTTTCGCAGCTTTTAATCACCCTGGAGTGAAAATGATTCTTACAGGAGAAGCCAACGATTATGTCGGCAAAGGAATGCATGGCGGAGAAATTGTTATTCAACCTCCCGCTACAGCAACCTATAACACCTCGGAAAGTGCGATCGTGGGGAATACCTGCTTATATGGTGCAACAGGAGGTACGCTCTACGCTAATGGACGTGCGGGTGAACGCTTTGCAGTCCGTAACTCTTTGGGTAAAGCAGTCATCGAAGGCGCGGGCGATCACTGCTGTGAATACATGACTGGTGGTTTAGTAGTTGTTTTAGGAAAAGTAGGGCGTAACGTAGGTGCAGGAATGACTGGTGGTATTGGTTATTTTCTCGATGAAGATGATTCTTTTGCTCAAAAAGTTAACCCCGAAATTGTCAAGATTCAGCGCATTGTTTCCGAAGCTGGCAAACAGCAACTAAAAGAGATGATTACTACTCATGTAGAGAAAACTGGTAGTAAGAAAGGTCAGGATATCTTAGATCGCTGGGATAGTTATGTAGGCAAATTCTGGCAAGTTGTGCCACCTTCTGAAGCAGATAATCCTGTTGTGGATGTTGCGG---AAGAGAA------------GCCTTTAACTTCTGTT---------------------------ATGAAAACAATTAAGGAAACTTGGTGTTGCGTAGCTAATTGTGGTGCTTGTTGCAATTTAACTCCCGAAGATCGACCAGATTTAGAAGAGTATCTAACAGCAGAAGAGTTAGAAATTTATCTTGGTATGGTGGGAAAAGATGGTTGGTGTATTAATTTAGACAAAGATACACGAAAATGCCTTATTTACGAACAACGCCCTCGTTTTTGCCGAGTTAAGCCCGATACTTTTCAAGATATGTATGATGTAGCAGAAGCCGAATTTAACGAATTTGCGATCGCCTGTTGCCGAGATCAAATTAGTGGTGTCTATGGCAATGATAGTGTAGAGATGAAGCAATACAATCGAGGGGTTAGGGATGAAGAG------------ATGACAGGGGATAAAGAAAGTATTCAAGTTAGAACTAAAAAATTTGCCGTTAGAGTAGTTTTTGCCTATACAGAAATTCTCAAAAAGAGTACGTACAATGATGCAGTAGTAGTATTAGCCAAGCAATTTTTACGAGCAGGAACAAGTATCGGAGCTAACTGTAAAGAGGCTATTTCTGCCCAATCGACAAAAGATTTTATTCATAAGTACGAAGTAGCCCTAAAAGAAGCAAGAGAAACAGAATACTGGATCGAAATAATGATTGATACAGAGATAGTACCTAAACAAAGATTTAGATTACTACTTCAAGAAATAGATTCCATAATCAGAATATTAGTAGCAACAATCAAATCTTTAAAAACCAATTCC------ATGA---ATTCTGATACTGCTCCTTCTCAAAACGCTCAACCCTTTTCTATGGATGATTTCGCCCAAGCGTTAGAGAAATACGATTATGAATTTGCCAAAGGACAACTCGTTAAAGGTACAGCAGTTCAACATGATGCTGATGGTGCTTACATTGATATTGGCGGAAAATCCCCTGGTTTTCTACCACGAAGCGAAGCAGCTTTGGAAAGAGTTGAAAATCTAGCTGATGTAATTCCCCTTAATGAAGAATTGGAATTCATCGTTATTAGAGAACAGAATGCAGAAGGACAAGTAACCCTCTCTCGTCGTCAGCTACAAATTCAAGCAGCTTGGGATGCTATTTCTGAGATAGCAGAAAGCGGAAAATCAACTCAAATGAGGGTTACAGGAGTTAATAAAGGTGGTGTTATTGGACAAGTAGAAGGCTTAAGAGGCTTTATTCCGCGATCGCACTTACAGCAACGAGATAACCTAGAATCTTTGGTAGGACAGCTTTTGACCGCTACTTTCTTAGAAGTAAATCCCGAACAACGTAAGCTGGTTTTATCTCAAAGAGATGCCATGAAAGCTGCTGCGATGACCAATTTAACTGAGGGGAGTTTGGTTACTGGTACTGTGGTTAATCTTAAACCCTACGGCGCATTTATCGATCTTGGCGGAGTAACAGGTTTATTACATATTAAAGAAATTAGCGGAACTCATATTGAATCGCTCAATACGATTTTTAAACCAGGACAAGAAATTAAGGTATTAATCGCTCAGGTAGATGAATATAAAAATCGTTTATCTCTCTCTACTAAAGTGTTTGAAGAATACCCAGGAGAATTATTAGAAAAGTTTGACGAAGTAATGGCAAACGCCGAAGAAAGATTAGAAAAATCGCGAAGCCAACAAGAGAGT---------------ATGGCGATCGCAAAAATAGTAACAGAACAAATCAAAATTCCCAATCAAGATTTAGCGATAGATGCTTATCTGGCTC---AACCCCAAGATTCGGGGTCATATCCAGCAATGATCGTCATCCAAGAAATATTTGGAGTTAACGATCATATAAAGGATGTTACAGAACGTATTGCCCAACAAGGTTATATTGCAGTTGCTCCTGCTATTTATCAGCGTCAAGCACCAGGTTTTGCGGCGGGATACACCCCCGAAGATGTTACTCTGGGTCGTCAGCATAAAGAGCAAACTAAAGCTAAAGAACTTTTAAGCGATATTCAAGCAACCATTGATTATCTTTACCAGCTACCTTCAGTTAAAACTACAGGAGTTGGCACAGTGGGCTTTTGTTTTGGAGGTCATGTAGTTTATTTAGCTGCTACTTTAAACGATGTTCGAGCAACCGCTTCTTTTTACGGCGCACAGATAGTCAATTGGTGTCCTGGAGAAGATGAACCCACTATTAAACGTACCAAAGACATTGATGGTACAATTTATGCCTTTTTTGGCACAGCCGATTCTTTAATTCCCAACGAACAAGTAGACCAAATAGCCACCGAATTGGCTACACAGCAAATCGAGCATCGGGTATTTCGTTATGAAGGTGCGGATCATGGCTTTTTTTGCGATCGCCGTCAAAGCTACAACCCCGACGCAGCAAAAGATGCTTGGCAGAAAATGCTAGACTTGTTTAGCCAGAAATTA---------------------------------------------------ATGACCAAAAGGAAAAAGATTGGAATACTAACCAGTGGGGGAGATTGCGCTGGTTTAAACGCCGTTGTTAGAGCTGTTACCCGTTGTGCGATCAAAGTCTATGGTTGGGAAGTTTGGGGAATTTGCAAAGCAACTCATGGTTTAATGTCTCATCCCCCTGAAGCAATTCAACTATCTGTCAAACAGGTCGATCCTTACTTAACGATGGGAGGAACATTTCTCGGTACAACTAATAAAGGCGATCCTTTTGCTTTTCCGATGATTGATGGTAGTTTTGTAGACCGATCGCATCGTATTATTGAAGGCTACCATAAGTTAGGTTTAGATGCTTTGATTGGTATTGGTGGAGATGGTAGTCTCGCTATCTTAAGAAAACTGGCGCAACAAGGTGGTATTAATTTAGTCGGTATTCCCAAAACTATTGATAATGATGTTGGTGTTACAGAAAGATCGATTGGTTTTGATACGGCGGTGAATATTGCTACAGAAGCGATCGATCGCTTGCACTTTACCGCAGCCAGTCACAGTAGAGTAATGATTGTGGAAGTTATGGGAAGAGATGCAGGACATATTGCTCTTAATGCAGGAATAGCAGGGGGCGCAAATATTATTTTAATTCCCGAAATTCCTTATAACTTGGAAAACATCTGTAACTATATTAAAGAAAGACAAGCCAGAGGTAGAGATTATTCTATTGCTGTCGTTTCTGAAGCAGTTTGCACAGATACAGGAGAATTACTCGAACAA---GGACATTTTGCGGATTGTCGTTTGGGAGGTATTGGTCAATATCTCTCAGAAAAAATTACCGCTATTAGTGATGCCGAAACTAGAGTAACCGTTTTGGGTCATACTCAAAGAGGTGGTATTTCTTCGCCTTTAGACCGCATCCTGGCTTCTGCTTTTGGTGTCGCAGCAGTAGAATTAATTGCCGAGGAAAAATACGATCGCATGGTAACCTGGCAAGAGCGATCTGTTAAATCTGTACCCATCACAGAAGCAATTAAAGACTATCGTACAGTCGATCCTCACGGTACTTTGATTAAGACTGCTAGAGGTTTGAATATTTGTCTAGGAGAC------------------------------------------------------------------------------------------------------------TTGACCACGCTCAACGCTAAGATACAAGACTTAGAGCAAGTATCCGCCCAGCCTGAATTTTGGGACAATCAAGAGACAGCACAGGCTACTTTACAGGAACTTAATGACTTAAAGTCTAATGTGGAACAGTATAACCAGTGGCAAAATTCTCTAGAAGATACAAAAGCGATCGCCGAACTGCTAGAATTAGAAGAAGATGCTGCTCTAATAGAAGAAGCTGAGACTAATTTAACTCAACTACAACAAGAGTTAGACCAGTGGGAATTACAACAGCTACTATCTGGCACTTATGACAAAAAAGGTGCAGTCTTGACTATCAATGCTGGTGCTGGAGGTACAGACGCTCAAGATTGGGCAGAAATGCTCTTACGAATGTATACTCGTTGGTGTGAGAAACAGGGTTATAAGGTTCGTTTGGCAGAAGACTCTCCAGGGGATGAAGCAGGAATCAAATCAGCCACTCTCGAAATTGAAGGGCGTTACGCTTATGGTTATCTGAAGGCAGAAAAGGGTACTCATCGCTTAGTAAGAATCTCTCCTTTTAACGCCAATGGCAAACGTCAAACTAGCTTTGCTGGAGTGGAGGTAATGCCCAATTTAGGCAATGAAACCATAAATTTAGATATTCCTGAAAAAGATTTAGAAGTAACTACTTCTCGCGCTGGTGGAAAGGGCGGACAAAATGTCAACAAAGTAGAAACAGCAGTTAGAATTGTCCATCTCCCTACAGGGATTGCGGTGCGCTGTACTCAAGAACGTTCTCAACTGCAAAATAAAGAGAAAGCAATGGCATTATTAAAAGCTAAACTGTTGATTGTGCTAGAAGAGCAAAGAGCGCGAGAAATTGCGGAAATTCGCGGTGATATGGTAGAAGCTGCTTGGGGTAATCAAATCCGTAACTATGTATTCCATCCTTACCAGATGGTTAAAGATTTACGCACAGAGGAAGAAACTACAGATGTTAATGGTGTTATGGATGGTGATTTGACTTCTTTTGTTGAGGCGTTTTTACGCCAAGAGAATCAGTTAGTT------ATGATCGATCGCGAACAAGTCAGGAAAGTAGCTCATCTCGCCAGATTAGATATTACCGCAGAAGAAGAGGAACAGTTTACTACTCAACTCAACAGCATTTTGGATTATTTCGAGCAGCTTAGTGAGTTAGATACCGATAATGTCCAACCTACCACAAGGGCAATTGAAACCAGCAATATTACTCGTCCTGATAGATTAGAACCTTTTCCTAATAAAAAAGATTTAATACAGTCAGCACCCGAACCTGATGGTGAATATTTCCGAGTACCAAAAATTATGGCTTCAGATGAAAGC---------ATGATAAAAGTAGGTTTATTATTTGGTGGTTGTTCTGGAGAACATGAAGTATCGCTAGTTTCGGCAAAAGCTATCGCATCTGCCTTTACCCAAGCAGGTAATATAGAAAAATACCAAGTAATCCCTGTCTATATTGATAAACAAGGTAGTTGGCACAGTGGAGAAACAGCGCAACAAGTCTTAGAAACGGGACAACCTTTAGAAACA---GCAGTAAATC---------------------------------------------------------CTAACAGATGGCAATTTCCCGCCCAATTATCCCAGATTGATGTCTGGTTTCCCATTTTACACGGTCCTAATGGGGAAGATGGCACAGTGCAGGGCTTATTAACCTTGATGCAAGTTCCCTATGTAGGTAGCGGTGTTTTAGGTTCATCTGTGGGGATGGATAAAATTGCCATGAAAACCGCATTTACCGAAGCAGGATTACCCCAAGTCAAGTATATGGCGGTATCTCGATCTCAAGTTTGGTCTGGTCCCTGTGTTTTCCCCAAACTTTGTGATGAAATAGAAGACACCCTAGAATATCCTTGCTTTGTCAAACCTGCTAACCTGGGCTCATCAGTAGGAATTGCTAAAGTACGCACCCGCCAAGAATTAGAAAACGCTCTCGATAATGCAGCTAGTTACGATAGACGGATCGTAATTGAAGAAGGAGTAAACGCCAGAGAAGTAGAATGTGCGGTTTTAGGTAACGATTACCCCAAAGCTTCCGTGATTGGAGAAATTACTTTTGATAGCGAATTTTACGACTACGAAACTAAATATACCGAAGGATTAGCCCAATTAAATATCCCTGCTCAACTTCCCGATGAAGTAACAACTCAAATACAAGAAATGGCGGTAAAAGCATTTCAAACTTTGGATGCATCAGGATTGTCTAGAGTCGATTTCTTTTATGTAGAAGCTACAGGAGAAATTTTTCTTAACGAGATTAATACTTTACCTGGTTTTACTTCTACCAGTATGTATCCAAGACTATGGGGAGCTACAGGAGTACCTTTTCCTGAGTTAGTAGATAAGTTGGTTACCTTGGCACAAGAACGTTATCAGGAAGGGGAAGCTGGT------ATGATAAATAGTAGTATTTGGGAACTAGATTTTTATTCCCGTCCCGTTTTGGATGAAAATCAGAAAAAACTCTGGGAAGTCTTAATTTGTGAAAGCCCTATTGATGTCACAAATACAACCGAACAACTATTTAAGTATACAGAATACTGTCCTAGTAAAACGGTTAATTCCCTCTGGTTGCGAGAAGCTATTGAAAAGGCGATCGCCCAAACGGGAAATACGCCTAAAAAAATCCGCTTCTTTCGCCGTCAAATGAACAATATGATTACCAAAGCTTGTGAAGATGCGGGAATTGCTGCTGCTCCCAGTCGTCGCACCTATGTTTTAGAAGAATGGCTGAAAAATAGGTATCAAGAAGTATACCCCCAAGAACCTGGTTATGATGCCAAAGCTGCTAATTCTACTTCTGTCAAGTATCCCCCGCTAAATGCAATTGCTTTACCCGATGCGGTACGAGGAGATAAAACAGATCGCTGGGCTTTTGTGAGTTTAGAAGCGTCTGCTTTTGCAGAGATGCCAGAGTGGGAAATTAGCTTTGGGGAATCTTTTCCCTTATCTGTGGCGGAAATTTCTCCTGAAACTAAAATACCTGGTTTTATTGTCTTTTCTCCCCGCGCTATTCCTTTAGCTGCTTGGATGTCTGGTTTGGAAATGGGTTATTTGCAACTAGAAACAGGCGATCT---CTCTAAATTGCGTTTAGAAACAGGAGCTAGTGATAGTTGGATTTTAGCCAACCTAACCAA------TAAACAAACATTAGCAGAAGCTCAAGGATTTGCTCAGGCAAAGAGTCAAGCTAATAATGTCCATTTCTTAGCCGTACAGTCCGATCCTAATTCAGAATCTTTTGCTGGATTTTGGCTACTAAAAGAA---------ATGGCGAAAATTGTTTCGTTCAATGAAAAATCCCGACGTGCATTAGAAAAAGGAGTTAACGCCTTAGCTGATGCCGTAAAAATTACTCTAGGCCCCAAAGGTCGTAATGTCTTATTAGAAAAACAGTTTGGCGCACCCCAAATTGTCAATGATGGGATTACGGTTGCCAAAGAAATTGAATTAGAAGATCCTTTAGAAAACACTGGTGCTAAGCTGATCCAAGAAGTAGCAGCCAAAACCAATGATAATGCAGGAGACGGCACAACCACCGCTACTGTGATTGCTCAAGCATTGATTCAAGAAGGGCTCAAAAATGTTGCAGCAGGAGCTAACCCTGTGGCACTTAAAAGAGGCTTAGAAAAAATTACTGCTTACTTGGTACAAGAAATTATCTCCTTAGCTACTCCCGTTGAAGGTGGTGCTATTGCCCAAGTAGCTAGTGTTTCTGCGGGTAATGATGAAGAAATCGGCAACATCATCGCTGAAGCAATGGAAAAAGCTACCAAAGATGGGGTAATTACCGTAGAGGAATCAAAATCTCTAGCTACTGAACTTGATGTGGTAGAAGGGATGCAAATAGATCGAGGCTATATTTCTCCTTACTTTGTCACAAATCAAGAAAGACAAATTGTTGAGTTTGAAAACCCTGCAATTTTAATTACTGATAAAAAAATTAGTGCCGTAGCCGATCTAGTTCCCGTACTAGAAAAAGTGGCTCGCGGTGGTCAACCATTACTAGTTATTGCTGAAGACATTGATGGAGAAGCTCTAGCAACTCTAGTCGTGAATAAAGCTAGAGGTGTTTTAAACGTTGCAGCTATCAAAGCTCCCAGTTTTGGCGATCGCAGAAAACAAATGTTGCAAGACATTGCCATCCTTACTGGTGGTCAGCTAATCTCCGAAGAAGTAGGCTTAAGCTTAGACGCAGTTTCCCTAGAAATGTTAGGTAATGCAGGGAAAGTAACCATTGATAAAGAAAATACTACTATTGTTTCTGGTGGTGGCACAA------GCGAAGAAATTGGCAAACGAGTAGCTCAAATCCGCAAACAGCTAGCTGAAACCGATTCTGAATACGACGGTGAAAAGTTACAAGAACGCATCGCTAAACTTGCTGGTGGTGTGGCAGTTATTAAAGTAGGTGCTGCAACCGAAACCGAGCTAAAAGATCGCAAACTCCGCATTGAAGATGCTCTTAACGCTACCAAAGCAGCCGTTGAAGAAGGTATTATTCCTGGTGGTGGTACAACTTTAATTCACCTTGGAAAGAAAGTTTTAGAATACAAAGAGCAACTCAGTGATAGCGAAGAAAAAGTTGCTGCGGATATTTTCGCCAAAGCGTTGGAAGTTCCTTTACGTCAGATTGCTGATAATTCTGGAGTAGAAGGCACAGTAATTGTCGAAAAAGTTAAAGATAGCGAATTCAATGTTGGTTACGACGCTGTTACTGGCAAATTACAAAACATGGTTACTGCGGGAATTGTCGATCCCGCAAAAGTAGTACGTTCTGCGGTACAAAATGCAGCTTCTATTGCAGCGATGGTCTTAACCACTGAAGCTTTAGTCGTCGAAAAACCCGAACCCGAACCTCCAATGCC---TGCTGGTGGTG---GTGGAATGGATCCCATGGGTGGCATGGGCGGTATGGGTGGCATGGGCGGTA---------TGGGTATGATGATGTTCAAATCGCTAAAAAACCGTACTCCTTTAGGATGGTTACAACTCAAACACGACAAATTTCGTCTGTTCACTGCATTATCGGGGATTGCGTTTGCCGATATTTTAATCTTCATGCAGTTGGGCTTTATGAACGCCCTGTATACAACTAATACTCAATATGCTCGCAAAATCAAAGGCGATGTTGTTTTAACCAGTACTCAAGCTACCAACTTTACTAGACCCTATACCTTTCCCCGCAGAAGGTTGTATCAGGCGATGGATATACCAGGGGTAGAATCAGCCGAACCTATTTATGTTGGTTCTCTTAGCTGGCGTAACCCTCAGAATAGAGAAAAAACCTCGATGACAGTTTTTGGATTTAATCCAGATAAACCTGCTTTCGATCTACCCGAAGTTAATAGCCAA---TTAGATAAAGTCAAAATTCCCGATACAGTATTATTCGATAAAGCCTCTAGAGGAGAATATGAGGAGGTAATCGAGCGAATCGAACAGGGAGAAACCATGACTACAGAAATAGATCGCACTACGATAACCATTGGTGGTTTGTTTGAAGTAGGAGCTTCTTTTCAAGATGATGGTGCATTGATTACCAGCGATCAGAATTTTATGCGCTTATTTCCTAGAAAACAGCCAGGAATGGTTAGTATAGGTGTAATCGATCTTCAAGAAGGAACAGATGCAGAACAAGTAAGAACTTACTTAAACAATTATCTTCCTGA---TGATGTCAAAGCTTATACCTATGAAGAGTATGTAGAGGGAGAAGTCACATACATTCAAAGCAGTACCGCCATCGGTTTTGTTTTTACTTTGGGTACAATGATGGGTTTTATCGTGGGTATCGTGATTGTATATCAAGTACTTTCTACCGACGTTAACGATCATATGGCAGAATACGCGACTTTTAAGGCAATGGGCTATCGTAACTCGTATTTACTCGGTGTCGTGTTTGAAGAAGCTTTAATTCTTTCGATTATTGGCTTTGTTCCCAGTGTAGCTTTAGCAGCAGGATTATATCAATTAACTGCAGCAGCAACAGCATTACCCATATTTCTTCCCGCTTCTAGAGCCGTTACTGTACTGATACTTACTATTGTTATGTGTGGTATTTCAGGAGCAGTTGCAACTCGGAAACTTCAATCAGCCGATCCTGCGGATATATTTATGCAATATCGGCGGTTTGGTCGCACTGAATTACAAATGCCTGTGTTTTCCTGCGGAGGAATGAGGTATCAATATAAGTGGCAAGATGTACCACCATCGCAAATCCCTGAAGCTAATCAACGGAATTTAGAAGCCACAATTTTACGTTCTTTAGAATTGGGTATTAACCATATTGAAACAGCAAGGGGTTATGGTAGTTCGGAGATGCAATTGGGTAAAATTTTACCCACTATACCTAGAGAAAAACTGATCTTCCAAACTAAGATAGCACCCAAACCAGACCCGAAGGAATTTCGCCGTCAGTTTAAACAGTCTTTTCAATTTCTTGGTTTGGAGTACATTGATTTACTGGGTATTCACGGCATTAATAATGAAGAAACGCTACACAATACTATCAGACCTGGCGGTTGCTTGGATGAAGCGAGAAAGTTACAAAAAGAAGGAAAAGTACGCTTTATTGGTTTTTCTACCCACGGTTCAACGGAAATTATTACTAAAGCTATCAATACTGGAGAATTCGACTACGTAAATCTCCATTGGTACTATATCAATCAAGAAAATTGGTCAGCTATCGAAGCAGCTACAAAACAAGATATGGGAGTGTTTATTATTAGCCCTTCTGACAAAGGAGGAAAATTATATGAACCCCCGCAAAAGCTGGTAGATTTATGTCAGCCTCTCAGTCCGATGGTGTTTAACGATTTGTTTTGTTTATCCCATCCCCAAGTCCATACTCTCAGTTTAGGTGCTGCTAAACCATCAGACTTTGATGAGCATCTCAAGGTATTACCCTTGTTAGACAAAGCAGAGGAAATATTACCCCCAATTATAGAACGTTTAGAACAGGCTGCGATCGCTACTCTGGGAGAAAATTGGTTCAAAACTTGGCGTGAAGGTTTACCCAGCTATCAAAAAACTCCTGGTAACATCAATATTCCTGTTATTCTATGGCTACGAAATCTGGCTCTTGCTTACGATATGACCGAATATAGTCAAGGACGCTATAACCTATTGGAAAGTGGTGGACATTGGTTTCCTGGCGCAACAGCGAAAAATGTTAATCAGTATAATCTAAAAGACTGTTTAAAAAATAGCCCCCATAAAGATAAAATAACCGATCTCTTACAAGAAAGCGATCGGCTTTTAGGAGGCGCAGCAGTTAAAAGATTATCTCAAAGC---------ATGCTAAGTCTAGGGGATAAGCAAATTCTGGTCACTGGTGGCGCAGGATTTCTGGGTAAGCAAGTAGTAGAGCAACTTATTCAGGCTGGAGCGAATCCCGACAACATTAACATCCCACGATCTCGCGTATGTGACCTGCGGGACTTACATAGTTGTACCGAAGCCGTTAAAAATCAAGACGTCATCATTCATTTGGCTGCCCATGTCGGAGGCATTGGACTCAATCGGGAAAAACCAGCCGAACTGTTTTATGACAACCTGATGATGGGGGCGCAACTAATCCATGCTGCCCATCAAGCAGGAGTTTCTAAATTTGTGTGCGTGGGTACAATTTGTGCCTATCCTAAATTTACTCCTGTACCCTTTAAAGAAGATGATTTATGGGCAGGATACCCCGAAGAAACCAATGCTCCCTATGGGATTGCCAAAAAAGCTTTATTGGTGCAGTTACAGTCTTACCGTCTGCAATATGGGTTTGATGGTATTTATCTTTTGCCAGTCAACCTATATGGTCCTGAAGATAATTTTAATCCTGAAAGCTCTCACGTGATTCCCGCTTTAATTCGCAAAGTTCATGAAGCCCAGCAAAGAGGAGACCGAACTTTACCTGTATGGGGCGATGGTAGCCCTACCAGAGAGTTTCTCTACTCTACTGATGCAGCCAGAGGTATTGTCATGGCAACTCAGAAATACGAAGAATCAGAGCCAGTTAATTTAGGAACTAATTACGAAATTTCTATTCGCGATTTAGTAGAATTAATTTGCGAACTGATGGAATTTAAAGGAGAAATTGTCTGGGAAACTGATAAACCCAATGGTCAGCCCCGTCGTTGTCTGGACACATCTCGCGCCACAGAGAAATTTGGTTTTATTGCAGAAACAGAATTTCGCCAAGGCTTGAAGAATACTATTGATTGGTATCGCAATCATGGTTCT---------TTGAAATCTGGAATTCCGCTCACAA------AGGCGATCGCCAAAGTTCAACATTATTGGGAAAAGCTGACTATGACTGAATCCAAAAGGGCTTTAATCACAGGTATTACAGGTCAAGATGGTTCTTATTTAAGTGAATTACTTTTAGAAAAAGGTTACGAAGTTCATGGCATTATTCGCCGAACTTCTACTTTTAATACTGACAGAATCGATCATATGTATGTCGATCCCCATAGTCCCCAAGCAAAACTGTTTCTGCACTATGGAGACTTAACTGATGGCACAACCCTGCGACGGATTTTGGAAGAAGTTAAGCCAGTAGAAATTTACAACTTAGGAGCGCAATCTCACGTCAGAGTAAGTTTTGACTCTCCCGAATATACAGTAGATGCAGTAGGCATGGGAGTCTTGCGTTTACTTGAAGCGATTCGTGATTACCAAAAAAGAACAGGGATTGAAGTTCGTTTTTATCAAGCAGGTTCTTCCGAAATGTTTGGTAAAGTGCAAGATGTACCCCAAAGTGAAACCACTCCTTTTTATCCTCGTAGTCCTTACGCCTGCGCTAAAGTTTACGGACACTGGCAAACAATCAATTATCGGGAATCTTACGATCTGTTCGCTTGTAATGGCATTCTCTTTAACCATGAATCTCCCCGTCGTGGAGAAACCTTTGTCACCCGTAAAATTACTAGAGCCGTAGCTAGAATTGTCGCAGGAACACAGAAAGACCTTTATTTGGGTAATCTTGACTCGAAAAGAGATTGGGGTTATGCCAAAGACTATGTTAGAGCAATGTGGCTCATGCTACAACAGGATAATCCCGATGATTATGTAGTTGCTACAGGAGAAACTCATTCAATTAAAGAATTTCTTGATGTGGCATTTAATTACGTCAATCTCGACTGGAATGACTATGTAAAATTCGATCCCCGCTATTTACGCCCAGCCGAAGTAGATTTACTCATTGGCGATCCTGCAAAAGCTAAAAAACAACTCAACTGGGAACCTTCTGTTACCTTTGAAGGATTGGTAAAACTGATGGTAGATGCTGATTTGGCAGCTATCGGTGAACCTACTCCCAATGGTGATAATACCTCAACAATTGACGACCGAGTAAGAGAAAGAACCA---------ATTTGGCATTGACTGTAGACATGACTGCTACTAACAGCCAACCTCGCTCCGTCAAGTTATTACCTGGGTTTTTTAAA---AAAGGCAAACCACCTTTAACAAAAACGAAAAAATCTCAAAGTTTATCTTTAGTAGTAGCTCTCGACGGTGATATTGCGAAACGTTTGTTTGATATTTTGTTTTCACTATTTGTTTTAATTTTCTTTTCCCCTCTTTATCTAATTTTGGCAATTTTGATTGCAATTAGCTCTCCTGGTCCAATATTTTACGTTCAACAAAGAGTTGGTAAAGATTTTCAGCCTTTTAACTGTATTAAGTTTCGCACTATGGTAGATAAAGCCGATGAAATGCTAGAAACTATCATCGCCGAATCTCCCCAGATGCAAACAGAATTTGATGATAACTTCAAACTAAAACGAGATCCTCGAATTACTAGGATAGGTCATTTTCTACGCTTAACCAGTCTAGATGAATTTCCGCAATTCTGGAATGTTCTGAAAGGAGATATGAGCGTTGTTGGACCTCGTCCTTTAGTTCCTGAAGAACTATACAAGTATGGTCGCCGAATCAATACCGTACTCACTATCAAACCTGGAATTACAGGATTATGGCAAGTGTCTGGTAGAAATGATATACCCTATCCTAAAAGAGTTCAAATTGACGTTTATTACGCTACCAGTCGCAACTGGTTGTTAGATATTTGGGTGATTTTTAAAACCATTGGTGTAGTAATTTCACCTAATAACAATGGTGCTTACATGCGCTGGTTATATTTTGTTAGCGGAAACATACAGTCTATGCCTCGTCGCGAAGATCTCAAAAAAATCTTACTCCTTGGTTCTGGTCCCATTGTAATTGGGCAAGCTTGCGAATTTGACTACTCTGGTACTCAAGCCTGTAAAGCATTGCGAGAAGAAGGATATGAAGTAGTGTTAGTCAACTCTAACCCTGCTTCAATTATGACCGATCCTGAAATGGCAAATCGAACTTACATCGAACCGCTAACCCCAGAAATCGTTGAAAAAATTATTGCCAAAGAAAAGCCCGATGCATTGCTACCAACTATGGGAGGACAAACCGCGTTAAATGTGGCAGTTTCTCTGGCTAAAAACGGGGTGTTAGATCGCTACAATGTAGAGCTTATTGGGGCAAAGTTACCTGCTATCGAGAAGGCAGAAGATCGGTTATTGTTCAAAGATGCAATGGCAAAAATTGGCGTTCCTGTTTGTCCTTCAGGAATTGTCAACAATATGAGTGAAGCCAAAGTAGTAGCAGATCGAATTGGGAGTTATCCTTTGATTATTCGTCCTGCTTTTACTCTAGGGGGTACTGGCGGGGGAATTGCTTATAATCAGGAAGAATATGAAGAAATTGCTCAATCGGGGCTGGATGCTTCTCCTGTAGACCAAATTCTCGTAGAAAAGTCTCTTTTAGGCTGGAAAGAATACGAATTAGAGGTCATGCGAGATTTAGCAGATAACGTAGTAATTATCTGTTCCATCGAAAATATTGACCCGATGGGGGTACATACAGGAGATTCGATTACTGTGGCACCAGCCCAAACTTTGACGGATAAAGAGTACCAACGTCTCAGAGATTATTCTTTAGCGATCATTCGTGAAATTGGTGTGGAAACAGGAGGTTCTAATATTCAATTTGCGGTTAACCCCGTGAGTGGGGACGTAATTGTCATTGAAATGAATCCTCGTGTATCTCGTTCTTCGGCTTTGGCTTCTAAGGCTACAGGCTTCCCTATTGCCAAGTTTGCAGCTAAATTGGCGGTGGGTTATACCCTCGATGAAATTCCTAACGATATTACGAAGAAAACTCCTGCCTCTTTTGAACCCACAATTGATTATGTAGTTACTAAAATTCCCCGTTTTGCTTTTGAAAAATTCCCTGGGACAAAACCAATTTTAACCACGCAAATGAAGTCTGTAGGGGAAGCAATGGCGATTGGCAGAACTTTTTGCGAATCTTTTCAAAAAGCATTGCGATCGCTGGAAACAGGGCGTTATGGCTTTGGTTGTGACAAAAAAGAAACTTTACCCACCATTCCTCAAGTACGTTCTAGTTTAAGGAATCCCCACCCTGAAAGAATTTTTAGTGTTTATCACGGTTTAAAACTGGGGATGAGTCCTGAAGAAATTCACGAATTAACTGCGATGGATATGTGGTTTTTAGATAAGTTTCAGGAGATTCTCGAAGCCGAGAAAATTATTAAACGCAAGTCTCTCAATGAGATTTCTGCTGCGGAAATGCGAGAAGTCAAACAACAAGGATTTAGCGACTATCAAATTGCCTTTGCCACCAAAACTACAGAAGATCGAGTCAGACAACATCGCAAGTCTCTCGGTATTATTCCTGTCTATAAATCAGTAGATACCTGCGCTGCGGAATTTGAATCTTCTACTCCTTACTATTACTCTACCTATGAAGAGGGAGAAACTGAGATCGAACCTTCAAATAAGAAGAAAGTCATGATTCTGGGGGGAGGTCCCAACCGTATTGGACAGGGGATAGAATTTGATTACTGTTGCTGTCATGCTGCTTTTTCCCTTAGTAATGCAGGATACGAAACCATTATGGTCAATTCCAACCCCGAAACCGTATCCACAGATTATGATACAAGCGATCGCCTTTACTTTGAACCCCTTACCAGAGAAGATGTTTTAAACATTATTGAAGCCGAAAACCCTGAAGGTATTATCGTGCAATTTGGCGGACAAACACCATTAAAGTTAGCCATACCATTACAAGAATACCTCGTAGGGGCGAAGAGCGA---------TTCGCCCCTATCCGAATTACAAACCAAAATTTGGGGGACATCGCCTGATTCGATTGATACTGCTGAAAATAGAGAAAGATTCGAGAAAATTCTGAGAGAATTAGATATTTTACAGCCCCCTAACGGTATTGCCCGCAGTTATCAAGAATCTCTAGCTATAGCTAATCGTATTAACTATCCTGTAGTAGTGCGTCCTTCCTATGTGTTGGGAGGGAGAGCAATGGAAATTGTTTATTCTGATGAAGATTTAGAACGCTACATGAAATACGCAGTCCAGGTAGAACCAGATCATCCCATCTTAATTGATAAATTCCTAGAAAATGCGATCGAAGTAGATGTGGATGCCTTGTGTGATGCTATAGGAAATGTTGTAATTGGTGGCATTATGGAACACATCGAACAGGCTGGTATTCACTCTGGTGATTCTGCTTGTTCTATTCCCTTCCAATCCCTTCCTGATAAAGCTGTTGCAACTATTCGCACCTGGACAGACAAATTAGCCAAAGCCCTCAACGTAGTGGGCTTAATGAATATTCAGTATGCAGTACAAGGGGAACAGGTGTATATTCTAGAAGCCAATCCCCGCGCTTCCCGCACTATACCCTATGTTTCTAAAGCCACTGGTGTACCCTTAGCTAAGCTAGCTTCCTTAATAATGTCAGGAAAAACCATAGAATCTTTGGGAATTAGCAAAGAAGTAGTACCCAAACATATTGCGGTCAAAGAAGCAGTATTACCCTTTAACAAATTTCCTGGCAGTGATACCCTATTAGGGCCTGAAATGCGATCAACAGGGGAAGTCATGGGTATTGATGGTGACTTCGGTAAGGCCTTTGCTAAAGCAGAAATAGCAGCAGGGGTTAACCTGGAGTTAGAGGGTACAGTTTTTGTCTCTATGAATGAACGAGATAAAGCTTTATCGGTGCCAGTAATTAAAGAATTTATCGATCTTGGCTTTAAAATTGTAGCTACTTCAGGTACCAGAAAAGTACTACAAGAAAATGGTATTCCCGATGTGGATTTAGTCTTAAAAGTTCATGAAGGTCGTCCCCATGTAATTGATTGGATTAAAAATAAGCAAATTCAATTAATTATTAACACTCCCACAGGAGAAGAATCTCAAACTGATGCGCGATTAATTCGGCGAATGGCATTAAATTATAAATTGCCTATTGTGACAACTATTGCAGGAGCAAAAGCCACCGTAGCAGCTATTAAATCTTTGAGGTCTGAACCTTTAACAGTGAAAGCTTTACAAGATTATATTGAC---------------ATGGGCAATCTGACAGAAAAAATAACTATCGAAGAACAACGTCAGCAGTTTCTCGGATTAGCTAATAAAACTTATTTTAACTTTGGTGGTCAAGGTACGATGCCTCAAGCATCCCTAGATGCTATTGTAAATACTCACCAGTACATTCAAAAAGTTGGCCCTTTTTCTGGTCAAATTAATAGTTGGTTACAATCAGAAACCGCATTGTTAAGAAAAGCGATCGCTGAAGAGTTAAAAACTACCGCCGACCGTATCACTCTCACAGAAAATGTGACTGCTGGTTGTAATATTGCTCTCTGGGGTATTCAATGGCAACCAGGAGATAGGATTTTAATGACTGATTGCGAACATCCAGGGATAATCGCTACAGTTAACGAAATTGCCCGTCGTTTTGCGGTTAAAGTCGAAATTTGTCCAATTTTAGATACTCTCAATCAAGGCGATCCTGTAGCAGTAATTCAGCAATACCTCACTCCAGAAACTCGCCTAGTCGTGATTAGTCATTTACTGTGGAATACTGGTCAAGTATTACCCCTCAAAGAGATCGTTACTGCTTGTCACAGCTATTCTCATAGTAAACAACAAGTAAAAGTATTAGTAGATGCTGCTCAATCTGTAGGCTCTTTAGACCTTAATTTACCAGAATCGGCAGTAGATTATTACGCTTTCACAGGACATAAATGGCTTTGTGGCCCTGCGGGAGTAGGAGGGCTGTATGTTAGTGAATCCGCTTTTGCTGAGTTGCACCCCACCTTTATTGGTTGGCGAGGAGTTGATATTGATACCCAAGGACAACCCCAAAACTGGAAATCAGACGGACAAAAATATGAAGTAGCCACCTCTGCTTATCCCGAATATCAAGGGTTACAAGCTGCCATATCCATTCATCAACAGTGGGGAACATCTACCCAAAGGTATCAAAGAATCCGTCAATTAAGTCAATACTTATGGTTTGCTTTAACTCAACTCCCAGAAGTTTCCTGTCTGAAAAAATCACCTCCCGAAGCTGGTTTAGTATCTTTTCAAATCCCCGATAAAAAT---CATCTTCAGATAGTCAATCATCTAGAAACACAAGGATTTTTCTTGAGAACAATTGCTTATCCTGACTGTATTCGTGCTTGCGTTCACTACATGAGCTTAACTCAAGAAATTGATAGTTTAGTAGCAGCAATTAGCCTGGCAATTTCTCAGGTT---ATGCCCGATCGCTCTAGTCAATACAAAGCCACAGGAATTATTTTAAAAGGTGCAACTCTCAAAGAAAACGATCGCCTGGTAACGATTCTAACTCCCGATTATGGCTTACTAAAGGCAGTTGCTCCAGGGGCGAAAAAGATTAAATCCAGGTTGCGGGGGAGGACAGAATTATTTGTAATTAATGAGTTATCGATCGTAAAAGGGCGCAGTCTCGATAAAATTATTCAAGCAGATACTGTTTATACCTATCCTGGTTTGAGTCAAGATATAGGGCGTTTAGCTTCTGCACAGTATTTGGGAGAATTGGCTGTTTATATCGCTGTAGATGAACAACCTCAAGCAGAATTATACGAGTTACTAAACGAACACCTCAGACGGATTGAAAAGTTACAACCACAGCAGAATGTCTA---------------------TCCTAATATAGTACAGGGAGTTTTTCATTTACTAGCGATCGCGGGTATTGCACCTCAAGTACAAGCTTGTTGTGTGAGTAATAAGACTGTTTCTTTGAATGAGCTTAGTGACGGGTGGCGAGGGGGATTTAGTTTTGATAGTGGTGGGGTAGTATTTCCCAATCAGCAAATAGAGACACCA---------------GAAGAC------------------------------G---AAGATA---GTAATGCTCCACCAA---------------------------------------------TGACAATTCAATACAAAATTAACGCAGTGGAGTTAGGCATTTTGCAACATTTAAGCAAGCATACTCTACCTAATCCGAGCAAATTACTA---------CCATCTCACCTCAAAACCTCACTTTCGATAGACTCTGCTTGGATACGAATCGAACAAATTTTGCGACAATATATAAAGCATCACCTGGGTAAATCAATTCGTTCTGCCAATTTGGTGGATAATTTATACTTGGTGGAGTTT------ATGCGTCTGTCGGAATCACAACCAGAAGAAAGAGAAGATATT---ACATTAAACGA------------------------AGCGAACAACAGTTTAACTATATCTATAGAAGATAAATCCGAACAAACAACCGAAAATAACGGTTTTTTACCCATATTACAGAACAGTCGCTTTCTGATTCTTTGGGGAGGACAAATATTTTCCCAATTAGCAGATAAAGTGTACTTGGTAATGGCGATCGCTATTATTGCCAGTACTTTTCAGATACCAGGAGAGCCAATTAGTTTATGGGTATCTCCTGTAACCATAGCTTTTACGATTCCTGCGGTATTATTTGGCTCATTAGCAGGGGTATATGTAGATCGTTGGTCAAAAAAGGCAGTTTTAGTCTTTTCTAACCTATTTCGAGGTATATTACTCTTAATATTGCCCTTTTTACTTTGGTTGGCTGATGGTAA---AGCTATTTTA---------------------------------------------------------AGTAATTTATCTTGGGGCTTTGCTACCTTACTAGGTATTACCTTTCTTGTTTCTACCTTAACTCAGTTTTTTGCCCCCGCAGAGCAAGCAGTAATTCCTTTAATCGTCAAAAAACAAGATTTACTCGCAGCCAATTCTCTTTACACTACTACCATGATGGCATTACTGATTATTGGTTTTGCTGTGGGAGAGCCTTTACTAGATATCGCAGACAGTTTAGTAGGTAGCTGGGGTTTTCCTCAAAATATTGGTAAAGAAGTTTTGGTAGGAAGTGCTTATGCTGTTGCAGGTATTATTTTAATTGCATTGCAAACCAAAGAAACCAAAAAAGATCAAAGCCAAACAGAATCCCATCCGTTACAAGATATCTGGGAAGGGGTGCAATATCTGGGAAAAAATAACAAAGTTCGCAATGCTTTAATTCAATTGATAGTGTTGTTTTCTGTGTTTGCTGCTTTAGTAGTGTTAGCGGTAAGCATGGCGGATAAAATACCCCAACTAGACGCAGATGAATTTGGTATTTTACTGGCTACTACAGGGTTAGGAATGGGAGTGAGTGCTGCTATTGTGGGTAATCTCGGACAAAGATTTACTAATGCTCAATTAAGCTTTGTCGGCTCGATAGGAGTAGCATTGTCTTTAGTAGGTTTATCCCAAGCTACTCAAAACCTCTGGTTAGCTCTAGCTATGACAGCTTTAATGGGTGCTTTTGCTGCATTGATTGGAATTCCCATGCAAACCACCATTCAATCCCAAACCCCTCCTGATATGCGGGGAAAAGTCTTCGGTTTACAAAATAATGTAGTAAATATTGCGCTTTCTTTACCCTTAGTATTAGCAGCCGAAGCAGAAGCCCATTTTGGTTTAGAATCAGTGATCTTAGGTTTGGCTGTGATTGTTTTGATAGGTGGAATGTTTACTTGGTATCTGGCTTTGAGAAATACCACTGTTAAACAG---------------------------------------------------------------------ATGAAACCTATTTTAATTGTGATTTGTGGTGCAACTGCTAGCGGAAAATCTAGCTTAGCTCTCCAATTAGCGCAACGCCTTTCAACAAGCATTATTAGTGCTGATTCTCGTCAAGTGTATCGTGAATTTGATATTGGTACGGCAAAGCCATCTCTTGCAGAACAAAAATTAGTACCCCACCACCTAATAGATATTTGCGAGCCTACTGAAACCCTAACCCTAGCAGAATACCAAGAACAAGCTCAGGCTTTAATTGCC------------------------------------------------------------------------AAGGAAAATATCTCTTTATTAGTCGGTGGTACGGGATTGTATCTCAAAGCCATTGTCAAAGGTTTAAAAATTCCTCGCGTCTCTCCTCAACCAGAATTGCGATCGCAATTAGCTAATTTAGGACAAACTCAACTTCATAGTTGGTTATCTCAAGTTGATGGTGTAGCAGCTAGTAAAATTCATCCTAATGATGCTGTGAGAACCCTAAGAGCCTTAGAAGTCTATTACGTTACAGGAAAGCCTATATCCGCACAACAAGGCGAAAATAAACCTACTTATCCTATTTTACAAATTGGCTTAGACAGTGAAACCAGTG---CTTTAGATTATCGGATAAAAATCCGCACCCAGCAAATGATCGAACGAGGATTTGTGATTGAAGTAGAGCAATTATGTCAAAAGTATGGGACAGATTTACCCCTGCTAAACACTTTAGGTTACGCGGAGATTAAACAATACTTAGCAGGAGATCTTAATTTACAAGAAGCGATTTTTGAGACTATTTTACACACCCGTCAATTTGCTAAAAGACAACGAACTTGGTTTAGAGGCGATCGTCATATTAACTGGTTTAATACCAATAGTGACAGTTTATTAGATGATATCTGGCAATTGCTCCAAGATTTTCTAGCAAAACACCAGAAT------GTGGTAACGCTCTCTAGTCCCGCAATGGGAGGCGGTCGCGACCAGACTTCTACTGGCTTTGCCTGGTGGGCTGGTAATGCACGTCTAATCAATCTTTCTGGTAAGCTACTGGGCGCACACGTTGCTCACGCTGGCTTAATTGTTTTCTGGACTGGTGCAATGACTATTTTTGAAGTTGCACACTATGTTCCTGAAAAGCCCATGTACGAACAGGGCATGATCTTAATTCCTCACCTAGCCACATTAGGTTGGGGTGTAGGTCCTGGTGGTGAAGTAATCAATACCTATCCTTACTTCGTTGTTGGTGTATTACATTTAATTTCTTCTGCGGTACTTGGTTTGGGTGGTATTTACCACGCAATCCGTGGACCCGAAGTATTGGAAGAATACTCCAATTTCTTTAGTCAAGATTGGAAAGACAAAAACCAAATGACCAACATCATTGGTTATCACCTCATTCTTCTTGGATTAGGTGCATTCCTTCTTGTCTTCAAAGCGATGTTCTTTGGTGGTGTTTACGATACCTGGGCTCCTGGTGGTGGAGATGTTCGTCTCATCACTAACCCCACTTTAAACCCTGCTGTTATCTTTGGTTATCTAACTAAAGCTCCCTTCGGTGGAGAAGGTTGGATTGTTGGTGTTGATAACATGGAAGACATCATCGGTGGTCACATCTGGATTGGTTTGATTTGTATCTCTGGTGGTATTTGGCACATCTTAACCAAACCTTTTGGTTGGGCGCGTCGTGCTTTGATCTGGAACGGAGAAGCATACCTTTCTTACAGTATCGGTGCTGTGTCTTTCATGTCATTTATTGCCTCTACCTTTATTTGGTTCAACAACACTGCTTACCCCAGTGAGTTTTTCGGACCTACTAACGCAGAAGCATCTCAAGCTCAAGCTTTTACTTTCTTAGCTCGTGACCAACAAATGGGTGCTAACATCGGTTCTGCACAAGGTCCTACTGGTCTTGGTAAATACTTAATGCGCTCTCCCACTGGTGAAATTATTCTTGGTGGTGAAACCATGCGCTTTTGGGACTTCCGTGGTCCTTGGTTAGAACCCATGCGTGGTCCTAACGGTATTGACTTGGACAAAGTAAGAAATGACATTCAGCCTTGGCAATTACGCCGTGCTGCTGAATACATGACTCATGCTCCTAACGCTTCCATCAACGCTGTAGGCGGTATCATCACTGAGTCTAATTCTTTCAATTTCGTAAACATCCGTCAGTGGTTGGCTTCCTTCCAATTCTTGATGGCTTTCTTCTTCCTCGTAGGTCACTTATGGCACGCAGGACGCGCTCGTGCTGCTGCTGGTGGTTTTGAGAAAGGAATTGAACGCGAAACTGAGCCAGTATTAGCGATGCCTGATTTAGAC---ATGACTATTAGAGTAAGGATTGCTCCTTCACCCACAGGTAACTTACATATTGGCACAGCAAGAACGGCGGTATTCAATTGGTTATATGCTCATAACCAAGAAGGTAAATTTGTTTTAAGAATTGAAGACACCGATCTAGAGAGATCGCGTTCTGAATATACTGAGAATATCAAGTCTGGTTTAGAATGGCTTGGTCTAACTTGGGATGAGGGACCTTTTTTCCAAACTCAACGGCTAGATAAATATACAGCAGCGATTCAAACTTTGATCGATCGAGGGTTAGCTTATTCTTGCTACTGTACCCCTGAAGAGTTAGACAAAATGCGGGAAAATCAAAAAGCTAAAGGTTTGGCTCCCCGCTATGATAATCGCCATCGCAATCTCTCTTCAGAAGAAAAAGCAGCTTTTGAAGCCGAAGGACGTAAACCAGTCATTAGATTTAAAATTGACGACGATCGCGAAATAGTTTGGCAGGATAAAGTTAGAGGTAGAGTATCTTGGCAAGGAAGTGATTTGGGTGGTGACATGGTAGTCGCTCGTGCTGGA------GAGACAGAAGCTATTGGACAACCCCTCTATAACTTAGCTGTAGTAGTAGATGATATTGATATGGCAATTACCCATGTCATTCGTGGAGAAGATCATATTGCTAATACTGCCAAACAAATTTTACTTTATGAAGCTTTGGGCGCAAAAGTACCTGAATTTGCCCATACGCCTTTAATTCTCAACCAAGATGGTAAAAAATTGTCTAAAAGAGATGGGGTAACATCTATAGATGATTTCCGTAAAATGGGTTTTCTCCCCGAAGCATTGGCTAACTATATGACTCTGTTGGGTTGGACTCCCCCAGATTCAACCGAAGAGATTTTTACCCTGGAAGAAGCAGCAACTAAATTTGATTTAGGGCGAGTTAACAAAGCGGGTGCAAAATTTGATTGGGCAAAACTAGATTGGATTAACAGCCAGTATTTGCATAAAATGCCAGCTAATGAGTTAGTAGAGTTATTAATTCCCTATTGGCAATCAGCAGGATATGAAGTTAACCTAGATAGCGATCGGTCTTGGCTAGAAAGTCTTACTGCGATGGTTACACCTAACTTGACTCGTTTAGCAAATGTGGTTGAAGAAACCAAGCTCTTATTTGGAGAATCTGTAGAGTATACCGATGAAGCTATCGAATTTCTGAAACAAGAAGGAGTCGATCTGGTTTTACAAGAAGCTATTACTGCAATTGAAGAAGCTGACACTTTAGAAACAGCAGACGCTAAAGGAATTATCAAGCAAGTTACTAAAAGTCAAAAAGTTAAAAAAGGCTTAGTAATGCGATCGCTACGTGCTGGTTTAACAGGAGAAATGCATGGTCCTGATTTAATTCAGTCTTGGGTTTTACTAAACCAAAAGCAATTAGATCGAGGGCGTTTAAGCAAAGCTTTGAGCTTAATT------------------ATGACCAGTCGTCTTCGTAATGCTGTCACTAATCAAGAATTTCTAATTACCGCAGAAGTTGCTCCTCCAAAAGGTAGTAACCCAACCAGAATGCTAAAAGTAGCACAAAAATTAAAAAATCGTGTTCATGCTGTAAACATCACTGATGGTAGCCGTGCGGTATTGCGAATGTCTTCTTTAGCTGCTTCGGTAATCTTGCTTAATAACGGTATTGAGCCAGTATGTCAGGTCGCTTGTCGAGATCGCAATGTTATTGGTTTACAAGCTGATTTAATGGGAGCATCTGCTTTAGGAATTACTAATATTTTGGCATTAACGGGCGATCCTGTAAAAGCGGGAGATCATAAAAAAGCCAAAGCAGTATTTGAATTAGAATCAGTTAGATTACTCAGACTGATTAACAAACTCAATCAAGGTATTGACTTTAATGATAAAAAATTACCCGATGAGCCTTTAAACCTTTTTGCTGGTGCTGCTGTGGATCCACAGTTAAAAAGTTGGTCTGGTTTACAAAAACGTTTTGAGCGCAAAATCGAAGCAGGAGCGCAGTTTTTTCAAAGTCAAATGATTACAGATTTTGATAAATTAGACAAATTTATGGCTCAAATTGCTTCTGTGGGCAATAAACCCATACTAGCAGGTATTTTTCTGCTAAAATCAGCTAAAAACGCCCAATTTATCAATAAATATGTTCCAGGGGTAGATATTCCCCAATCAACTATCGATCGCCTAGCCCAAGCCACAGACCCCTTGCAAGAAGGAATAGCGATCGCAGCAGAGCAAGTCAAAACCGCTAAAACCTTATGTCAAGGTGTTCACTTAATGGCAGTTAAAAAAGAAGAATTAATCCCCGAAATTCTCGATTTGGCAGGAATTGAAGCGATTGATGAT---------------------------------------------------------------------------------ATGAAAACCAAATTATTTGCCACTGTCGGCGCACTTTTTGTACTAGCAACTACATTTCCCGTACAGGCAGAAAATCCCAGCCATGTAAAGCAGTTACTCTCTACAGGCGAATGTTATCGATGCGATCTTAGTAATGCAGATTTACAGGAAGCCCATCTTATTGGTGCAGATTTAAGAGAAGCAAACCTAGAAGGTGCTAATTTATTAGGCGCGAACCTAGAAGGTGCCGATTTGACTGGTGCAAACTTAGAAAATGCTGATTTAACTGCTGCTTATTTGACCAACGCCAGTTTCAATGATGCTGATTTAGATAGTGTTAATCTGACTGCTGCTACAGTAATTGATGCTGATGTATCTGGTGCGTCAATGATTGGTTTGGATGTTACCAGTGCTACTATCTATAACACTGGTATTGGTATTGGTGGTGGAGACGAT---------------------------------------------------------------------------------------------------------------------------------ATGTCATCTTCAGCCCAAAACTTTCAATGGTTGCATCGAGGAACAAGTGAAATTTTCCCTAACCAACCAGAATCCAATAATCCAGAAGAAAACCTGGAACAGAGAATCCTCAATAGCGATCGCCCTTTACGGGTTAAACTAGGTATCGATCCCACTGGGACAGATATTCATCTCGGACATAGTATCCCTTATCGAAAGTTACGGGCGTTTCAAGATGCAGGACATATTGCAGTGGTGATTATTGGGGATTTTACCGCCCAAATCGGCGATCCTACAGGAAAATCTGATGTTCGTCGTCAGTTAACCCCAGAAGAAGTCAAAGCTAATGGAGAAACTTATCTCAAGCAATTACGCCCTATTCTCGATTTTGATACCCCTGGTAGATTAGAAATTCGCTACAATTCCGAATGGTTGAGCCAATTAGATTTAGCGAAAATCCAAGAACTGCTAGCTACGATGACAGTAGGTCAAATGTTAGCTAAAGAAGGTTTTGCCGAACGCTACAACCAAGAAAAACCAATCTTTCTCCATGAGTTTTTATATCCTTTGATGCAAGGCTACGATTCTGTTGCTGTAGATGCGGATGTGGAATTAGGAGGAACAGATCAAAAATTCAATATTGTTGTGGGTAGAGATTTACAGCGACACTTTAAGAAAAGACCACAGTTTGGCTTACTATTACCTATTCTGTTAGGCACAGACGGAGTACAAAAAATGTCTAAATCTCTTAATAACTACGTGGGGTTACAAGAAGATGCTTTATCCATGTATTCTAAGTTGGAAAAAACCCCTGACGCACTGTTACCAGAATATTTTGAATTACTAACTAACCTCGATTTAACTAGCCTTCCCGAAAATCCCAGAGAATGTCAACAGAAATTAGCTGTAGAGATTGTCTCTCAGTTTCATGGTAAAGATGCAGCTCAAAAAGCACAACAAGATGCCATAGAAATAGTTAAA---AAAGGTGG---TGCGGGGAGTGATAGTGTACCTAAATATTCCCTTGCAGAAGTAGAATTTCCTGCCAAAATTTTTTATATTCTAAATGTTAGCGGATTATGTAAAAGTAGCGGAGACGGTAGAAGACAAATCAAAGGGGGTGCAGTGCGCTTAGACGGAGATCGCATTACTGAGGAAAATCTTACTTTTAATTCCCCTGATGAGTTATCTGGAAAGGTATTACAAGTAGGGAAAAAAAGATTTGTACGGTTAGTT---------------------------ATGAGTAAAGAAGCAAATATTCTGGTTAATTTAGACCACGAAACTTATTTGGCTCATTGTCAATGGATGGCAAAAGCGAGGGAATTAGCGCAACAAGCAGGAGAAGCAGGAGAGATACCTGTAGGGGCTATTATTATTGATGGAAATGGTAAAGTAATAGCTAAAACAGCCAACTACAAAGAAAGAAATTGTGATGCTACTGCCCATGCAGAGATTTTAGCGATCCAAACAGCTAGTAAAACAAAACAGAATTGGCATCTTAATGATTGTACTCTATATGTAACCTTAGAACCCTGTCCGATGTGTGCGGGGGCGATTATTCATAGCAGAATTAAATTATTGGTATATGGTGCTGACGATCCTAAAACTGGAGCAATTCAGACTGTCTTGAATATCCCAGATAGTGCTGCTTCCAATCATAAATTAACCGTATTAGGAGGAATTGCAGAAACAGAATGTCGTCAACAGCTACAGATTTGGTTTGCTAACAAAAGGAGAAAAAAAGCG---------------------------ATGCAAAACTTACGGAATTATTATGAAATTCTAGGTGTAACGAAGAAGTCTTCTAGCCAAGATATTAAGCGGGCTTATCGTTCTTTAGCCAGAAAATATCATCCTGACCAAAACCCAGGAAATAAAATGGCTGAAGAAAAATTCAAAGACATCAATGAAGCCTATGAAGTACTTTCTGATGCCACAAAGCGATCGCAATATGACCAGTTTAGTCAAGCTTGGGGGAAAAAAAGTAGTAAAACTAAAACTTCTAGATACA---------------------------------ATCCC------------------------TTTGAT---------------------------------AATTTTGTACGTAACGATCATC---------------------CTCCGCGAA------ATCGCACCCCTACAGCAGAGCGTCCCCGCAGTACGAGGGTAGAT---AGTACAGATTATCGTCC------AGGCACTACCAAAAGACAAAGGGTG------GTTTCTCGCCCTCCCAGAAGAGATATTGAAGCTAAATTAACCCTACCCTTAAGCAAAGCTTATCGCGGTGGTAGAGAGCGTATTCGCTTGGAAGATGGACGCTCTTTAGAGGTAGATATGCCTCCTGCAATGTTTAATGGGCAAAAAATTCGTTTGAAGGGACAAGGATTAGACGGCGGAGACTTGTATCTTAAAATTACCGTTGCTCGTCATCCTTTCTTTGAAATTCAAGGTACAGATGTCTTTTGTAAAGTACCCATTTCCCCCATAGAAGCAGTGCTAGGAGGTGCAATAGAAGTACCTACGATAGATGGTTTAGTCAAAATGAATTTACCCCCAGGAATACGCTCTGGTCAAAGATTACGTTTGGCAAATAAAGGTTATCCTGACAAAATCGGAGTGCGCGGAG---------------------------ATCAGTTAGTAGAAATTCAAATCGTAACTCCCAAACAAATCAGCGATCAAGAAAAAGAGTTTTATCATAAATTACGATTAATTGAAACATTCAAGCCCCGACAAAATATTATTCAAAGTTTG------------------------------TTGAATAGTGGAATTAGACTTTGGCTGCAACGCTTGACAGCAGCCGCATTCTTAGGCGGACAAACCATAGTTCATCTCTTGAAAGCGAAAATTAATCGTCGTAATACTATGGAACAGATGGCAGCAGTAGGCCCTGATTCTTTATGGATTGCTTTGGTAACGGCTGCTTTTGTGGGGATGGTATTTACCATTCAAGTAGCACGGGAATTTCTTGATTTTGGTGCAGGACAAGCAGTAGGAGGGGTTTTAGCTTTAGCTTTAGCTAGAGAATTAGCTCCTGTATTAACCGCAGTCGTGATAGCAGGTAGAGTAGGTTCGGCTTTTGCAGCCGAAATCGGCACAATGAGAGTTACAGAGCAGATTGATGCTCTTTATGTTCTGAAAACCGACCCCATTGACTATCTGGTAGTACCCCGTGTTATTGCTTGTTGTTTGATGTTACCGATTTTGACCTTACTTTCTTTAGTTGTGGGAATTACTGGAGGATTAATTATTTCTAGCAATCTCTACGGTATTTCTCAAGTAGTATTTCTCGATTCGATACGTAATTTTATGCAGATTTGGGATTTATTGAGTGCTTTATTTAAAGCTGTAGTTTTTGGTGGGTTAGTCGCAGTTATCGGTTGTAGTTGGGGACTGACAACTACTGGAGGAGCCAAAGGAGTAGGACAATCTACTACTACGGCGGTAGTTACTGCTTTACTAGCTATATTTGTTACTAATTTTTTCTTATCTTGGTTGATGTTTCAAGGACCAGGAAGTGCTTTAACTAATATGGCTAGTAATCCAGAGTTGTTCATTGGAAGCGATCAAGATTTTTCTTTGGAGCTTCAGACATTAAGTAACCCAGAAGGAGAACTTCATCTAAGATTTTTCTTGCCTTCTGGAAAAGAATTTGCTCTACCAGCCACGGGCATTGCAGAGGTTTTACAACAAGCTCCTGATGAAATTGCTCCCATACCCAATGCTTCTCCCTTACTTTTGGGAACTATTAATTTAAGAGGAAAAATTGTCTGGGTCGCTGACCTCTGTCAATTTTTGGGAGACTCAGGCAGTCTCAATACTGACAGACCAACTATTCCTGTCATTGCAATTGAAAACCAAGAACAAGTTTTGGGCTTGGCAATTGAAAAGATTGGAGATATGGATTGGCTGGATTTAGATAACTTAGAAGCAGTGAGCGAATTGCTCGATAGTATGACTCCTTTTGTATCGGGTCAATGGCAATGGCAGAGAGAAGAATTGGAAGTTTTAAATCTTTTAGATTCCTCGAAGATTTTGCGTTCAGCAAGATGGGCAGCC---------------ATGAGCAAAGTTCTAATCGTAGAAGATAGTTTGGCACAAAGACAAATGATCTCTGACCTACTCAAAGGAAGTGGTCTGAAGGTCATTGTTGCTTGCGATGGGGTAGAAGCTCTAGAACATCTGGAAAAATTTAATCCAGATATAGTTGTTATGGATATTGTGATGCCACGGATGAATGGTTATGAACTTTGTCGTCGTCTGAAGGCAGACCCTAAGACACAGAATGTTCCTGTTGTGATGTGTTCTTCTAAAGGAGAAGAATTTGACCGCTACTGGGGAATGAAGCAAGGAGCAGATGCTTATATTGCGAAACCATTTCAGCCAGTAGAGTTAATTGGCACGGTTAAACAGCTACTTCGGGCT---------TTGGCAGAAATACAAAAGCAAAGCAAGGGTTTTATGGGAGGGTTTGAGACGAAGCTCAAGCTCTTAGCTTGTCAAGGTAACGACCGTAGCTGGAATGTTGTGCCAGGAAACGAATCTATCACCATAGAAGATACAGGAAATCTGGGTGATGGAGCTTTGGTAATGGTAAATCTGAGTTCTAATAACCAAATACAAGGAACTCTCGAACCTGCTTCTACGAGAATTATTGGTATACTACAAAGCTTTTCTCGTCTGTTAGAGAAAAGTAAAAGTCAAGAAGAAGAAATTGAAACTTGGAAAGAATCTTTAACCATTCAGAGTGAACAGCTAAGTTCGCGTGAGTTAGAAATGGAAACTCGCCTAGAACAGCTAGAGAGAATGGAGGAAGAGTTTAATCAATTTGAAGCACAACGCCAAGAAATATCAGCAGCGAGAGAAGAAGCAGAGCTCTTAAGAAAAGAGCTAACTCTTAAAAGTCAAAAATTAGCACAAGAAAGGGAACAACTTCAGCAGGAACAACAACGTCTGGAGCAAAATTTTCAAGAAGGTAAGTTTCTGGATGAA---------AAACAGGCTGCGGAAATACAAAGTCTGCTAGATTCTTTGTCTTCTGAGATTGATTTTACAGGTTCTTGGGGAGAACATTTACACTCTTGCTTGAGTGCTATCGACCAGCAGCAAGAGCTTTTCACCAAGCATTGGCAAAAACTGGAGCAGAATCAAAAAATTATTGAGCAAGACAGACAAAAATATCTTCAGTCTCAATCGGCACTTAACAATGCTCAACAAGAGCTAGATACTTTGGTAACTTCTATTGATGGAGCTAAACAGCAGCTACAAAAAAAGCAACAATCACTCTTAAGCAAGCAAGAGATCATTGCAATTTTAGTAGAACAAGAAAAGTTGCAAGCAGAAATCCAAGATAGTTTAGACTTTGCAGGTATTGAATCTTCTGGTATGGCACTAGACCAAAAGATCGATATTCAAGCGCTGGAAAATATGCCTTTATCTGAACTGGAGAAGATTGTGACTAACTTAGAAAAAGATTTTCAGAAGATAGCGCAGTTTGTTCAAGATCAAGAAGAAGAATTAAGCTGGCAATGTCAAGCCGTAGCAGAATTAGAACAAAAAATTCAAGAAGCTAGTGAATTCGATCGCCTGGCTTTGGATCACGAACTGGCAGAAGAAAAAGAAGCGAAGAAAATGCTGGATGAAACCTTGGTTGGTCAACGTCGTTCGTTAAAAGAAAGACATGAGCGATTTTTACAGCATTCACGAATTCTCAAACGTCGCCAGGGTGTATTTGATTTGGACGCAGAGCTTC------AAACTGTTGATTTAGAACCGATTAAAAATACTTTGCAGCAACAACAAAAGAATCTTTTACAGCAAAAGGAGTTGTTAGAGTCGGAAGTGGCGAGTATTCAAGAAAATATTACTACTTTAAAAACTGACCTGGAACAAAAAACAACTAAAGAAGAAACTTTAAATCGCAGTATTCAAGAACAAGTTGATGTGTTGGAAAAACAAAATCTGACCATTACGAAAATGCAAGCAGAGTTGGATTTTTATCAGGAGAATTTACAATCTCTGCAAGATGGATTGAATCAAATTAGAGAACAGCTTGAAACTATAAGTTCTTCGATAACGGATGAAGATCAAACAGGTCAAAGTCCCAGTGAGGTGTTAACAGAGATAGACCGTATGATTAAGGATTTAGTTAGTACA------------------ATGGAAGTAAGTTTTCGTGAATTTAATCCTTTTGATGTTTGGATTTGGCTGGAATTTGAAACTGTTCCCTCTTTAATGGAACAACAGTATATCGAAGAACTGTTTAACTCTTGGTTTTACCTCGGCAAATTAGGCGGTTTTAATGCAGAAAATCTTCAAGTACAAGAGACAGGTATTGAAATTAGCTATATGGATTACGATACAACACAATCTAGCGAAAATTTAATGTCTTTGATGCACAATATGGGAAGTTTTGAGTTTTTAGGTACATGGGGAAGGTGTTGGTTCGATCTTGGTACTAGCGATTTAATAGCTATAGATGTTTTAATTAATGCTATAACTCAGTTAAATAAAGACTATGCCTTGGTTAAGCAATTAATTATCGGTGGAGAAAATGAGGACTGGTCAGTTCAAGAACAGAGTAATTTTCTTGAGAGT---------------------------------------------------------------ATGTCTTTAGAAACAAAGCCCAGAAAGCATCAAATTCATCGTGAAATTTTACCCAACGGTATTATTCTGCTAATTGTAGAAAATCAGGCTGCGGATTTAGTATCAGGTCGTTTTTTCTTTAGTAATGCAGGCTCAATTGTTGAAAGTCCAGATCGAGCAGGGATATCTAATTTAGTATCTTCTGTAATTACTAAAGGAACAAGAAACCTCTCCGCACTAGAAATTGCCGAACAAGTAGAATCTGTTGGTGCTGGTTTAGGTGCAGACAGCAGCACAGACTATTTTGCTCTTAGTTTGAAAACGGTTTCTACTGATTTTCCTGCCATGCTGAAGCTTATAGGAGAAATTATTCAATTTCCTACTTTTCCCCCCGCAGAAGTAGAATTAGAGCGAAAAATCGCCTTGCAGACTATTCGTTCCCAAAAAGAGCAGCCTTTTAATGTCGCTTTTAGTCAGCTTCGCGAAAATATTTATGGTCAACATCCCTACGGCGTATCAATCTTGGGGAAAGAAGACAGCGTAGCTAAATTAACTGCGGAAGATTTAAAACAATATCATCAAACTTATTTTCGTCCCGATCATCTAATTATCAGCCTTTCTGGTCGTCTCACCAAACAAAAAGCTATTAATTCAATAACTGAAATATTTGGTAACTGGCCCATTCCTGACACTACTTTGACTGTCGAGCAATTACCTGCTATTGATACTGAATTTTCAGAAAAAATCACTTTTCAAGATACCCAGCAATCTATTGTCATGCTGGGTTATAAAGGCGTTGGTGTAACAGAAGAAGCCTATCCTATACTAAAATTAATCAGTACCTATTTAGGAAACGGCCTTTCTAGTCGCTTATTCGTCGAATTACGGGAAAAACGCGGTTTAGCTTATGATGTCTCGGCTTTTTATCCCACTCGTTTAGAACCTGCTCCTTTTGTAGTTTACATGGGTACTGCTCCCGAAAATACCGAAATTGCCATAGATGGTTTACGTCAAGAAGTGGAACGCTTGAGCCAGATAAAATTAAGCGAAGCAGAATTACAAGGAGCCAAAAATAAGCTTTTAGGACAATATGCTTTAGGTAAACAAACCAATGGTGAAATTGCGCAAATTTATGGCTGGTACGAGAGTTTAGGTTTGGGAGTAGATTTCGATTTTGAGTTTCCTGAAGCTATATCCCAAGTTACCCCAGAAATGATTCAAGAAGTCGCCAATACTTATTTAACCAATCCTTTTATCTCTATTGTCCGTCCAGAA------------------------------ATGGTGCAAGTATCGACTCCTCTCGAAACCCCGACCTTACCAGTAAAAGTTGTTCAACTAAGTAATGGCTTAACTGTTATCCACCAACATATCAGCGTAACACCAGTGGTAGTGACAGACGTGTGGCTCGGAGCAGGAGCACTTGCTGAACCCGAACCCTGGTCGGGAATGGCTCATTTTTTAGAACACATGATTTTTAAAGGCTCTCCCCAGGTAGAAGTTGGTGAGTTTGATTGGGTAATCGAGAATACTGGAGGAATGGCTAACGCTGCAACTAGCCATGATTATGCCCATTTTTATCTCGCTACCGCTAATACCCATCTCGAACAAACATTACCCTATTTATCTGAAATCTTACTTCACGCATCTATTCCTGATGATGAGTTTATTCGAGAAAGGGATGTTGTCTTAGAAGAAATTCGCGCTAGTAATGACGATCCTGATTGGTTAGGTTTGCAACTTCTCTATCAAACTCTCTATGAAAACCATCCTTACAAGCGTTCTATTCTAGGAGAAGTCGAACTGTTAATGCAACATACTCCCGACTTAATGCGCTGCTTTCATCGCACTCACTATCAACCAGAAAATATGACCGTAGCCATAGTAGGAGGGATTGACCAAGAATCTGCTTTATCCATAGTCGAGCGAACTTTTAATAACTTTGGTGTGCGTTCTGAATGTCCTTCTTTCACAATAGATGCCGAACCTCCTCTACTCAGCAATCGCCGTCAAGAATTAAAATTACCTCGTATCGAACAGGCTCGCTTATTGATGGGCTGGATAGGACCTTCTGCGGAAAATCTTGAGCAGGGAGTGGGTTTAGATATTCTGTCGGTAATTCTTGCGGAGGGTCGTTGCTCTCGCTTAGTAGATGAGTTGAGAGAAGAAAAACAATTAGTTTTAGATATTTGCAGTACTTTTTCTTTACAGCAAGATTCTAGTGTCTTTGCCATTAGTGCCTTGCTCGATACCCCAGACTTATATCTGGTAGAAAAGATAATCTGCAATCATTTATGGCAATTAGCAACCGAACCCATCTCAGCCAAAGAGCTAGCTAGAGCCAAGCGTTTACTGATCAACGACTACATTTTTTCGACTGAAACCCCAGGACAATTAGCCAGTATCTACGGTTATTACAATACTATTAATTGTTTAGAGCAGTGCTTATCCTATTCTGCTACTGTAGAAAGGCTTACCGCCGAACAGTTACAGCGTTTAGCTGGTGCTTATCTCTCACCAGAACGCTATGCTAGTGTGATACTAAAACCT------ATGGCTAAACCAAAACAAATATATGTATGTAGCAACTGTGGGGGGGAATACAACCAATGGTTTGGGCTGTGTAAGAACTGTAATGAGTTTGGTACTATCTCCGAAGAACCCATTGATGCAAATAATAAAGGATTTAG---CCGTGGGGGTTGGCAAAACGCGAAGCATA------AT---AATGGCGGAAGTGTACCTGGAAAGCCTAGAGTTTCAGTTAAGTTTGCTGAGATTAATAATGATGAGCAAGCACGCTTCCCTTCGGGTTATGGGGAGTTAGACAGGGTTTTGGGGGGTGGTGTTGTTCCTGGTTCTTTGGTCTTGATTGGGGGCGATCCTGGTATCGGAAAATCTACTTTATTGTTGCAGGTGGCAAATCAGTTATCGGTGCGTTTACCCCGTATTTTATATGTGACAGCAGAAGAATCAGGACAGCAGGTTAAATTAAGGGCTTCTCGTTTGGGCGTGGAAGGTACGGGTAAAACAGTAGTGCCAAATAGT---------AAGA---------------------------------------------------------------------------ATAA---------TGGTAACGGTAAAAAAGCAGAACAGGTAGAAAATAATCTCTATGTAATGCCTGAGACAGATTTAGAAGAAATTTTGCGGGAATTAGAGTCTTTAAAGCCCCAAGTAGCAGTAATTGATAGTATTCAGACTTTACACTTTGCTGCTTTGACTTCTGCACCTGGTTCAGTAGCCCAAGTTAGAGAATGTACTTCAGCATTAATGCAGGTAGGAAAACGAGAGAATATTACATTACTAATTGTTGGTCATGTTACCAAAGATGGTGCGATCGCAGGGCCTAGGGTATTAGAACACTTAGTAGATACGGTACTTTATTTTGAAGGCGATCGCTATGCTTCCCATAGATTACTGCGCTCTGTTAAAAATCGTTTTGGTGCAACCCACGAAATTGGTATTTTTGAAATGGCTGACAAGGGGTTAGTAGAAGTTGATAACCCTTCGGAATTGTTTTTAGGTAACCGAGATGAATTATCTCCTGGTACAGCAACAGTAGTCGCCTGTGAAGGAACACGTCCCATTGTAGTAGAGTTACAGGCTTTAGTTAGTCCTACTAGCTATACTTCCCCCAGACGTTCGGCGACAGGAATCGATCACAATCGCTTACAACAAATCCTAGCTGTTTTAGAAAAAAGAGTCGGTATTCCTCTATCTAAACTAGATGCTTATATGGCTTCTGCTGGTGGTTTAACCGTTACCGAACCCGCAGCCGATTTGGGAATTGCCATTTCTTTAGTAGCTAGTTTTCGCGATCGCACTTTGGATCCCCGCACTGTCTTAATTGGGGAGGTGGGTTTAGGGGGACAGGTACGCTTAGTATCTCAAATGGAGTTGAGGTTGAAAGAAGCAGCTAAATTGGGCTTTAAACGGGCGATCGTCCCTAAAGGACAGAGTTTACCCGATGATATCGGCTTGGAAGTGATTTATATCTCTAAAGTAATCGATGCGATTATTGCAGCTATTCCTTCAGATCGCAATATTGCTAATGAAGATTTTTCGATGACAGATGAAGAG------------------------TTGGAAACACATAAAGAAAAAATTTTAGTAGTGGATGATGAAGCAAGCATTCGTCGCATCTTAGAAACCCGTCTCTCTATGATTGGTTACGATGTCGTAACGGCTGCGGATGGAGAAGAAGCTTTGGAAACTTTTCGGGTTTCCGAACCAGATTTGGTAGTTTTAGATGTCATGATGCCTAAACTAGATGGCTATGGCGTATGTCAAGAATTACGTAAAGAATCAGATATCCCTATTATCATGCTAACTGCTTTAGGAGATGTGGCAGACCGCATCACAGGCTTGGAATTAGGGGCAGATGATTATGTCGTAAAACCCTTCTCTCCTAAAGAATTAGAAGCGAGAATCCGTTCTGTATTGCGTCGCGTTGATAAAAATGGCGCACCAGGAATTCCCAGTTCAGGAGTGATTCATGTCAGTTCAATCAAAATTGATACCAACAAACGCCAAGTATATAAGGGAGACGAACGTATTAGACTTACTGGGATGGAATTTAGCCTCCTAGAATTGTTAGTTAGTCGTTCAGGGGAACCCTTTTCCCGTTCGGAAATTCTGCAAGAAGTTTGGGGTTATACTCCCGAACGCCATGTAGATACCCGCGTGGTAGATGTCCATATTTCTCGTCTCCGTGCCAAATTAGAAGATGATCCTAGTAATCCTGAACTAATTTTAACAGCTAGAGGTACAGGCTATCTCTTTCAACGCATATTAGAAGCAGGAGAAGAC------------ATGGCAAAATCAGATTCTAATGGGGTATTGCGTTTACTACCCCTAGTTATTGGCGGTTTGGCGGGTACTTTGCTGTTGCTAAATCGCTTATTGACCGCAGACTTGACAGTTTCTCAAGCTCGTTCTGACGCTTTGGGTATTATTGAAGGTGCAACTTTACTTTTAATTGGCTTTTTGTGGCAACAAATTCAGCCACGATCGCCTGAAACTGTTACTTTGATTGGAGAACAAGGTTTTAAATTATCTCAAGGATTATCAGAAGCAATACAAACTGAGCTTGCTTGGGCTTCTCATTTGATTTTAACCAATACCGTAACGCGATCGCTTGTTGTTTATTATGATGGTAAAACTATTTTACGTCGGGGTATTTTAGGCAAAAACGATCGAGTAAAACCTGGTGTAATTGTCAGTAAAGTTTTAGCTCAACAAAAACCAATTTATTTAGTAAAACTCGCTCTCTATCCAGGGAAAATCGAATTTGATTATTTACCAGAAAATACCCAAGGAGTTATCTGTCAACCCATAGGAGAGCGGGGGGTTTTAATCTTGGGTGCAGATACCTCCAGAAGCTACACTAAACAAGATGAAACATGGATCGAAGGCATTGCAGACAAATTAGCCATAACCTTATCTTATGAGGGA---------ATGATTGTAGTAATGAAAGTTGGTTCTCCAGAAATTGAAATTGAACGCGTTTGTAGCGAGCTAGAAACCTGGGGACTTACACCAGAAAAAATTGTTGGTAAACACAAAGTAGTAGTAGGTTTAGTAGGTGATACAGCTTCCCTTGACCCGTTACAAATACAGGAAACTAGCCCTTGGATTGAGCAAGTATTAAGAGTGGAGAAACCTTTCAAAAGAGCTAGTTTAGAATTTCGTCATGGCGATCGCTCTAAAGTGATTGTACCTACTCCCAATGGTAATGTAGCATTTGGTCAAGATCAGCCTGTAGTAATAATTGCTGGACCTTGTTCGGTAGAAAATAAAGAAATGATCGTGGAAACTGCGGTCAAAGTAAAAAATGCAGGAGCGAAATTTCTCAGAGGTGGTGCTTACAAACCTCGTACCTCTCCCTATGCTTTCCAAGGACATGGCGAAAGTGCTTTAGAACTACTCGCAGCAGCTAGAGATGCTAGTGGTTTAGGGATTATTACTGAGGTTATGGATACTGCGGATGTCGAAAAAATTGCTGAGGTAGCGGATATTCTGCAAATAGGTGCTAGAAATATGCAAAACTTCGCTCTGTTGAAAAAAGTCGGCGCACAGGATAAGCCTGTATTTTTAAAAAGGGGAATGTCCGCAACTATAGATGAGTGGTTAATGGCAGCAGAATATATTTTAGCAGCAGGAAATCCTAACGTAATTCTTTGTGAACGAGGAATTAGAACCTTTGATCGCAAATATTGTCGTAATGTTTTAGATTTAAGTGTAATTCCCGTATTACGCTCTTTAACTCATTTACCTATTGCGATCGATCCTAGCCATGGTACAGGAAAAGCAGAATATGTTCCCGATATGGCAAAAGCAGCGATCGCCTGTAATGCAGATTCTCTGATGATAGAGGTACATCCCAATCCAGCAAAAGCTCTCTCTGATGGGCCACAATCTCTGACACCAGAAAGATTTCAACAATTGATGACTCAAGAATTAGCAGTTGTGGGTCAAGCTATGGGAAGATGGCAAGAGACTCCTGTATCATTAAGCATT---ATGAACTTTAGTAACGAACTTTCCTTACTCATGCGGGCTTGCTACCCCCTGATATATATACCCACTACAGAAGAAGAAAGACTAGAAAAAGCGATCGCCGAAACCCTAAAAACTATGAGCAATCGCAATGTCTACATCTGGGATTTTGTGGAAGGTTATGAAAATAATCCTAACAATCAAGGCTTTGGTAAACGCAATCCCTTACAAGCTTTAGAATTTATTGAAAAG---TTACCTGAAAAAGTCGGTGGGGTATTTATCCTGCGTGATTTCCCGCGTTTTCTAGACGATGTTTCCATTTCTCGTAAACTACGTAACCTATCTCGTAGTTTAAAATCGCAACCAAAAAACATTGTGATTATCGCGCCTCAAGTGAGCATTCCCGAAGAATTAACCGAAATTTTCACCGTTTTAGACTTTCCTTTACCCAGTAGGGAAGAAATCAAACAAGAAATTAGCAGATTAATTTCCGCTACAGGACAACTACTGGCAGATAAACTACTAAACGATCTAGTACTCTCGGCCCAAGGGTTATCAATGGAAAGAATTAGAAGAGTTTTAACAAGAGCGATCGCTGCTCATGGTAAACTAGAAACCCCAGATGTCGAACTAATCCTCGAAGAAAAAAGACAATCGATTCGTCAAACGCAAATCCTCGACTTTTACCCCGCTACTGAAGAAATATCAGACATTGGAGGCTTAGATAATCTTAAAGACTGGTTACTCCGCAGAGGAGGCGCATTTAGCGAACAAGCCAGAGCCTACGGTTTACCCAATCCCAGAGGATTATTACTGGTGGGAATTCAAGGTACGGGAAAATCTCTCACCGCAAAAGCGATCGCTCATACTTGGCATTTACCCCTGCTACGCTTAGATGTGGGACGTTTATTTGCTGGTTTAGTAGGAGAATCAGAATCTCGTACCAGACAGATGATTAACCTTGCAGAAGCCCTTGCACCCTGTATACTTTGGATTGATGAGATTGATAAAGCCTTTGCTGGAGCAACAGGAAAAGGAGACGGCGGTACTACCAGTAGGGTTTTTGGCACGTTTATCACTTGGTTAGCAGAAAAACAATCCCCTGTATTTGTAGTTGCTACGGCTAATAATATCCAATCTTTACCTCCAGAAATACTGCGTAAAGGCAGATTTGACGAAATATTTTTTGTGGGCTTACCCTCTCAAACAGAAAGAGCAGCCATCTTTGAAGTACATTTAAGCAGATTACGCCCTCACAACCTGCAAAACTACGATCTCAAACGTCTTGCTTATGAAACCCCAGAATTTTCTGGTGCAGAAATCGAACAAACTCTAGTTGAAGCGATGCACATTGGTTTTAGTCAAAATCGCGACTTCACTAATGAAGATATCCTGGAAGCTGCAAGTCAAATAGTACCCCTAGCCAAAACCGCTCAAGAACAAATACAATTTTTACAAAATTGGGCAGCAGCAGGAAAAGCTCGTTTAGCTTCTCGCAACGATCGACTTCAA------------------------------------------------------------------------------------------------------GTGCTAGAAATTTGGGGGCGTAATCCTCTCCAGGGAAATGTCAAAATTAGCGGAGCTAAAAATTCTGCTTTAGTTTTGATGGCTGGCTCTCTACTGTGTCCTAAAGACTGTAGATTACGTAATGTGCCTTCTTTGGTTGATATTAGCCGTATGAGTCAAATTTTGACTTCTTTAGGCGTTAAATTAACTAAAAATGGTGATGTTTTAGATATCGATGCTAGAGATATTAATCCCACAGCAGCCCCCTACGATATCGTATCTCAACTGAGAGCTAGCTTTTTTGCAGTAGGGCCTTTGTTAGCAAGATTCGGCACAGTCAAAATTCCTCTTCCTGGAGGCTGTGATATTGGAGCAAGACCTGTTAAGCTTCATATTCAGGGTTTACAAGCGATGGGAGCAAGCGTTCTGATTGAGTCAGGAATCGTCCATGCTGATGTTAAAGGAAGCAA---CCGCAGACTCCAAGGAGCAAAAATCTATTTAGACTATCCTAGCGTTGGCGCGACAGAAACCCTGTTAATGGCAGCAACTCTGGCAGAAGGAGAAACTACCATCGAAAATGCTGCCCAAGAGCCAGAAATTGTTGATTTAGCTAATTTCTGTATTGCGATGGGGGCAAAAATTTATGGTGCTGGTACGAATAAAATTACCATTGTGGGAGTAGATCGCTTACACTCCGTAGACTATGCTGTGATTCCAGATCGCATTGAAGCAGGGACATTCTTAGTTGCGGGAGCAATTACCCATTCAGAGATTACTGTGTCTTCGGCGATCGCCGATCATTTAGTACCCGTAATCGCTAAATTAGAAGCAATAGGTTGTCGAATAATTAACGAGGGGG------------------------------------AAAATTGTTTACGCCTGATTCCTGGGGAATTAAAAGCTACAGACATTGAAACCTTACCCTATCCTGGCTTTCCTACGGATATGCAAGCTCAATTTATGGCATTGCTTTGTTTTAGTGAAGGTAATAGTGTTATTAGTGAAACTGTTTTTGAAAACCGCTTGCGTCATGTAGCAGAATTGCAACGTATGGGAGCAAATATCCGTCTTAAAGGCAATCATGCTTTAATTCAAGGTGTACCTTTCCTTTCTGGCGCGCCAGTAATGTCCACAGACTTAAGAGCCTCTGCTGCTCTAATTTTGGCAGGTTTAGCAGCCCAAGGGAAAACCATTGTTAGAGGTTTACATCACTTAGATCGAGGTTATGAAGATATAGAAAATAAATTAAGAAAATTAGGCGCAAGAATTGAACGTGTTACGGAAAGTAAT------------------------------------------------------GTGACAAATCAAATATTAACCAGCATCAAAAATCCTCTGATCAAGCAGGTTCGTAAGCTTCATCGCACCAAAGAAAGACAAAAGCAAAATCTGTTATTGCTGGAAGGTAACAATATTATTACCACTGCCATAAATCAGAATTATCCTCTTGTTACTGTATTTTGTACTCTAAAATGGCAGGAACGTCATCAGCAATTGTGGCGAAAAATAGTAATGAGAGGATCTAAAGTACAGTTAGTTAGTCCAGAAGTATTATCTGCTATTGCTACTACGGTTAGTCCTGATGGAATTGTGGCTATTGCTGACAGAAAGACTGCTCAAAACCCTGTAATTTCCCAGACAAAGCTAGGATTAGCGATTGAAAGACTACAAGACCCTGGTAATCTGGGAACAATGATCCGTACTGCCGTAGCTACTGGAGTTGATGGTTTATGGTTGAGTCAAGATAGTGTAGATTTTGATAACCCTAAAGTATTAAGAGCTTCTGTAGGAGAATGGTTTCGTGTACCAATAGCGGTAACTTTAGATTTAGTTTCTATAGTTAAACAACATCAACAGCAAGGTATCCAAATTATTGCTACTGTACCCCAAGAAAAAAAAACTTATTGGGAACTCGATCTAACTCGTCCCAGTCTATTATTGATAGGAAATGAAGGCGCGGGATTATCCCCAGAATTGAAAGCACTAGCAGATGAAGAAATTACTATTCCTTTAGCTAACCAGGTAGAATCTTTAAATGTGGCGATCGCAACTTCCCTAGTGCTTTATGAAGCAAAAAGACAACGTCAAAAGTCT------TTGTCTAAACGTTATTTATTTACATCAGAATCCGTCACAGAGGGTCATCCCGATAAAATTTGCGATCAGATTTCTGATACTATCCTAGATGCCTTACTAAACCAAGATAGCATGAGTCGTGTGGCTGCGGAAGTAGTAGTTAATACAGGCTTAGTTTTAATCACAGGCGAAATCACTTCTAAAGCGCAAGTTAACTTTGTGGATTTAGCTCGTCAAAAAATTGCTGAAATTGGCTATGTTCACGGAGAAAATGGCTTTTCTGCCGATAGTTGCTCTATTTTAGTCGCTTTAGATGAACAATCTCCTGATATATCTCAGGGTGTTACAGCAGCCCAAGAACAAAGGGATCGATTAAGCGATGATGAATTAGATAAGATTGGTGCTGGCGATCAAGGTATTATGTTTGGTTATGCTTGTAATGAAACACCTGAATTAATGCCTTTACCTATTAGTTTGGCACATCGGATGTCTCGCCGTTTAGCAACAGTGCGAAAGAGTGGCGAATTATCTTATCTTCGTCCTGATGGTAAAACTCAGGTATCAGTAATTTACGAAGATGGTAAACCAGTAGGCATTGACACGATTTTAATTTCTACTCAGCACACTGAATCTATTGGAGATATCACCGAAGGTAATGCAGTCCAGCAGAAAATCAGTGGTGACCTTTGGAAAATAGTCGTACAACCTGTTTTTGCTGATTTAACAATCAAACCTGATAATAACACCCGCTTCTTGGTTAACCCTACTGGAAAGTTTGTCATTGGTGGCCCTCAAGGAGATTCTGGTCTAACAGGAAGAAAAATTATTATTGATACCTATGGCGGTTATTCTCGTCATGGTGGTGGTGCTTTTTCTGGTAAAGACCCCACAAAAGTAGATCGTAGTGCTTCTTATGCTTGTCGTTATGCAGCAAAAAATCTTGTAGCTGCGGGTTTGGCAGATAAGTGTGAGGTACAGGTTAGTTATGCTATTGGTGTGGCTAGACCCGTTAGTATTTTCTTAGAAACTTTTGGTACGGCAAAAATTGATGAAGATCAATTACTAGAAATAGTTAAAGAACATTTTGAATTGCGTCCTGCGGGAATTATCCAAACTTTCGATCTCAGAAATTTACCAGCAGAGAGAAATGGTCGTTTTTATCAAGATGTAGCTGCTTACGGACATTTTGGTAGAACGGATTTAGATTTACCTTGGGAAAGAACAGATAAAGCAGCTTTGTTGAAAGAATATGCCTTATCTAAGTCTGCTGTT------------------ATGGCAGAAATAGCCTGTAATGACGTAATATTTTCGGATATCAAAGCTATTTTTTTTGATAAAGATGGCACATTAGAAGATTCTCGTCTTTTTCTACAGGAATTAGCCCAAGAAAGAGTTAATCAAATTGCCATTTCAATGCCCCAAATTGC---CGATAGCTTGCTAATTGCTTTAGGAGTTACAGACAATGGTTTAGATCCCAAGGGGTTAATGGCAGTGGGCAGCAGGGAAGAAAATGAATTAGCTGCTGCTGCTTATATTGCTAGTAGTGGTTGTGGTTGGTTTGCAGCCAAAGAGCTTGCTCATAGAGCCTTTGATAAAGTAGCAAA------CAAAGTAATGCCAAACAGAAAATCTTCTCCGATGTTTCCTGGTAGTTTGGAGGTACTTAAATCTTTAGCAGCGACTAATTTAAAACTAGGTATTATTTCTGCTGATTCTACGGTTGGAATCAAAACTTTTGTGGAGAGAGAACAGATTAATTCTTACTTTCAGTTGCTCTTAGGTAGCGATCGCATTTTAAGCAAACCCAGTCCTTTATTATATTTGAAAGCTTGCCAAATGTTAAATGTGCAACCCTATAATACTCTCATGGTAGGAGATTCTTTAGGAGATATTTTAATGGCACAACAAGCTAATGCTAGAGGTACAATTGGTATTTCTTGGGATAATCCAACCGCAAAACATTTGGACTCAGCTACAGTAATAATTGATAATTTAGACGTAATAAAAGTTTTT------------------------------ATGATTACTATCGCTTTGCCTAAAGGCGCGTTACTTAAAGACAGTATCGAACTCTTTAAACAAGTAGGCTTAGATTTCAGCCTCTTTCTTGATAAAAGTAACCGTCAGCTACAAATTACTGACTCCACTAAAACAGCCCAGGCTTTACTTGTCAGGGCGCAAGATGTCCCTATCTACGTTGAATATGGTCAAGCGCAATTAGGTATTGTTGGTTATGATGTGTTGCGAGAAAAACAAGCTAATGTGGCAAATCTCACTGATTTACAATTTGGTTACTGTCGTCTATCTGTAGCTGTACCAAAATCTAGTACATATAGGCGATCGCAAGAATTACCCCCTCATGGTAGAGTAGCATCAAAATTCGTTAACTCTGCTTTAGAGCATTTTCACAACATTGACTTACCTATAGAAATTGTACCCTTATCAGGTTCGGTAGAATTAGGCCCCATTACAGGAATGTCCGAAGCAATTGTCGATTTAGTTTCTACTGGTAAAACTTTAAAAGAAAACGGCTTAATTGAAATTGATGTTTTATACGAAAGCACCGCAAGATTAGTTGCTCATCCCCTTAGTTATCGTTTAAATAGAGATAATTTAGACCAGTTAGTAGCCAAAGTAAATAAGATAATTAATGAC---------------------GTGTTCTACTTTACTGGAGTCTATCCTGTTTGGGGTACTTTATTAGTTAAGTGCCATGAAAATCAGCCTATGAATTCCCCTATTTTACGATTATCACAAGTTAGTTTAGCTGCTTCTGTGGGTGTAGATTATCTGTTGCGAGATATTTCTTTTACTGTTAATGAAGGAGAAAAAATAGCGATTATAGGTGCTTCAGGTAGTGGTAAAACTTCTTTATTACGTCTTTTAAACCGCCTAAGTAGTCCCGTAGAAGGAGAAATATATTTTCTAGAAAAGCCTTATCAAGCTCATAATATTATTACCTTAAGACAACAGATTATGTTAGTTCCTCAAGAACCAAAGTTATTGGGAATGACAGGAAAAGATGCTTTAACTTATCCGTTGCAATTACAACAATTACCTTCTACCGAAATAAGCGATCGCCTTT------------------------CTCAATGGTGTGATACTCTACAGATACCCCAAGCATGGCTAGAACGCAACGAATTACAGCTTTCTCTAGGTCAAAGACAGTTAATTACAATTGCCCGTGCTTTGATGTTAGAACCCAAAATACTACTGCTAGATGAGCCTACTTCGGCATTAGATCGTGGAGCTAGCGATCGCCTTTTAGCCGTTCTCAATCAGCTTAATATTAGCCGTCAAACAACTATTTTAATGGTAAATCATCAATTAGAAATAGTTCAAAAAATCAGCGATCGTATTTTATATTTAAACTCAGGAAAAATCTTGAAAGATGTAAAATCTTCTCCAGAAAATTGGCATCAAGTCAACCAGCTACTAATACAAGAGAATCAAACTTTAGCACAAGAATGG---------------------------------TTGAAAAATCACAAAATAAAACTACGCAAACAAATACTAAAACAAAGACAAGCCTTATCTGTTACTGAGTGGCAAACTAAAAATAGTCAAATTTGTTACAACCTCAAAAAACATCCTTTATTCATTGAAGCGAAAACAATATTAGCTTATTTTAGCTATCGTCAAGAACCAGATTTAAGTTCTTTATTTAAAGAA---AAAC---AATGGGGGTTTCCCCGATGTCTTAATAATTCTTTAAATTGGCATTTCTGGCAACCGCCACAGCTTTTAGAGGCTAATCAGTACAATATCTTAGAACCCCTCACAACCTCCCCTAAAATTCAACCTCAGCAAGTTGATTTAATCCTTGTTCCCACACTTGCTTGTGATAATTCTGGGTATCGTTTGGGTTATGGTGGAGGCTACTACGATCGCTTCTTAAATAATTCTTTATGGCAAAATATTCCAACTATTGGCATCGTCTTTAACTTTGCTTATTTAATTCAGTTACCAATCGAGCCTTGGGATATAAAATTGAATTATATCTGTACTGAATCATCGCTCGTTGAGCAT------------ATGCAATTTGGTAGTAGCAAAAATAATCAAACCCAAGAAAAATGGCGATGGCAAATTGATAACTTTGTCGATGACAATGAAACTCAACTAGCAGCTTTAACTTGGAATTTACAGCAAGAATGGAACGACAATA------ATAATACAATTTTAGGTATCGATCTTAAACCGCAACCTCATTTTGTAGCTTGTAGTAGAGAGCAAATTGAAAAGCTAAGCCAAAGTACAAAAGGACATCTCCAAGAAATTCTTGGTTTAATAGATGGTTATAAATCAGAAATAGAAGTATTAAATCTAGTTATTGGGGAAGGTCAAGTCAAATTGATTCATTATCAACCCCAAACACCTCCTCCTGACTGTGCAAAATCAGAAGAGAACAATGCTGAACAACTAATAGAAATATTAGAAGCTAAACTTAAACAATATTTTCAA---------------ATGAGTTACGATTTTGATTTATTTGTCATTGGTGCGGGTTCTGGTGGTATTGCTACTGCTAGAAGAGCAGCCGAATATGGGGCAAAAGTAGGTATTGCCGAATTTGATCGCTTAGGCGGTACTTGTGTTAATCGTGGTTGTGTACCCAAAAAACTAATGGTGTACGCTTCCCATTTTCCCAAAGATTTTCAAGCTGCATCGGGTTACGGTTGGACAGTAGGAGAAAGCAAATTTAACTGGAAAACCATGATTACGGCGGTTAATAATGAAGTAGATCGCCTCAATAGTATTTACCAAAGGATGTTAGATAAATCTGAGGTGACAGTTTATGAGGGTTACGGTAAATTTATTGACTCCCATACCATTGCTATTGGTGATGAAAAGGTAACGGCGGAAAAAATTTTAATTGCTGTAGGTGGTAAACCTGTCAAACCTGATGATATCCCTGGTATTGAACACGCTATTACTTCTCGTGAAATCTTCCATCTGCAAGAACAACCGAAACAGATTGTAATTATTGGTGGTGGTTACATTGGTGTAGAATTTGCTTGTATTCTCAATGGATTAGGTTCAGAAGTCACCTTAGTTATTCGTAGCGATAAAGTTTTGCGAGGATTTGAAGAAGATATTCGGATGGAGATCCAAGAAGCGATGCAAGGTAACGGTATTCGCATTCTGACTAACAAACCAAAC------ATTGCTATCGAAAAGACTAATACGGGTTTACAACTCAAAATTGCAGGTCGAGAAGAGGAAGAAGAAATTCTCGTTGCTGATGCCGTTAGTCTGGCTGCAACAGGAAGAAGTCCCCGCATCGAGAATTTAGGCTTAGAAAATACTAACGTAGAAGTGGTTAATGGTGCTGTTGCGATTGATAAATATAACCAAACTACGGAAGAGCATATTTATGCGGTAGGAGATTGTACTGCTAAAGTTGAACTCACTCCTGTAGCCATTAAAGAAGGTAGAGCTTTTGCTGATACCCATTTTGGCGGACAATCAAAGCAAATGGCTTACGATAATATTCCCACTGCTGTCTTTACTACTCCTGAAGCTGCAACCGTCGGTTTAACAGAAGCCGAAGCCAGAGAAAAATATGGG---AATGCAGTCAAAATTTATCGCAGTAAATTCCGCCCCATGTATTACACTTTGCCTGATATGCAAGTTAAAACCCTGATGAAATTAGTTGTTGATGGTAACACTAATAAAGTAGTGGGGGCGCACATGGTTGGAGATAGTGCAGCCGAAATTATCCAAGGTATAGCGATCGCTGTTAAAATGGGAGCAACTAAAGCTGATTTTGATGCCACAGTCGCAGTTCATCCTAGTTCGGCTGAAGAATTTGTCACCATGCGAATGTACGATTTTACTATCATTGGTGGAGGAATTGTTGGCTTATCAACAGCAATGGCTTTAGGTCAAAAATATCCCGACAAAAAAATATTATTATTAGAAAAAGAAGCATCGTGGGCTGCTCATCAAACAGGAAATAATAGTGGTGTTATCCATTCAGGAATTTACTATAAACCTGGTAGCTATAAAGCAAAATTTTGTCGTGAAGGAAACAACGCCTTAGTTGAATTTTGTCAACAACACAATATAAATTACGAAATCTGCGGTAAAGTAATTGTCGCTACAGAACAAGAAGAATTACCCCGCTTAGAAAATATCTACAAAAGAGGTGTGGCGAATAATATTGACATCTCCATGTTAAGTAAAGAAGAAGCCAAAGAAGTTGAACCTCACGTTAATTCTTTAGCTGCAATTTTAGTAAAATCAACAGGCATTGTAGACTATAAACAAGTAGCTGAAAAATACGCTGAACTTGCAATTAAACAAGGCGCAGACTTATTTAATAATTGTCGAGTAACCGATATTAAAGA---AACCTCAGAAGGCTACGTTTTAATAACCAATAAAGAAGAATATCAAACGCGCTTTTTAATCAACTGTGCGGGGCTTTTCAGCGATCGCGTAGCCCAATTGGTAGGAGTAAAACCACCAGCAAAAATAGTGCCTTTTAGAGGAGAATATTACGAATTAACGCCAGAAAAACGCTATTTAGCCAGCAACACCTTAATCTATCCCGTTCCCAATCCCAATTTCCCCTTCTTAGGGGTACACTTTACTAAAATGATAGATGGTAGCGTTCACGCAGGACCCAATGCAGTGCTAAGTTTTAAGCGAGAGGGCTACTATAAAACTGATTTTAACCTCAAAGACTTCCTCGACACCATGACCTATCCTGGTTTTTGGAAACTCAGTGTAAAACATGGTGTGGATGGCATACAAGAAATGGCTCGATCTTGGAGTAAATCCTTATTTGTAGCTAGTTTACAACGTCTAATTCCTGAAGTAAGTGCTAAAGATGTAGTCCCTACCCATGCAGGAGTTAGGGCGCAAGCATTAGGCAATAATGGCAAGCTAGTAGATGATTTTTTGATTATCGATCGCCCCCAAGCAATGCACGTCTGTAACGCACCTTCTCCTGCTGCTACTTCTTCTATCGCCATCGGGAAAGCGATCGCTAACAGAGTTACGGTT------------------------------------------ATGCCTAATTTAAAAGCTATACGCGATCGTATTAAATCGGTCAAAAATACCAAAAAAATTACGGAAGCAATGCGCTTGGTAGCAGCAGCTAAAGTGCGTCGCGCCCAAGAGCAAGTAACCTCAACTCGCCCTTTTGCTGATAGTTTGGCAGAAGTTATTTACAATCTTCAAGGAAAGTTACAGTTTGAAGATGTCGATCTACCTCTATTTGAACAAAGAGAAGTCAACTCAGTAGCTATTGTTGTTGTTTCCGCAGATCGTGGTTTGTGTGGTGGTTACAATGCTAATATAATCCGTCGTGCAGAAATTCGCGCTCAAGAATTAGCAGCAGAAGGTGTAGACTACAAATTTGTCTTAGTCGGGCGCAAAGCGGTTAAATATTTTCAAAATCGTAACGCCCCCATCGACAAAACCTATACTGGTTTAGAACAAATTCCTAATGCTTCAGAAGCTTCCTCTATTGGTGATGAGATTTTATCTCTTTTTCTTTCAGAAACTGTAGATCGTGTAGAGGTCATCTATACTAAGTTTGTTTCTTTAATTAGTTCTCGTCCCGTAGTTCAAACACTACTTCCTTTATCTCCTCAAGGTTTAGAACCAAAAGATGATGAAATTTTCCGCTTAACTACTCGCGGTGGTAATTTCAACGTCGAGAGAGAAAAAGTCGAAACTACAGACGAATTAAAGCTGCTTCCTTCCGATACTATTTTTGAGCAAGACCCCGTACAAATTCTAGATGCTCTGTTACCTCTATATCTCAATAACCAACTCTTAAGAGCCTTACAAGAATCCGCAGCTAGTGAATTAGCAGCCCGCATGACTGCGATGAACAACGCTAGTGATAACGCTTCTGAGTTGATGAAGACTCTAACTCTTTCTTACAACAAAGCCAGACAAGCTGCCATTACTCAAGAACTTCTTGAGGTAGTTGCTGGTGCGAATGCTTTA---ATGGTAAGCATCAGACCAGACGAAATTAGTTCGATTATTCGTCAGCAAATTGAATCTTATAGTCAAGAGGTTCAAGTATCCAACGTTGGTACAGTTCTCCAAGTAGGTGACGGGATTGCTCGTATCTACGGTTTAGAACAAGCAATGGCTGGAGAATTATTAGAATTTGAAGATGGCACTATTGGTATCGCTCTTAACCTAGAAGAAGATAACGTCGGTGCAGTATTAATGGGTAACGGTTTCGGTATCCAAGAAGGTAGTACGGTTAAAGCTACTGGGAAAATTGCTTCTATTCCCGTAGGTGAAGCGCAAGTTGGTCGTGTAGTAGACTCTCTAGCTAACCCTATCGACGGTAAAGGTGATATTAATTGTAGCGACTCTCGCCTCATTGAATCTATGGCACCAGGTATTATCGATCGTAAATCCGTTTGCGAACCGATGCAAACTGGGATTACAGCAATTGATGCGATGATTCCTGTTGGTCGTGGTCAACGTGAGTTGATTATCGGCGATCGCCAAACTGGAAAAACCGCAGTTGCAGTAGATACGATCATTAACCAAAAAGGCGAAGATGTTATCTGTGTTTACGTAGCAGTTGGTCAAAAAGCTTCTACTGTTGCTCAAGTAGTCGATGTTCTTGAAGAAAAAGGTGCAATGGACTACACAGTAGTTGTTGCTGCTAACGCTAATGACCCTGCAACTCTTCAATATCTTGCTCCTTACACTGGTGCAACGATCGCAGAATACTTCATGTACAAAGGAAAAGCAACTCTGATCATTTATGATGACTTGACTAAACAAGCTCAAGCATATCGTCAGATGTCTCTCTTACTTCGCCGTCCACCAGGACGTGAAGCATATCCTGGAGACGTATTTTACTTACACTCTCGTTTATTAGAGCGTGCTGCAAAACTCAACGATGAGTTGGGTGGTGGTAGTATGACAGCGTTACCCATTATTGAAACTCAAGCTGGTGACGTATCAGCTTACATTCCTACTAACGTAATTTCGATTACTGACGGTCAAATCTTCCTTTCTTCTGACCTATTTAACGCAGGTTTCCGTCCCGCAATCAACGCAGGTATCTCCGTATCTCGTGTAGGTTCGGCTGCTCAAACCAAAGCAATGAAACAAGTAGCTGGTAAATTGAAATTAGAACTCGCTCAGTTTGCCGAACTAGAAGCATTCGCTCAGTTTGCTTCTGACTTAGACGCAGCTACTCAAAATCAACTAGCTCGTGGTCAGCGTTTACGCCAAGTCCTCAAACAACCTCAGAATTCTCCTCTTTCTGTAGCAGAACAGGTTGCAGTAGTTTATGCTGGCTTAAATGGTTATATTGACGAAATTGCCACAGATCGAGCTACTGAATTTGCTCAAGGACTTCGTGATTATCTCGGTACTAGCAAGCCTAAATTTGCTGAAATCATTGCTTCTGAGAAAAAGCTAACTGATGAAGCAGAAAGTCTCCTTAAAGAAGCCATCAATGAATACAAACAAACATTCATGGCTGCT---ATGAGTGGAACTTTAATTAGTTCGGAAGTAGCCGAACCCTATGCTCAAGCTTTGATGTCTGTTGCTCAACAGAACAA---TTTAACAGAGCCATTTGGTAGTGTTTGTCGCGATCTCGAAAGCCTAATGGAAGAGTCCACAGAATTTAGTGATTTTGTGGCAAACCCTGTAGTTAATCCTGAAGCGAAAAAAGAAGTATTAAGACAGGTAATGGGTAATGAAGCGAACCCTTACTTTGTTAACTTTTTAATGTTGTTGGTAGACAAGCGACGCATCATCTTTTTGAAAGAGATTGCTGCTCAGTTTTCTGCTTTATTGAGAAAGTTAAACAACGTAGTACTAGCAGAAGTCACCTCTGCTACAGAATTAAATGATGGACAAAAGCAAGCTTTAGTCGATCGCGTTAAAGGAATTACTGACGCTAGTGATGTAGAACTAAAAATTACTATTGACCCCGAATTAATTGGTGGTGTCATCATTAAAGTTGGTTCTAAAGTCATCGATGCTAGTGTTCAAGGTCAATTAAGACGTATCGGTATGAGTCTTGGTAGTGTTGCTATGATAGA---CAATTTTTTATATTTAGCAGAAACGCATTCAGAGGTTGAAGGTGGTTTCGGTCTAAACCTAGACATTTTAGACACTAACCTAATCAATCTCTTAATTTTAATTGGAATTATTTATTTCTACGGAAGTAAAATAGTTGGCAATATTTTAAGCGAAAGACGCGCCAAAATTGCCGAACAAATTGAAGAAGCAGAACAAAGACGAAAAGAAGCAGTAGTTACTTTAGCCGAAGAAGAGAAAAAACTGTCTGAAGCAAAGGAAACTGCATCCAAGATTATTTCTGATGCTCAAGCTAACGCTCAAAAGGCGAAAGAGACAATTTTAGCTCAAGGCACCAAAGAAGTAGAACGCCTTAAAGCTAGTGCAGAAGCCGATTTGAGTTCAGAAGAAGCAAGAGCGATCGCCGAACTCAAACAGCGCGTCTCCACTTTAGCATTAGAAAAAGTAGAATCTCAGTTACCAGGAATGCTTGATGATTCTGCTCAAACAACACTAATCGACCGTAGTATTGCTCAGTTAGGAGGTGCT---------------------------------------------------------------------ATGTTTGATTTTGACTTAACCACGCCTTTAATGGCAGTGCAATTTTTGATTTTAACGGCATTACTCAATGCATTGTTTTATAAGCCTTTAACTAAAGTTTTAGATGAGCGAGATTCTTTAATTCGCAACAGTAAAACTGGAGCTAAAGAAAAATTAGCGAAAGCAGAAAGCCTAGTTAAAGAATACGAATCAAAAATAGCAGCAGCGCGGAAAGAATCTCAATCTATTGTCGAAAAAGCTCAAACAGAAGCTAGAGAAGTAGTTGCTCAAAAAACAGCAGAAGCTCAAAAAGAAGTAATTGCTAAAAGAGAGCAAGCGACTTTAGAGATACAGCAACAAAAAGAAACTGCTTTAGCTACTTTAGAACAACAGGTAGATTCTCTCAGCCGTCAAATCTTAGAAAAAATTCTAGGACCAGAACTGGTTAAA---------ATGGATATTCAATCTGCTTCCGTCATCGCTGCTGCTTTAGCAATTGGTTTAGCTTCCATCGGTCCTGGTCTTGGTCAAGGTAATGCTTCTGGTCAAGCTGTAGCAGGTATTGCTCGTCAGCCTGAAGCTGAAGGCAAAATCCGTGGAACTTTGCTTTTAACTCTAGCTTTCATGGAATCCTTGACTATCTATGGTCTAGTAGTAGCTTTAGTATTACTATTTGCTAACCCTTACGTAATGGAACTTCTAGGTAGTCTAACTATTTTGAATACTTTTACCCTAGCAGAATTGGAAGTTGGCGAACATTTCTTATGGAAAATCGGCAACTATACGGTTCACGGACAGGTTTTTATTGTCTCTTGGATAGTAATAGGTGTTTTATTAATAGCTTCTTTGGCTGCAACTCGGAATGTGCAAACTGTTCCTGGTGGTGTCCAAAACTTTATGGAATATGCCCTGGAGTTTATCCGAGACTTAGTCAAAAACCAGCTAGGAGAAAAAGAGTATCGTCCCTGGGTACCCTTTATTGGTACTTTGTTTTTGTTCATTTTTGTGTCAAATTGGGGAGGAGCTTTAATTCCTTGGAAACTCATTGAGTTACCTTCTGGCGAATTAGCAGCCCCCACGAACGACATTAATACAACAGTGGCTTTGGCGTTATTAACGTCCTTAGCTTATTTTTATGCTGGCTTTAAGAAGAAAGGCTTAGGTTACTTTAAAAAGTATATCGAACCTACACCGATCTTATTACCTATTGCAGTCTTAGAGGATTTTACTAAACCTCTTTCCCTAAGTTTCCGTCTTTTTGGTAACATTTTGGCTGATGAATTGGTAGTTGCGGTATTAGTACTACTAGTTCCTCTGTTTGTGCCTTTACCAGTAATGGCGTTAGGGTTATTCACCAGTGCTATTCAAGCTTTAGTATTTGCCACTCTTGCTGGTGCATACATTCATGAAGCTTTAGAAGGTCACGGCGAAGAAGAA---------GTGTCGAAGAAAACTGTAGCCAGCTTAACCAAAGCTGATGTAGAAGGCAAAAAAGTTTTAGTCAGAGCCGATTTTAACGTACCTTTAGACGATAACGGCAAGATCACTGATGATACTCGTATTCGTGCTGCTTTACCCACTATCAACGATTTAACTGGTAAAGGAGCTAAAGTAATCCTCTGTAGCCACATGGGTCGTCCCAAAGGTGAAGTAAAAGAAGAATTGCGCTTAACTCCCGTAGCAAAACGTCTTTCTGAATTGCTTGGAAAAGAAGTCACTAAATGTGATGACTGTATAGGAGATGAGGTAGCAGCTACTGTTGGCGCGATGACTAATGGTCAGGTTGTACTCTTGGAAAACCTCCGTTTCCACGGTGAAGAAACCAAAAATGACCCTGAGTTTGCCAAAGCTTTAGCTGCTAATGCGGATCTTTATGTAAACGAAGCTTTTGGTACAGCACACCGCGCCCATGCTTCTACTGAAGGAGTAACTAAATATCTCAGTCCTTCTGTTGCTGGTTTCTTAATCGAAAAAGAATTAGAATTCTTGCAAAATGCAGTAGATAACCCTAAACGTCCTTTAGCTGCGATTATTGGTGGCTCTAAAGTATCTAGTAAAATCGGTGTTATCGAAACTTTACTGGAAAAATGCGATAAGTTATTGATTGGTGGCGGTATGATCTTTACTTTCTACAAAGCTCGTGGCTTGAGCGTTGGTAAATCTTTGGTAGAAGAAGACAAACTAGAATTAGCGAAAACTTTAGAAGCCAAAGCCCAAGAATTAGGTGTTGAGCTACTATTACCCACTGATGTGATCGTTGCTGATAACTTTGCTCCTGATGCTAATGCCAAAACGGTTAGTATCGAAGAAATTCCCGATGGCTGGATGGGTTTAGATATTGGCCCTGATGCGGTAAAAGTATTCCAAGATGCCCTAGCTGATTGTAATGCGGTAATCTGGAATGGCCCTATGGGAGTATTTGAATTTGATAAATTTGCCGTTGGCACAGAAGCGATCGCTAATACTTTAGCAGGAAAACCCGAC------GCAATCACAATTATCGGCGGTGGTGACTCCGTAGCAGCAGTGGAAAAAGTTGGTGTTGCAGATAAGATGAGCCATATTTCTACTGGTGGTGGTGCAAGTTTAGAATTACTTGAAGGCAAAAAATTACCTGGTATTATCGCTCTTGATGATGCT---------------------------ATGGCAGGAAAACTCAAAAAAGGCTCATTAGTTAAAGTGATCGCAGAAAAATTAGTCAATAGCCTTGAAGCGAAAGCTAGCGATACTCGTTTTCCTTCCTATCTCTTTGAAAGCAAAGGAGAAATTTTAGACATGGAA------GGAGACTACGCTTTAGTACAGTTTT---ATGTTGCCACTCCCAATATTTGGTTGAAAATCGATTCTCTAGAAGCAGCAACT---------------------------------------------------------------------------------------------------------ATGAATTATCAATCAGATAAGGTATCTTTTTGCGATCGCTCTACCTGGGGAATTTTGCAATTTACAGGAAGCGATCGTCTACGCTACCTTCATAACCAAAGCACCAACGACTTCAATAGTTTAAAACCAGGACAAGGCTGTCAAACCGTCTTTGTTACCTCCACCGCCCGTACCCTCGATTTAGCCACCGCTTACCTGACAGAAGATGCCGTTTTAGCGATCGTTTTCCCCAATCGCCGTCAGCAACTACTAAAGTGGTTGGATGGTTTTATTTTTCCCTTCGATAAAGTCAAATTAGCTGATGTTTCCGAACAATATGCTCTAATTACTTTAATTGGAGCAGAAAGCCCTGACTTAATTCAAAAATTATTTGATATC------GACTTAAAAGAATCACCAGAAGGCAATCACCAACTAGCAATCATCAACGATATAACCCTCAGAATTGCAGTAGGAAGCGATTTAGGTTTACCAGGCTATAACCTGATTATTCCTCAAGAAAACGCAGCCACTATTCGTTCTCTACTAGTAGATAATAACGTCTCCGAAATGGATAGTGACAGTTGGGAACAACTGAGAATTTTACAAGGAAGACCAGCCCCAGACAAAGAACTTACCGAAGACTACAATCCTTTAGAAGCAGGACTTTGGCATACCATTTCCTTTGACAAAGGCTGCTACATTGGACAAGAAACCATTGCCCGCCTTGATACCTACAATGGTGTCAAACAAAAACTCTGGGGAGTCAAACTAGATAACCCTGTTTCCCCAGAAACTCCCGTTA---------------------------TGGTAGAAGATAAAAAAGTTGGTGTTCTCACCAGTTGCACAAAAAGTGATACAGG---CTTGTTTGGTCTTGCTTATGTTCGGACAAAGGCAGGTGGTGCAGGATTAACCGTTAAAATTGGTGAAGCCACAGGGGAATTAGTCCCTGTTCCTTTCATCAGTGACCAC------------------------------------------------------------ATGAAACCCCAATTTAAAACGAGACTCGCCTGGGAAAAAGCACAATTGCTGATGCAACCAGCCCTAATTAGAGTTCTCGATAATATTCGTAAAAACCTTGATACTTCTTCCTGGCGGGGTACTTACAAAGAAGTTACCGAACCCATACCAGGATATCTTCTTCGCTTAACCAAAGACAATCGAACCATTGAAGTCGATATTTGGCAACTCTGCTACCAGGTATGTTTTCAAGACTATACTCCCGCAACTCAGCATATCTTTAGTGAACTAGAACAACGTAGTGTAGATGTTGAAATAGACGATCGCTTATTAGACGAAACAGGAGAAATCGATTGGCATCTCATAGAAGCTAAAGCCCAACAAGCAGTAAGACAAGTTTTTGATAAGCTTTCAGAA------------------------GTGGTAAAAATTGCAGTGGTTGACTACGGGATGGGTAATTTGCACTCTGCTTGTAAGGGTTTAGAAAAAGCAGGAGCAACCCCCCACATAACAGAATCTCCTTTAGAGATTGCCCAAGCTGATGCAGTAGTCTTACCAGGAGTAGGAGCATTCGATCCTGCAATGGAACATCTGAGAGAACGCAATTTAGAGCATCCTGTCAAAGAGGCGATCGCTTCTGGTAAGCCTTTTTTAGGTATTTGTGTCGGTTTCCAAATGTTATTTGATAGCTCAGAAGAAGGTACACAACCTGGTTTAGGTGTTATCCCTGGGAAGGTAAAGCATTTTCGTTCCGAACCTGGTATCACAATTCCTCATATGGGTTGGAATCGTCTCGATTTAAAACAATCGAACCATCCTCTGTGGGAACACTTAAGCCACAATTCTTACGTTTATTTTGTTCATTCTTATTATGCTGAACTGGCAGATAGTTCAGTCTGTGCTGCAACAGTAACCCACGGTACACAAATAGTTACAGCAGCGATCGCAAAAGACAACCTAATGGCGGTACAATTCCACCCTGAAAAGTCTTCTGATAATGGCTTACAAATACTTTCTAACTTTGTTTCTTTAGTTAATAGTAAGATTGTTGTCCACAGG------------------------GTGGATATCGCTCGTATACTTGCTCAAGAATTTTCTGTTTCACATTCTCAGATCGATAATGTTTTAGAGTTGTTGTCAGAAGGGGCTACCATTCCTTTTATGGCTCGCTATCGTAAAGAAAGAACTGGTTCGTTAGATGAAGTTCAGTTAAGAGCTATAGTCGATCGCTTTACCTATCTGACAGAATTAGAAAAACGTAAGGAAACTGTTTTAGAATCGATCGCTTCTCAAGGTAAACTAACAGACAATTTAAAGAAGCAAATTGCTAGTTGTCTGGATAAGACAGTTTTAGAGGATATTTACGCACCATACAAGCCCAAACGACGCACTAGAGCTACCATAGCAAAAGAGAAGGGATTAGAGCCTTTAGCGCAGTGGATACAGTCTCTCAATCAACCCCAATCCGCTAAAGTATCTTCATTAGAAACAGAAGCTCAAAAATATCTCAATACTGAAAAAGAAGTTAATTCCGTAGAAGATGCATTAGGTGGTGCTGCGGACATTATCGCCGAACAAATAGCCGATAAAGCAGAGATTAGAGCTTATTTACGGGATTATTTGTTTAAAAATGGGGTGTTTGTTTCCAAAATAAAAAAAGCTCATCCTGAAGGTAGCACTAAGTATGAAATGTATCGTAACTATTACTATGCAGTAAGCAAGATACCACCTCATAATATTTTGGCACTGTATCGCGGAGAAGCAGAGAAAATTTTAACGGTAGATATTGAATTTGATACCGCAGCAGTTTTATCAGAATTAGAGTATCAAGAAGTAAATAGTAAATCCGCAGTAGTGAGGCAATTTTATCGCACTACCATTGCTGATGGTTTTAATCGTCTACTAAAGCCATCTTTGATTAGAGAAATTAGAAACGATCTCAAACAATATGCCGATCTTGAATCTATTAAAACCTTTGAAGCCAATTTACGCAACCTCCTCTTAGCTCCTCCCGCAGGAATGAAAGCAACAATGGCAATGGACCCTGGTTTTCGTACTGGTTGCAAAGTGGCAATTTTAGATGAAACGGGCAAATTTCTGGAATATCAAGCAATATTTCCCCATTCAGGAGCAAGCAAACAGGAACAAGCAGCCAAAACTGTCCAGCAACTTATTAAAAAGTATAGTATTGAATTAATTGCGATCGGTAATGGTACAGCTTCTAGAGAAACCGATCGTTTTATTAGCGATATTCTTAAAAATTTAGATTCTAAAGCGATCAACGTAATGGTTAATGAATCTGGTGCTTCTATCTATTCTGCCAGTGACTTAGCGCGTCAAGAATTTCCCGATTTAGATATTACTGTTAGAGGAGCTATTAGTATTGGTAGAAGATTACAAGATCCTCTAGCGGAGTTGGTAAAAATCGATCCTAAATCTATTGGTGTGGGTCAATATCAACATGATGTCGAACAAAAATTATTACAGCAAAAATTAGCTGAAACCGTAGAAAGCTGTGTTAACTATGTGGGTGTAGACTTAAATACTGCTTCGGCGGAATTACTCAAATTTGTTTCGGGAATTAGCTCTACAGTCGCCAATAATATTGTCAGTTATCGCAATGAAAAAGGTAAATTTAAAAATCGCCAAGAACTACTTAAAGTTACAAAACTAGGAGCAAAAACCTTTGAACAATGTGCGGGATTTTTACGCATTCGTAACGGAAATAACCCTTTAGATAATACAGCAGTCCATCCTGAAAGCTATTCAGTAGTCAAAAAAATTGCTCAACAATCAACAATTAATCTCGCTAATCTTAATCAAAATAC------AGATAATAACCCAATCTCGAAATTAGACTCACTAAACTTACAACAATTCGTTACCGACACTATTGGTATACCTACCCTCAAAGACTTAATTGAAGAATTAAAAAAACCAGGACGCGATCCTAGAAAACAATTTCAATATGCAGAGTTTCAAGAAGGAATTAACGAAATTAGCGATCTCAAAGAAGGGATGAAATTAGAAGGAGTAGTAACTAATGTAGTTAACTTTGGTGCTTTTGTAGATGTGGGAGTACACCAAGACGGTTTAGTACACATTTCCAAATTAGCAAATCGTTTTGTTTCCGACCCTAATGAAATACTTAAAGTAGGGGAAATTGTTAAGGTTACAGTACTAGAAGTTAATGAAAAATTACGCCGAATTGGACTGTCAATGGTTGAC---------------------GTGTCTAGTAACCAATCACCCTACAGTTGGCTCGAAAAATCTCTATTGACTATTCATAATGCTAATTGGTATCGTTCAGTGACAGCAATTTCTGGTCTTGATGGAACAGTGGTTGAATTATCAGGGCTAACGGCAATCAATTTTGCTAGTAACAATTACTTAGGACTAGCAGGGGATGAGCGGTTAATCCAAGCAGCAGTCGCAGCCATACAAGAATATGGTACGGGAAGTACAGGCTCGCGATTACTCAGTGGACATCGCCAATTACATCGAGAGCTAGAACAAGAAATTGCATCTTTGAAGCAGACAGAAGATTCTATAGTATTTAGCTCTGGTTATTTAGCTAATTTAGGCACAATTTCCGCTATCGTAGGGCAAAAAGACTTAATCTTAGGCGATCTTTATAATCATTCCAGCTTAAAAAAAGGCGCGAAATTAAGCGGTGCTACAGTTATTGATTACTTACACTGTGATGTTAATGATTTAGAGCAAAAGCTATTGCAACATCGTTCGCAATATCGCCGTTGTTTAATTACTACCGATAGTGTATTTAGTATGGATGGTGATTTATGTCCTTTACCAGATTTAATTGCATTAGCATCAGAGATGAATTGTATGTTGTTGTTAGATGAAGCTCATGCAACAGGGGTTATGGGTACTACGGGTGCGGGTTGTGTGGAGCATTTTAACTG------------------------TACTGGTGCAGAATTAATTCAAATTGGAACTTTAAGTAAAGCATTGGGGAGTTTAGGGGGTTATGTAGCGGGAAATGCTCATTTAATTGATTTTCTCCGAAATCGTGCTGCTACCTGGATTTACACTACAGGCTTATCTCCTGCGGATACGGCTGCTGCTTTAGCTGCAATCGAAATAATAAAAAGCGAACCCGAAAGAAAAGACAAACTCTGGAATAATATCAATTATCTCAAAGA------------CAAATTACCCCAAGACAATCTCTTACCTTCGGAATCTCCGATCATTTGCCTTGTTTTAGATGCTCCTGAAACTGCTTTAACAATTGCAGATAAGTTACAACAAGCTGGTATTTTTGCCCCTGCAATTCGCCCTCCTACAGTGCCTACTTCTCGCCTGCGTTTTTCTGTAATGGCAACCCATCAATTAGAGCATTTAGAAAAGTTAGTCAATAGTCTTTCTACCATATTA---------ATGAAAAAATTTTCGTGGAGAGTTATATTACTTTGGACACTACCTCTTTTAGTAGTGGGTATTTTTCTCATTCAAGGAACTGTCTCCCC------CAACACTAACAGTTTAGGTAGTAATACTGCTAGCACTCGCATGACCTATGGTCGTTTTCTAGACTATCTAAATACAGGAAAAGTTGCTAGCGTTGAGTTATATGAAAATGGCAGAACAGCTATTGTCCAAGCAATGGATCCTGAGATAGATGAACGTCTACAAAAATTGAGAGTAGATTTACCTGCAAACTCTCCAGAATTAATTTCTAAGTTGAGAGAAGCAGATGTTAATTTTGACTACCATCCTGTAAATAATGATGGTGCAATCTGGGGACTTTTAGGCAACTTAATTTTCCCGATCTTACTAATTTCTGCCTTGTTCTTCTTATTCCGTCGTTCCAATAATATGCCTGGTGGCCCTGGTCAGGCAATGAGTTTTGGAAAATCCCGCGCTCGTTTCCAGATGGAAGCTAAAACTGGCGTAATGTTTGATGATGTCGCTGGTATCGAAGAAGCTAAAGAAGAATTACAAGAAGTCGTTACTTTCTTAAAACAACCCGAACGCTTTACCGCAGTTGGAGCGCAAATTCCTAAAGGTGTCTTGTTAATCGGTCCTCCTGGAACTGGTAAAACTTTACTAGCAAAAGCGATCGCTGGTGAAGCTGGTGTCCCTTTCTTCAGTATTTCTGGTTCTGAATTCGTAGAGATGTTTGTTGGTGTGGGTGCTTCCCGCGTCCGTGACCTCTTCAAAAAAGCTAAAGAAAACGCTCCTTGTTTAATCTTCATTGATGAGATTGACGCAGTAGGTCGTCAAAGAGGTGCTGGTATTGGTGGTGGTAACGATGAGAGAGAACAAACTCTTAACCAGTTACTTACCGAAATGGATGGTTTTGAAGGCAATAGTGGCATCATTATCATTGCTGCGACTAACCGTGCTGATGTCTTAGACTCTGCTTTAATGCGTCCTGGTCGTTTTGACCGTCAGGTAATGGTAGACAACCCCGATATTAAAGGTCGTCTCGAAATTTTAGAAGTTCACGCTAGAGACAAAAAAATCTCTGAGGAAGTTTCTCTAGATACAATCGCTCGTCGTACTCCTGGATTCTCTGGTGCTGATTTAGCTAACTTGCTTAATGAAGCTGCAATTCTCACTGCTAGAAGACGTAAAACCGCCGTTACGATGGCAGAAATTGATGATGCAGTAGACCGTGTAGTAGCGGGTATGGAAGGTACTCCTTTGGTAGATGGTAAGAGCAAGCGTTTAATTGCCTACCATGAAGTAGGACACGCGATCGTTGGTACTCTAGTAAAAGACCATGACCCCGTACAGAAAGTAACTCTAATTCCTCGCGGACAGGCTCAAGGTTTGACCTGGTTTACCCCCGATGAAGAACAAGGCTTAATCTCTCGCTCTCAACTAATGGCACGGATTGCTGGTGCAATGGGTGGTCGTGCAGCAGAAGAAGAAATCTTTGGTTACGATGAAGTAACTACTGGTGCTGGCGGTGACTTACAGCAAGTTACTGAGATGGCGCGTCAGATGGTAACTCGTTTTGGAATGAGCGATCTTGGACCCCTATCTTTAGAAGGACAAGGTGGAGAAGTTTTCCTTGGTGGTGGCTTAATGTCTCGTTCAGAGTACTCTGAAGAAGTAGCTTCTCGTATTGATGACCAAGTACGTCAAATCATCGAACATTCCCACCAAGTTGCTCGTAGGATTGTTCGTGATAATAGAGAAGTTGTGGATCGTTTAGTAGAGTTACTAATTGAGAAGGAAACTATCAGTGGCGATAAATTCCGTCAGATTGTGGCAGAATACACTGAAGTTCCTGAAAAAGAAAGATTTGTACCTCAAATCATGTCTCGTTCAAGGGCGTTACAATACTATATTTTTGTTCGTTTGCTTTTGGCTCCTTTAATGTTGCTAACCATAGCCAGTTTAGTATTTTTGCTATTAAGAGCAACACCAGGAGATCCTGCGGATGCAATTTTGGGGACTCGCGCACCAGAATCGGCGAAAATTGCTTTAAGAGAACAATTAGGCTTAACGAAACCTCTTATAGTTCAATATTTTGATTATTTAGGTAATTTATTTCAGTTTGATTTGGGTAGCTCCCTTACAAGTAGAGGTTTACCTGTATGGGATGTAATTCAACAGTATTTTCCCGCTACGGTAGAGTTAGCTTTTTTTAGTATGGTAGTGGCGGTGACAGTAGGTATTGGAGTAGGCGCGATCGCAGCTTCGCAACCTGGTACGATATTTGATATCTTTGGGCGTTTATTTGGTATTATTACCTATTCTCTACCTTTATTTTGGGTAGGGATGGTATTACAGTTAATTTTTGCCGTACAGCTTGGCTGGTTTCCTTTGGGAACAAGGTTCCCTATCAATGTGACTCCTCCCCCTAACGTTACGGGTTTATACACTATAGATAGTTTATTAACAGGAAATATCGAGTTATTGGGTACTACACTCTATTATTTGATTCTTCCTAGTGTTACTTTGGGAATTCTCTTGAGTGGGATTTTTGAGCGCATTGTTAGGGTTAATTTAAAGCAAACCCTCAAAGCAGACTATGTGGAAGCAGCTAGAGCTAGAGGAATCCCTGAAAAAACTATTTTAATCTCTCATGCTTTTAAAAATGCCCTAATTCCCGTGATTACGGTTTTGGGTTTAACCTTTGCTGCTTTGCTTGGTGGTGCAGTTTTAACAGAAGTAACTTTTTCTTGGCCAGGTTTAGGGAACCGTTTGTACGAGGCGATTTCACTACGAGACTATCCCACAGTACAGGGTATTATGGTATTTTTCGGAATTATTGTGGTTTTTGCTAGTATTGCGATCGACTTAATTAATGCTTATATCGATCCGAGAATTAGATATATGATTAACAACAACGATAAGAATGATTTTTTATATCCCCGAAGCCCTTATCATGGCAAAGTTCAACCAAAGAATTTAGTTTTTAATGCCAATTTACAAGAATTTGCTCAACAAATTAGTTACATCTGTAATTTAGAAACTGGAGGCAAATTACCTCCCAATGAGGCATATAAACAAATTAAATCTTTGTGGAAAGAACTCAAGCGTAGTAAAAAAGCGTTAAATATTGGGAAGCATACTTCTGAGGAAGGAAAAAATTCT------ATGTCAAAAATCGCCAAACTATACGAAGGAAAAGCCAAAATACTCTATTCAACAGAAGATCCTGAAATTTTGCTCTCCGTTTACAAAGATGACGCTACAGCTTTTAATGCTCAGAAAAAAGGCACAATCAAAGGTAAAGGAGAGATCAACTGCACCGTTGCTTCGGCTTTATTTCAATCTTTAGAGACTAATGGTATTGCTACCCATTACATTGACTGTCCTACTCCCAATCAAATGCGGGTTAAAGCCGTGAAAATAATTCCTGTAGAGGTAGTAGTCAGAAATATCGCTGCGGGTAGCTTGTGTCGGCAAACAGGGTTAAAAGAGGGAACAGTGTTACCCTGTCCTTTAGTAGAGTATTATCTTAAAGATGATGATTTGGGCGATCCTTTATTAACACGCGATCGCCTGTTCTTATTAGATATTGTAACCGAAGAGCAACTATCTACTATCCATAAGATGGCATTAAAAATTAATCAGCATCTTCAAGAATTTTTTAATCGCTGTCAGATTACTCTGGTAGATTTCAAACTAGAATTTGGTTTTGATTCCCAACAAAAAATCATTCTGGCTGATGAAATTAGCCCTGATACTTGCCGTCTTTGGGATCAAACAGAAACCGATCCCCAAGCTAGAGTAATGGATAAAGACCGTTTTCGTAAAGATTTAGGTCAAGTAGAATCAGCTTACTCAAAAGTTCAAGAAAGAGTTTTAGCTGCTCTTAATATA---------------------------------------------------------GTGAACAATCGCTTTAATAAACTAT------TACAATACGACTTCTCTGGATTAGGTTGTTGGCTAACCATTATTGCCATTGCCCTCCTTACTAGTTCTGTTGGTTTGGGCTGGATTATCAATGGCTTTTTTATTTTGGTTGCTTTGGCTTTTATTGCTCCTATTCTGATTTTTTGGGGGGTGCAATGGTGGCTAAAACTTAATTTTGTTCAAGATAATTGTCCTGTATGTAATTATGAATTTACAGGATTTAAAAATTCGGAATTTCAATGCCCTAGTTGTAGTGAACCTTTAAAAGTTACAGATGGGCATTTTGCTCGCATCACACCTCCTGGCATAATAGATGTCGATGCAGTAGAAGTCTCGGTACAGCAAATTGACGAG------------------ATGACAACATCGAAAAACCAATTTGAAGTTCAAAAAACAGAGCAAGAGTGGCAAACTGAGCTAACTCCCGAACAGTTTAAGGTTTTACGCCAACATGGTACAGAAAGAGCAGGTACAAGTCCTTTGGATAAAGTATACGATGAAGGAACTTACGAATGTGCTGGCTGCGGACAGCCCTTATTTACTTCTGAAACTAAATACGATAGTGGTACGGGATGGCCTAGTTTTTATGCACCCATAGAAGAAGCAACCGAAACT---ACTGTAGATCGTTCTTTCTTTATGGTGAGAACAGAAGTACATTGTAGTCGTTGTGGCGGACACTTAGGTCATGTGTTTAGCGATGGTCCTCGTCCGACAAATCAACGTTACTGTATGAATGGTGTTTCTCTTAATTTTGTTGCCGAAAAAGAGAGT---------------------------------------------ATGACTAGCCAAAAATCTCAAGTTAGCAAAATAATTACTCAAGCAGTAGAAGCGATTCAAGCCAAGGTTAACTATAATGTTCGGCGA---AAAGCAGGAGCGCAAATTGCAGAAATTCGGATTAAAGATGGAGATCA---AGAGCCACAAGTATATCCCTTACATGGCGATCGCTATAACCTAGGGAGAAGTTCTCGCTGTGACATTACCATTC---GCAACGCAGTAGTTAGTCAAGAGCATTGTTCTTTAACCCGAAATAGCAAAAAACCCCGTTCTTTCATTATTAAAGACGAAAAATCAACTAACGGTATTTATCGAGGCAAAAAACGTTTTAAATCTTTTTCTCTGTTTCACGGAGAAAGTTTTACCCTTAGCCCTCCTGAATTAGCCGATAGCGTTACTATTACTTATTACAATCCCCCTCCGTTGTGGATGAAACTGCTGCGATACTCTTTATACGGCACGAGTGGCTTTTTAGGGTTAATAATAGTGTGGTTGGGTATGGAATGGACAAATATAGCAG---TATATCCTTTACCTAGAGAAGCTACTCGCCCTGTGGTGGTTTATGCCGATGATGGAGAAACTACCATTAATCCTATGGCAACAGAT---ACCCATCGCGAATTAAAAAGTCTGAATAATTTTTCCCCTTATCTTCCTCAAGCGGTAGTTGCTTCTGAAGACAGTCGCTATTATTGGCATCTTGGTGTCGATCCTTACGGAATTGCTAGGGCGGTGGTTACAAATCTCAGATCCTCAGAAGTAAGAGAAGGAGCAAGCACTATTACCCAACAGTTAGCTCGTAGTGTGTTTCCTGAAGT---GGGGCGACAAAACACCGCAGGGCGTAAATTGCGGGAGATGTTAGTTGCTCTAAAGTTAGAAACTTTTTACAGTAAAGATGCCATTTTAAAAGGTTATCTCAATCGAGTTTATCTTGGCGTTGGTTTATATGGATTTGAAGATGCAGCCCAGTTTTACTTTGAAAAATCCGCAGCCGATTTAGATTTATCAGAAGCAGCTACTCTAGTGGCAATTTTACCCGCCCCCAATGCTTATAACCCAGTAAAAGACTATGAAACAGCAGTGGGTTTACGCAATAGAATTATTAGTAGAATGCAAACAAGTGGCATGATAACAGAAGAGGAAGCAGATCGCGCACGGCGATCGCGGATTGAAGTCAGCCCCAAAGCAAAACGCACCTTTTCTAATGCCATTGCTCCTTATTTTTATAGCTATGTCTGGGATGAACTAGAAACTCTACTGGGAAGAGATGTCGCCCAAGAAGGCAATTTTATCGTCGAGACAGCTTTAAACCCCACCATGCAAAAAGCAGCAGAATTATCTCTGCGTAACGCAGTATCCGAAGATGGGGCGCGGTTGGGTTTTTCTCAGGGCGCATTAGTAACACTCAACAGCGAAACAGGAGAAATTGTCGCTTTAGTAGGAGGTGTGGATTATAACGAAAGTCAATTTAACCGAGCTACCCAAGCTAAAAGACAACCAGGTTCGACATTTAAAATCTTTGCCTATGCTGCTGCTGTGGAAAGAGGAATTAAGCCCAATAAAAAATATTCTTGTGATCCCGTATCTTGGAAAGGACAGAGATACAAAGCCTGCGAACGTAGTAGCGGTAACATTGATATGTCTGATGGCTTGGCACAATCCGAAAATGCAGTTGCGCTTCGAGTAGCTCAAGACGTTGGCTTAAATAGGGTAGAAGATATGGCTCAACGTTTGGGTATTCAATCTCCCCTTACTTTAGCTCCTGGTTTGGTAATAGGTCAAAGTGAGGTCAATGTCCTAGAAATTACTGGCTCTTATGGTGCATTGGCTAATAATGGTGTCTGGAATCGTCCCCATGCAATTAAAAGGATTTTAGATGGTGGAGACTGCACAGATTACAACGATTCTAGTACTTGTCGCGAAATTTATAACTTTGATAATCAACCTGAAAACCGTCAGGAAGCTGTAGATAAAAAAGTAGCAAGATCTATGACAAAAATGATGCGAAAAGCAGTCAAAGATGGCACAGGAAGGGCTGCTAAATTAGGAGAAGGAGAAGCAGGAAAAACAGGCACAACCGATAACAACGTCGATCTTTGGTTTATTGGATACGTACCAGAAATTGATTTTGTTACGGGTATTTGGCTCGGTAATGATGATAATTCTCCAACTAATGGAAGTAGTTGGCAAGCTGCTACTTTATGGAATAAATATATGCAAGAGTTTGTGGAT---------------ATGAAGAGTTTCTCGCAACAACCAGAATTTTTATTTTTTGCTCAACATGGTTGGTCTGATAATGGCAATGATATTAGTAGATTAGCTCAAGCTTTA---------GTTTCCGACAAAACTTTGATTTTCGCTCCTAGTTTAGGCTTACTGAGAACCTATTGGCGTATTGAATCTTTAATCGAACAAGTAGCAAACCTAGCTAGGGAACAAATTGCTCAATACCCAGAAGTTCCTCTAAAAATTATGGGTCATTCTATGGGAGGATTGATTTGGTTAGAAGTTTTGAATCGTCATCCTCAGTGGTGGCAAAAAATTCATTCTTTAGTAGTAATCGGTTCGCCTATTGGCGGTGCAGATTTAGCTCGCATTATCGATCCTTTAGGAATTGGTATCGGTATTGCTAAAGATTTAGGCAAAAATCGTCGCGCTATTGCCGAAAAAATTGCTCAAAAAATTCCCACTCTTTGTATTGCTAGTGACTTGGGAAATGGTAGTGATGGTATGGTAAATCTCGCAACTACTAAATTTGCACACTCTCAGTTTGTTTGTGTCGATCGCATTCCCCATGCTCATTTAAAGTGTCATTTGAGCCTTGTTCCCATTATTCAGCAGTTTTGGTCAAATCCTCAGATAACTAGCCT------TAAATCAGATTTAGCTACTACAGTGATTCGACGCTTACAACGAATTCCTGGTATGACTGATGCCAGCTATCGTTATTTAGAGCGATCGCAAATAGCGAGACAACTTCCTCAAGGCATAGTTATTCGCACCAGTAAAAATCTGGCAGGAATTACTCATGTTTTTGTAACTGACAATAAC---AAGCAATGTCTCTACGCTGGTTATGTTGGTTGGCTACACATTTTCGATTTGCAAAAAGCTCTCAAAAAATTGGAGCAAAGTAATTTCGAGAAG------------------------------------------------GTGGATAACCAGTTAATCCAATCTCCTTTAGGGACACAAAAACGACTAATTATCGTTGTTACTTTAGTAATAGCGATCGCAGTTGGTCTTCTGGGTATCTATTGGCATCAAGATTCTGACCCTTATCTTTCTTACGTTCAAGAAGTTTTACCTCTTGAGGGAGATACAGCAAAAGGTCACGCTATTTTCCAGATTAATTGCTCGGGATGTCACGCTTCTCAAGTAAATGGAAGTGTGGGGCCCAATTTACAAAACGTTGCCAGGAGAAAGTCCAAAACAGAGATCATTGAACAGGTAATTAATGGTAAAACGCCACCAATGCCAAAGTTCCAACCAAATACTCAAGAAATGGCTGATTTACTCAGTTATTTACAACAGCTTGATATGGTTGTCATTCTCACAGAACAACAAGTACTATCAACCAAACAAGTTTGTAGTAGCTGTTTGATGGCTGATAGTGGAGGTTTACCCCGTTGGCGGAAAGGAAAACTCTGTTGTGGTCATTTAGTTGAAAATTCCATTAGCGATCGCCTAGAAAACTCTCCTTATTGCGATCGCCCTAAAATATACGAGTGTGAGATGGGTTTTCGAGTGACAAATATTAAG------------------------------------------------------------------------------------------ATGTTATTACTAAGTGGTGATATTGGAGGAACAAAAACCATTTTAAGATTGGT---------AAATGTTGCCTCTG------ATAAAGAATCGTTTAACACTATTAAAGAAGCAAAATTTGTAAGTGCTAAATTTACTGATTTAGTGCCAATGGTGGAGCTTTTTTT---------------GAGGGGAAATAAGCTGGAGCAGCCCCAAACAGCTTGTTTTGGGATCGCGGGTCCTGTGGTTAATAATACCTCTAATTTAACCAATCTCAATTGGCAGTTAACCGCTTCAAGATTGGAACAAGAATTAAGTATCGATAAAGTCTACTTAATTAATGATTTTGCTGCTAATAGTTATAGTGTCTTAGATTTAGAAGAATCAGAACTAGCAACCCTACAAACAGGAAAAACTATTAAAAATGCCCCTATTGCCGTGATTGGTGCAGGCACAGGTTTAGGAGAAAGTTTTTTAATTACTCA---AGACGGTAAGTATCATGTGTTCCCTTCAGAAGGAGGACATACAGATTTTGCACCTCGCAATGAATTAGAAATACAGTTACTAAAATATCTGCAAAAAAAACTCAATAAAACTCATATTTCTGTGGAAAGAGTTGTTTCAGGACAAGGAATAGTTGGTATCTATCAATTTTTAAGGGATACTAATTTTGCAGCCGAAAACCAAGAAATTGCTAATCAAATAAAATCTTGGGAAACTAACTCAGAACAGAATATAGATCCTGCTGCGATTATTGCCCAAGGAGCTAAAGAAAAACAAGATACTCTGTGTGAAAAAACAATGATAATCTTTATTGAAGCTTATGGGGCAGAAACAGGTAATTTAGCACTCAAAATGCTGCCCTATGGTGGCATTTATATTGCAGGAGGAATTGCAGCAAAAAATTTATCCTTAATCAAAAAAGGGAGCTTTTTAAAAGCATACAATGATAAAGGAAGAATGAGTAATCTTTTAACAGAAATTCCGATTCATGTCGTTTTAAATCCCGAAGTAGGTTTGCTAGGCTCTATTCTGTATGCTTTAAAAACAAACATT---------------------ATGACCACTTACTATTACGTTTTAGCCAGCCAAAAATTTTTATTAGAAGAAGAACCTTTTGAAGAGGTAATTAAAGAAAGAGTTCGTAATTATCAAGAACAAAATAAAGAAATTGACTTTTGGTTAATCAAACAGCCTGCTTTTTTAGAAGCTCCAGAAATGGCAGAAATAAAAGCTAAATGTCCTCAACCTTCAGTTGCAGTTATTTCTACTAATAAACAAATGATTACTTGGTTAAAACTAAGATTAGAGTATGTAATTACTGGGCAATTTGAGGCTCCTTCTGAGTCTATTCCTGATGCTTTGGCTTCTTTGGAAACAGTTTCTATGAACGATCACAAAATGGATACTAAAGCTTTTAAGCGTTCCTTGCAAAAGTCAGAGAACTATCATCGCCGAGGATTTGGTCATGAAGCAGAAATCTCAGGGGTATTGGATACAGAGTATCAAAGCGATTTGATTCAAACTATACGCAATAATAACTACACTTTAACCAGAGGAGATGTCACAATCCGTTTAGCAGAAGCTTTTGGTTTTTGCTGGGGTGTAGAAAGAGCCGTTGCTATGGCTTATGAAACCCGCCAACATTTTCCTACAGAAAAAATCTGGATTACCAATGAAATTATTCACAATCCTTCAGTCAATCAACGTCTGCAAGAAATGAATGTTGGTTTTATTGAAGTAGTTAACGGAAAAAAAGACTTTTCGGTAGTCAACTCAGGAGAAGTCGTAATCTTACCTGCTTTTGGTGCTAGCGTTAGTGAAATGCAGCTACTAAATGACCGAGGATGTACCATTGTCGATACCACCTGTCCTTGGGTATCCAAAGTGTGGAACTCCGTCGAAAAACACAAAAAACGCGACTACACCTCGATTATTCATGGTAAATACAAACATGAAGAAACTATCGCTACTAGCTCCTTTGCAGGTAAATATTTAATCGTGTTAAATCTCACCGAAGCACAATATGTTGCCGATTACATCTTTAATGGTGGAGACAAAACCGAATTTTTAACCAAGTTTACTGACGCATATTCTGAAGGTTTCGATCCCGATTTGGATTTGCAACGATTGGGAGTAGCTAACCAAACCACCATGCTAAAAAGTGAAACCGAACAAATTGGCAAACTTTTTGAGCAAACTATGTTGAAAAAGTATGGTCCTGTAGAATTAAATCAGCATTTTATGAGTTTTAATACCATTTGCGATGCCACTCAAGAAAGACAGGATGCCATGTTAAATCTAGTAGAAGAAGATTTATCTTTGATGTTGGTTATTGGTGGTTTTAATTCTTCTAATACTACTCATTTACAAGAAATTGCCATTGAAAAAGGTTTTACCTCATATCATATCGATAGTGCAGAACGCATTAAACACAACAATCAAATCGAACATAAACCCCTAGAAAAACCCATTGCTACCCAAGAAAATTGGCTACCTGAAGGTAAAATAGTCGTCGGAGTAACATCTGGGGCTTCTACTCCTGATAAAGTTGTAGCTGATGCAATAGAAAAGATTTTTGCTCTTAAATCTCAAGTAGCTACTGTT---ATGCGCGTAATTCTCATGACTGGTAAAGGAGGCGTTGGCAAAACCTCTGTAGCTGCTGCAACTGGTCTTCGTTGTGCCGAACTTGGTCATAAAACTTTGGTTTTAAGTACCGACCCTGCTCATTCTTTAGCAGACAGCTTTGATCTGGAATTGGGACATGAACCCAAGCAGGTGCGTCCTAATCTTTGGGGTGCAGAACTGGATGCTTTGATGGAGTTAGAGGGTAATTGGGGTGCAGTTAAGCGTTACATTACTCAGGTTTTACAAGCTAGGGGTTTGGAAGGAGTTCAAGCTGAAGAGCTAGCGATTTTGCCAGGGATGGACGAAATCTTCGGCTTGGTGAGAATGAAACGCCATTATGATGAAGGGGATTTTGATGTTCTAATTATTGATTCTGCTCCTACGGGGACTGCTTTACGTCTGTTGAGTCTTCCCGAAGTGGGTGGTTGGTATATGAGACGTTTTTACAAGCCGTTTCAGGGAATGTCTGCTGCGTTGCGTCCTATAGTAGAGCCAATCTTTAGACCCATTGCGGGGTTTTCTCTTCCTGATAATGAAGTGATGGATGCACCCTACGAATTTTACGAGCAGATTGAGGCTTTAGAGAAGGTTTTAACTGATAATACTGAGACTTCGGTGCGTTTGGTTATGAATCCTGAAAAGATGGTTATTAAAGAGTCTTTACGCGCTCATGCCTATTTGAGTTTGTATAATGTAGCAACAGATATGGTGGTTGCTAATAGAATTATTCCTGATACAGTAAACGACCCTTTCTTTGAGCGTTGGAAGGCTAATCAAAACGTTTATAAGCAAGAGATTTACGATAATTTCCATCCTTTGCCTATTAAAGAAGCTCCTTTGTTTTCCGAAGAAATGTGTGGTTTATCCGCTTTAGAAAAGTTAAAAGAAATTCTTTATGGCGATGAAGACCCCAGCCAAGTTTATTACAAAGAAAATACCATCAATATTATTCAAGGAAAAGATCATTACAGTCTAGAATTATATCTACCAGGCATTCCTAAAGAGCAAATTCAACTAAATAAAACTGGTGATGAATTAAATGTCAGAATTGGTAATCACCGTCGTAATTTAGTCTTACCACAAGCTCTAGCTGCTCTTAATCCTACTGGGGCAAAAATGGAAGAGGATTATTTAAAAATTCGCTTTTCTGATTTAGCTAAAGTT---------------------------------------------------------------------------------------ATGAAAGTATTGGTAGTAGGTAGCGGTGGTAGAGAACACGCGATCGCCTGGACGTTATTAAAATCACCCAATGTAGAACAAGTTTTTTGTACTCCTGGTAATGGCGGTACCGCAACATTAGAAAACTGTCAGAATTTGTCTTTAGCAGTAGATGACTTTGCAGGGATTGCTGAAGCAGTTAAAGAGCGCGATCTCGATCTAGTTGTAGTAGGGCCAGAAGTACCTTTATCTTTGGGTATTGCCGATTATTTACAACAACAGGATATTGCGGTTTTTGGCCCAGTTAAAGCAGGTGCAGAAGTAGAAGCAAGTAAGTCTTGGGCAAAGGATTTAATGGTAGAAGGGGGTATCCCGACAGCTAAATCTGCAACTTTTACTGATGCAGCAAAGGCAAAGGCTTATATAGAAAAAGAAGGTGCGCCAATTGTTGTCAAAGCAGACAGTTTAGCAGCAGGTAAAGGGGTTATTGTGGCAATGACTAAACAGGAAGCCCTAAACGCAGTGGAAGAATTGTTTGGACAGGGTTTTAACACTTTGGTCATTGAAGAGTTTTTAGTAGGAGAAGAAGCTTCTGTACTTGCTTTAGCCGATGGTAAAACTATTATTCCTTTATTACCAGCCCAAGATCACAAACGCATTGGAGAAGGAGATACAGGAAAGAATACAGGGGGAATGGGAGCTTATGCACCTGCACCTTTAGTTACTCCTGAGATTATGCAGCGCATCGAAACCGAAGTGTTGCAGCCCACCATTGCCACTTTTAATCAACGGGGTATTGACTATCGGGGAATTCTCTATGCAGGATTAATGATTACTCCTGATGGTGAACCCAAAGTAGTAGAATTTAACTGTCGTTTTGGCGATCCTGAAACTCAAGCAGTTTTACCTTTATTGGATACTCCCTTAGATGAGTTAATGCTGGCTTGCGTAAATCAAGAATTAGCTAACGTAA---ATATTCAATGGAAATCAGGTAGTGCAGTCTGTGTCGTCGCTGCTGCGGGGGGTTATCCCGATGCTTACGAAAAAGGGAAAGCGATCGCCAGATTAGAGACTG------TCAACGATGCAATCGTTTTTCATGCAGGAACAAAACTAGAAGGCGATCGATTAGTTACCAATGGTGGAAGAGTCTTAGGCATTACAGCATTAGGAAATAACTTTCAAGAGGCGATCGCAAAAGTTTATCCCGCAGTTGCCCAAATTAGTTTTGATAAAATGTACTACCGTAGAGATATCGGACACCGCGCCCGA------------ATGTCCACATTAAAAAAACCCGATCTTAGCGATCCTAAATTACGCGCTAAGTTGGCTCAAGGAATGGGTCACAACTATTACGGTGAACCCGCTTGGCCTAACGATCTATTGTATGTTTTCCCTGTTGTAATTTTGGGAACTATCGGTTTAGTAGTTGGTCTAGCTGTTTTAGACCCCGCATTAATCGGCGAACCTGCCGATCCTTTTGCAACCCCTTTGGAAATCTTACCTGAATGGTACTTATACCCCGTTTTCCAAATTTTGCGTATTCTTCCTAACAAACTATTAGGAATTGCTTGCCAAGGTGCTGTACCTTTAGGCTTAATGTTAATTCCTTTCATTGAAAGCGTTAACAAGTTCCAAAACCCATTCCGTCGTCCTGTAGCTACTACAGTATTCTTATTTGGTACTGTTGTAACTATCTGGTTGGGAATTGGTGCTACTATGCCTATTGACAAATCTTTAACTTTAGGTTTGTTTATGTTCACTAAACAAGTAACAGACTCAAAAGTTTATAAGTGGTTTGACGAACGCCTTGAAGTACAGGCGATTTCTGATGACATTTCCAGCAAATACGTACCTCCCCATGTCAATATTTTCTATTGTCTTGGTGGCATCACTTTCGTTTGCTTTTTAATCCAGTTCGCTACTGGATTTTGCATGACTTTTTATTACAAGCCTACTGTAACTGATGCTTTTGCTTCCGTACAGTATTTAATGAACGAAGTTAACTTTGGTTGGTTGATTCGTTCCGTGCATCGCTGGTCTGCCAGCATGATGGTTTTGATGATGATCCTTCATACTTTCCGCGTTTATCTGACTGGTGGTTTCAAAAAACCCCGTGAGTTAACTTGGATTACTGGAGTAATTATGGCAGTAGTTACTGTCAGCTTTGGTGTAACTGGCTATTCTTTACCTTGGGATCAAGTGGGTTATTGGGCGGTCAAAATCGTTTCTGGTGTACCTGCTGCTATCCCCATCGTAGGCGACCAAATGGTTGAATTACTTCGTGGTGGTGCTAGTGTTGGTCAATCAACTTTAACTCGTTTTTATAGCCTACATACGTTTGTCTTGCCCTGGTTAATGGCAGTGTTTATGTTAGGTCACTTTTTAATGATTCGTAAACAAGGCATCTCTGGTCCTTTGATGCTAAAAAAAGCTTTTTGGGTTACTTTGCTGGTATTTGTTTGGTGTACATTTTCTTTGGTTTGGCTTCCTACACCAGCGCAGGCTTTTACAGAACAACAAAAGCTACTATTACAGTCGTGGCGTATTGTTAACCAGTCTTATGTAGATGAAACTTTTAATCATCAGAATTGGTGGTTACTACGCCAAAAGTTAGTCAAAAAGCCGATGAAAAACCGTGATGAGGCTTATGATGCGATCGATGAGATGTTGGCTACCCTGGACGATCCTTTTACCAGGCTATTAAGACCAGAGCAGTATCGTAGCTTACAGGTTAGTACTTCTGGAGAACTTTCAGGAGTTGGTTTACAAATTAATGTAGACCCCCAAACCCAATTAGTACAGGTGATTTCACCGTTAGCAGGTTCTCCCGCAGCATTGGCGGGAATTGAATCAAGGGACTACATTTTAGAAATAGATGGTATTGATACAAAAAACCTAACTCTAGATGAAGCAGCAGCCACCATGCGGGGCAAAATAGGGACTGAAGTATCCCTCAGAGTTCAAAAACATGAAGATGAAT------CAGTTCAAAATGTGAGATTGATTCGCGATCGCATTGAACTTAATCCCGTGTATGCTAAG---TTAG------ATCGGAAAAATCAGATTGGTTATGTACGTCTGACTCAGTTTAGTGCTAATGCAGCCCAAGAAATTGCCCATTCTGTAGTTAAACTCGAACAAGAAGGTGCCAAGTCTTACATTTTAGATTTACGTAACAATCCTGGGGGTTTATTGCAATCAGGTGTCGAAGTGGCTCGCCTTTGGTTAGATCAAGGCACAATTGTTTACACAGTTAACCGTCAAGGTACTTTGGGTAGTTTTGACTCTAATGAAGCATTACTCAGCGATGCACCACTGGTGGTGCTGGTAAATTCTGGTACAGCCAGTTCTAGTGAAATATTAGCTGGTGCGCTACAAGATAATGGTAGAGCTTCCTTAGTGGGAGAAAAAACTTTTGGTAAGGGATTAATTCAATCTCTGTTTGAACTTCCCAATGGTGCAGGAATAGCTGTTACTGTGGCTAAATACGAAACTCCCAGTCATAAAGATATTAATAAGCTGGGCATAGAACCAGATCGCGTGATTAAACAAGAAGCACCTATTCTTTATACAGAAATTGGCACAGAAAAAGATGTGCAATATAAAGCTGCGGTGGAAATGTTAACCAATCAGACCATAGCTCATGCTTCT------------------------------------------------------------------GTGAAACAAAAACAAGACAACCACTTTAATCGCGCTCGTGCTAGTTTACAGCAAGCAATTTCTTGGTATGGTAACTTTCGCCGTCATGGGCAATATCCCCCCGATGAAACTCTACAAACAACAGTGCGGGATGATTTAAAATCCCTGAAAAATGCTTTAGATAAATTAGATTGCAAAGTATTACGCATCTCGACTTTTGGTTTGGTTAGTTGTGGAAAGTCTTCCGTAATTAATGCTTTAGTAGGACAAGAGGTGTTTAAAACTGGAGCTTTAAATGGGGTAACACAATTTCCGCAGTCGATATCTTGGCAACCTGAAAGTG---AAGAAATAGAAGTCGAATTAATTGATACCCCTGGTATTGATGAAATGGGAGGAGAAGCGAGGGCAAATATGGCGCGAGAAATCGCCCAAAAATCGGATTTAATTTTATTTGTTTTAGCAGGAGATATTACCCGCACCGAGTATTTAGTCTTGTCTCAACTCAGACAAAGCCAGAAACCAATAGTAATCGTCTTTAATAAAATCGATCTCTATCCCGATAAAGATCGTCAAAGCATTTATAATCAGTTGCAATTAGTCAATTCAGCAGGTATTGGAGAC---AGGTTAGAGCAGTTTATCTCTCAAGATGAAATTGTTATGGTATCAGCTAAACCCCAACCAATCCAAGTGCGTCAAGAAACTTCAGAAGGCATAATTTCCCATACTTGGGAAACTGCACCGCCTCAGATTACAGAATTAGAAGAAACCATCTTACGTATTATCTCACGAGAAGGGCGATCGCTATTGGCTTTAAATGCGTTGGTACAAGCTAGGAATGCCGAAACCAATATTGCGCGTAAAACTATTGCCATCAGAGGAAAATCGGCTCAAGACATTATTTGGCAATATGCTAAGTATAAAACTCTAGCAGTGGCAGCTAATCCTGTTCCTTTACTGGATGTTGCAGGGGGATTTCTCTTCGATTTGGGGTTAATTCGTGCTTTGGCTAAATTATATGGTTTACCAATTACTGGTTATGAAGCAGGGGAGCTTTGGCGCAAAATTCTGGCTAGCTCTGGCGGTTTATTATTAGGAGAAATTAGTAGTAATTTGGTTTTGGGTGTGGGTAAAGGGGGTGCTGCAATGATGGCAGCTTTTAATAGCCCAGGAGCTTTTATAACCTATACTGGAACTGCGGGAGTTCAAGGTGCGATCGCGGGTTATGGGGCTTATGTAGTGGGTAAAGTAACTCAGGTTTACTTAGAGCAGGGTTGCACTTGGGGCGATTTAGGTGCTTCTACTGTAATTGCTGAAATATTATCACAGGTAGAGCCAAATACAATTATTTATCGTCTCAAACAAGAATTGTGG---------------------------ATGATAAATATTAAACCTTTTGGCTCTTGGAAATCTCCGATTACAACAGAAACTATTATTGCCAAAACTGTTGGCTTAGGAGGAGTTAATTCGTTAGCAAAAGATATTTATTGGCTAGAAAGTAGACCACAAGAAAAAGGGAGAAACGTCTTAGTAAAACAAGCTGCTGACGGTACAGTAGCAGATATTACACCCCAACCTTTTAACGTGAGAACTAGAGTTCACGAATATGGCGGAGGAGCATATCTGATTACAGAACAAGCAATTTATTTTAGTAATTATAGTGATGGTAGAGTTTACCAACAAATAGGTCGAGAAACCCCTCAAGCTCTTACCGCCGA---ATCAAAAAAACGCTATACAGACTTTGTTGTAGATAGCCCAAGAAATCGTTTAATTTGTGTTTGCGAAGATCATGAAGTTGCTGATAGTGAACCTAATAATAGTATAA---------------------------TAGCGATCGCATTAGAGACAGGAGAAATTACCCCTCTGGTTACAGGAAGTGATTTTTATACCTCCCCGAGAATTAGTCCTGATGGCACACAGTTAGCTTATATCAGTTGGAATCATCCCTCTATGCCTTGGGATAGCAGTTATTTATACTTGAACGATATTCAATCAGATGGCTCTATTGACCGAGTAGAATTAGTTGCAGGTGACACTCAAGAATCGATTTGCGAACCTAAATGGAGTCCTGACGGATTATTATACTTTAATAGCGATCGTAATGACTGGTGGAATATTTATCGGCGTAACAGCGAT---GGCACAATAGAATGTCTTCATGAGATGGCTGCGGAATTCACTTATCCTCATTGGGTATTTGGGTTATCTACCTATAGCTTTATCTCTGCCGAGTTAATTGTTTGCGCTTATTCTCAAGATGGTAGTTGGCATTTAGGTAGCATCAACACCAAAACCAAACAGTTTCAAGCTATTGATACTCCCTACACTAATATCTCTTCTGTGCAAGCTAGTGTTGACGGTGACGCATTATTCATTGCAGGAAGTCCCAATCAACCCACTGCGGTAACTAAATTTAATTTAGAAACCCAACAAGCAACTACTATTAAACGATCGGGAGAATTAAACATCGATCCTGGTTATCTCTCCATACCCCAAGCAATCTCTTTTCCCACAGATGATAATTTAATCGCTCACGCTTGGTATTATCCCCCTCAAAACAAAGACTACA---------------------------------------------CTGCACCATCAGGAGAATTACCCCCTGTATTTGTTAAAAGTCACGGAGGTCCTACTGCTGCTGCTGCGGTTAATCTCAATTTACGGATTCAATATTGGACAAGCAGAGGTTTTGCTTATTTGGATGTCAATTATGGCGGTAGCATCGGTTATGGTCGTCAATACCGCGAAAGACTCAAAGATAATTGGGGTATTGTTGATGTTCGAGATTGTATTAATGCGGTTCAATACTTGGTTGAAAAACAATTAGCCGATGGAGAAAGATTAGTTATTTCCGGTGGTAGTGCAGGAGGTTATACTACCTTAGCTGCTCTCACTTTCTACGATACCTTTAAAGCTGGTGCTAGTTACTACGGAGTTAGCGATCTCGAAATTTTAGCCAAAGATACCCATAAGTTTGAAGCTCGTTATTTAGATGGTTTAGTGGGAGCTTATCCTGAAGCAAAAGCTACCTATCAAGAGCGATCGCCATTGTATCATATAGATCGCTTATCCTGTCCGATTATTTTTTTCCAAGGTCTAGAAGACAAAGTAGTACCTCCCAACCAAGCAGAAATGATGGTAGAAGCTTTAAAACAAAAAGGTTTACCTGTAGAATATGTCACCTTTCCCAATGAAGGTCATGGTTTTCGTCAAGCAGCTAATATTAAAACTGCAATTGAAAGTGAATTTGCTTTCTATTCCCGTGTGTTTGACTTTGAAACGGCAGAT---------------------------------------ATGAATATTGTCGTTGTCGGTCTAAGTCATAAAACAGCTTCGGTAGACGTTCGTGAGAAACTGAGTATTCCAGAAGCGCAAATCGAAGAAGCAGTAGCCCACTTAAAGGGTTATCCTCACATAGAAGAAGTCGCTATTATCAGTACTTGTAATCGTTTAGAAATCTACAGCGTTGTCAAACAGACAGAACAAGGCGTTGTGGAGATTATGCAGTTTTTAGCTGAAAAAGCTCGTCTTTCTATCTATGAATTGCGTAAAAACTTATTTACCCTATTGCATCAAGATGCTTTACGCCATTTAATGCGAGTAGCTTCAGGATTAGAAAGCCTGGTTCTGGGTGAAGGACAAATTTTAGCTCAGGTAAAAACCACTCACAAACAAGGGCAAAAATACAAAGGTTTAGGCAGATTATTAGATCGCTTATTTAAGCAAGCAATTTCTACAGGAAAGCGAGTTCGTAGCGAAACTAGCATCGGTACAGGAGCAGTTTCCATAAGTTCTGCTGCGGTAGAATTGGCGCAAATCAAAGCCGAAAATCTA---------------GCTGCTTCCCGCGTTGTGATTGTTGGTGCGGGTAAGATGGCTTGTCTGCTAGTGAAGCACCTGCTATCTAAAGGTGCAACTCAAATTGCAGTGGTGAATCGTTCTCATCGCAGATCCCAAGAGCTAGCTAATAAGTTTTCTCAAGCAGATTTGCAGCTTTATCCTTTATCCGAAATGATGAACGCGATCGCTGAATCTGATATAGTGTTTACTAGCACTGGCGCAACAGAGCCAATTTTAACTCAGGCAAAACTAGAGGCGAATTTACCTGTGGATCGATCTTTAATGTTAATTGATATCTCTGTACCCCGCAATGTAGCAGCAGATGTGAGCAACATCGAGCAAATCCAATCTTACAATGTAGACGATCTCAAAGCAGTAGTTGCTGCTAACCAAGAAACCCGTCGTAAAATAGCGCAAGAAGCAGAAGGTATCATCGAAGAAGAAGTAGCTAACTATATTTTATGGCTGCGATCTCTAGAAACTGTGCCTACTATTAGTTGTTTACGCAGCAAAGTAGAAGATATCCGCGCTCAAGAATTAGAAAAAGCCTTATCTCGTCTCGGTTCAGAATTCGCCGAAAAACACCAAGAAGTTATTGAAGCTCTTACTAGAGGAATTGTTAATAAAATTCTTCATGAACCGATGGTACAGCTTAAAGCGCAACAAGATATTGAGGCTCGTCGTCGTTGTTTACAATCTTTACAAATGTTGTTTGATTTAGAGATTGAAGAACAAACTGCT------GTGGAAAACACCCTCGGATTAGAAATTATTGAGGTAGTAGAACAAGCTGCCATTGCATCCTCCAAATGGATGGGTAAAGGCGAAAAAGATATTGCTGATGAAGTGGCAGTAGAAGCTATGCGCGAGCGGATGAACAAAATTCATATGCGAGGTCGCATTGTCATCGGTGAAGGGGAAAGGGATGATGCTCCTATGCTTTACATCGGTGAAGAAGTAGGTATTTGTACTCGCGAGGATGCAGCAGATTACTGTAATCCGGAGGAATTAGTTCAAATTGATATTGCAGTCGATCCTTGTGAGGGAACTAACTTAGTTGCTTACGGTCAAAATGGTTCGATGGCAGTACTGGCAATCTCTGAAAAAGGTGGTTTGTTTGCTGCACCAGATTTCTACATGAAAAAACTGGCTGCACCCCCAGCAGCAAAGGGTCATGTAGATATTAATAAATCTGCTACCGAAAACTTAAAGATTCTTTCTGACTGCATGAGTCGTTCTATTGAAGAATTGGTCGTAGTAGTTATGGATCGTTCTCGTCATGAGGACTTGATCAAAGAAATTCGTGGCGCAGGTGCCAGAGTTAGATTAATCAGCGATGGTGATGTCTCAGCAGCTTTATCTTGTGCTTTCTCAGGGTCAAACATTCATGCTCTGATGGGAATTGGTGCAGCACCTGAAGGAGTAATCTCCGCAGCAGCAATGCGTTGTTTGGGTGGTCACTTCCAAGGACAGCTAATTTATGACCCCGCAGTAGTCAAAACTGGTTTAATCGGAGAAAGTAAAGAAGGAAACTTGGCTCGTCTCACAGAAATGGGCATCACAGACCCCGACAGAGTATATAACGCAGAAGAACTAGCTAGTGGTGAAACTGTTTTGTTTGCTGCTTGTGGTATTACTCCTGGTACTTTGATGGAAGGTGTTCGTTTCTTTAAAGGTGGTGCGAGAACCCAAAGTTTGGTTATTTCCTCTCAATCGATGACTGCTCGCTTTGTAGATACTGTGCATATGTTAGAAAATCCTAAGAGTATCCAACTAAAG------------------------ATGGCTGAATCAGCAAAGACTCCTTTACTCAAAACTCCTCTTTATGACCTAGCTTTGGCACAAAAAGCCCGTTTTGTCCCTTTTTCTGGATGGTCAATGCCAGTACAATTTGCAGGATTAAAACAAGAGCATCAAGCAGTGCGCTCTAATGTAGGAATGTTTGATATTTCTCACATGGGTAAGTTTGCGTTGCAAGGAAAAGATTTGATTACCCAGTTACAAAAATTAGTTCCCTCTGATTTAGCCCGTTTAAACAAGGGTCAGGCGCAGTATACAGTGTTACTCAATCCCCAAGGGGGAATTATTGATGATATTATTTTTTACCACCAAGGAGAAACTGCCACAGGAGAGATCGAAGGTTTTCTGATTGTTAATGCTGCGACCAAAGATAAAGACAAAGCATGGATTTTAAACCATTTAACAGATAGTGAAATCCAGTTTCAAGACTTATCTGGCGATCGCGTTTTAATGGCAGTACAGGGTAGTAAAGCAGTGGAAATATTACAACCTCTGGTGGCAGATAATATTAGCGATTTACCAGCTTTTGGTCATACCAAAACAACTATTGATGGTAAAGCTGCTTTTATTGCTCGTACGGGCTATACAGGGGAAGATGGCTTAGAAATTATGGTTGAGCCATCAGTCGGTCAAGAGTTGTGGCAATCCCTTTTAGCAGCAGGGGTAACTCCTTGTGGTTTGGGTGCGCGGGATACTTTACGTTTAGAAGCTGCAATGTGTCTTTATGGACAAGATATTGATGATACTACTAGCCCTTTAGAGGCTGGTTTAGGCTGGTTAGTTCATCTTCAGGACAAAGAAGACTTTATTGGCAAAGAGGTCTTAGAAAAACAAAAATCCGAAGGATTATCGCGACGGCTAGTGGGTTTAGAAATGCAAGGAAAACATATTGCCCGTCATGATTATCCAATCATGGTAGCAGGAGAACAAGTAGGAATTGTCACTAGCGGAACATTAGCCCCTACATTGGGAAAAGCGATCGCTCTTGGTTATGTGCCAAAATCCTTATCTAAGGTAGGACAAGAATTAGAAATTGCTATCCGAGGTAAAACCTATCCTGCAAAAGTAGTCAAAAAACCCTTTTATCGTCGAACTAGA---------------------------------------------------------------------------------------------ATGACTGACTCAATTCGTATTTTAATGTGCGCCCCAGATCACTACGATGTAGATTATGTAATTAATCCTTGGATGGAGGGAAACGTCCATAAATCATCTCGCGATCGCGCTGTCGAACAATGGGATAAACTATATCATGTGCTGCAAGGACTAGCACAGGTAGATTTAATTAAACCCCAGAAAGGTGTGCCTGATATGGTATTTACTGCCAATGCAGGGCTAATATTAGGAGACGATGCAGTAGTTTCTCGTTTTTACCATCCCGAACGTCAAGGGGAAGAACCCTATTTTAAACAGTGGTTTGCCGATAATGGTTTTAAGGTTCATGAGTTACCCCGCGATTTACCCTTTGAAGGTGCGGGAGATGCACTGTTAGATCGCGAAGGGCGTTGGTTATGGGCTGGTTACGGCTTTCGCTCTGAGTTGGATTCTCACTCTTATTTAGCCAAGTGGTTAGACATTGAAGTATTATCGTTACGGTTAATAGACGATCGCTTTTACCATTTAGATACCTGTTTTTGTCCTCTAATTGGGGGTTATTTACTTTATTACCCAGGTGCTTTTGATTCCTATTCTAATCACCTGATTGAAAAGCGTGTACCCGCAGAAAAAAGGATTGCCATAGAAGAAACAGACGCGATTAATTTTGCTTGCAACTCGGTAAATGTAGAGCAAAATGTGGTGATGAATAAAGCCAGTGACACCCTGAAAAAACAGCTAGGAGATGCTGGTTTTAATGTTATTGAAACTCCCCTCACGGAATTTCTCAAAGCAGGAGGCGCAGCTAAATGTCTTACCCTAAGAATTAACGAACCTGTTTTAGAAGATGTCCACGCAAATGAACCTGTAGCGAGTCGTGTGATTCACCTCGAAGGACATTTACTCGATGCGGGGATGATGAATAAAACCCTCGATCTCATTATCGAGAATGGCGGTAGTTTTAAAGTTCTCAATTTTAATTTGGGTGTCGAAAGACAGAGTACTTCGGCTGCGGATGTGCGAATTTCTGCACCTTCTAATGAAGTTATGGAAGATATTGTCTCTCAGTTGCTTGATTTGGGTGCAATAACCTCCGCAGAAACCTCCCAAGATGCCGAAATAGAAACTTGCGACTTAGATGGAGTCGCTCCTGATGACTTTTACGTTACTAATATTTATCCCACAGAAATCAAAATAAATGGGGAATGGATTAGAGTTCAAAAACAACGTATGGATGGGGCGATAGTTGTTCAAGA------------CAAAACCGCCCAATGTAAAATATTACGAGATTTACAAAAAGATGATGCTGTTGTTGTCGGCGTAGAAGGTATCCGTACCGTTAGAAAAGCCGAAGTAAGAGAAAA---AAAAGCCAACGAAGAATTCAGCTTTATGGGTGCAGGAGTATCCAGTGAAAGAAGAGTAGAATTAGTAGTCGAACAAATTGCCTGGGAATTACGCCGAATACGCGATCGCGGTGGTAAAGTAGTAGTTACAGCAGGACCCGTTGTCATCCATACAGGAGGTGCAAAGCACTTATCTCACCTGATTCGTGAAGGTTATGTTCAAGGATTACTCGGCGGAAATGCGATCGCTGTTCACGATATCGAACAAGCCCTCATGGGTACTTCTTTAGGTGTAGATATGCAAAAAGGTGTTCCCGTCAGAGGAGGACATCGCCACCACCTCAAAGTAATTAATACAGTGCGTCGTTACGGTAGCATCACGAAAACCGTAGAAGCAGGAGCATTACCCAAAGGTGTTATGTACGAATGCGTCAAGCACGATGTACCCTTCTGTTTAGCTGGTTCAATTCGCGATGATGGTCCTTTACCCGATACCCAAATGGACTTAATCAAAGCACAGGAAGAATACGCCCAACTGTTAGAAGGGACAGAAATGATCTTGATGTTATCTACTATGTTGCACTCTATCGGTGTAGGTAATATGACCCCTGCGGGAGTAAAAATGGTTTGTGTCGATATCAATCCTGCGGTAGTAACTAAATTAAGCGATCGTGGTTCGCTAGAATCAATTGGTATTGTAACTGATGTTGGCTTATTTTTAAGCCTCTTAGTAAATCAATTAGAACGTTTAACCAGCCCTTATGCTGTTGGT---------ATGCAAATTAAAACTACCGCAACCCCATTATTAGATTGGACTGGTGGCACTTTAGCCCTTGGTATCTTAGAAGAAGCAACAGAACTTACAGGGGATTTACAGCAACTGGATGAAAAGTTATCTGGTGTAATTAGTGAGTTAATCGCCGAAGAAGAATTTAAAGGCAAATCTGGTAGTACAGTAACCACTCGTCTTAGCGGTAATGAAGCTTTTCGTAAGCTAACTCTAGTGGGTTTGGGCAAAGCAGAAGATTTAAATGTAGATAGTTATCGCAGCACCGCAGCAGCGATCGCACGTTCGGCAGAGAAAGATA------AAAATTTGGGTATTAGCCTACCTATCGAAGGAGATTCAG---CAGCAATTACTCAAGCGATTACCGAAGGAATTCATTTAGCATTACATCAAGATAATCGTTTTAAATCTGATGTCGAAAATCAGACACCTAAACTAGAAACCGTTGAAATATTAGGCTTATCAGGGCAAGATACAGCCATTTCTCAAGGGGAAACTATTGTATCTGGAGTTATTTTAGCTAGAGAATTAGTTAACGCCCCCGCCAATGAAGTAACCCCCGTTACCATGGCAGAAACCGCCCAAAAGTTAGCGGATGAATACGGTTTAGAAATCAAAATTTTAGAACAAGCAGACTGTGAAAGTTTTGAGCAAGGAATGGGAGCCTATTTAGGAGTCGCTAAAGCTTCTGATATTCCTCCTAAATTTATTCACCTTATTTATAAGCCAGCAGGTACAGCAAAACGTAAAGTAGCCATTGTGGGTAAAAGCTTAACCTTCGATTCTGGTGGTTTAAACCTCAAAACAGGTGGTAGTGGCATTGAAACCATGAAAATGGATATGGGAGGCGGTGCAGCTACTTTAGGAGCAGCAAAAGCGATCGCTCAAATCAAACCCGATGTGGAAGTTCACTTTATTTGTGCAGCTACCGAAAACATGATTAGTGGGAAAGCCATGCACCCAGGAGACATCCTGAAAGCTGCTAATGGTAAAACCATCGAAGTCAACAACACCGACGCAGAAGGGCGTTTAACCCTGGCTGATGCTTTAGTTTATGCCGAATCTCTAAAAGTAGATGCGATCGTTGATTTGGCTACTTTAACAGGTGCTTGTATCGTGGCTTTGGGTAATGATATCGCAGGAATGTGGAGTACCGATGAATCTCTTGCTGGTGAACTAAAAACCGCAGCCGAATCCGCAGGAGAGAAATTTTGGCAATTACCCATGGAAGACAAATACTTTGAAGGATTGAAGTCCAAAATTGCCGATATGAAAAATACTGGTCCCCGTGCTGGTGGTTCAATAACAGCAGCTTTATTCCTGAAGCAATTTATCAAAGAAACCCCTTGGGCGCATCTTGATGTTGCTGGCCCTGTATGGTCTGATAAACCTAGCGGAATTAATAATGCGGGTGGTACTGGTTTCCCTGTTAAAACTCTGGTTAATTGGGTGTTGAGT------ATGGCTTTAACTCAGCAGCGCAAGCAGGAACTTATCGGTGAATATCAAGTACACGAAACTGATACGGGTTCTGCCGATCTCCAAGTAGCGATGCTTACAGAAAGAATTAATCAACTTACAGAACATCTCAGAAGTAACAAAAAAGATCACTCTTCTCGCAGAGGACTGCTAAAAATGATTGGTCGTCGTAAACGTCTTTTAGCTTTTATTCAAGACAATAATGTAGAACGTTATCAAAAACTAATTGCTCGTTTAGGTATTCGTCGT---------------------------------------------------------------------------------------------------------------------------GTGAAATTATACCTTTATCATACTCCTGAAGAAACCCCCAGTGATTCTCTTCCTGATTGCGCTGTAGTCATTGATGTCCTGAGAGCTACTACCACAATTGCTACGGCTTTAAATGCTGGTGCGGAGGCTGTTCAAGCTTTTAGTGATATCGATACTTTGATGGCAAAATCAGCAGCTTGGGTAGCAGAAAAACGTCTCCGAGCAGGAGAAAGAGGAGGAAAAACAGTAGAAGGTTTTGATTTGGGAAATTCCCCTCTCAATTGTACTTCGGAAGTTGTTACAGACAAAAGATTATTTTTGACTACCACCAATGGTACTCGTGCATTACAAAGAGTAGAAAAAGCTCCTGTTGTGATTACGGCTGCTCAAATCAATCGCCAAGCTGCGGTTAACTACTTATTAGCCAAGAAACCTGAAACCGTCTGGATAGTAGGCTCTGGATGGCAGGGAACTTACTCGATAGAAGATACTGCTTGTGGTGGTGCAATTGTCGATTCGATTGTGCAACAGGACAATATTTCTCTATCAGAAATTACAGGTAATGATGAGGTGGTTGGCGCATTTTCTCTTTATAAACAATGGGAAAATAATTTATTAGTCATGTTTGAACATTCTAGTCATGGTAAGAGACTTTTAGGCTTAAATTGTCAAGATGATTTAAAATACTGTGCTGAGACAGATATTATGGATATTTTGCCTATTCAAAAAGAACCAGGTGTTTTAGTAAAACTA------------------------------------ATGAAAAATTCGCTTTTAGTGACAGGAACTAACACAAATGTGGGAAAAACTTTTGTGACTACTTCCTTAGTATATTATCAACACAAGTATCAAGCTACCAG------------------TAGCTTGGGCTTGCTTAAGTTGATGCAAACGGGTGTAAGCGATCGCGAATTGTATGAAGAGTTGTTTGCTCA---------------------------ACAAGATTTGATTACAGTCATGACTCCTTTACAGTTTACAGCACCTCTAGCTCCTCCCATCGCTGCGATTAAGGAGCAAAAAACTATCGACCTTAAACTGGTGTGGCAAAGTTTAGTCAGTTTACAACAGCAACAAGATTTTGTCTTAATAGAAGCTCTTGGGGGTTTAGGCTCTCCTGTGACAGAAGAGCTAACGGTGGCAAATATTGCTGCTGATTGGCGTTTACCTACTATTTTGGTTGTTCCTGTGGAGTTAGGCGCGATCGCTCAAGCTGTGGCAAATACTGCTCTTGCAAGAAGTCTCAATATCAATCTTAAAGGGATTATTTTAAGTTGTACTTCAGCAGAA---AATGAAACACAACAAAATGATTTAGCACCAATAGAATTAATTGAATCTTTAACTCAAATAAAGGTTTTAGGAACCTTACCCTATATTGCAGATATTCGCGATGGTGATAATTTAGCAGCTATAGCTTCCAATTGGGATTTGGAATTAATGGGAATAAACCACCGCAATATATCAACAATAGTT------------------------------ATGGCACAGCAAACTGTGCTGTCGGACTCCAATCGTCTTCGCCTATTTGCGGGTTCTGCCAATATTCCTTTAGCTCAAGAAGTTGCCCGCTATCTAGGGATCGATCTTGGGCCAATGATCCGTAAACGTTTTGCGGATGGAGAACTTTATGTTCAAATCCAAGAATCAATTCGTGGTGCAGATGTGTACCTGCTTCAGCCGACTTGTCGTTCGGTTAATGACAATCTAATGGAATTGATGATCGTTATTGATGCCTGTCGCCGAGCCTCCGCGAGACAAATTACCGCAGTTCTTCCCTATTATGGTTATGCTAGAGCAGATCGTAAAACCGCAGGGCGCGAATCGATTACAGCCAAGCTAGTTGCCAATCTAATCGTGCAAGCAGGAGCGCATCGAGTTCTAGCAATGGATTTGCACTCTGCACAAATTCAAGGTTATTTTGACATTCCTCTCGATCACGTTTATGGTTCTCCCGTAATTCTGGACTATCTGGCTAATAAACAGCTTTCTGATGTGGTTGTTGTGTCCCCTGATGTGGGTGGTGTTGCCCGAGCAAGAGCTTTTGCGAAAAAACTAAACGATGCACCTTTGGCGATTATCGATAAACGCCGTCAGGCACATAATGTGGCAGAGGTGATGAACGTTATTGGTGATGTTAAGGGTAAAACGGCAATTTTAGTCGATGACATGATTGATACGGCGGGAACTCTTTTAGAAGGAGGGAGGCTGCTGCAAAAAGAAGGAGCAAAAGCAATCTACGCCTGTGCTACTCACGCTGTTTTTTCTGAGCCAGCTATTAGTCGTCTTTCTAGCGGTGTTTTTGAAGAAGTAATTGTTACCAATACGATTCCTCTTGTCGAAGAAAATAAGTTTAAACAATTAACCGTGCTGTCTGTAGCAAATCTTTTAGGAGAAGCTATTTGGCGGATTCATGAGGATAATTCTGTCAGCAGTATGTTTCGC---GTGACCAAA---AATGATGAAAATTTAGGTGTCAAAACACAGAAAGTTCAACCAGAAGAAAATCCTGTTATTGAAATTGCCAAAACCTTAGCTACTGCTTTTGTTCTGGCGATTGGAATTAGAACTCTAGTTGCAGAAGCACGTTATATTCCTTCCTCTTCTATGGAACCCACTCTGGAAATTAACGACCGCTTAATCATTGAAAAAATTAGTTATCGATTTCGCACTC---CCCAAAGAGGGGATGTGGTGGTTTTTTCTCCTACGGATAAACTCAGAGAACAAAACTTTAAAGATGCCTTTATCAAAAGAGTCATTGGTCTTCCTGGGGAAACTATAGAAGTCAAAGGAGGAACAGTCTATGTTAATAATGAAGCATTAAGAGAAAAGTATATTGATGAATC---------------------------TCCCGAATATAAATATGGGCCAGTGGAAGTTCCTTCAAATCAGTATTTAGTTTTGGGAGACAACCGTAATAATAGCTACGATTCTCATTATTGGGGTTTTGTTCCTCGCGACAACTTGATTGGACGAGCAGTAGTTCGCTTTTGGCCTCTCAATCGTCTCGGCTCTCTGGATGAAACCCCTATCTATCCTGATAGC---------------------ATGGCTGTTCCTAAGAAGAAAACCTCTAAATCAAAGCGCAATAGTCGCAAAGCTCATTGGAAACATAAAGCTGCTGTAGAAGCAGGAAAAGCCTTATCTTTAGGCAAATCAGTATTATCTGGACGTTCCAATAGTTTTGTTTATCCTCAAGATGAAGATGAAGACGAGGAAGAG------ATGCTTGAAGACCCTCGAAGAAAGCAACAACTACAAAAATTAATTATCAAGCTTGGTTTACCCGCAACTGCTCCTGTAAACTGGAAATTATTAGATTTAGCTTTAATTCATCCGAGTATTTCTACTACTCATAATTACGAACAGTTAGAATTTGTCGGGGACGCAGTCATTAGGTTAGTAGCAGCAGAATTATTACTCGAAACCTATCCTAATGAGCCTGTAGGAGAGTTTGCAGCGATTCGTTCTATAATGGTAAGCGATCGCATTTTAGCAGGGTTAGCCGAGCGTTACGGTATTGAACCTTATCTCATTATTGGCACTAATGCTACAGGAAACCCCATCGGGCGACAATCTTGGTTAGCAGATGCCTTTGAAGCGGTATTAGGCGCGCTGTACCTGAGTACTTACAACATGGACTTGGTGCGTCCTTGGCTAGATGAGGCATTAAAAAGACAAGCAGAAGAAGTCCGCAACGATCCTGCAAGACAAAACTATAAAGATGCTCTCCAAGAATGGACTCAAGGAAAGCATAAAATTTTACCTACTTATAAGGTTACAGAAAACCCTAATTTCCAGACCCCT---------------------------GAAGCTCGTTTTATTTCCGAAGTTTGGCTACGAGATCGCTTATTAGGTAAGGGTTTAGGCGGTTCTAAAAAAAGAGCCGAACAAGCAGCAGCCAAAGAAGCCTTTTTTGCTTTAAAGGATGAGGAA------------------------ATGGATTTTCGTAGCAATGCTTTAGAAATCCTTAAACAAACGAGCAGAACCTTCTATATTCCCATAAGTCTTCTACCAGAACAACTACAATCTGCCGTAGCATCTGCTTATCTGTGTATGCGAGCGATCGATGAAGTTGAAGACAGTGATATTTTAGATGTAGAAACCAAAGCCAGACTATTAAGGTCTATGAGCCTTCATCTACAATCTCAAAACTACAATTTCCAAGAAAATCCATTCAGTAAAAGTTTCCAACCTTACCAAAACGTATTACCAGAAGTTACTTTACGTATTTCTGAATGGTCACTGTTAGCGGATAATAGCATAGGACCTCGTATTTGGGATGCTACCGCAGCTATGGCGGATCGTATGGCTTATTGGGCGGAAAATGATTGGCAAATTAAGTCTAAAGAAGATTTAGATCGCTATACTTTTAGTGTTGCTGGAGCAGTGGGTTTATTACTCAGCGATCTTTGGAATTGGTATGATGGCACAACCACTAATCGTAGTCAGGCGATCGGTTTTGGTCGAGGTCTACAAGCGGTTAATATTATTCGTAATCGAAAAGAAGATTTAAAACGCGGTGTAGATTTTTTTCCTGAAGGCTGGGATTTCCACGATATGCATCAATACGCCCGTTATCAGCTTAATTTAGCTAAATTGTATACTGATGCTCTTTCT---GATGGCCCTGCGTTAGATTTTTGCCGTATTCCTTTAGCTTTAGCTTTTGGGACTCTAGAAGCGATCGCTCTTGGCAAAGAAAAACTAACTCGTACTGATGTTTTATCTCTAGTGGAAAATTTGATCGGTATCAAATCTGCATTGAACAATTCTAATTTAGACGAGCGACCCCGCGTCGGCGAAAGACGCAAGGGAACGCGCGAGTTTGATGTCTTGATAATTGGCTCTGGTGCTGCTGGCTTATATGCTGCTTTATGTCTTAACTCTCGTTACCGTATTGGGTTAGTTACAAAAGATGAATTAAAAACAGGAGCTAGTGATTGGGCGCAAGGGGGTATTGCTGCTGCAATTAATCCAGAGGATTCGCCTCAATTTCATCTGGAAGATACCCTAAAAGCTGGTGCAGGATTATGCGATCGCGATGCGGTACAATTTTTAGTAGAAAATGCTAAAGATGCGATTAACTCTTTGGTGGATATGGGAGTGGCTTTTGATCGCAAAGGTAAAAACTTAGCAATGACTTTAGAAGCTGCTCATTCTCGCCCTAGAGTACTCCATGCAGCCGATACTACAGGTAGGGCAATAGTTAGCATTCTCACAGAACAGGTATTGCAACGTTCCAATATTACAGTATTGTCTCAAGCTTTTGCTTTGAATCTCTGGCTCAACGAAGATACTGGTAGCTGTCAGGGAATTAGTATTTTACATCAGCAAAAAATCACTTGGATAGCTTCACCTGCCGTTATTTTAGCCACAGGAGGAGGCGGACAAGTATTTTCCCAAACTACTAATCCCCAGGTTAGCACAGGAGATGGAGTCGCGATCGCTTGGCGTAGTGGTGCAATAGTTAGAGATTTAGAATTTGTGCAGTTTCATCCTACCGCTTTAAATGTTCCTGGCGCACCCAGATTTTTAATCAGTGAAGCAGTTAGGGGAGAGGGAGCGCATCTAGTAGATAAGGAGGGAAAGCGTTTTGCGTTTGACTATCATCCAAACGGAGAATTAGCCCCTAGAGATGTGGTGAGTCGGGCAATTTTTACCCATTTACAAAAGACTGGGGA------------AAGTAAGGTTTATCTCGATTTACGCCCTATCCCAGAGGATAAAATTCGCTATCGTTTTCCTAATATTATTCGTATGTGCCAAAAATGGGGTGTGGATGTTTTTCAGCAGCCCATTCCTGTTACTCCTGCTGCTCATTATTGGATGGGAGGAATTCAAGTTAATACGGCTAGTGAAACTTCAATTTCTGGCTTATATGCGGTGGGGGAAACTGCTAGTACGGGGGTACATGGAGCAAATCGGTTGGCTAGTAACTCTCTATTAGAATGTGTGGTTTATGCAGCACAGTTAGCTAATTTAGAGGTTGCTCCTGTAGAGTTTTTCCCT---ACAGATGAATGGCTGACTATTCAAGAGGAACATTGGCAAGAGGAGATTGAGATAGTCCGTAGTATTCGACAACAATTACCCGATCTAGTGTGGCAAAGTGCAGGAATTTGTCGAGTTGCAGAAACTCTCAAAGATGCTCTTGATCGAGTTCAATTATGGAAAGATAAACTATCGGGGCTTTCTTTTCATCAATGTGTATTTAATTTAGCTACTCGACAACAAGTTGCATTATCTTCTCTTGATGCAGAACAACATTTAAGGCTTTATGCAGAAACTCTCAATTTATTAGATATTGCCTCTTTAATTCTTAAAAGTGCTTTATTTCGCACAGAAAGCCGAGGCGGACATTATCGGTTGGATTATCCCGATACTGATGGTAATTGGGCATTACATACAGTCATTCAAAATGAAAAATTGAAGATTATAAAGTTAACGACTAACAAA---------------------------ATGGATAGTATTTCATCAAATCCAACTCTCACCGCAGTTAGAAAGGCGCGCCAAGCTTCTAGAAAGCTAGCTTTAGCATCAGCAAAAATACGTCGTCAAAGTGTGATGGTGTTGGCAGAAGCTATAAAGGCTAACTTCAACGATATCTTAGAATCCAATACTCTCGATCTAGAAATGAGCCGAGAAATGGCAGTTTCTGAATTAACAGTTGATTGGCTTAAATTAACCCCAGAAAGACTAGGAACAACTGTATCGATCCTGCAACAGTTGGCAAAGACCACAGACCCTACCAAAAGGCTAATTAATGCTCCTTATCAGTTAGAACCTGGTCAAACCTATAGCCAACTAAAACCTTTAGGAACAATTGCTTTAATTTACGAAGCCTTTCCCGAATTAGCAGCGATCGCTACGGGAATGTGTCTGAAAACTGGTAATAGTCTTATTTTGAGAGGATGTAGCACCGCAAGTAATACTAATCAGGTAATTTCTCAAACCATCAAAACCGCATTGGATGATACCAAATTACCCCCTGGTTGCGTAGAAATAATTTCCCCTGATACGGGGTCTTCTATTCAGGAGTTAGTGGTACAAGACCGCGATCTCGATCTGATTATTCCCTATGGTCGTCCCAGTTTGGTACAACAAGTAGCCGAACAAGCCACTGCACCAGTATTACGCACCGCAATTGGTAACTGCTACCTTTATTGGTCTACTAGCGGTAATTTAGAATTGATTAGACGGATGGTTATTGGGAGTCATCAAGGTGCGCCAGATGCAGTTAACGCCATTGAAAAAATCCTAATCCATAGCAGTATTAAGCCTTCCTATTTGACCTCTTTATTTAATAACTTGCAAAAGCAAGGCTTTGAATTACGAGGAGAAAACGATCTAGTAAAAGAGTTTTCTGAATATTTAAAACCTCTCAATCCTTCAGAATGGGCTAGACCCTATATGAAAAAAATTGTCGCTTTTCGTTGTGTAGAAGATTTATCAGAAGCAGTTACTTGGATCAATCGTTACAGTAGTGGTCATGCAGATTGTTTAGTCACAGAATCTTATCAAGAAAGTCGTCAATTTGCTCGTCATGTTGACAGTGCTTTAATCTACATTAATGCTTCTCCTCATTTTGAACGTAATCCTAATTGTGGAGAAGCGGTTTTCTTAGGAATGTCAAATCAAAAAGGCTACCGTCAAGGTTTAATTGGGTTAGAAACTTTTACTACTGTTAAACAAGTTGTTCAAGGG---------------------ATGACAGCCGTTAAAACTTGTAAAACCCAAAAATTACTCAAAATACTGATTGGTGCTGCTTGGATTGATGGAGTAATCGAGCCAGAGGAAAGAAAGTATTTGCATCGTGTAGCCACAGAATTAGGTTTGGCAGATGATCCTGATATTCGAGCCTTACTTTTAGAAATTAAGCAGGTTACACCTCAAGAATGTTATCAATGGATTGACGAGTACACTACAGATAAGCCTAATATCAAAGATTATCAAGATTTACTCGAAAAAATGAGCGGTTTGATCTACAGCGATGGGTATGTAGATGTTAGGGAAACTCGATTAATGGAAAAATTGCAATTATGCGATCCTAGCAACAAATC---CTGCACTAACATTTTGGATAAAGTACTCAAAAAAATTCAAACAATGTATCAAAAAGCCATTCAAGAGCAATCG---------------------------------------------------------------ATGGAATTTACTACAGAAAACCCTCGTCAATTGGCGTTTTTGGCTTTACAAGAAATAGATCGTCATCAGACTTATACTGATGTGGCATTAGATCGTATATTGCGGAAAA------------ATAGCTTAGAAACAAGAGATCGGTCTTTGGTGTCTCAATTAGTTTATGGCGTAATTCGCACAGAGCGATCGCTAGATACTTTAATCGATTTATTAGGTAAAAAAAAAGCTTCTCAGCAACCACCCAAGCTTAGACGTATTTTTCATCTAGGTTTATATCAATTACGTTATTTAACTCATGTTCCCTCTTCCGCAGCCGTTAATACAACCGTAGAACTATCTAAAGTTAACGGTTTATCCCGTCTCAAAGGGGTGGTTAATGGTTTGCTACGCAACTACATTCGTCAAACAGCAAATGGCGATCTTTTAGCATTACCACCAGAGTTATCTACAGAAGGTAACACTATTATCGGAAAACAGGATTTATCCCCAGAAGATATTAATAAAATGGGGGTTTATTATTCTTTCCCTAACTGGATAGTCAAAAATTGGCTACAGCAGCTATCGGTTCAAGAAACTAATAAGCTACTTGCTTGGTTTAATCGACCAGGAAAGATCGAGCTACGAGTTAATATCTTGCAAACCTCCGTTGCGGAAGTTAAGACCGCTTTGGAAGATATAG---------------------------------------------------------------GAGTGCAGGTATCTTTAATCGCCTCACTTCCCCAAGCTTTAAGAATTGAATCTGGTGCAGGAGATATTCGCAAGTTACCTGGTTATGATGCAGGATGGTGGATAGTCCAAGATAGTAGCGCACAGCTAGTAACGCATTTGCTCGCTCCTCAGCCAGGAGAAACGATAATCGATGCTTGTGCAGCACCAGGAGGAAAAACTACCCATATTGCCGAATTAATGGGAGATCGAGGAGAAATTTGGGCTTGCGATCGCTCTACTAAGAGATTACAAAAGGTAGCGCAAAATGCCAATCGTTTAAAACTAAACTCCATTAATGCTTTAGCAGAAGATAGTCGTAATTTAGAGCGTTTT---------------------------------GTTAATAAATGTGACAGAGTTTTACTGGATGCACCCTGTTCGGGACTGGGAACACTCCATAAACGTCCTGATATTCGTTGGCGACAAACCCCTGAAAAAGTAAAAGAATTAACCATTTTACAAAAAGAACTTTTAGAACAAGCAGCCACTTGGGTAAAACCCCAGGGAATTTTGGTTTACGCTACCTGTACTCTTAATCTCCAAGAAAATGAAAAAGTAATACAATCGTTTTTGGAGAGTCATCCCCATTGGAAAATTCAATCGCCATCTGGTGTT---TTTTGGGATACCTTTGATACTGATGCTGGTTGGCTAAAGATTTATCCTCACCAGTACAATATGGATGGATTTTTCATGGTGAAACTAGCTAGACAATAT---------------ATGAATAAACAAGTTGCACATCCTATGGTTAAGTTGCAGCGCAAAGTATCTTCCCTAATACAATCAAATATTGTAAAACCAGAAGATAATTTGAGTAAAATAGCACTTTTGCTAGGTAGTGACTGGAAATACTGGAAAAATGAATTGATAGAATTTGATTTTTCTCTAAAAGACCCTATTCAAGAGCTTTTGCTAGTAGAAGACTGGGACGAAGACATGATAATTACTAAAAGCGGGCTGGTTCTTGGTGCTACTGCCATTGCACTCTCTACTGTAGCGGTTACTGGCACTGGTGTTCATTTATCTCAAAGCCAAGCTTTTTTTCAAGAAAGTCCCAAAGAGTTAGTTGATGAAGTTTGGCAAATTATTAATCATCAGTACGTTGATACAAATTTTAATGAACTTGATTGGCAGAATGTACGCCAAGAATATTTAGAGCGTC---CTTACGGCGACAAAGAAGAAGCTTATGATGCAGTTAGGGAAATGCTAGAAAAGCTGGGCGATCCCTACACTCGCTTTATGGATCCTGAAGAATTCAAAAATATGCAAATTGATACCTCTGGAGAATTAACTGGGGTAGGTATTACAATTGCTAAAGACGAAGAAACAGACCGCTTAATGGTCATTTCTCCTATTGAAGAAACTCCCGCTTTTGAAGCTGGTATCTTAGCCAAAGACATCATTACTAAAATTGATGGGGTTGATACCAAAGGAATGGACACCAATGATGCGGTACAATTAATTAGGGGTAAGCCTGGAAGTTCGGTCACCTTAACTATTCAAAGAGAGCAAGGAGAAATTAATTACGAGATTGTTCGAGCCAAGATTCAAATTCATCCCGTAAAAGCCAGTCTGGAAAATACGCAAAT---TGGTCAAGTGGGCTATATTCGCTTAACTCAATTTAGCGCACAAGCTTCTAAAGAAATGCGCGAAGCTATCGAAGATTTTGAAAATCAAAATGTTAATGGCTATATTTTGGATCTACGCTCTAATCCTGGTGGCTTATTATATGCCAGTATTGATATTGCTCGGATGTGGCTCAAAGAGGGTGCAATTGTCTCTACTGTAGATCGTGGGGGAGAGAGCGATCGCCAATGGGCAAATAACAACGCATTGACCGATAAACCCCTAGTAATCCTAATAGATGGTGGTTCTGCTAGTGCCAGTGAGATTCTTTCAGGGGCGTTACAAGATAATGATAGAGCCGTATTAGTTGGCACACAAACTTTTGGTAAAGGTTTGGTTCAGTCAGTACGCTCTTTAGGAGATGGCTCTGGGTTAGCTGTTACTATTGCTAAGTATTTAACTCCTAGTGGGCGAGATATTCACAAAGAAGGAATCCCACCCGATCATATAGTAGAATTAGCCGAAGAAGAACGGAAAAAACTTCAA---AGCGATCTCACTTTAATGGGAACGGAAGAAGATCCCCAATTTAGTAAAGCAATACAAATCTTAGGTCAAGAAATTCAAGTACAAAACAATTCTTCAGATCGAGCTAATAAA------------ATGACCGCTCATCCTTGTCCTGAATTGAAGCAAAAGATTACTTTACTCAAAACAAAACAGCGTAAAGTACAGCGTCATTATTTGTATCGTTCTCTTGTGGTCAGTATGTTTGCTGGTGGTATTCTTGCTTCGATCCTGTCTGGCAACTGGCAGATTAAGGATCGATCCCAAATCACGATCATAGGAGATCGCTTAATTGATTCTGCCATTATCTCCAACAGTATTAACATTACCTATCCTCAATCTATTATCACCATACCCAGCCAGCAAATAGAAAGTCAGTTACAATCAATTTCTGCTTTGCAAGCAGTCCAAGTAACAAAAACTATTTTTCCTCTTTCAGTTAATATTTATCTTCAAGAAAGAATTCCTGTTGCTACAGCACTATCTT---------------------------------TAGGAAAGGTAGGTTTTTTAGATAGCCAGGGGGTTTGGCTAGAACCGATTTTATACAACCA------------------TCAACAAGCTAATTTTTCTTCAACTGCTATTAAAGTTGTCAATTTTAAACCACAATACAGCAGTATTTGGTCAGAAATCTACAGTTTGATTACTGCCTATCCTACTCTTGATGTCCAAGAAGTTCATTGGGAAGATGGAGGAAAGCTATCTCTAGTTACCAGCAGGTTTAAAGTCATTTTTGGCGCAGATTATTCCTTATTGCAACGTCAGTTTGAGACTCTAGCAAGTTTTCCAGATTTGGCAACTAATCGAGACTTACAAAATATTGCTCAAATTGATCTGACTAATCCAGATGCTCCTTTTTTAGAACAA------------------------------------------ATGACTTCCAATCGTAAAATTGAATATCTTTC---CGTAAATCAAATCAACAATAACCACGAATATAACCAGTTATTTGTGGCCAACAAAA---ATCAATCTTCCAATAATGTAAAAACTTCCCCCTTTATGGGGAATCCCAATACTCCATCAACCAAGGAAGAAATCAGTAATAGTAAAATTGTACCTAGTAATGTTGCAAAAATCAAGGTTATTGGAGTAGGTGGCGGTGGTTGCAATGCAGTCAACCGAATGATTGAAAGCGATGTCTCAGGTATTGAATTTTGGGCAGTCAATACAGATGCTCAGGCCCTGGAAAAAGCAGATGCCCCTCAAAAATTACAAATTGGGCAAAAAATTACTAAAGGTTTGGGTGCAGGAGGTAATCCCGCTATTGGACAAAAAGCAGCAGAGGAATCTCGCGAAGAAATTGCTCACGCACTGGAAAACACCGATTTAGTATTTATCACTGCTGGTATGGGAGGCGGTACTGGTACAGGTGCAGCACCAATCGCAGCCGAGGTAGCTAAAGAAATGGGCTGCTTAACTGTAGGGGTGGTCACACGTCCTTTCACTTTTGAAGGTAGAAGACGCACTACTCAAGCAGAAGAAGGAATCAATGCTCTTAAAAGCCGTGTTGATACTCTAATCACAATTCCCAATAATCAACTTTTAACCGTAATTTCTCCAGAAACCCCTATTCAGCAAGCTTTTCGTATTGCAGACGATGTGTTAAGGCAAGGTGTCCAAGGAATTTCTGATATTATCACAATTCCTGGTTTGATTAATGTTGATTTTGCCGATGTACGAGCAATTGTAGCTGACGCAGGCTCAGCATTAATGGGTATTGGAGTGAGTTCTGGAAAATCCCGCGCTAGAGAAGCAGCAGCTACGGCAGTATCTTCTCCTTTACTAGAGGCTTCGATTAATGGAGCAAAAGGAGTAGTAATGAACATTACAGGCGGTTACGATTTGACACTTCATGAAGTCAATGCTGCTGCGGAAAGCGTTTATGAAGTAGTAGATCAAGATGCCAATATTATCTTTGGTGCGGTGATTGATGACAATATGGAGGGAGATATTCGGATTACCGTTATTGCTACAGGTTTTGATAATGAATCAGCAAGCAATGAACATCCACTTTTTGCCGAAAACACTC------------CACTGTTTGGCTCTAGTTCCCAATCCGCCCCAGAACAGAATTCAGGGG---GTCAAAACAGCGATCGCCAAAT---TCCTCAACCGCCCAAGAATCCCAATCGGATTGAAATACCTGACTTTCTACAAAGAAG---ACGTTTTCCTCGAAAT---------GTGTTCAATCTTGATGAGGTAAATAAAGTGAAATTAACAACCAAGATCGAAGCACTTCTCTACATTAAAGGTAAAGCTCTTTCTCTGGCTGAG------------------------------------------------------------ATAGCTACATCGCTCCAAGCTGAAACAGAAACGATTGAAGAGGCCTTAATTGAGTTAATGAGTGACTATGCTCACCGTGATAGTGCCTTAGAAATTGTCGAAAATAACTTAGGCTATAGCTTGCAACTCAAATCAGCTTATGAAACTCTGTTAAAAGATTCAATCCCTGCTGAACTGGGCAAAGGAGCATTACGGACTTTAGCTGCGATCGCTATTAAATATCCTTTGCTACAAACAGATCTCATAGAAATGCGAGGAAGCAGTGCTTATCAGCAAGTAGGGGAATTAGTAGAGCTTGGCTTTATTCGGAAACGTCCTCAAACAGATGGTCGCTCCTATTGGCTAGAAGTTACAGACAAGTTTCATCAATACTTTGAAATCGATAAATTAGCCATTTCT------------------------------------------------------------------ATGATATTTAATTTTGATTTTT------TAGAGTCGGAGTCTTCTGATAGAGATTACAATAATCTCATGGAATACCTGCGACAGCAACATCCTGAAGTATTAGCTAGGGTTGCTCATTCAGCTAGTCCTGAAGTGAAACAAATTATCTCTCAAAACGTACAAGGGCTAGTAGGAATGTTACCTACAGGCGACTTTAATATTAAAGTTACTACAGATCGTGAAAATCTGGCTCATCTTTTAGCCTCAGCTATGATGACTGGCTATTTCCTCTGTCAAATGGAAAAAAGAAGGGATTTAGAAGAAAATCTGTCTCAGTCTGATTCTTTAAATGATCGCTCTAATTCTCAAGATTCTTCAGAAGCAGAA------------------GTGCAAAATACTGTTTTTGAGCAATTTCAACTAATCGCATTTCTGGGCGTAACTGCT---GATAGTATTAAGCTGTTGCAAACTCTACAAACTGCGACAGGTGGTGTACTTTACTCTCCT------------A---------AAAAGCTAGAAATAGAACAAACAAATAATCTCCAAAAATACAGCAATTCTCTATCAGAGCAAGTAACGACAATCTGGAATCAATATGATGCTTTAGTCTTCTGTTTAGCTACTGGTGCAGTAACAAGAATAATCGCACCTTTATTAACAGATAAACATCACGATCCTGCTATTATAGTCATCGATGCAGCAGGAAAATTTGTTATAAGTCTTTGTGGCGGACATCAAAATAATGGAGACTTATTAACAAAATTAATTGCTCAGCAGCTATCAGCAACACCTATTATTACAGGAAGTTCTAGTAGCTTAAATTTACCCGTAATCGATCTATTAGGGAAGCCTTTTGGATGGGGAAAAGGTACGGGCAATTGGACAAATGTAATGGCTGCAGTAGCTAAGAATGAAACAGTAGAGGTGATGCAAGATGCTGGCTCTAGTTTATGGATGAATAGCTTACCTGAAAAGCATTCTTTAGTAATTAATAATCTCAAACAAGATAATCACAA------------------------------TACTGAAAAAATAACCGAGACTAATATAACGTATCAAGCCAGAATTTGGATTAGTGCTACTACTAGAAACTTGGCAAATAGTGATAAATTACCAAAAGTACAATGGCATCCTAGAGTATTGTGGATTGGTATCGGTTGCGAAAGAAATACCGCACCACAATTAATTAAAGACGCGGTGACTAATACTCTTCAACAATATCATCTTTCAGTAAAAGCGATCGCAAGTATTGCCACCATAGAGATTAAAGCTGATGAGCCAGGTATTATCCAACTGTGTCAAGAGAACAATCTACCCTTAAAAACCTTTAATGCAGATACTCTCAAACAAATTACAGTTCCCACCCCTTCTAAAATAGTAGAGCAAGAAGTTGGTACACCTAGCGTAGCTGAAGCTGCTGCTATCTTTGGCGGTATGTCTGCTAACAGCCCAGATA---------------------------------------------------------------------------------ATACCAATAATTGCCAACTATTAGTCAAAAAACAA---ATCTTTAAACAGAAAAATCAAGGCGCAGTTACAATCGCGATCGCGCAATCCGATGTAGAATATACAGGCAGAATAGGAAAATTGTATCTTATTGGTACAGGGCCTGGTAGTCTAGAACAAATTACTCCTGCTGCTAAAACTGCCATAACCGAAGCCGATGTAGTAATTGGCTATACTCTCTACATTGACCTAATTAAGTCTTTATTACGTTCATCACAAATTATTGAAGCCTTACCCATTACCCAAGAGAAAGCAAGAGGAGAAAGAGCCATTGCATTAGCACAATGGGGTTTAACTGTGGCTGTAATCTCTTCAGGAGACTGTGGGATTTATGGGATGGCGGGCTTAATTTTAGAACAATTAAAAAGTAAGGAATGGGATGGGCAAAATCCTCAAGTACAAGTTTTTCCTGGTATTTCCGCTTTACAAGCTACTGCATCTCGTGTCGGCGCACCTCTAATGCATGACTTTTGCTCTATTAGTTTGAGTGATTTACTAACACCTTGGGAAGTAATTATTAAACGGATCGAAGCAGCAGCAATGGGGGATTTTGTAACAGTATTTTACAATCCGCGATCGCAAAAAAGAATAGATCAAATTGTTAAAGCACAAGCAATCTTTTTACAACACAGAGCTAAAAAGACTCCCGTAGCAATTGTTAAATCTGTTTATCGCGAAGACGAACAAATTACGATTACTACTTTAGAAAAAATGCTCGATCATCCTATAGATATGCTGACTACCGTTATTATTGGAAATAGTAATACCTATGAATATCACGATTGGATGATTACACCCAGAGGTTATTTAAAG------------------------------------------------------------------------------------------------------------------------------------------------------------------TTGCCTGAATTACCAGAAGTGGAAACAGTCCGTCGAGGGCTAGATAAATTGACAGTGAAACAGACCATTGAGGGTGGGGAAGTGTTACTAGAAAGAACCCTTGCCTATCCTTTTTCTGTTAGCGAATTTTATAGTAGTATTAAAGATAAGGCGATCGCTTTTTGGCAAAGAAGAGGAAAATATTTATTAGCTCAATTAGTAGACAATGCTCAAAAACCACAGGGATGGTTGGGAGTTCACCTCCGCATGACTGGTCAATTACTCTGGACAAAACAAACTGATACTTTACAAAAACATACCCGTGTTCGTTTATTCTTTCCCCATAATCAAGAACTACGCTTCGTTGACACCCGTACTTTTGGCAAAGTGTGGCTAGTACCACCCCAAACATCCCCCGAAACTATCATTACAGGTTTACAAAAATTAGGTGCCGAACCCTTTGCAGCAGAATTCTCTGCAACCTATTTTGCCGACAAATTAAGCAAGCGTCGTCGCAATATTAAAATTTTATTGCTAGATCAAGCAATTGTAGCGGGAATTGGTAATATTTATGCTGATGAAGCTCTATTTAGAAGCGGTATTCACCCTACAACTATTGCAACAGATCTAACCCCTACCCAAATTACTAAACTGCATCAAGCCATTATTGAAGTGCTGCAAACAGCTATCAATAAAGGTGGTACTACTTTCAGTGATTTTTTAAATCTGTTAGGTGTCAACGGTAACTATGGTGACTCTGCTTTAGTTTATGGCAGAAAAGGCGAACCTTGCCGTATTTGTGGGACTTCCATTGAAAAAATTAAGCTAGGGGGGCGTTCTTGCCATTTTTGCCCCAATTGTCAAATA------------------------------ATGCGAACTATTGCAGAGATTAATGACAAAATTCATCGGGGTCAAGTAGTAGCTTGGACGGTAGAAGAATTAAAAGCCCAAGTAGCAGATATCGGAATTACTCAAGCTTTTAAAACAGTAGATGTTATTTGCACGGGGACTTTTGAGCCGATGGAGTCTTCTGGCGCAATTATTAACTTGGGTCATACCGATCCACCGATCAAAATTCGTCAGTGTTGGTTTGATGGTGTACCTGCTTATGCGGGATTTGGCGCAGTAGATATTTATTTAGGAGCAACTGCGATCGCAGAATCCCACGATAGCAATG---ATTT---------------------------ACGCGACCAACTCAGAATCAATTCTCAAAGAGGTGGGGGTCATGTCATAGAAGACTTAATTGCAGGAAAAGCAGTTTCTTTTAAAGCATTAGGACAAGCCACAGATTGTTATCCCAGAGCTTCTTTTGAAAACACTATTACCAAAGACTCTATCAATCAATTTTATCTCTTTAATCCGCGAAATCTCTATCAAAACTTCATTGTGGGAGTTAATGGCAGCGATCGCCAATTGTCTACCTATCTAGGTACACTACAACCAGAATTAGGCAATGCGGTTTACTCTAACCCAGGAGCAATTTCCCCATTGCTCAACGATCCAGAGCTAAAGATAGTTGGTATTGGGACAAAAATTTGGCTTGGTGGTGGTGTAGGTTATATCGCGTGGGAAGGTACACAACATTTTCCTTTGCAAAAACGTTTGCCAAATCGTACTCCTATTGGTCCTGCTGCAACGGTAGCTTTAATTGGTGATGCCAAAGGAATGAGTGCGCAGTGGGTGCGAGGCTGTTATTTTCGTAACTATGGTTCATCTTTAATGTTGGGAGTGGGTGTTCCTATACCAGTGTTAGAAGAGTCTGTAATTCGCGATTGTGCTGTAAGAGATGGAGATATTGTTGCTCCTGTAATTGATTTTTCGATTCCCCGTCGAGTTAGACCAACTTTTGGTTTAGTGAGCTACGCTCAATTAAAAAGCGGACGACTTGTCATTGATGGGAAAAAAGTCAGAGTAGCTCCCCTAGCGAGTATTGCTTTCTCTAGACAAATTGCCGAAGAATTAAAACAAGAAATTACCACAGGAAAATTTACTCTAACTGAACCAGTTGCGATGTTATCTAGAGATCGCTCTTTTATTCCTCAAGATCCTAGAGGCTCATCGGTTTCTTTGGAAGAT---------------------ATGAAACCCTATCAAAAAATTCTGATTCGAGAATGTAACGAGCCATTAATTCCCATTCCTTTGGAAAAATTTGCTGTCGAATTACCTCATCCTTACGAAAAATTGGGTGCAGAATACGGACAGCGATCGCCATATTGTTTGCGTCAAGGAGTGGTGGAAGCCTTAGAAATGGCTCAATTTTTCTTAGGGACAAGTCACCCTGGTTGGAAATTAAAAATATATGATGCCTATAGACCAGTGGGAGTACAACAATTTATGGTGGACTATACCTTTGACTTGTTGCTGAAAAAACATCATCTCACTCCCAGCACTGTATCAGCCCAACAAAGACAAAATATTTGGGAGCAAGTGTATCAGCTTTGGGCAGTACCAAGCATCGAAAAAGAGCTTCCCCCTCCTCACAGTACGGGGGCTGCGATCGATTTAACCCTGGTGAATAGCTATAACAACGTAATTGATATGGGAGGAGAAATAGATGAATTATCTGAGCGATCGCATCCAAACTATTATCAAAAAAGCAAACAGCTAGTAGAGCAACAATATCATCGACATCGCCAATTACTAAACCAAGTAATGACTCTCGCTGGTTTTATGCGTCATCCTGGGGAATGGTGGCATTTTTCCCTAGGGGATCAGATGTGGGCGTGGCTGCATAATCAACAGCATCCTGAAAATATTTTACAAGCTCGTTATGGCAGAATT---------------ATGTCTGATATCAAAAAAAAATTACAGGAAGATATTGCTAGTATTAGTTGGCAAGAGATTTTACCCCACGCTAAAAGAGATGCGGTAGTAGTAATTAATGAGCAATTGGATTTATTGGAAGTTGCAGAAGCGATCGCTTTAGACGAGACTTCTCTTGTCAGTAACTGGATCGCTGAAAAATTAATTGCTAAACCTTCTAATGCACAACTGACAGAGTGGAATAGTAATCCTCAAGCAGAATTCACCGCAGCGATTGTGCAACCATTTGTTATTATTCAACCTATTAAT------------------------------ATGACATCTACTACAACTATATCTACATTTTGTGAATATCAACCAGGTTTAGAAAATATTCCAGCCACTCAATCTAGTATTTCTTGTGTAGACGGAATTAACGGTGTTTTAGAATATCGCGGAATCAGAATTGAGGAATTAGCAGCTCAAAGTAGTTTTGTGGAAACGGCATATTTGTTGATTTGGGGAAAACTGCCTAATAAAGCAGAACTCAAACAATTTCAGACAGATATCTTGTATCACCGTCGTATTAAGTATCGCATTCGAGATATGATGAAGTGTTTTCCTGAAACTGGTCATCCAATGGATGCACTGCAAACTTCCGCAGCAGCTTTAGGACTGTTCTATTCTCGTCGCGCTCTAGATAATCCAGAATATATCAGAAAAGCAGTAGTGCGTTTGTTAGCCAAAATTCCGACCATGGTAGCAGCTTTTCACCAGATGCGGAGAGGAAATGATGCTATTCAGCCCAATGATGATTTGGACTATGCTACCAACTTTCTCTATATGCTAACCGAGCGCAAGCCTCACCCCATAGCTGCAAAAGTTTTTGATGTTTGTTTAACTCTTCATGCAGAACACACCATCAATGCTTCGACATTTTCCGCGATGGTAACAGCTTCAACCCTAACCGATCCCTATGGCGTAATTGCTTCTGCTGTCGGTACTTTAGCAGGGCCTCTTCATGGAGGAGCCAACGAAGAAGTACTCTTAATGCTAGAGGAAATTGGCTCAGTGGAGAATGTTTTACCCTATGTGGAAGCAAAAATTGCTAATAAGCAAAAAATTATGGGTTTTGGACACAGAGTCTATAAAGTAAAAGATCCTAGAGCTAGTATTTTGCAAAGTTTAGCAGAGCAACTATTTGAAGAGACAGGATACGATACTTATTACGAAATTGCTTTAGAGCTAGAAAAGGTAATCGAAGGAAAATTAGGAGCGAAAGGAATTTATCCTAATGTGGATTTTTACTCTGGATTAGTTTACAACAAATTAGGTATTCCCAGTGATTTATTTACCCCGATTTTTGCGATCGCCCGTGTTGCGGGATGGCTCGCTCACTGGAAGGAACAATTAGCTGTTAATCGTATTTTCCGTCCTACTCAAATCTATACAGGAAAGCACAAAGTACCCTACATTCCGATGAAAGAAAGG------------------------ATGAGTCAATCCATAAGCATAGTGTCAGATTCTTCTCCATCCACTCAAAATAACCCTATAATTTTAGACCGTCTGCCAAATATAGATCTTTCTGGAAAGGGATGTTCCCCTCATATTCAACAACAAATAGATTTACTTTTATTAGCAGTAGAAGCTTTGGAATTGGGTGCATCAGAAAGAATGCTAGCGACAGTCAAGCAGCTAGAATTAACCAATATTATCCCTAGCAGAGTTGCTTTATGGCGTTTACGCTGTAGTAATCCTTGGAGACGTTCTTATACAAGAAATATCTTAAGCTTGAAAGAAGCCAAAACCTTAGTGATTCTTGCTGCTTTTCGTGCTAAAGATTTAGAACCTTTAACAAGACATTTGATAGATGCAGAACAGCAAATGCGAGAGAAGCAGCTACCAATGGAAAATCATTTTCGCCTTTCTGAGTATTTGGAACGTTTCCGCGCTCACTTCCGCAGTCGAATGAATTCTCGCAGAACTAAAGTGGCTTCGTATTTACAATCCCAGTCTGAACTGAACGAATTAGCTTTGTCTTTACTACGCAAACTACTTTTCTGTACGGGAACTAAAGGCTTAGAAAGAATTTGGTTTAGTCTTTTTGATGGAGAAATC---ATGAAACTTAAGTCTTTAGTCCGTGATATCCCTGATTTTCCTCAACCTGGAATTGTTTTTCGTGATATCACTACCTTATTAAATAATCCTCAAGGATTGCGTCACACCATTGATACTTTAGCCGAACAATGCCAAAAACAGGATTTGGTTCCTGATTACATTGTAGGCATGGAATCTCGTGGTTTTATTTTTGGTACTCCGTTGGCGTACAAGCTAAATGTGGGTTTTGTTCCTGTAAGGAAGCCTGGTAAGTTGCCTGGTGCAGTACATGCAGTAGAGTACGAGTTAGAGTACGGTACTGATACATTGGAAATTCATCAAGATGCTTTAGAAACTGGAGCAAAGGTTTTAATAGTTGACGATCTGATTGCTACTGGGGGTACGGCTAAAGCAACGGCGGATTTATTAGCTAAAATTGGTTCCCAGTTATTGGGTTTTGCTTTTGTGATCGAATTAACAGGTTTAGCTGGTAGAAAAGTTTTACCTGATGTACCGATTATTAGCTTAATGGAGTAT------TTGAACGCATCAGAAAGAGCTAAGGGATTAAATATTACCACCAAAATAGCTTCAGTAGTCAACCTTTTTAAAGCTCAATTTCCTGATGTCAAAGCAGACTTAAAACCTTGGAAAAACGATCCTGATACCCGTGAATTAGTAGACCCAGACTCAATCGATATTGGTTTTCATTTTCCTGGTTGGAGTCCTCGCCTTCAATGTAACAGTATCTTGGTGCAAATTCGTTTTTATAAAGATCCTTTAGAAGAAACCGAAAAATTTATTGGTTTAGAAACGGCGGGTTTTAGTCATGTAGGACAAGCATGGCGATTTTCTACTGTGGAAAACTGGCAGCTCTTAGGAGAGCATCAACCAGCAACCCAAGTAGAGGATAAGTTGAAGATTTTTTCTCGTCAAGTTTTTGAACTATTTTCTAAG---------------------GTGTTGTCCTCAAAACCCACTATTTTGGTTACTGGCGGTGCTGGCTATATTGGCTCTCATGCAGCATTAGCACTAAAAAAAGCAGGTTACGGAGTAGTTGTTCTCGATAACTTAGCTTATGGACACCGAGAGATTATTGAAGATGTAGTTAAAGTAGAGTTAGTAATTGGTGACACTAGCGATCGCGAATTGTTAGAGCAATTATTTGTTACCCATGACATAGCTGCGGTAATGCATTTTGCAGCCTACATCGCGGTGGGAGAATCGGTTAATGAACCAGGAAAGTACTACAGAAATAATGTTTCTAGCACCCTCAATTTACTAGAGGTAATGTTAGCAGCAGGAATTAACAAATTCGTCTTTTCTTCTACCTGTGCGGTATATGGAATGCCGAAAGAAATTCCGATGAAAGAAAATCATCCCCACAATCCTCTTAGCCCTTATGCTGCTAGTAAGGATATGGTAGAGCGCATACTCGCCGACTTTGATACTGCTTTTGATTTAAAATCTGTTGCTTTCCGTTACTTTAATGCGTCTGGAGCAGAACCTAATGGTAACTTAGGAGAAGATCACGCTCCTGAAACTCACCTCATTCCTTTAGCTTTGCTCACTGCTTTAGGTAAGCGCAAACAGCTTTATATCTTTGGTACGGATTACGATACTCCTGACGGGACAGCAGTTAGAGACTATATTCATGTCAATGATTTAGCTTCTGCTCATGTTTTAGGCTTAGAATATCTGTTAGACGGAGGAGATTCTGAAGTCTTTAATCTGGGCAATGGTAACGGTTTTTCTGTCAAAGAAGTGATTGAAACGGCTAGAAAAGTCACGGGAGTGGAAATCCCTGCTCTAGAAAGCGATCGCCGTGCGGGAGACGCACCCATTCTGGTTGGTAGTAGTGAAAAAGCCCGTAAAATTTTGGGTTGGAATCCTCAATATGCTGACTTACACAAAATAATTAGTGATGCTTGGAAATGGCATCAACAAAGACATGGATCGAACAGT---------------------------ATGATAACTACTAGCTCTTTATTAGCTCCTGTCGATGGCGATTTGCATATTCTGACAGAAAACCTCAAACAACTGGTAGGGGCGCGTCACCCCATTCTCAGAGCAGCAGCAGAACATTTATTTGATGCTGGAGGCAAACGAATCCGACCTGCTATTGTATTATTAGTTGCCAGAGCAATTATCAGCAACGACAAAAATACCAGTTCCGCTCAACAAGATATCTCTCCCCGCCATCGTAAATTAGCAGAAATTACGGAAATGATTCATACTGCGAGTCTGGTACATGATGATGTAGTGGATGAATCTAATGTTCGTCGCAATGTCCCCACAGTTCATAGTCTGTTTGATAATAGAGTTGCTGTGTTAGCGGGTGATTTTCTATTTGCTCAATCTTCTTGGTATTTAGCCGATCTTGATAATTTAGAAGTTGTCAAGTTGCTGTCTGAGGTCATTCGAGACTTCGCAGAAGGAGAAATCTTACAGAGTCTTAGTAGCTTTGATACTAATATTTCTGTTGATGATTATCTGGACAAAAACTATTACAAAACTGCTTCTTTAATTGCCAATAGTGCCAAAGCTTCAGGAATTTTAAGTGATGTCAGCCCAGAAATTGCCAATAACTTGTATCAATATGGTCGTAATTTGGGTTTAGCATTTCAAATTGTCGATGATATTCTTGATTTTACTGGCTCAACAGAAGTATTGGGTAAACCCGCAGGTTCAGACTTAGCCAGTGGAATTTTAACGATACCCGTTATCTATGCTATGGAGGAGAAGCCCTATTTACAAGTTCTCATCGAGAGAGAATTTAGTGAAGAAGGAGATTTAGAAGAAGCAGTTGCCATTGTCAAAAAAGGAGAAGCTATAAATCGCGCCAGAAAACTTGCTGCTACATATACAGAAAAAGCCAAAGATAATCTAACTTGTCTTGCTGCTTCTGATTCTGCTAAAGCTCTCAAAGAACTTACGGATTATAATCTCAGCCGACTATAC------------------ATGACATCAATGACAAAAAACTCAAATTTACGCATTGGTCTTTTTGATAGTGGTGTGGGTGGCTTAACTGTTTTACGACAAATTTATCGGCAAATGCCACAAGAGTCGATTCTCTACTTTGGTGATACTGCTAGACTTCCCTACGGTACAAAATCACCAGAAGAAATTTTACAATATGTCCGTGAAATTATTGACTGGATGATCGCCCAAGGTGTCAAAATGGTGATTATGGCTTGTAATACCAGCTCTGCCTTGGCTTTAGAAACAGTACAAGATGAATATGACATCCCCATTTTAGGTTTGATTCTTCCTGGAGCGAGGGCTGCGGTACAACAAGGCAAAAGAATTGGCGTGATTGCAACTCCTGCTACGGCTTCTAGTAATGCCTATGGTCGAGCCATTGAAGAAGTCAATCCTACCGTTAAAGTTTGGCAAGTAGGCTGTCCTGAATTTGTGATGTTAATTGAACAAAATCAAATTGATTCTGCCTCCACAAAAGAAGTAGCTGATAAATATCTTCAGCCATTGATCGAGCAAAAGATTGATACTTTAATTTATGGTTGCACTCATTACCGCCACTTGGAAAAAGTTTTTCAATCTATATTACCGCCATCGATTAGTATTATCGATCCAGCAGAATATATAGTAGTAGCAGCAGAGAAAGAACTGGAGTTGATGGGGCTAAAAAGTAATCAAGCTCCTGCACCAACTCGTTTTTGCGTTAGTGGCTTGACCCAACAATTTGCCTTTCTTTCCGAGCAATGGCTGGGTTTTCTGCCTTCAGTAGAACAAGTTCAAATCGATGAGCAATTAATCGCCATCAATGAACTA------------------------------------------------------------------------GTGGTCACTACGCAAAAACATCACCATGAACATACTCATCATTCTGCAACGGAAAAAGTTGCCGTTTTGCTAATGGGCTATGGAGAAGTAGAAAGTTATGAAGATTTTGCCAATTATAATGAGCAAGCTTTAAACTTATTAACAGCAAAATTTGCTCCTGTTCCTCACTGGATATATCCTCCTTTAGCCAAATTATTAGCCATGTTCGATCTTCATGAATGGGGTCATCAACATGGTAATTTTATTTCACCCCATAATCAAATTTTTGAGCAACAAAGAGCAGGTATTGAAAAAGAATTACAGCAAACTTGGGGCGATCGCGTTAAAGTTTTTAAAGCTTTTAATTTCTGTAAACCATTTCTTCCAGAACAAGTTTTAAGTCAAGTTAAAGCTGAAGGTTTTACCAAATTATTAATTTATCCTCTACTAGTAGTTGACTCTATCTTTACCAGTGGTATTGCTGTAGAACAAGTCAATAAAGCCTTAGCTCAACTAGGAGAAGATAACAATCATTGGTTGAAAAATACTCGTTATATTCCTTCTTTTTATAATCAGCCAGCTTACATTAAACTGCTAGCAAACATGGTCGAACAAAAAATTACAGCCGACCTAGCTCAAGCTCATTTACCCTCTAGAACTGGTATCATTTTGATGAATCACGGCTGTCCTCATAAAGCCAAAGGATTTACTTCTGGTATTGATGAAAGCCAAGCTCTTTATGAATTAGTCAGAGAAGAATTAATTACTAAATACCCTTTAATTTCTGTTGGCTGGCTCAATCATGACACCCCATTGATTGAATGGACACAACCTAATGTAAAGTTAGCTGCGAAAAATCTGATTGACTTAGGTGCTGATGCTATTGTCATGATGCCTATTGGCTTTGCTACAGAAAATCATGAAACAATTCTGGATGTAGATCACATTATTCATCATCTACAACATCGT---TATTCTGATGTTAACTTTATCAGAATGCCCTGTGTCAACGATCGCCCAGAATTTTTACAAATGACAGCAGCTTGGGCAAATCAACATATCGAAGCTTTACTCTCAGAAGAAAGTATTACTGTTAATCCTCAATTAGCTGCTATCCAAGCAGCCCATCACCATCACCATCAT------------------------------------------------------ATGCTGCGCATAATCAATCGGCAACTTGATGCAGAAAGAGAACTCAAGCGTATTGGGGATCGCACTTTTAGCGGTG---AGATCGAACCCCAAGAAAAGGCTGTCAAAGAAATTGTCACTACGGTGAAAAATAAAGGAGATGAAGCCCTACTTGACTACACAGCCAAATTTGACCGACAAGTCTTAGAAGTAGTAAATTTGCGGGTAAGTGGTTCTGAGTTAGATGCTGCTTATCAACAGATATCTCAAGATTTGCTCCATGCAATTCAACTGGCCTGTCAAAAGATTGAAGCTTTTCATCGTCAGAGAGTGCCTAGATCTTGGGTGCAATTCAACGAAGATGATATAGTACTGGGTAAGCGTTATACACCAGTGGACAGGGCAGGATTGTATGTTCCAGGCGGAAGAGCTTCCTATCCTAGTACAGTACTGATGAATGCGATTCCTGCAAAGGTGGCTAAAGTACCGCGAATTGTGATGGTAACGCCTCCTGGGGAAGAAGGCAAGATTAATCCTGCGGTATTAGTAGCAGCCCAAGAAGCCGGTATTGAAGAAATTTATCGCGTGGGAGGAGCACAAGCGATCGCAGCTCTAGCCTATGGTACAGATACAATACCCAAAGTAGATGTGATTACTGGGCCTGGTAATATCTATGTCACCTTGGCGAAAAAGATGGTTTACGGTACGGTAGGGATCGACTCTTTGGCAGGACCGTCTGAGGTTTTAGTCATTGCCGATGAAACTGCTAATCCTACCCATGTGGCAGTAGATTTACTCGCTCAAGCAGAACACGATCCGATGGCTGCTGCAATTTTGATTACTACTGATGAGAAACTGGCGTATCAGGTACAGAAGGAAGTAACAAGAATGTTAGAAGGGCATCCTCGGAAAACTCTTACGGAAAAGGCGATCGCTAATTATGGTTTAGCTGTGGTCGTAGAGTCTTTGGAAGTTGCAGCTTATTTATCTAATTTATTTGCTCCAGAACATTTAGAGTTAGAAGTTAGTGACCCTTGGGGTTTAATAGAGAAAATTCGTCATGCAGGGGCGATTTTCCTGGGTCACTCCACTCCAGAAGCGGTAGGAGACTACTTAGCAGGTCCCAATCACACCTTGCCCACCTCTGGTGCAGCCCGCTATGCTTCTGCGTTGGGAGTAGAAACGTTTATGAAGCACTCTAGTTTGATTCAGTATTCTGATACTGCTTTAAAACAGATGTCTAGCACCATTCAAATTTTAGCTCAAGCAGAAGGTTTACCTTCCCATGGTGATTCTGTCAGATTGAGAACAGAA---------------------------------GTGGCTAACTCGAAATCGGCAATCAAAAGAATCGCTATAGCAGAGCGTAATCGCTTAAGAAACAAAACTTATAAATCTGCTCTAAGAACTTTAATGAAGACTTATTTTAACGCAGTAGATAGTTACAAGGTAGAACCAACAGCAGAAAATATGGAAGCTGCTAACAAGGCAATGTCAGAAGCCTATAGCAAGATAGACAAAGCAGTTAAGCGAAATGTCTTGCACCGTAACAATGGCGCGAGGAAAAAGTCTCGGCTAGCTAAAGCTATGGCACAAGCAACTGCATCT---------------------------------------------ATGCAATTGATCGATACCCATGTTCACATCAATTTTGATGTCTTTCAGGGAAATCTTAGTTCGCTAGAACAACGTTGGCGAGAGGCAGGTGTAGTCCATTTAGTACATTCTTGTGTAGAACCCAAAGAGTTTCAGGGAATTCAGTCTCTAGCAGACAAGTTCCCTGAATTGTCGTTTGCAGTGGGTTTGCATCCTCTAGACGTAGATCGGTGGACGGAAAAAACAGCCTCACAAATTAAGACACTGGCAAGTTCTGACAGTCGTGTGGTTGCTATTGGAGAAACAGGCTTAGATTTCTACAAAGCAAATAATTATCAAAAACAAAAGTTGGCTTTAGAATCTCAGTTAGCAGTTGCTCGGGAATTAAACAAGCCAGTAATTATCCATTGTCGCGAAGCTGCTCCTCAACTTAAAGAAATTATCGAAAACTTCCAAAGAGAAAGAGGAGTAGTCAGAGGGGTGATGCATTGTTGGGGAGGAACTCCTGAAGAGACAGCATGGTTTTTAGATTTAGGTTTTTATATTAGCTTTAGTGGCACTGTTACCTTCAAAAAGGCAAAACAAATCAAAGAATCAGCAACCATAGTACCTCAAGATCGCCTACTAATAGAAACCGATTGTCCTTTTCTTGCTCCAGTTCCCAAAAGAGGTAAAACC---AATGAACCTTCCTTTGTCAAGTATGTTGCCCAACAACTGGCTGATTTACGAGGAATTTCCCTGGAAGAGTTAGCTCAACAAACAACCAGCAATGCTTGTCGCCTTTTTAAGATCGAGCTGACTGAAGCAAGT------------------------------------ATGACCAATATATCCCACAGTCTGCTACCAGACCTGATTGAAATTCAACGCTCTAGTTTTCGTTGGTTTCTTGAAGAAGGTTTAATCGAAGAACTCAATAGTTTTTCCCCCATCGCTGATTATACGGGTAAATTTGAGTTACATTTTATAGGGGAAAATTACCAGCTTAAAGAACCAAAATATAACGTTAATGAGGCAAAACGCAGAGACAGTACTTACAACGTACAGATGTATGTCCCTACTCGTCTGATTAATAAAGAAACTGGTGAAATCAATGAGATGAAAGTTTTCATTGGTGATTTGCCATTAATGACAGAACGTGGAACTTTCATCATTAACGGTGCAGAAAGGGTAATTGTTAACCAAATTGTACGTTCCCCTGGGGTTTATTACAAAGCAGAAACCGATAAAAATGGTCGTAGAACCTATTCTGCTTCTTTAATCCCCAACCGAGGAGCTTGGTTGAAATTTGAAACTGATAAAAATGGCTTAGTCTGGGTCAGAATTGATAAGACTCGCAAATTATCCGCTCAAGTATTACTCAAAGCGATCGGACTGACAGATAATGAGATAATGGATGGATTACGCCATCCTGACTTTTTTGAGAAGACTTTAGAGAAAGAAGGTAATCCCTCAGAAGAAGAGGCTTTACTAGAATTATATCGCAAGTTACGTCCTGGTGAGCCTCCTACAGTCAATGGCGGAAAACAACTTTTAGAATCCCGTTTCTTCGATCCTAAACGGTATGACTTAGGTAGAGTGGGTCGCTATAAACTCAATAAAAAATTACGGCTCACCGTAGCGGATACTTTTAGAGTTTTAACCCCTGGAGATATTTTAGCTGCGATCGACTATTTAATTAACCTAGAATTCGATGGTGGTAGTACTGATGATATTGACCATTTAGGAAATCGTCGCGTGCGCTCTGTAGGGGAGTTATTGCAAAATCAAGTCAGAGTAGGTTTAAATCGTCTTGAGAGAATCATTCGTGAAAGGATGACAGTGAGTGAAAGCGATAGCTTAACTCCTGCTGCTTTAGTTAACCCCAAACCTTTAGTCGCAGCAATTAAAGAGTTTTTTGGGTCATCACAACTATCTCAGTTTATGGATCAAACCAATCCTTTAGCTGAATTAACTCACAAACGTCGTCTTTCTGCTTTAGGGCCTGGAGGTTTAACTAGAGAAAGAGCAGGGTTTGCAGTCAGAGACATTCATCCTTCTCATTACGGACGTATTTGTCCCGTAGAAACCCCAGAAGGCCCTAACGCTGGATTAATTGGCTCATTAGCTACCTATGCTCGCGTCAATCCTTACGGGTTTATTGCAACTCCTTACTATCCTGTTCAAGAGGGGAAAGTCATTAGAGATGATAAACCCGTTTACTTAACTGCGGATGAAGAAGATGATTTGAGGGTTGCTCCTGGAGACGTTTCCACAGATGAAAATGGTTACATCGTAGCAGAAACTATTCCCATTCGTTATCGTCAAGAATTCGATACCTGTAGCGCAGAAGAAGTTGATTATGTGGCGGTGTCCCCGATTCAAATTGTCTCGGTTGCCACAAGCATGATTCCCTTTTTAGAGCACGATGATGCCAATAGAGCCTTAATGGGTTCTAATATGCAGCGCCAAGCCGTTCCCCTATTACGCCCCGAACGCCCTCTAGTGGGTACAGGTTTAGAAGCTCAAGCAGCCAGAGACTCAGGGATGGTAGTAGTCTCACGCACTCACGGCATTGTCTCTTTTGTGGATGCCATGGTTGTCAGGATAAAAGTTACAGAAGGAGAAA---------------------------------------------------------ATGAAAAACACACTCCTGCCCCTGGAAGAGAAATTGAGTATCGTTTACAGAAATATCAACGCTCTAACCAAGATACCTGTCTCAACCAGCGTCCTTTAGTTTATGTTGGCGAAGATGTTGTCCCTGGACAAGTTTTGGCTGATGGCTCTTCTACAGAAGGAGGGGAACTAGCTCTAGGGCAAAATGTCTTGGTATCTTATATGCCCTGGGAAGGTTATAACTACGAAGATGCGATTTTGCTGAGCGAGAGATTAGTTTATGACGATGTATACACCAGTATTCACGTCGAAAAATTTGAAATTGAAGCTCGTCAAACAAAATTAGGTCCAGAAGAAATTACCAGAGAAATCCCTAATGTAAGTGAAGATACGCTGCGTAACTTAGATGAGCGAGGCATCATTCACGTTGGTGCTTGGGTAGAAGCAGGTGACATTCTTGTGGGTAAAGTAACTCCCAAAGGAGAATCTGACCAACCACCAGAAGAAAAACTCTTGCGAGCAATTTTTGGGGAAAAAGCTAGAGATGTTCGCGATAACTCGTTGCGTGTTCCCAACGGGGAAAAAGGAAGAGTTGTTGATGTGCGGGTATTTACCAGAGAACAAGGAGATGAACTGCCTCCTGGAGCTAACATGGTAGTCCGTATTTATGTTGCGCAAAAAAGGAAAATTCAAGTAGGCGACAAAATGGCAGGTCGTCATGGAAACAAAGGAATCATTTCGCGTATTCTGCCTATTGAAGATATGCCCTACTTACCAGATGGCTCACCCATTGATATTGTTTTAAACCCTCTTGGTGTACCTTCTCGCATGAATGTAGGGCAAATATTTGAATGTCTTCTGGGTTGGGCAGGGGATAACTTGGGTATGAGATTTAAGATTACTCCCTTTGATGAGATGTATGGCAAAGAAGCCTCCCGCGAAACTGTTCACGGCAAAATTAGAGACGCATCTCGGAAGCCAGGCAAAGATTGGGTTTTTGATGAAAACAATCCTGGTAAGATTCAAGTCTTTGATGGCAGAACAGGAGAACCTTTCGATCGTCCTATAACAGTAGGTAGGGCTTATATGCTGAAACTGGTTCACTTAGTAGACGATAAGATTCACGCTCGTTCTACTGGTCCTTACTCTCTGGTTACACAGCAACCTCTTGGTGGTAAAGCCCAACAAGGTGGTCAGCGTTTTGGAGAGATGGAAGTATGGGCATTGGAAGCATACGGCGCAGCCTACACTTTACAAGAATTATTGACCGTGAAATCTGATGATATGCAGGGTCGTAATGAAGCTCTCAATGCCATTGTTAAAGGTAAACCCATTCCCCGTCCTGGTACCCCAGAATCTTTCAAGGTACTGATGAGAGAATTACAGTCTTTAGGTCTGGATATTGCGGTTCACAAGCTGGATATAGATCGAGAAACGGGAGAAAGTAAAGATGTGGAGGTTAATTTGATGGCAGATAGTTCCCGTCGTAC---TCCCAATCGACCTACTTACGAATCTATGAATCGAGAGAATTTAAAGGAAGAAGAAGCC---ATGAGAAACCAACAAGAACAACGCTTTGATTACGTTAAAATCGGGATTGCTTCTCCAGAAAGAATTCGACAATGGGGAGAAAGAACTTTACCCAATGGGCAATTGGTAGGGGAAGTTACCAAGCCAGAAACGATTAACTATCGTACTTTGAAGCCAGAAATGGATGGCTTATTTTGTGAGCGGATCTTTGGTCCTGCAAAAGACTGGGAATGTCATTGTGGTAAATACAAAAGAGTTCGCCACAGAGGTATTGTCTGTGAACGCTGCGGGGTAGAAGTTACAGAATCTAGAGTGCGCCGTCACCGCATGGGCTATATTAAACTAGCAGCCCCCGTAACTCACGTTTGGTACCTCAAGGGCATACCTAGTTATCTCAGCATCATTCTGGATATGCCTCTGCGAGATGTGGAGCAGATTGTTTATTTTAATGCTTATGTCGTTCTCGACCCTGGCAATGCTCAAAATCTTTCTTGCAAGCAACTACTGACAGAAGACCAGTGGATTGAGATTGAAGAACAACTCTACAGTGAAGATTCAGAACTTATTGGGGTTGAAGTTGGAATTGGTGCAGAAGCCGTACAAAGGCTACTAGAAGAAGTTGAATTAGACTCAGAAGCCGAAAGACTTAGAGAAGAAATTAATGACTCTAAAGGGCAAAAAAGAGCCAAATTAATTAAGCGATTACGAGTTATTGATAACTTTATCGCTACGGGGGCGCGTCCAGAATGGATGGTAGTAACGGCAATTCCTGTAATTCCTCCTGATTTACGCCCGATGGTGCAATTAGATGGGGGTAGATTTGCTACTTCTGACCTTAACGACCTCTATCGTCGAGTAATTAACCGTAATAATCGTTTGGCTCGTTTACAAGAAATTCTCGCTCCAGAGATTATTGTGCGAAATGAAAAACGAATGCTGCAAGAAGCGGTAGACGCTTTAATCGATAACGGTCGTCGTGGTCGGACGGTTGTGGGAGCAAATAATCGACCTCTAAAATCTTTATCTGACATTATTGAAGGGAAACAGGGACGTTTCCGTCAAAACTTACTGGGTAAAAGGGTTGACTATTCTGGTCGTTCTGTAATTGTAGTCGGGCCTAACCTGAAAATATATCAGTGTGGTTTGCCAAGAGAAATGGCAATTGAGTTATTCCAGCCCTTTGTAATTCACCGCTTGATTCAAAATGGCATGGTGAACAATATCAAAGCAGCTAAAAAACTGATTCAAAGAGGAGAGCCACAAGTATTTGAAGTCCTCAAAGAAGTCATTACAGGGCATCCTGTCATGTTAAACCGTGCGCCTACTCTACACCGCCTGGGTATTCAAGCCTTTGAACCGATTATTGTCGAAGGTCGTGCAATTCAGTTGCATCCTTTGGTCTGTCCTGCTTTTAACGCGGATTTTGACGGAGATCAAATGGCAGTTCACGTACCTTTATCTTTAGAGGCTCAAGCAGAAGCTCGATTGTTAATGCTCGCTTGTCATAACATTCTTTCTCCAGCAACAGGTAGACCCATTGTCGCACCTTCTCAAGATATGGTTTTGGGTTGCTATTATCTGACTGCGGAGAATCCCCAAGCGACAAAAGGAGAAGGTCAACGTTTCGGCAGTATGGATGATGCGATTAAAGCCTTTGAACAAGGATTAGTAGATTTACATACCTATGTCTGGTTGCGTTATGAGGGAGAAGTAGACACTACAGAACCCGATAATGAAGTAGAGAATGAAGAACAGTTATCTGATGGCAGTGTCATTAAATACTATCGTCAAAGATTTGTACGAGAATCAGCTAGTGGAGAACAACTTACTCAGTATGTAAATACCACAATAGGTAGGATCATCTATAACCAGACCATTCAAGAAGCGATTGAA------------------------------------ATGTTCGCTAATTCCTTAATTCATCCGACAGCGATTGTCCATCCTGACGCTGAACTCCATCCCACAGTTCAGATAGACCCTTATGCCATCATTGGTGCGGAGGTAAAAATAGGTGCCAACACCAAAGTAGGCTCTCATGTAGTAATCGATGGTTGCACAGAAATTGGTAGAGATAATCAGATTTTTCCTGGTGCTGCCATTGGTCTAGACCCCCAAGACTTAAAGTATGAAGGAGCAAATAGCCTAGTTAAAATAGGAGATCGCAATAAAATCAGGGAATACGTCACGATTAATAAAGCCACAACAGAAGGGGAAGCGACTGTTATCGGCAATGACAATCTGTTAATGGCATACTCTCATGTAGCTCATAATTGCCTCATTGAAAATCAAGTTATTATTGCGAATAGTGTGGCAATGGCTGGTCACGTTACTATCGAATCTCAAGCTGTTATCAGTGGGGTGTTGGGCATCCACCAGTTTGTTCATATCGGACGCATGGCAATGGTAGGAGGAATGACCAAAATTACTCGTGATGTTCCTCCCTATATGTTGGCCAACGATAATCCCGCCAGAGTGCGATCGCTTAATTTGGTTGGTTTAAAAAGAAAAGGCTTAACCACCGCAGAAATTAAACAATTAAGAACAGCCTTCAAACTTTTATATCGTCAAGGCTTACCTGTAGAAACTGCCATTTCTAAGTTAGAAACTATTGCTGATTCCCAATATATTCAACATTTAAAAGATTTTCTTCAACTTTCGATTGCTGATGGCAGAAG---AGGTTTGATCGCTGGAAGTAAG------------------------ATGCAACTAATCTTATATAGCAAACCAGGATGTCATCTTTGCGAAGGCTTACAAGAAAAATTGGCTCAGGTGGCTAAATATGATTTCGATCTGGAGATTCGCGATATTACCACCAATGATGAATGGTTTAATGCTTATCAGTATGAGATACCTGTATTAACACAAAAACTGGATACCGCAGAAAAACCCTTACCTCGGCTTTCTCCTCGCGCTTCTGTAAAACAATTGGAGCAAATGTTACAGAAATATTTAGTTATT------------ATGATGAAACTAAGGGAATTACTCAGCTTAGTAGATAACATTCAATCAGTAACCGAACATCAGGCTCTAGATCGAGAAGTGACTCGATTGTGTACTAATTCTCAAGCTTGTCAAGCAGGAGACTTGTTTATCGGAATGCCTGGTACAAGGGTAGATGGTGGGGAATTTTGGCAGAGTGCAGTGACAGCAGGAGCGATCGCTGCTTTAGTAACTCCTGAAGCTGCAACTAAACTACCGCCCCAGGA---------------AGATCAGTTTTTAATTCAAACTGAAGATATGATTGCTACTTGTGGTGAGTTGGCATCTGCTTTTTATGATTATCCTGCCAAGAAGCTCAATCTAGTGGGGGTTACAGGCACAAATGGTAAGACTACCACTACTCATTTGATAGAGTATTTTTTATTGCAGTC------TGAATTAGCTACAGCTTTGTTTGGTACTCTTTATACTCGTTGGCAAGGCTATCAAAAAACTGCGACTTACACCACTCCTTTTGCAGTGGATTTACAGTCTCAATTAGCTGCCACGGTATCAGCAGGGAGTCAATGTGCAGTGATGGAAGTTAGCTCTCATGCGTTGGCACAAGGTAGAGTTAAAGGCTGTAGTTTTGAGGTGGGTGTGTTTACTAATTTGACTCAAGATCACCTTGACTATCACAAGGATATGGAAGATTATTTCCAAGCCAAAGCTTTACTGTTTAGTAAGGAATATCTTCAGGGTAAAGGGATTATTAATCTTGATGATGAGTATGGAAAAAGACTAATTGAGCAACTAGGTAAAGATCGAGTTTGGAGTTATAGCGTTAATAACTCTGAAGCAGATTTATACACCAGCGATCTTAATTATCAAGCTACAGGGGTAAGTGGTACTTTACATACACCAGAGGGAGACATTCCTTTTACTTCTCCGTTGGTGGGACAGTTTAACTTAGCTAATTTATTGGCAGCTACAGGTACAGCTTTACACTTAGGAGTCAAGCTATCGGTGATTGCTGCTACCCTACCCCAGTTTAATGGTGTTCCTGGCAGAATGGAACGGGTACAAGTAAACGAAGAGCAAGATATTACAGTAATTGTGGATTATGCCCACACTCCTGATAGTTTAGAAAACCTGCTCAAGGCATCCCGTCCTTTTATTAAGGGTAGAATGATCTGTGTGTTTGGTTGTGGAGGCGATCGCGATCGCACAAAACGCCCCCTCATGGGTAAAATTGCAGCCGAATTAGCCGATGTGGCAATGGTTACGTCTGATAACCCTCGTACGGAAAACCCCCAACAAATCTTAGATGATGTGGTTGCAGGAATTCCCGAAAATACTGAATTTATAGTAATCGGCGATCGAGCAAAAGCGATCGCTCAAGCAATTAGTAATGCCCAACCAAAAGACGGAGTTTTAATCGCAGGAAAAGGACATGAAGATTATCAGATTTTGGGTACAGAAAAGATTCATTTTGACGATCGCGAACAAGCTAGAGATGCTTTGAATAATCGT------------------ATGAGTATTCTACTAGTAGATGATGAAACAGAATTAACTGAACCTTTATGCAAAATTCTTTCCCGCGAAGGCTATACCATAGATGTGGCTAATAATGGTAATACAGGAATTCGATTAGCTTTATCAAATAACTATGACTTATTAATACTTGATTGGATGCTACCACACAAATCTGGTTTAGAAATCTGTCAAGAATTACGTGTCAAAGGTTTAACAACTCCTGTGCTTTTTTTAACAGCAAAAGACACTATCGACGATCGTGTATTGGGTTTAGATGCAGGAGCAGATGATTATATAGTAAAACCCTTTGAATTGAGAGAACTCTTAGCCAGAGTAAGAGCCTTATTACGGCGAGGAATAACTCCAGAAAAT---ACCGAAACTAACAAACTAAAAGTAGCAGATTTAGAACTAGACAAAGAAAATTATACAGCCTATCGTAACCAAAAAGCGATCGACTTATCAGAAAAAGAATTAGAGCTTTTAGAATACTTTATGGAAAATTCAGGGCAACTGTTAACCCATGAAGCAATCTATAATCATTTATGGCAAGATAGCGAA---CAGCCCAGTAGCAACGTATTAGCTGCTTTAGTTCGTTTACTGCGACGCAAAATAGAAATTAAAGGACAACCTGTTTTGATTCATACAGTCTATGGCAAAGGTTATCGTTTTGGATTGTCAGAA---------ATGACAACCAAAATTGGGGACTTAGGAGAGCAGTTAGTTAGTCAATGGCTACAGTCTAAATCCTACAGCATCTTACACCATAGCTGGCATTGCCGATGGGGAGAAGTGGACATTATTGCGGAAGATAAAACTAGCTCGACCTTAATTTTTGTCGAAGTTAAAACTCGTAGTATTTCTAATTGGGATACTGATGGATTAGAAGCAATTTCTCTCTCTAAGCAACAAAAAATTAGCCGTAGTGCAGCTTTATTTTTAGCAGAAAATTCTCAATATGTAGATTATTATATGCGCTTTGATGTGGCACTGGTCAACTATAAAAAGCAACGTAAACCAAAACAGCTAAAGATATCTATGGATA---ATTACGTGCCAGAAAATAGCCACAATAATCAAATATTACCACCCCAAATTATCACCGAGCTTAAAAATGGCTATATTTTGACAATTGTCAATTATTTAGAGAATGCTTTTGAGGAAAGT------------------------------------------------------------ATGACTGATGCATCATCAATAATTAACGAATCTCTAATAACAATTCCTATTGCTCCTGACAATTTTAGATCGGGTTTTGTCGGGATTATTGGTAGACCAAATGTGGGAAAATCCACCTTAATGAATAAGCTAATTGGACAAAAAGTTGCGATTACTTCTCCTGTTGCTCAAACAACCCGTAACCGACTTCAAGGAATCTTAACTACCCCTGAAGCTCAAATTATTTTTGTTGATACTCCTGGGATACATAAGCCTCACCATGAACTAGGAAGAGTTTTAGTAAAAAATGCTCAATTAGCTATAAATTCAGTAGATTTGGTAGTTTTTGTGGTTGATAGTTCTAGCCCTTCAGGAGGTGGCGATCGCTTTATTATAGAGCTTTTAAATAAAACAAAAACTCCTGTAATTGTTGGTCTTAATAAACAAGATTTACAACCAGAAAGTT------ATCACGATCTTGATGATAGTTACTTGGATTTAGTAGCTAATCAACAATGGTCTACAGTTAAGTTTTCTGCTATTACAGGAAAAGGGACAGAAACCTTACAAAATATGATAGTAGAAAAGCTCGAAACAGGGCCTTATTACTATCCTCCCGATTTAGTAACCGATCAGCCAGAACGTTTTATTATGGCAGAATTAATTAGGGAACAAATATTATTATTAACTCGCCAAGAAATTCCTCATTCTGTAGCTATTGCTATTGAAAAAGTTGAAGAAAATCCTAAAATAACTAAAGTGTTTGCTGCAATTAATGTCGAACGAGGTTCTCAAAAAGGAATTCTTATTGGCAAAAAAGGTAGCATGCTAAAACAAATTGGCACAGAAGCAAGAAAGCAAATTCAAAAGCTAATTGCAGGAGATGTTTATTTAGAGCTATTTGTTAAAGTAGAACCAAAATGGCGACAATCTAGATTGCGTTTAGCTGAATTTGGTTATCGTGTTGAAGAT---------------------ATGTCTATGAAAATTACTGTCAAACTTTTTGCTGCTTATCAAGAAGCTTATGATAAACCAGAGTTAATTTTTGATTTCGCTACTCCTGTTACAGTAAGTGAGGTCTTAGACAAAATATTACAAGAAAAGCCAGAATTAAAACAATGGCGCGAAGTTACTCGTTTTGGAGTTAATTTAGAGTTTGTTCAAGGTAATACGTTACTTAATAATGGGGATGAAGTTGTGTTGATTCCTCCTGTAAGTGGAGGT---------------------------------------------------------ATGAAAACATTGAAAATTGGCATAGTAGGTACAGGATATGCTGCAAAAAAAAGAGCGGAAGCTATCAGCGAAGATACAAGGGCTATTCTGGTTAGTGTGACGGGAAATAGCCCAGAGAGAATTCAGGAGTTTGCTAGTAGTTACTCTGTTTCTGCGGTAGATTCTTGGCAGAGGCTGGTTGGTCAAGCTGAATTAGATTTAATAATTGTTTGTACTGTCAATCGAGATCATGGTGCGATCGCTCGTGCTGCGCTACAATCAGATAAACACGTTATAGTAGAATACCCTTTGGCTCTTAACTATACAGAAGCATTAGAAATTATTGCTCTAGCCAAAGAAAAGCAAAAATTACTCCACATTGAACACATGGAAATTATTGGTGGTTTACACCAAGCCATCAGGGAGTATTTACCACAAATAGGAAATATTTTTTACGCTCGTTACAACACTATTGCACCCCAAAGAGATGTTCCTCGTAATTGGAAATATCATAAAGAAATGTTTGGTTTTCCTTTAAATGCTGCTTTGTCTAGAGTTCATCGCTTAACCGATTTATTTGGTGAAGTAGAGAAGGTATTTTGTCAAAATCGCTATTGGAATCTTGAGGGAACTGATTACTTTACTGCTTGTTTATGTAATGCTCAGTTGAATTTTACTAACGGTATTGTGGCAGAAATCACTTATGGTAAAGGAGATATTTTTTGGTGGGGACATCGCACTTTTGAAATTCACGGCGATCGAGGTACATTATTATTTGAAGGGGAAAAAGGGACTTTCATTAAAGGCAAAGAAAGAACTCCAATTCCTGTTACCAGCCGTCGTGGTTTGTTTGCGAAAGATACCACAATGGTTTTAAATCACTTATTTGATAATAAAGGTCTTTACGTCCAACCCTCTGCAAGTCTTTATGCAACCAAAGTAGCTAATGCTGCTTGTCAATCTGCGAAAATAGGTCAACCCGTAAGGGTTGAT------------------ATGTTACACCGCAAGATTTATCAACTATATCAAGACGGTCATGATGTTTGTATCTTCTTGCGGGATCAGCAACGATGGATTGATAATGGTAAGATTGTCGATTTTGAAGGCGATCTTGTCACTATTCGTTACGAAACCGAAGAAGACGACGAAATTAGTTCCTGGGAAGAAATGGTTCGCTTAGAAAGCATTGGCTCTGTAATGAGAAAATTAGCCTCTGTATCTAAGGTTAATTCCGAAATTGCGATCTCTGATGACTGTCCCGAAGCAGAGCAAATACGTCCCCAATCGCCTGAAACAGATGTT---------------------------------------------------------------------------------------------------------------------------------------------------------------------------------------------------------ATGGATTTTTCAATCGCCACGCTACTATCACAGTTTGTAGATGATAAATTAGTTGCCAGAAAAAACCTAGAGAAAAAACTAGGCTGTGAAGATGAGGAGAGTATCCAAAAATTAGAAATTGTGCTGGATGCCTTAGAAAGAACTAATGTTTTGGCAAAAGAACGAGGTAAATATCGCAAAATCGCTGAAGAAGGGGTGGTAGAAGCCAAATTACGCTGTTCTAGTAAAGGATTTTGCTTTGCGATTCAAGACGATGAAAATGCGGATGATATTTATATCAAAGAAAGTCATCTTAGTAATGCTTGGAATGGCGATCGCGTTTTAGTGACAACAATTAAAGAAGGTAGTCGTCGTCGTTCTCCTGAAGGGGAAGTAAAAGTTATTTTAGAACGAGCCAATCCTTCCTTATTAGCCACTGTTACCGAGACAGAAATAGGTTATCGAGCAATTCCGCTAGACGATCGCTTATTATTTGAATTAGACCTTCAAGAAAATGGCAAAAATTTAAAAGAAGCCATTGAACATTTAGTTCATGTTTCTGTTTTACGTTATCCCATCGCGCAAAATTCCCCTTTAGGTCAAGTCACTAAAATCTTGGGGAGTGATGCAGAGGAAGCTTCTGATATCGATATTGTTTCTTGTAAACACGATCTACCCCATGAGTTTAAAGAGACTGTCACAGAAGCAGCTAGTAAAT---TACCTTCTAGAGTTTTAACCGCCGAAATCAAAAAAAGATTAGACCTTAGAGACAAACTTACTGTAGCGATTGGTTCAGAAGCAGAATCCTCTGATGAAGGTTGGATTGAAAACGCTCTTTCTTTAGAACAAACTGATGAGGGAAACTGGGAATTAGGCATTCATATTGCAGATGTAGCACATTATATTGAAGCAGATACCTTATTAGATCGTACTGCTCAAAGAAGAAGCACCGCTATCAATTTACATACTAAAGTAATTCCCATTTTTCCCGAACAAGTAAGTAAAATTTGTTCTCTTAAACCAGGTAAAAATCGCTTAACAATTTCGATCCTGATTACTATTAATCCTCAAGGAGAAATTATTGAATCTCGCATTCAACCTTCTGCGGTGTCTGTAGATCATTTCTTTACTTATCAAGAAGTCCAATCTTTGCTTGGTGAATCAGAAAAAGTAAGTAAGAAACTCGAACCAGCAGTTAAAGTACTTAACGATTTATTTTTTACCCTGAGTCCTCTAATTAAAGCCCAACGCTTACAAAGAGGAGGCTTTGAAATTGTTACCCCAGAAATCACAGGGATTAATAAAGACGAAGGAAAATTAGGAGCGATTTTAGTAGCGTCTAACTTACCAATTAATGCTTTATTAACTGAATTGATGATCTTGGTGGGTAAAGTAGTCGCCGAGAGGTTAAAAAATTGGGGAGTACCAGGAATTTATTGCATTCAACCTCAACCCGATGTCGATGAATTAGAAGACTTACTCAAGTTAAGTAAAAATCTTGGATTAGATATTACTCTCGATGCAGAAGATTCTGAAGGCGAAATTCAGTCCCAAGACTATCAACTATTAACCCAACAGTTTGCTAGTTCAGAAGAAGTCTTAGTGCTTAACTATCTGCTGCAAAATACTCTCAAACCAATTAAATATGTTACCAAACCAGGAATGCACTTCGGTTTAGCCTATGAAGACGGTTACACCCACTGTATTTCCCCTGGACAAAGGTATATTGATTTAATTGTGCAACGAATTCTCAAAGTTGTTTTTGAACATGGACGAGATCGCCGTACCACAAGAACTAAAACAGGAGTAGACCTCTATAGTAGTAACTGTCACGGAGAAATTAATTGGAATGTCTTACCCCCTGCAATGCACGAACAAATTGATAACGAGATTCACGCCATGTTACCCCGTCTCAACGATCGCGAAAAAGTAGCTGAAGATGCTGAAAAAGACCTCGAAGGGTTAAAGAAAGCCGAGAAAATGAAAGAACGCACAGGCAAAGTTTTTGAAGGCTTAATTGCAGGCGTACAGTCCTATGGCTTCTTTGTGGAAATAGAAGATTTGTTAGTAGAAGGCTTAGTACACGTCAGTTCCCTCAAAGACGATTGGTACGAATATCGTTCCCGTGAAAGCTGTTTGAGAGGACGTAAAAATAATACCACCTATCGTTTAGGCGATCGTGTAGAAGTAGAAGTTAAAAGTGTTGATTACTATCGCCAACAGATTGATTTAGTTACCATCAACGGTAAAGATAACAACGATAACGGTAACGGTAATTCTAGTTGGGAAGAAGAG------------------GTGGGAGACTTGAACACTGCGGAATTACTAATTAAGTGTTTGGAAAACGAAGGAGTGAAGTATCTATTTGGTTTACCAGGAGAAGAAAATCTTGATATTCTGGAAGCTTTAAGAAATTCTTCGATTCAATTTATTACTACCCGTCACGAACAGGGTGCTGCTTTTATGGCAGATGTTTATGGTAGGTTGACAGGCAAAGCTGGGGTCTGTCTTTCTACCTTGGGTCCTGGTGCAACTAATCTGATGACTGGGGTAGCCGATGCTAATTTAGATGGTGCGCCTCTAGTAGCGATTACAGGACAAGTAGGTACAGATCGGATGCATATTGAGTCTCATCAGTATCTCGATTTGGTAGCTATGTTTGCTCCCGTAACAAAATGGAATACGCAAATTGTTCGCCCTAATAATACCGCAGAAATCGTTCGTAAAGCTTTTAAACTAGCCCAAGCAGAAAAACCAGGAGCAGTACATATAGATCTTCCTGAAAATATTGCAGCCATGTCCATTGGTAATCTCAAACCTTTGCAACAAGACGATCGCGAAAAAACTTATGCTTCTTATAAGAGCATCAATAAAGCTGCTGCTGCGATCGCAAAAGCCAACAATCCCCTCATTCTAGTAGGTAACGGAGCGATTCGCGCCCACGCCAGCGAAGCCCTTACAGAGTTTGTCACTCAGTTAAACATTCCTGTGGCAAATACTTTTATGGGAAAAGGCGTAGTTCCCTATACTCACCCTCTCTCACTCTGGACAGTCGGTTTACAACAGCGAGATTTAATCAGTTGTGCTTTTGATGAAGCAGATTTAGTGATTGCGGTGGGTTATGACTTAATCGAATACTCCCCCAAAAAATGGAATCCTGAAGGGACAATCCCCATTATTCATATTGGGATGACTCATGCTGAAATTGATAGTAGCTATATTCCTTCAGTAGAAGTCGTCGGGGATATTTCCGATTCTCTGATGGATATTATGAAGCGTACAGATCGTCAGGGTAAATCTAGTTCTTCGGCTACTGGCTTAAGAAGTAAGATCTTGGAAAATTACGAATACTATGCCAAAGATAACGAATTTCCGATTAAACCCCAAAAAATCATTCATGACTTAAGACAAGTCATGGGACCAGAAGATATTGTAATCTCTGATGTCGGGGCGCATAAAATGTGGATGGCGCGTCACTACCACTGTGATAGTCCTAATACCTGTTTAATTTCCAATGGCTTTGCTGCGATGGGGATTGCGATTCCTGGAGCGATCGCTGCTAAATTGGTTCATCCTGATAAAAAGGTAGTGGCTGTCACTGGAGATGGTGGTTTTATGATGAATTCTCAGGAATTAGAAACTGCCCTCAGAGCCAAAACACCCTTTGTCACTCTGATATTTAATGATGACGGTTACGGCTTAATCGAATGGAAGCAAATCAGTCAATTTGGTCATTCTTCGTTTGTTGATTTTGGTAACCCAGATTTCGTTAAATTTGCTGAAAGTATGGGTGTAAAAGGCTATCGTGTTAAATCAGCTGCCGATCTGATTCCTACTCTTAAAGAAGCTCTAAGTCAAGATATTCCTGCCATAATTGACTGTCCTGTAGATTACAAAGAAAACTTGCGTTTTTCCCAAGAATCGGGGGATTTAAGCTGTGAAATTACAATCATGGCGCAAATATCAGCAAAATTAGTCAAAGAACTCCGTACTCAAACTGGTGCGGGGATGATGGATTGCAAAAAAGCTCTTGCAGAAAATGACGGAGATATTACCAAAGCTATGGAGTGGCTGAGGAAAAAAGGTACTATCTCGGCAGAGAAAAAATCAGGTCGAATAGCATCAGAAGGTTTGGTTGATAGCTACATTCATACTGGTGGGCGTATCGGTGTGTTAGTAGAAGTTAACTGCGAAACTGACTTTGTGGCTCGTGGAGATCAATTTAAGGAATTGGTTCGCGATGTGGCAATGCAAGTCGCTGCTTGTCCTAACGTCGAATATGTCAGAGTAGAAGATATTCCCGAAGAGATTGTGGCGAAAGAAAAAGAAATTGAAAAAGGTCGAGATGATTTAGCAGGTAAACCCGACAACATCAAAGAAAAGATTGTTGAAGGTAGAATTGGTAAGCGTCTCAATGAACTAGCTTTGATGCCTCAACCTTACATTAAAGACCAAAGTATTACAGTAGAAGAGTTAGTAACAAATACTGTTGCTGCTCTGGGTGAAAACATTCAGGTACGCCGTTTTGCTCGCTTTATCTTGGGTGAAGGTATTGAGAAAGAAGAGACTAATTTTGCTGATGAAGTAGCAGCCCAAACTGGTCAGAAA---------------------------------------------------------------------------------------------ATGCCAGTAGTATCACTAGCAGAATTGTTAGAATCTGGTGTTCACTTTGGACACCAAACCCGTCGTTGGAATCCCCGCATGGCTCAGTATATTTATACAGCCAGAAACGGCGTTCATATTATTGACTTGGTGCAAACTGCACAGTTAATGGAAGAAGCGTATGATTTTATGCGTAACTCTTCTGAACGAGGTAGAAGAGTACTTTTTGTTGGTACAAAACGCCAAGCAGCAGGAATTATTGCTCAAGAAGCTAGTCGTTGTGGTTCTTACTATGTGAATCAAAGATGGCTTGGTGGAATGCTGACTAACTGGGAAACTATTAGAACCAGAGTAGAAAGATTAAAAGAATTAGAGAGACTAGAAGAAAGTGGTGCTTTAGATAAAAGACCCAAAAAAGAAGCTTCTATGTTGCGTCGAGAGTTGGGCAAATTGCAAAAATATCTCGGTGGTATCAAAACCATGCGTAAAGTACCCGATATTGTTGTAATTGTCGATCAAAAAAGAGAACACAATGCTATCTCTGAATGCCAGAAGCTAAACATTCCCGTAGTATCTATTCTCGATACTAACTGTGACCCTGACATAGTAGATGTCCATATTCCTGCTAACGATGATGCTATTCGCTCCATCAAATTGATTGTGGGTAAGTTAGCTGATGCTATTTACGAAGGTCGTCATGGTGAAGCTGCTGCTCAAGAAGATTACGAAG------AGTTTGAAGAGGGAATTTATGATG---GTGAATATCCCGATGCGGAAGAATAT---GACGATGAAGAAGCAGCAGAAGCCGTAGAAGTTGTAGAAGCCGTAGAAGCTGTAGAAGCCGTAGAAGCCGTAGAAGCCGTAGAAGCAGCAGAAGCAGCAGAAGCCGTAGAAGCCGTAGAAGCCGTAGAAGTAGCAGAAGCAGCAGAAGCCGTAGAAGCCGTAGAAGAAACTGCTGATGGAGATAGCGAAGAGATGAATACAACTAAAGCGCAAATCTTAGACGGAAAAGCCTTAGCGAAAAAAATCCAATCTGATTTACAACAAAAAATTGCTACTTTAGAACCGAATATTGGTCGTCCTCCAGGGTTAGCAGTTTTAATGGTGGGCGATAATCCTGCTAGCGCAGTTTATGTACGTAATAAAGAAAAAGCCTGTAGCAGAGTGGGTATTGCTTCGGTAGGAAAACATTTTTCAGCACAAGTTACCCAAGAAGAATTAACCGCAGAAATTCATCGCCTGAACGAAAACGATCGCGTTGATGGTATTTTAGTTCAGTTACCCTTACCCGATGGTTTGGACTCAGTGGCTTTATTACATGAAATAGACCCCCAAAAAGATGCTGATGGTTTGCATCCCGTAAATTTGGGTCATTTAGTGCGTTCTGAAACTGGTTTGCGTAGTTGTACTCCAGCAGGAGTCATGAAGCTCTTGGCAGAATACAATATTGCTTTATCAGGGAAAAAAGCGGTAGTAGTAGGTAGAAGTATTTTAGTGGGCAAACCCATCACATTAATGCTTTTAGAAGCCAATGCAACAGTAACCATTGCTCATTCTCGTACTCAAGATTTAACCGCAGTTTGTCGCCAAGCAGATATTTTAGTCGCAGCAGTGGGTAAACCTGAAATGATTACCCCAGATATGGTAAAACCAGGTGCGGTAGTTATTGATGTGGGAATCAATCGTGTTACAGATAGTGATGGAAAATCTCGCTTAGTTGGTGATGTAGCTTATGATGCTGTTGCGGAAGTAGCTAGTTATATTACTCCTGTACCTGGGGGTATTGGTCCTATGACAGTAGCAATGTTATTGAGTAATACCGTGTTGAGTTATCAGGAAAAGATGACAATA------------ATGAACCCTCAAACTATCGTTGTTAAAATTGGCACTTCTAGCCTGACACAAA---AAAACGGTCAAATTGCGATCGCTACTATTGCTTCTTTGGTGGAAACTTTAACTGCTTTACGCCAAAAAGGACATCGTATAGTTTTAGTGTCTTCTGGTGCAGTAGGAGTGGGTTGTCTGAGACTTAATTTAAAAGAAAAACCCCGTAAAATGGCTCTCAAACAAGCAGTAGCTGCGGTAGGACAGGGGCGACTGATGCGGACTTACGATGATTTATTTAATAGCTTGGGACAGCCGATTGCTCAAATACTATTGACTCGCCGAGAATTGATGGAACGTAATTCTTATGTCAATGCTTCTAATACCTTTGAAGAGTTATTGAATTTAGGCGTAATTCCGATTGTTAATGAAAATGATACGATCGCCGTTGATGAATTAAAATTTGGAGATAATGATACCCTATCTGCTTTAGTGGCTAGTTTAATTAAGGCAAACTGGTTATTTCTCTTAACAGATGTAGATCGTTTGTATTCTGACGATCCGAGAATTGTACCTAATGCGACACCCATTGATTTAGTTAGTAGC---AACGAATTCAATCAGTTACAGGTAACAGCAGGGGGAAGTGGTTCGAGTTGGGGTACAGGAGGTATGGCGACCAAACTAGCAGCAGCCCGTATTGCCACCAGTTCAGGGGTTACTATGGTAATTACTCAAGGTCAACAACCCCAAAACATTCTCAAAATCCTTGATGGGGAATCTCTGGGAACTAAATTTGAACCCCAAACCCAAACCGATAACGCTCGCAAACGCTGGATTGCTTATGGCTTGATTCCTATGGGTAAACTGTATCTTGATGATGGTGCAGTAACCGCAATTACTCAACGAGGCAAATCTTTATTACCCGCAGGGATTACTAATGTGGAAGGAGAATTTACGGCGGGAGATGCAGTTCAATTATGCGATCGCAATTTACAAGAAGTCGCTAGAGGTTTAGTAAATTACAGTAGTCAAGAATTAAACAAAGTAAAAGGCTCTCATTCTACTGATATTGCCAGTATATTGGGCTATAATGCCTCCGACACCGCAATTCACCGTGATAATTTAGTGATTAAAGAT------------------------------------------------------------ATGAGCAATCAATCTGTTATTGTCCGTTTAGAAGCAATCGAGAAAATTTACGGTACAGGAGAGACCACTGTTCATGCTTTAGATAAAGTTGATTTAACTATTCATCAGGGTGAATACTGCTCTATTATGGGTGCTTCTGGCTCAGGAAAGTCTACAGCAATGAACATTATCGGCTGTTTAGATCGTCCCACCGCAGGAGCGTATTATTTAGATCGGGTGGCGGTTTCTGCCTTGGATAAAGACCAATTAGCAGCGATTCGTAACCGTAAGATCGGTTTTGTCTTCCAGCAGTTTCATCTATTACCGCAAATGAGTGCGCTAGAAAATGTCATGCTACCGATGATTTATGCTGGCGTATCCATCGAAGAAAGAAAAGAAAGAGCAGAAACAGCTTTAGCTAAAGTGGGTTTGGGTAACAGAATTGATAGTAAACCCACTCAACTATCTGGGGGACAACAACAAAGAGTTGCGATCGCTCGTGCTATAGTAAATCAACCCCTAATCTTACTTGCAGACGAGCCTACTGGTGCTTTGGATTCCCAAACTACCCAAGAGGTGTTAAATATTTTTCAGGAACTTCACGATAGTGGCATTACGGTTATCATGGTGACTCATGAACCAGAAGTAGCCAAACAAACAGAAAGAATAGTCTGGTTTAAGGATGGTCGCATTGTTCACGATCGTCTTACTCCTGAAGAGATGTTAAAAGTCGCTGTCGCTTCGGTT---------------------ATGACAAACTTTCAGTTAGCAGGGCGTGAATGGTGGGTTGAAAGATGGTTAGAACTTTTAGACTCTTATCGTTTTAAAAAACGTCTAGAAAGAGGAAGAAACTATGCTAGAGAAGGAAATGTTTTAAGTATTGATATTGTAGACAATGAAGTATTATCTTCAGTACAGGGAAGTGAAGCAGAACCTTATCAAGTGCGTCTTTCTCTTGAACCTTTTAAAGATGAAAATCAAGAACGAGCTTTAAAAATGATGTCGCAACCTCCTTTTAATGAGGAAGATTGGGATTGTGTAATTAAAACCATGTCAGAAAAAGCTATTTTTTCGGCTCAGTTATTAGCTGGAGAAATGCCTAAAGATATTGAACAAGTTTTTACCAGTAATGGTTTAAGTTTATTTCCTTATAGCTTAACTGATGTTCGTTCTCGCTGTTCTTGTCCCGATAAAGCTAACCCATGTAAACATATTGCAGCAGTTTATTATCAATTAGGCGATCGCTTTTCTGAAGATCCCTTTTTGATTTTTCAGCTACGAGGACGTAGTAAAGAGCAAATATTAGGTAGTTTACGTCAATTACGTAGTAAATCCACTAAAGAAAAATCTCCTACGAATAAAGCAGCTAGTAACAAGAAA------------AA---------------------AGAAACAGCTTCTAAAGCAAAAACAGCAGGAAAAACTACTAGTAATTTGCAAGAATTTTGGCAATATAATGAATCTTTAGATTCTTCGTTAGTCGCAATTGTTCCCCCTACAGACAACAAAACTGTTCTCGATATTTTAGGTAATATTCCCCTAATGGCTGCTGATGCAGAAGTCGTACAGCAATACTTAACTGGGGTATATCAAACTACTAGCCACAAGGCTTTAATGGCTGCTTTAAACAGGGATAGT---ATGAATACTTTTCCTGACAATTTACAAGAAGCTATAGTTCAAGCGAAAGAAGCCACTAAAAATGCGATCGCGGACGGTTATACTAGAGTACAGGTAGAATTTGTCATTCCTGAAATTCCCCTACAAGCTCAATATTTAGCATTGGAGTTTGCCAAACTGTTTGAAGAG---TATGGCTCTGGTGTTAAGGTGCTGTTTCCCGATACTGGTGCTGCTATGTTAGCCAAAAGAGATTGGGGATCGATGCCTTTTCAAGTATCAGATATGGGTAGTCGCTTCACCCCTATAGAAAGCAAAGTGGCGGATACGGATGAGGTGTTTATTTTGGCTTGTCCTTCTTCTGTAGAAGTCGAAAGAGTAGAAAAACTTTGTAACCTTGCAGGCGATCGCCCTGTGGTATTATTGATCCCACAATTGGAAGATGTGGCTGTTGTAGGTATTGGTTTGGCTGCGCGTCAGTTAAGAGATAGATTTATTAGTACTCTTTATTCTTGTTATTATATTCGTCCTATAGAAGATGCTTCTATTTTGCGTTGTCACCCTTCCCCTTGGCAAATTTGGTTGGAAAAAGAGAAAGGATATGAATTAGGAGTGGAGTTATCTAGTAAGCCAATGGGAGAAGAATTAGATCGCTTATTATTAAAGTTAACTGCACCAGAAGAGGGAGAAGAATCA------------GCTAATAATCAACGCAAAAAACCAGGAATCTTTGGTGACTTACAGAAATTTCTCAAAGCGTTAAGCCAAGTGGAGCTAAAGCACGTAATTATCGCTTATAAAGCAGGACACGATACTAGCAAGCAGTGGGCAGATAGATGTGCTCAAGAGCTAGAAAGCCTTGAATGTCAGGTCTTAATGGGCCCTAGTGGAATTAAAGATAATCCTTATCCTGTATTTCTGGCTTCTTCC---ACTAGCAAGATTGATTTGGCTATAGTTTTAGGAGGAGACGGTACTATTCTGGCAGCAGCGAGGCATCTTGCTCCTGAAGATATTCCTATTTTGGCAGTTAATGTGGGAGGTCATTTAGGTTTTTTGACTGAACCTTTTGATTTGTTTCAGGATACGGCAAAGGTTTGGCAACGTTTGGAATCAGATATTTATGCCGTACAAAGACGAATGATGTTGTCGGCTCAATTGATTGAAGGCGATCGC---AATAATTTTGCAACAGTTAGCGAAAGATTTATTTGTCTTAACGAGATGTGTATCAAACCTGCCAGTATCGATCGAATGCCTAGTTCTATCTTAGAAATGGAGGTAGATGGAAAAGTGGTCGATCAGTATAGTGGTGATGGTCTACTGGTAGCTACTCCTACTGGTTCTACTGGTTATACTGTTTCTGCTGGTGGCCCTATTTTGCATCCAGGAATGGAAGCGATCGCTGTGACTCCCATATGTCCCCTGAGCTTATCTAGTAGTTGCCTTGTTTTGCCTCCTGCTAGTGTGGTTAGCGTTTGGCCTTTAGGAGATTATGAGGTAAACACAAAACTCTGGACTGATGGAGCTTTAGCTACTAGGGTTTGGCCAGGACAAAGGGTCATGATCGGTATTGCGGATTGTCAGGCAAAATTTATTCTCTTGCGAGAGAGTTACTCGTTTTATCAAACTATTCGCGAAAAACTACAATGGGCGGGAACAAGAGTTCACTATAAAAGAAATGGTCAAGGC------------ATGACACAAGTTTTTTCCAACGGTTCTAA---------TTCTTCTAT------------------TAACAGTAATGGAC------TAAAATCTAGTCTGCGAGAGCAGGTTTCTAGTAGACCAGATCGTAACACTCATGATGGCAAAGAAGCTGTAATTAATGCTAC---TTCTGAAGCAGCTAAAGAAAAAATGATGGATGCTGTCAAAGTAATGTTGGAGTCCGTCGGCGAAGATCCAGACAGAGAAGGTTTACTAAAAACTCCTAAAAGAGTAGCGGAAGCGATGCAATTCCTTACTCAAGGATACAATCAATCTTTGGAAAAACTAGTTAATGGTGCAATCTTTGATGAAGGACACAACGAGATGGTACTGGTAAGAGACATTGATTTTTTCAGTCTCTGCGAACACCATATGCTACCTTTCATGGGTAGGGCGCACGTCGCCTATATCCCTAGTCAAAAAGTAGTAGGTCTAAGTAAGCTGGCGAGAATTGTTGAAATGTATGCTCGTCGCTTACAGGTACAAGAACGTCTTACCCGTCAGATAGCAGAAGCCATTCAAGAAGTATTAGAGCCTCAAGGGGTTGCTGTAGTTATGGAAGCGACTCATATGTGTATGTCGATGCGTGGAGTGCAAAAACCTGGCTCTTGGACTGTTACCAGCGCGATGTTAGGTGTTTTCCAAGATGAGCAAAAAACCCGCGAAGAATTCTTAAACTTAATTCGCCACCAACCTAGCTTCATGATGGAAATAAATCCACCCCCAAAATCACTAAGAGCAATTATTACTGGCGCAAGTAGCGGAATTGGTAAAGCAACAGCATTAGCTTTTGCCAAATCTGGTATCGATCTTGCCCTTGTAAGTCGCTCCTCAGAAAAACTTGAAGCTGTTGCCAATGCAGCTAGAGAAGTAGGAGTAGAGGCAAA------GTCTTATGCTGTAGATTTAGCCGAAGTTGCCACAGTTAAACAAAAAATTTCAGCGATTGCCACAGATTTCGGTGCAGTCAATGTTCTAGTAAATAACGCTGGCATGGGTTACACTAATTCCTTAGAAAATACTTCCTTGGCAGACTGGCAGCAAGTAATTGAGCTTAATCTTACTAGCATCTTCCAATGCATACAAGGAGTCTTACCTTTAATGCGGAAAAATGGCAAGGGAACAATAATTAATGTAGCTTCCATCGCAGCTAATAACGCTTTTCCTGAATGGGGTGCTTACGGCGTTAGTAAAGCAGGAGTAGTTGCATTAACGAAAACACTGGCGATCGAAGAAAGAGCTAATGGTATCCGCGCTGTTATTGTTTCCCCTGGAGCAGTCAATACTCCAATTTGGGATACAGATACAGTAAATGCAGACCTCAACCGAGAAGCCATGCTAACTCCAGAGATTGTGGCTCAATCTATTCTCCACACAGTTTTATTACCACCACAAGCGGTAATAGAAGAAATGACCGTAATGCCCAGTGGAGGGGCTTTAATGCCCAAAACAGAGCGCAGAAACTTCTTATTGGATTTTGAAAAGCCCTTGTGTGAGCTAGAAGCACGAATTCAACAAATTCGAGAATTAGCTGATGAAAACCAAGTAGATGTTTCTGAAGAAATCGCTCAACTAGAAGCTAGAGCAAATGTTTTACGCCAAGAAATATTCAGTAGCCTCACCCCTGCTCAAAGACTGCAACTAGCTCGTCACCCTCGTCGTCCCAGCACTTTAGATTATATTCAAGCCATTACTGAGGAATGGATCGAACTACATGGCGATCGCGGAGGTTCTGACGATCCTGCTTTAGTCGGTGGTATAGCAAGGCTTAATGGCAAACCAGTAGTCATGTTAGGTCATCAAAAGGGTCGAGATACCAAAGATAATGTAGCTCGGAATTTTGGTATGGCAACCCCAGGAGGATATCGTAAAGCTCTGCGTCTGATGAATCATGCTAACAAGTTTGGAATGCCGATCGTTACTTTTATCGATACCCCAGGAGCTTGGGCGGGGGTTGATGCGGAAAAATTAGGGCAGGGAGAAGCGATCGCTTATAATTTGCGACAGATGTTTAGTTACGATGTCCCCATTATCACTACCGTAATTGGTGAAGGAGGTTCTGGGGGAGCATTGGGTATTGGTGTGGCAGATCATCTTTTCATGTTTGAACATTCTGTTTACACCGTAGCTAGTCCCGAAGCCTGTGCTGCTATTTTGTGGAAAGATGCGAAAAAATCAGGACAAGCAGCCTCAGCATTAAAAATAACCTCCAGGGATTTAAAAGAACTTGGTTTAATCGACCGAATACTTACAGAACCTGCCAGTGGAGCGCATTCAGAACCTTTAGAAGCAGCAGCTACTCTAAAACAGAATTTGCGGGAAAGCATCGAAAAACTTTCTGCGATGACCCCAGAAGCAAGAAGAAAGCTACGCTATAGCAAGTTCCGCCAGATGGGGATCTTTGAACAAGGGGAAATCTCG------------------------------------ATGGTAGATTTTTCCGATCGCGATAAGATGCGTCAACAAAAAGCTAAAATATCTCCTGAAAAATATGCCAGACTAAAAGCAGAAGCTAAAGCACCCTATAGAGGATTAAGAAAGTTTTTGTATATAGGTTTTGGCGCATCGGGATTTATCGGTGCATTAACTTTTTTAGCGAGAATTGCAGCAGGACAAGATTTAGCTCGTGATGTGCCAAATTTTGCTTTACAAGTCGGCGTTGTAGCTTTGATGATATTTTTCTTCAGATTGGATCGAAAGAAAGAGAAAAAG------ATGTCATTGTCGGGTTTTGTTCCTGACCTTAGTAGGATTCCTTCCTGGCTTCCCA---------ATAGCATCGATCTCATTCTTGTTTTAGCCTTGAGTTATGCCCTTCTCCTAGTTATTGGAGAGGGAGAGCGTCGCAGTCTGTGGACAGTCAGAGGTTTTATCATCCTCATGCTAGCTACAGTGGTCAGCAAAAAATTACAATTAGTTTTACTAGGATTTTTACTAGAAAAATTGGTTCTTGGTGCTGCTGTTGCGATGGCAGTTATTTTTCAATCCCAATTTCGCCGTTTTCTGGAACAATTGGGAAGGGGAGAAATTTTACAAATTTTTAAATCTTCCAGAAGACCTAGTTATCAATCTGATAGTGCAGTAGAAAAAATTGTGGAAGCAGTCAAGCAGTTATCGCAAAATAGGACAGGAGCATTGATGTTACTAGAAACTGCTGGTTCTCTGGAAGCTGAAGATTTTGTCTCTCCTGGTGTAGTCTTAAATGCAGAAGTTTCTAAAGAAATCTTGCAAACTATTTTTCAGACTTCCACACTCTTACATGATGGTGCAGTGGTAATTAATGGTTCTCGCATTGTCTCGGCTGCTGCTATCTTACCTTTATCCGAAAGAACTGCTTCCCGCCAATTGGGGACTCGCCACCGTGCAGCAATGGGAGTTACCGAAAGAATTGATAAGTGTATTTGCATTGTAGTATCAGAAGAAACAGGTTCAATTTCTTTAGCAGAAAAAGGAATCTTAAATCGACCCTTAACCAGTAGTAAACTAAAAGAGCTATTACAAGCGAAATTTGCTCCGACTGTGGAAGCAGATGCGGTTCGTCTAAGTCGTAAAATTGGTTT---------------TCAAGGCAAAATCATCTTACAGCGTCTTTTACGCTTGCCATTTCTGCCGACTCCCCAGGATAAAAAG---------ATGTCTTTATTTGATTGGTTTGCCAACCTCCGCAAAAATGAACCCCCTGTGCAAAAACGGCAAGAAAGAGAAATTGCCGATGGACTCTGGACAAAATGCTCAGTATGTTCTGCTGTGGCATATACTAAAGACCTCAAAAACAATCAATTTGTTTGTTTAGAATGCGGACATCATACCAGAGTAAACAGTGATGAAAGAATCGAGCAACTAGTTGATAAAGAGACTTGGCAACCAATAGGAGAAGACATTCGACCCACAGATCCTTTGGCTTTCAGCGATCGCAAATCTTATAGCGATCGTCTAAAAGATTACCAAGCAAAAACAGGCTTAACAGATGCTGTTAAAACAGGCACAGGTTTAATTGAAGGTTTACCCATCGCTTTAGGTGTCATGGATTTCCGCTTTATGGGTGGTAGCATGGGTTCTGTAGTAGGAGAAAAGCTCTGTCGCTTAATTGAAACAGCTACAGATCAAAGCTTTCCTGTAGTAATTATTTGTGCTTCTGGTGGCGCAAGGATGCAAGAAGGAATGCTGAGTTTGATGCAGATGGCAAAAATTTCTGGCGCGCTGCATCGTCATCAAGAACACAAGTTACTTTATATACCCGTACTAACTCATCCCACTACTGGAGGCGTAACAGCAAGCTTTGCCATGTTAGGAGATATTATTTTAGCCGAACCCAAAGCCACTATCGGTTTTGCTGGCAGAAGGGTTATCGAACAAACTTTAAGAGAGAAACTTCCTGAAGACTTTCAAACCTCAGAATATTTATTGCAACATGGCTTTGTAGACGAAATTATCCCCCGTACCCAACTGAAAAAAATCTTGGCACAATTAATTAGTTTGCATCAACCCATCAGTAAG---------------------------------------------------------------------------------------------------------------------------------------------------------------------------------------------------ATGAACTTTACGCCTCAAAAAACCAAGGATGGTTCTTATACTTTTTTTTCTAATGAATTTAATGAGGCTTTTCATTCTTTTCATGGAGCAAAACAAGAGGCTGAAATCAAGTTTGTTGTTCCTACTAAATTACGCGAAGTTGCTGACAAAAAAGCTCAAATTAAGCTGTTAGATATTTGTTATGGTCTAGGTTATAATTCGGCTGCTGCAATAGAAGCGATTAGGAAAGTTAACCCTCAATGTCAGATTGAGTTGATTGGTTTAGAGATTGCTGCGGATGTTCCTCAAAGTGCGATCGCTCATAATTTATTAATATCATGGCAAGCTCCAATTCCCCAATTATTAACCACTCTTGCCCAGAATTTTCAGGTTAATCATGATTTACTTCAAGCCCAATTAATATTAGGAGATGCCAGACAAACTATCCAAAAACTTTGTCAGCAAAAATGGCAAGCAGACGCAATTTTTCTCGATCCTTTCTCCCCTCCCAAATGCCCTCAATTATGGACAGTCGAATTTATAGCTAAAGTCGCCCAATGTCTGAAGCCTACAGGAAGATTAGCAACTTATTCTTGTGCTGCTGCGGTGCGTACTGCTCTAAGTATGGCTGGCTTGAAATACGGCTCTACTCCAGGTGTGGGGCGAAAATCTCCTGGTACAGTAGCTAGTTTTAGC---------------------------GATCGCGATTTGCTTCCTCTTTCTCTCCAAGAAAAAGAGCATCTTCAAACTCGCGCAGCAATACCATATCAAGATATTTACCTAAGTAGTTCTGCGGAGAAAATTCGAGAACAACGACAACAAAAACAAATACAAAGTAACTTAAAATCGACGAGCCAATGGAAAAAACGCTGGCAAAAATTATGGCAATCTGAGACGGGATCTGTAGAAAAT------ATGGTAGCAGTAGCAGTCTTAGCAGCAGGTAAAGGAACTCGCATGAAGTCCCATCTTCCCAAAGTATTACATTCGTTGGGAGGTAAAACCTTAGTGGAACGAGTACTAGATAGTTGTCATTTACTGCAACCAGAAAAACAGTTAGTGATTATCGGCTATCAAGGGGAAAAAGTCGAACAAGCTCTATCTCATCGTCAAGGAATAGAATTTGTTGAACAAACAGAGCAGTTAGGTACAGGTCATGCAGTACAACAGTTAATGACGGCTTTAGACGACTATGAAGGGGATTTATTGGTAATTAACGGTGATGCACCTCTATTACGTCCAGAAACGTTACAACAGCTAGTTACAAATCATCAGCAGAGTCAAAGTGCAGCTACTCTTTTAACTGCATTATTACCCAATCCCCAAGGTTATGGTCGCATTTTTTGTAATGAAGACCTGACTATTAAACAGATAATAGAAGACAGAGATTGCAATATTGAGCAGAAGCTAAATAATCGGGTTAATGCTGGTATTTATTGTTTCAATTGGCAAAAGTTAGCTGAAGCACTCCCAAAACTCTCCACCAATAACGATCAACAAGAATATTACCTCACCGAAGTAGTAAATTACTTAGATCGCGTCAGTGCTTTTGATGTGGAAGATTATCAAGAAATCAACGGCATTAACGATCGCTTACAACTGTCTAATGCCTATAATATTTTACAGCGCAGAATCAAAGAAGACTGGATGAAAGCAGGAATTATGATGCTCAATCCAGATACGATTACTATCGATGAGACTGTCACTTTAGCACCAGATGTCACAATCGAACCCCAAACCCATTTGCGGGGTAATACTACTATTGCTCAAGGAAGTCGTATTGGCCCTGGTAGCTTAATAGAAAATAGTACTATTGATGAAAATGTAACAGTTTTATATTCAGTGGTTAGTGACTCTGAAGTAGCAGCTAATACTACTATAGGTCCTTACGCCCATTTACGAGGAGCAGCCAAAATTGCTACTGGTTGTCGTATTGGTAACTTTGTGGAGATCAAAAAAAGCAGCCTCGGAGAAAAAACCAATGTTGCTCATCTCTCTTATCTTGGTGACGCTACTTTAGAAGATCGGGTTAATGTGGGTGCAGGAACAATTACCGCCAATTATGATGGAGTAAAAAAACATCAGACAACTATCGGTAGCGGTACAAAAACAGGCTCTAATAGTGTTATGGTTGCCCCTGTTACCCTTGGTAAAAATGTTACTGTAGCTGCTGGTTCGGTGGTCACTAAAGATGTTCCTGATAATTGTTTAGTAATTGCTCGCTCTCGACAAAAAGAAATTGCTGATTGGCAAACACCTAATAAG------------------ATGCCCTATACAACTGAAGAAGGCGGAAGACTTAACAACTTTGCTAGTGAGCCAGAGATGTACACAGCAGAGCCTCCCAGTGGTTCAGAAAAACGCAATTATCTCATTTTGGGTGTCTTGGGTGTTGCCCTAATTGGAGGTGTGATCGCAGTAGCGGTTTATGCTTCTGGTGCTGTG---GTGCTATCTTCCTTAATTGCCGACTTTCGTATTATCTTTGAGCGCGATCCAGCAGCCCGTAATTGGTTAGAGGTATTACTCTGCTATCCAGGGTTACAGGCTTTATCCTTTCATCGCTTTTCCCATTGGCTATACAATATTGGTATTCCCTTTGTTCCTCGCTTTATATCCCATCTAGCTCGTTTCTTTACAGGTATTGAAATCCACCCAGGAGCGCAAATTGGTCAGGGTGTCTTTATCGATCATGGTATGGGAGTAGTGATTGGAGAGACAGCGATTATCGGTGATAAATGTCTGATCTATCAGGGGGTAACTCTAGGCGGTACAGGAAAAGAAACAGGAAAACGCCATCCCACTTTAGGCGAAAACGTAGTTATTGGTGGTGGTGCAAAAGTCTTAGGTAATATTCAGATCGGTAACGAAGTGCGGATTGGTGCTGGCTCAGTAGTGCTAAGGGATGTACCTTCTGATTGTACGGTGGTAGGCGTTCCAGGGAGAATTGTATATCGTTCTGGAGTAAAAGTTAATCCCCTCGAACATGGCAATTTACCCGACTCAGAAGCAGCAGTTATCAGAAGATTAGTAGATCGTATCGAATCTTTAGAAGAAGAAGTCAAAGAGTTAAGACAAGCAAGTTCTCGAAGTCACTCTCTAGTAGCAAAAGTTCTCTCA---GAATCAGCAAATGATGAATCTGG------------AGATTGTTGCAAATTGAAAGACAAAGAAATTAGAGAGTTCCTCGAAGGCTCACTT---------------ATGTCTGATAATCTTGCTCTTTGGCGATCGCATATTTCCCACGCTCTCCATCGCAATCGAGCCAAACCCTACAGTGGATACGTTCAATTAGCTACTATTGACCCTGAAGGATTACCTACTAACCGCACGGTAGTCTTTCGGGGTTTTCTAGAGCAAACCAA---TCAACTACAATTCATTACTGATACTCGGAGTCAAAAATATATCCATCTTCAACAAAAGCCTTGGGGTGAAATCTGCTGGTACTTTACTAAAACCCGCGAACAATTTCGCATTGCAGGTAATTTGGCTTTGGTAACTTCTCAAGAAAGTAATTCAGACTTGCTCAAAGCTCGTGAAATAATGTGGCAAAATATATCCGATTCAGCCAGAATCCAATTTGCTTGGGCGAATCCTGGGGAAGTTCGAGAAACCACACCAGAAGCTTTTAATCCCGATCCTCCTTCGGAAAAACAACCCGTGGACAATTTTTGTTTGTTGTTATTAGAGCCTAAAAAAGTAGATCGTTTAGAGTTAAGAGGCGATCCACAAAATAGGTATTTGTATGAGTTGCGATCTGATAATACTTGGGAAGAAAAAGAAGTTAATCCTATGACGAAAAGAACTTTTGGTGTAATCGGTCTAGCAGTAATGGGAGAAAATCTCGCCCTCAATGTGGAAAGTCGCGGATTTCCCATTGCTGTTTACAATCGAACTGCTGCAAAAACAGAAGCGTTTATGACCCAAAGAGCAACAGGTAAAGATGTTGTCCCTGCTTATTCTTTAGAAGAGTTTGTGAACACTTTAGAGCGTCCTCGCAAAATCTTAGTGATGGTTAAAGCAGGTAAACCAGTAGATGCAGTTATCGAGCAGTTAAAACCTCTCCTTGATGAAGGAGACATGATTATCGATGGCGGTAACTCCCTTTATGACGACACCGAAAGACGTACTAACGATCTTGAATCCACAGGACTAGGTTTTGTCGGTATGGGAGTTAGTGGTGGCGAAGAAGGAGCGTTAAATGGCCCTAGCCTAATGCCAGGAGGAACAAAAGCTGCCTATCAAGAATTAGAGCCAATTGTTACTAAAATTGCTGCTCAAGTAGATGATGGCCCTTGTGTAACCTATATTGGCCCTCGTGGTGCTGGTCACTACGTCAAAATGGTTCACAACGGCATTGAATACGGTGATATGCAGCTAATTGCCGAAGCTTATGACCTGATGAACAACGCTCTCGGACTGAGCAGCGATGAACTACATGAAGTATTTACTCAATGGAATACTACAGATGAGCTAAACTCCTTCTTGATTGAAATTACTGCCGATATTTTCACTAATAAAGATAGTGAAACCGATCTTCCATTGGTAGATTCCATTCTGGATGCTGCGGGACAAAAAGGTACGGGTAGATGGACTGTAGTTAGCTCTTTAGAGCTAGGTGTCCCTATCCCTACAATATATGCTGCGGTTAATGCCAGAGTGATGTCTGCATATAAAGACGAAAGAATGGCAGCAGCTAAAGACTTAACAGTTA---CTACTGGTACTTATGATGGAGACAAAAAAGCCTTCATCAACAAAATTAGAGATGCCCTTTACTGCTCAAAAATGTGTTCCTACGCTCAGGGGATGGCTCTTCTAAGCAAGGCATCTCAAGAGTTTAACTACGAGCTAGATCTAGCGGAAACTGCTCGTATCTGGAAAGGAGGCTGTATTATTCGTGCAGGGTTTTTGGACAAAATCAAAAATGCTTTCAACGAAAACCCCCGCTTACCCAACTTACTGTTAGCTCCTGAATTCAAACAAACAATTTTAGATCGTCAACAAGCTTGGCGAGAAGTCTTAGCAGTATCTAATACTTTAGGTATTCCTGTACCTGCTTTTAGTGCTTCTTTAGACTACTTTGATAGTTACAGACGCGATCGCCTTCCCCAAAACCTCACTCAAGCTCAAAGAGATTACTTTGGCGCACATACCTATGAACGTATCGATAAGCCCAGAGGAGAATTCTTCCATACTGAGTGGATGGCAAAG------------------------------------------------------------------------------ATGCATCTTTTAATTCCTGCTGCTGGGATGGGTCGTCGTATGGGAAGCGATCGCAATAAGTTACTATTAAAATTGTTGGGGAAGCCTTTATTGGTTTGGACTTTGTTGGCTGCGGAAAACGCTACAAGTATTGACTGGATAGGGATTATTGGACAAAAATTGGATTTTCCTGATTTTAAAGAGATGATTGCCAATCTTAAGCTGACTAAGCCTGTCACGTTAGTTATTGGAGGAGATACCAGACAAGAATCTGTTTACAATGGTTTACAAGCTTTACCCGAATCAGCAGAGCGAGTTTTAATTCACGATGGAGCGAGATGTTTAGCAACTTCTGAGTTATTCAACAGATGTAGTGAAACTTTATTAAGTTGTCGGGGATTAATTGCAGCTATCCCTGTCAAGGATACAATTAAGATTGTCGATCGAGACTTGTTTATTAAGGATACTCCAAATCGGAGCCATCTTTGGGCTGCTCAAACGCCTCAAGGTTTTGAAGTCAAATTGCTAAAAGATTGTCACTACAAAGGAAGAAAGTTAGGCTGGAAAGTAACTGATGATGCTGCTTTACTGGAAAAGTGTCAACTTCCTGTCAAAATCGTTGAAGGAGAAGAAACCAACCTTAAAGTAACTACTCCTGGGGATTTAGCGATCGCAGAATTTATTTTACGTCAAAGAACAATT---------------------ATGCGAATCCTAGCTCTTGTCCCTGGTGGAATTGGCAATCAAATTTACTTTTTTCCGACTTTGGAAACCCTCAACAGTAAATATCCCCAATCCAAAATTGATGTTTTAGTCGAACCTCGTGCTAAAAAAGCCTATCGGGTTTGTAAGTATGTCAGCGAAGTATTACTCTTTGACTATCAAGATCGTAGTAGTATGGCAGACTATCTTAACCTATTAGGAGTCATCCGCGATCGCGAATATGAGGCCGTAATTAGTTATAATGCACCCTGGGCAGTAGAATCGCTACTGTGGCTCAATGGAATTCCTGTCAGAATTGGTGAACAAAAAAAC---AATTCTTGGATTTTCTCGAAATCTGTTCCTCTCAAAAGAGAGCAGTATGAACCCCAAACCTATCATGACATCCTACAAGGATTGGGAATCGAAGCAGATTGTCCTCCATTGAAAATTAATGTACCCCAAAAAGATATTGATTGGGCAGAATCAAGACAAAAGCTCTTAGACCTCAAAAGTGGTTATATCCTGCTTCATGGT---------------------------------GTGGAGGAAACCTATCCTATTACAAGTTGGCAAAAAATTGTTACCGATATTCAAGCCAAACAACCAGAAATTCCTGTTGTTTTACTGCAAACTCAAGAAGAAGATTTTTGGGTGGCAGCTATGATGACAGCCAATTCCCAACTTAAAGTAATTGCTTCCTCTGATGTGGGTAAAATCGCAGCGATCATTGCAGGAGCAAATCTCTTGGTAACTAGCGATCGCAATTCTCTGGCTTTAGCGGTTGCCGTAGAAACTTATACTATCGCTCTGATTGATTCGGCAGACACCAGCACACAATTATTACCCCAAGATGATAA---TTACGTTGGCGTTTGTTCTTCCAGCAAGCAAATTGCGGATATTGCACCAGAAACCGTACTGGGTAAAATCTGGGGAAATATGATTAGATCGAGATTATTTGCTATTTTAGCGA------------------TCGCATTATTAACCTTTTTTTCTAGCTACTCTGGGCTATCTGCTGCGGAATTAGAAGAAATTCAGCGTCGCGGTAAACTAATTGTGGCAGTTAAAGATAATACTCGCCCTATGGGATTTATTGATGATGAAAATAATTTAACAGGGTTAGAAATTGAAATCGCTCGTCGTTTAGCCAAAGATATTCTAGGAGATGAAGATGCGGTAGTTTTGCGAGCTGTAACTAATGAAGAAAGGCTGAAAGCTGTAATATATGATGAAGTAGATCTTACGATTGCTAGGGTGTCTGATACTGCTTCTCGCAGGCGAATTGTCGATCTAAGTCCTCATTATTATATTGATGGTACGGGCATTATTACTAAAGATGTTACAGTTG------------------------CTAACGCTGAGGGGTTAACCACTAGCAAAATTGCGGTACTATATGGTTCAACAACGATTGCTATCTTGCGCGATCGCTTGCCTGATGCTCAATTGATAGGAGTTGATTCTTATCAAGAAGCATTAACCTTACTGGAAAATAATCAAGCTCAAGCTTTTGCAGGAGATATTACTGTTTTAACTGGCTGGATACAAGAATATTCTCAATATAAGTTACTTCCAGAAAGATTATCTGGCGAGCCTCTATCTATAGTAATGCCCAAAGGATTACAACATAAAGAACTACAGTTAGCAGTGTATAATGCGATCTCTGATTGGCGCAAGTCGGGCTGGTTACAAGAAAGAATTGAATACTGGGGATTACCC---------------------------------ATGAATAAAAATTTACCCATAATTTATATTTCTACGCTTTTAATAATCTTGATTATTGCTGCGGTAGCAATTGTAAAAGAAGTGATTAAAACCCGCTTTACAGAAAATACTTTTTCTAAGTTACAGAAGAAACTAAAAAATTCTCCAGGAACGGCAGAAGAGTATTATCAATTGGGTAGTATTTATCTAGATAAAAAACTTTTTGTCCAATCAATAAAATTGTTTGAAAAAGCTTTAAAATCCGAGCGAAAATTACCCCCAGAGAATACGGCATTAATTCATAATGCTATGGGTTATGCTTATTTTGCTCAAGAACAATATGACATTGCAATCCGTAAATATAAAGAAGCTCTAAAAATTTATCCAGAATATGTAGTGGCTTTAAATAATTTGGGCAATGTTTATGAAAAAAAACAATTGATTGCACAAGCAGTAGAAGCTTACGAAAATGTCTTAAAGTACGAACCAGAAAATAAGGTAGCAAAACGTCGTGCAGAATCATTGAAAAAGCGTCTAGTAAGTTCGGATAAA---------ATGACATCTTCTTCGATCGCTGTTAGAGAAATTCCTTTATTTCCGTTACCAGAATTAGTTTTATTTCCGACTCGTCCTTTGCCATTACATATTTTTGAGTTTCGCTACCGAATCATGATGAATACGATTCTGGAAAGCGATCGCCGTTTTGGTGTATTATGTATCGATCCTAGTACGGGAAAAATTGCTGATTATGGTTGTTGTGCAGAAATTCTACATTTTCAAAGATTAAAAGACGATCGTATGAAGATGTTGACTGTGGGACAACAACGTTTTCGGGTTTTAGAGTATGTAAGGGAGAAACCTTATCGAATAGGCTTAGTGGAGTGGGTCGAAGATCGGCCGACAGAAAAAGACCTAAAACCTATGGCGACAGAGGTGGAAGCCTTACTCAAAGATGTAGTACGTTTATCGGGAAAGCTAACTAATCAAAAGATTGAACTCCCTAACGATCTTCCCGAACTACCTAGAGAATTATCATATTGGGTAGCTAGTAATCTTTATGGCGTAGCTTCAGAACAACAAGAACTGCTAGAGATGCAAGATACAAAATTACGCTTGGAAAGAGAAAAAGATATACTACTATCTACTCGTAATCATCTTGCTGCGAGAACTGCTCTCAAGGATGCTTTAAAG------ATGGCTTGGCGTGGTTCGACAGACGCTAAAGATCGCATCTTTGCAGCACTGGTTTATTTAATTCCTCTTTATTCGGCAATACCAT---TTGGTACAGACTTATTTCAGCAGTTTCCTTTTTT------GAG---------------AGTAATTCTCATTCCTTTGCAGCCCTTAGCATTGATTTATGG---CCTAATTCCCTTTGGTAATTTAGTAGTATTTTTTGTGTTGTTTCTAGCTGTAGTGAGAAATGAAAAGATTCCTCATTTTATTCGTTTTAACACCATGCAGGCTATCTTAGTAGATATTGCTTTGTCCTTGTTGAGTGTTCTATTTTTCAGAATAATTG---GGCCAGGAATTTTACCCAGCTTGATTACAGTAACTATTTTTAATGTTATTTTTACTGTTGTTTTAGCAGCGTGTATTTACTCTATAGTACAATCGGCTATGGGACGTTATGCAGAAATTCCTGCAATCTCCGAAGCAGTATATACTCAAGTTCCC---ATGGCACAGCGATATGTTCGAGTAAAAACAAAAGAGCAACAAGTTTACTATGGATTTCTGCAAGCAGATCATAGTGTTGCTGTTTTAGATGCTCCGCCCTGGCTTAATGGACAACCTACAGATATTGAGTTGGCATCCGATACTTATAAATTACTTGCTCCTTGCGCTCCTTCTAAAATTGTAGCCGTGGGCAAAAACTACGTTAAACACGCTCAAGAAATGGGAACTCCAGTACCACAAGAGCCTTTACTATTTCTCAAACCGCCAACAACGGTAATCGCAGACGAAGAATCGATCCATTATCCCCAACAATCTCAGAGAGTAGACTATGAAGGGGAATTAGCTATTGTTATCGGAGAGCGTTGCCGTAATTTAACTCCCGAAAAAACGCGTAAAGTTATTTGGGGTTATACTATTGCTAACGATGTTACAGCAAGAGATTTGCAAAAAAAAGACCTGACGTGGACTAGAGGAAAGGGATTTGATACTTTTGCTCCTTTAGGGCCTTGGATTGTTCGAGAATTAGCAGTAGATGCCAAAATACAGACTTTTATTAATGACGAAGAGACACCAAGACAGTCTGATTATGTTTCTGGGATGGTATTTCCCCCAGAGGTTTTAGTTTCTTACATCTCTCAAGTGATGACTTTACTCCCAGCAGATGTTATTTTGACAGGTACTCCTCATGGAATAGGCTCCGTAGTGCCTGGCGATCGCGTGACGATAAAAATAGAAGGTATTGGTAGCTTGTCTAACCCTGTGGTTAATGGTGAATGGCTGGTTGCTAGAGAT---------------------------------ATGCTAGGAAACTTTCAACAGAGCCAATTGAGAATTGAAATAGAAGCAGATCGACAGACTATTGGAGATTGCTTGCTAAAAACGGCCAAATTGCGTCAATGGATGTGGCCTCAAAGTTTATCTGATAATCTACCTGAGATACTTAAGCCCGATCTTACTTTTACAAGCAAGCTGGGTTTAGTAGAAATAGAACATCAAGTAGAAACCGCCGATGATAACTGTTTGCGTTTGCTACTGAGCAAAGGAATTGATGGCTACCACGAATGGTATTGGGGAGATAGTTGGATACAGTCACGTCTAGAAGGGATTTCTTTGCTACCTTTAAATCTAGGACAAACTCTTAGTTTACTGAGATTGCGTCAGTATCTCGCTCGCATCAAAAGCGAGCGAGCAGAAAGTTCTAATTCT---------------ATGGTAGCTACTAGAAGCGATCGCTCTTACGAAACTCAAACTCAAGAAATTGCTCGAGAACTTATTCAATCTACCAGAAATAAGAGCAATATTTTGGGTCGGATGCGGGATCGGGTGCGTTGGGACGATAAGGTTTTAGACTGGGCAATGTCTAACCCTGGTTTACGGGTGCAGATGTTTCGCTTCATTGATACAATTCCTGCGCTGCAAAGTAAAACGGAAATTGCACGACACCTACAGCAATATATGAGTGCCGAAGCGGTAGAGTTACCCAGTGCCTTAAAAGGGATTTTGAATTTCAGTGAGCCTGATTCTTTTCCCGCTCAAACCGCAGCAGCTACTATTACAAAGGCAGTAGAGACATTAGCTTATAAGTATATTGCAGGAGAAAATATTGCCGAGGTGATTAAAACTATCGATCGCCTGAGAAAAGACGGTATGACATATACTATCGATCTCTTAGGAGAAGCGGTAATCACAGAAACGGAAGCGCAAGACTATTTACAGCGTTATTTGAATTTAATTGAACAGCTTACCCAAAAGGCACAAACTTGGAAGAGGAAAGAAGGGATCGATCGCGCTGAGGGGGAAGATATACCACAGGTACAAGTATCGGTGAAGCTAACAGCATTTTATTCTCAGTTCGATCCCCTCGATCCTGTAGGAAGTAAAGAAAAGGTTTGCGCTCGGATTCGGATTTTATTACGAAGGGCTAAAGAGTTAGGCGCAGCGATTCATTTTGATATGGAACAGTATCAATATAAGGATTTAACGCTGCAAATTCTCAAAGAGTTACTAACAGAAGATGAGTTTTGCACGCGGACAGATTTAGGAATTACCTTACAGGCTTATCTTAGAGATTCTTATCGGGATTTACAAGGTGTTATTGATTGGGCAAAGGAAAGAGGTAATCCTTTAACGGTACGTTTGGTTAAAGGGGCGTATTGGGATCAAGAAACGATTAAATCAGAACAAAATCATTGGTTGCAACCAGTCTATAACGAGAAAGCAGCTACAGATCTTAATTTTGAAAAGATGACTCAACTGCTGCTGGAAAATCATGAATATTTGTATGCAGCTATTGGCAGCCATAACGTGCGTTCTCAAGCGTTGGCTTGTGCTATTGCCGAAGAGTTAAAAATTCCTTCTCGTCGTTTTGAGATGCAAGTTCTATACGGAATGGGAGATAAATTAGCTCAAGCTTTAGTCAAGCGGGGTCATCGGGTGAGGGTATATTGTCCTTACGGGGAGTTATTACCAGGGATGGCTTATTTAATTCGCAGGTTGTTAGAGAATACTGCTAACAGTTCTTTTATTCGTCAGAACCAGGAAGAAAAACCCATTGCTGAATTAATTGCACCACCAGAAGTAGATAAGAGTAAAGATATTTCTCGAAATGCCCAGAT------------------------AGACAACTCCT-------TAACA-----------------------------------------------GGTAATGCC---------------------------------------------------------------------------------------------------------CCTATTCCTTTTATAGAATACATCCCTGCTGCGGATACAGATTATGCCAATAAGAGAAAACGGACTCTAGCCCAGAAAGCTCTAGAAAAAATCAAAGTCAATCTCGGCAAAACATATCTGCCCTACATAAACGGTGAATACGTGGAAACTGATAAATATCTAGATTCCGTTAATCCTTCCAGAAACACCGAATTAATAGGTAAAGTAGGACAAATTTCTATCGAGCAAGCAGAACAAGCAATGGTAGCAGCGAAAAACGCTTTTACTGCTTGGAAAAATACCTCTGTTAAAGAAAGAGCCATCATTATCGATAAAGCTGCCGATCTCATGGAACAACAACGCCATGAATTAAATGCTTGGATCTGTTTAGAAGTGGGTAAAATTATTCCTCAAGCAGATGCCGAAGTAACAGAAGCGATCGATTTTTGTCGCTATTATGCAAGAGAAATGATGGCATTGGACGATGGTTATAACTATGATGTGGCAGGAGAAAATAATCGCTACTTCTATCAACCTAAAGGTATTGCTGTAGTTATCTCTCCTTGGAATTTTCCTTTTGCCATTGCTACAGGTATGACTGTCGCAGCATTAGTTCCTGGTAACTGTACTTTACTTAAACCCGCAGCTAATTCTTCTATCATTGCAGCTAAAATCACCGAAATCTTAATTGAGGCTGGTATACCGAAAGGAGTCTTTCAGTACGTCCCTGGTAAAGGTTCACAAGTGGGCAACTATCTTGTAGAGCATAAAGATACTCACGTAATTGTCTTTACTGGTTCGAGAGAAGTGGGTTGCAATATCTACGCCCAAGCAGCCCAATTACAGCCAGGACAAAAACACCTTAAACGAGTCATTGCAGAAATGGGTGGGAAAAATGCCATTATCGTTGATGAAAGTGCCGATCTAGACCAAGCAGTAGTAGGGGTAGTGCAGTCAGCTTTCGGCTATACAGGACAAAAGTGTTCCGCTTGTTCCCGTGTTATTGTGGCTGCGCCTATCTATGATATTTTCTTGAAACGCCTTGTAGAAGCTACTAAATCTCTTAATGTGGGTGCTACAGACGATCCTAGTATTCAAGTAGGTCCTGTAATAGATGCTTCTGCTAAAGAAAAAATCTTACAGTACATCACTATAGGGAAACAAGAAAGCCAACTCGCTTTAGAAGTATCTGTCCCCGAAGGCGGTTATTACGTCTCTCCAACTATATTTAGTAATGTCGCTGCCGATGCTACTATTGCTCAAGAAGAAATCTTTGGCCCTGTTTTAGCAGTTATTAAAGCAGATAACTTTGACCAAGCTTTAACCATTGCCAACAGTACCGATTATGCCCTTACTGGGGGTTTGTATTCCCGCACTCCCAGCCGTATCGATCGCGCTTATCGTGATTTTGAAGTCGGCAATCTTTATATTAACCGTACCATTACAGGGGCGATCGTCGATCGCCAACCTTTTGGTGGCTTTAAGCTTTCGGGGGTTGGTTCTAAAGCAGGAGGACCAGACTATCTACTACAATTTCTCGATCCTCGTGTAGTAACAGAAAATATTCAGCGCCAGGGTTTTGCACCCATCGAAGGAACT---ATGAGAGTATTAGTTACTGGTGGCGCGGGTTTTCTTGGTTCTCACCTGATAGATCGTTTAATGGCACAAGGACATGAAGTTCTTTGTTTAGATAACTTTTACACTGGTCATAAACGTAATATCCTCAATTGGGTAGGTCATCCCTATTTTGAATTAATTCGCCACGATATTACTGAACCTATTCGTTTGGAAGTGGATCAAATTTATCACTTAGCTTGTCCCGCATCTCCTGTTCATTACCAATACAATCCTGTAAAAACCATCAAAGTTAACGTGATGGGAACATTGAATATGTTAGGACTAGCCAAAAGAGTTAAAGCAAGATTTCTGCTGGCTTCTACTTCAGAAGTTTATGGCGATCCTGATGTGCATCCCCAGACTGAAGATTATAGAGGAAACGTTAATTGTATCGGTACTAGAAGTTGTTACGATGAGGGAAAAAGAGTAGCGGAAACTCTAGCTTTTGACTACCATCGTCAAAACAACGTAGATATTCGAGTAATGCGTATTTTTAATACTTATGGCCCTCGAATGCTGGAAAATGATGGACGAGTAGTTAGTAATTTTATTGTTCAAGCATTAAAAGGTATTCCTTTAACTATTTATGGAGATGGTTCACAAACTCGTAGTTTTTGTTATGCCTCTGATTTGATAGAAGGTATGATTCGCCTCATGAATGGAGATCATATTGGCCCTGTTAACATTGGTAACCCTGGAGAGTATACAATTCTCGAATTGGCACAAACTATTCAAAAAATGGTCAATCCTGATGCAAAATTAGTCTTTAAACCCTTACCCCAAGACGACCCCAAACAGCGACAACCAGATATTACTAGGGCTAAACAATGGTTAGGTTGGAAACCGACGATTTCTCTCCAAGAAGGATTAAAACTAACTATTGACGACTTCCGCACTCGTTTGGAAGCTCAAAAATCT------------------------ATGTACGTTCAAAAAACCAAAATAATAGATACTATTTTAGAAAAAGCAATTCGAGGTCAAGATATTGCAGAATCAGAAGCCTTAATATTGCTACA---------------------------ACAGCAACAGCCATCAAAAATCGCGGAAATTAAAAATACCGCAGACTATTTGAGGCAAAAACAAATTGGTGAAACTGTTACCTATGTTGTCAATCGCAATATTAACTTCACCAACATTTGCGAGCAACATTGTAGCTTTTGTGCTTTCCGTCGTGATGCGGATACAGAAGGAGCATTTTGGCTTAATACAGAGCAAATTATGGCAAAAACAGTCGAAGCAGTAGCTCAAGGAGCGACAGAAATTTGTATGCAGGGAGGATTACATCCAGAAGCCAAAATAAATGGAACATCTCTGGCTTATTATCAACAGCTAATTAAAACCATTAAGCAGCACTTTCCCCAGATACACCTCCATGCTTTTTCTCCCCAGGAAATCCAGTTTATCGCCCGTGAAGACCATCTGAGTTATGAAAAGGTTATAATTGCCCTTAAATCCGTTGGATTAGGCTCTATGCCTGGTACTGCTGCGGAAATACTCGATGATCCCGTTAGAAAAATTATTTGTCCTGAAAAAATTAACACTGCTACCTGGTTAGAAATTGTCAGTACCGCCCATCGTTTAGGCATTCCCACCACTAGCACCATGTTATCTGGTCATGTAGAAACCCCAGAACAACAAATAAGTCACTTGAGTAAATTGCGATCGCTACAACAAAAAGCCTTACAATATAACTATCCTGCCAAAATCACGGAATTTATTATCCTTCCCTTTGTCGGAGAATCAGCCCCCGCACCTATCCGTAAGAGAGTAGGCAGAGATCAACCCATAATTGCCGATACTTTATTACTCACTGCTGTCGCCAGAATATTTTTAGGTAATTGGATACAGAATCATCAACCCAGTTGGGTCAAACTAGGTTTAGAAGCAGCTACAGAAGCACTGCTCTGGGGTTGTAACGATATAGGAGGTACACTGATGGAAGAACATATTACCACTATGGCAGGAGCAAAAGGAGGCACTTGTATGAGTGTTGACAAGCTCCAAAAAGCGATCGCTTCTTTAAAACGCCCCTGTAGTCAAAGAAATACTACATATCATAGTATAAATAAC------------ATGGGTCAATTTTTAAAACAAACTATCGCCAGTATTATAGGTACAATCGCAGGGTTATTATTACTAATAACGATGGGAGCGACTGGTTTTGTTATGTTGCTGGTTGCTGCTACGGCTAATACTTCTCTTGAATCTACAGTCAAGAATAAATCAATTTTAGTGCTAGATTTATCTACTCCGATTCGCGATTCTTCTCCACCAGTAGATA------------TTAGAAAAGTCGTTGCGGGAAATGCTGATAGCTCATTGACTTTGAGGGATGTGTTGCAATCTTTAGAAACCGCTAGTAAAGACGATCGCATTGTCGGATTGTTCTTAGATGGTCGTAAAGGCGG------CGCTAATAGCGGTTACGCAGTGATGGCAGAAGTTCGAGATGCGATCGCCCAATTCCAAGCTACAGGGAAAAAAATTATTGCTTATGATGTAGGTTGGAGCGAACAAGAATACTATTTAGCTTCTGTGGCTGATGAGGTACTGTTAAACCCAATGGGAATGTTGGAATTTAACGGCTTGAGTTCTCAGCAAACCTTCTTTAAAGGTGCTTTAGACAAGTATGGCATAGGAGTCCAAATAGTCCGCGTTGGCGACTACAAATCAGCCGTTGAACCCTATACTAGAGACAATTTAAGCAAGGAAAATCGTCAACAAACAGCAGATGTTTTGGATGATTTGTGGCAAAAGTTTTTAACTACAGTGGGGGAAAATCGTCAGCTAGATACCAAAGATTTACAGCAAATTGCTGATAGTCAAGGATTTGTTGAACCAAAAGATGCAGAAAAAATGGGCTTGATTGATGAAATTGCTTACTTTGATACAGCAAACGCTAAATTGCGGGAGTTAACAGGGGAATCTGGTAAAAAGAAGGAATCTTTTCGCCAAATTAGCCTGAAAGATTACAGTAAAGACCGCTTGAATTCAGATCGAGATGCTAACCTCAACACTGATGTAACCAATCAAATTGCTGTTGTTTATGCAGAAGGCTCTATTGTAGGGGGAAAAGGGAATGTCGAGCAAATAGGAAGCGATCGCTTTTCTCAAGAGTTTCGTGAGTTACGAGAAGACAATAATGTCAAAGCTATTGTGCTGCGGGTTAATAGTCCAGGGGGAAGTGCTACCGCATCTGAGGTGATTCTGCGGGAAGTTTTATTAACTAAAAAAGAAAAGCCTGTAATTGTCTCGATGGGTAATATAGCTGCTTCTGGAGGCTATTGGATATCTGCTGGTGCTGATTATATTTTTGCGGAAGAAAATACGATTACAGGTTCGATTGGGGTCTTTGGCTTGTTACCCAATATTCAAGAAATTGGTAATAATAATGGTATTACTTGGGATGTCGTGCAAACAGGCAAATTGGCGGATATTGGCTCTACTGTACGACCTAAAACTGATGCTGAGTTAGCTATTTTTCAAAAATCGGTCAAACAAACCTATAATTTGTTTCTGAAAAAAGTAGCTCGCTATCGTAACTTACCCAAAGAAGAAGTAAATCGAATTGCTCAAGGTAAAATTTGGTCGGGAAAAGAAGCTTCCAAAATTGGTTTAGTAGATCGAATTGGTGGCTTAGAAGCAGCGATCGCTTATGCAGCAGAAAAAGCAGAATTAGGCAAAAACTGGAATGTTCAAGAATATCCAAAAAATCGCAGTTGGGAAACAGAAATTGTCGATCGCCTTTTACAAGTAGAAGCCATTCAAAAAATCGATCAAAGCGATCCTTTTACAGAAGAATTACATAAAATAAAAGAGGATTTTCAGATTTTGCAATCCTTTAACGATCCGCGTAATATTTATGCTCATTCATCTTTTGATGTAGATATTAAT------------------------------------------TTGCGAAGACTATTAAGAATATCCAGAGCCATTGATACTCTAAATGAATGGGTTGGTCGTTTAACCTATGGCTTAGTCCTATTAATGGTGTTAGTGGGAGTCTGGAATGTTTTGGGGCGATATATAGGAAGGTTTGTAGGACAAAATCTCACCTCAAATGCTTTGATCGAAATTCAATGGTATCTTTTCGATTTAGTATTTTTACTCGGTGGAGCTTATGCTCTCAAACACAACGAACACGTTCGAGTAGATATATTTTATAAAGATTGGCATCCTCGTCGTCAGGCTTTAGTTAATTTTATTGGCACAATTATTTTTTTAATTCCTTTTTGCGGTCTTTTAGTTTATTTTTCTTGGGGAAATATCCTTAA------------------------TTCTTGGAAAATCCTAGAAATGTCTCCCGACCCTGATGGTTTACCTCGTTATCCTATTAAATCTTTTATTATAGTTAGCCTTGTCCTATTGATTCTCCAGGGAATTTCCGAAGCAATTAAAAATTGGGTTGCTCATCTTGGCAGTGATACCAATGAGGGGGAACAACAA------------------------------ATGAATTATGATTGGTTGGGCATAGCCATGTTTGCAGGGGCTTTATGCTTATTATCTTTTGGCTACCCTGTAGCGTTTTCTCTCGGTGGTGTCTCACTAATTTTCGCGCTCATTGGGACTGCCATAGGAGAATTTAGTTTTAGTTTTTTTAATGCCATGCCCAGTCGCATTTTTGGCATTATGGCTAACTATACCCTACTGGCTATTCCCTACTTTATTTTTCTCGGTTCGATGCTAGAAAAAACGGGAATTGCCGAGAAACTATTAGAAACGATGGGAATTCTTTTCGGCAGAATGCGGGGAGGATTGGCATTAGCCGTGGTTATTGTGGGAGCTTTATTAGCAGCCTCCACAGGAGTAGTAGCAGCAACCGTAGTCGCAATGGGTTTAATTTCTTTACCCATTATGTTGCGTTATGGCTACAACAAAGAATTAGCCACGGGAGTTATTGTTGCTTCTGGTACTTTGGGGCAAATTATACCTCCCAGTGTAGTGCTAGTGGTTTTAGGAGATCAGTTAGGTATCTCTGTGGGGGATTTATTTCTCGGCTCATTAATTCCTGGGTTATTGATGGCAGGAATATTTTGTCTTCATGTAATTATTGTGGCTTTCCTCAAGCCAGAAGTCGCACCCGCATTACCACCAGAGGTACGAAATATTTCTCCGAAGCAATTGATAACAAGAGTTATTAAAGTAATGCTACCCACTTTAGGACTTATTTTATTGGTATTGGGAAGTATCTTTTTTGGCATTGCCACCCCTACAGAAGCAGGTGCAGTGGGTTCATTTGGTGCAATGATTTTAGCTGCTTTTAACCGCAAATTGACTTGGAATGCTCTAAAAGAAGTTTGTGATGCCACTATGAGAATTACCACAATGGTAATCTTTATTTTACTTGGTTCTACTGCCTTTAGCTTGGTTTTTCGCGGTTTACATGGCGATCGCTTTATGTTCGATCTTTTGGCTAATTTACCAGGAGGAAAGATTGGCTTTTTATTGGTAAATATGGCAACGATCTTTTTCTTGGGTTTCTTTATTGATTTTTTTGAAATTGCCTTTATCGTGATTCCTATTTTTGCTCCTGTAGCGGAAGCTTTAGGCTTAGATTTGGTTTGGTATGGCGTAATTATCGGCGCAAATTTACAAACCTCATTTCTGACTCCTCCTTTTGGTTTTGCTCTTTTTTACTTAAGAGGTGTTGCGCCACCAGAAATTAAAACAGAAGATATTTATCGTGGAGCAATTCCATTTATTTTGTTGCAATTATTAGTGTTAGCTTTAATTATTGTTTTCCCTCAATTAGTGAGTTTTATTCCTTCTTTGAGTAAT------------------------------------------------GTGAATGGGTTATTGAACCTCAAACAGCAAATCAAACGCAATCTGGTGTTCTTGTTTACTGCTGGATTGCTATTCTGGACAAGCATCACGTTACTGCTGCCTATCTTACCTGCTTATATCCAAGATGTAGGGGGGACAACTCAACAGGTAGGTTTGGTTATGGGTTGTTTTGCTATTGGCTTATTGTGTTCTCGTACCTGGTTGGGACAAATAGCCGATCGCCGAAGTCGTAAAATAGTAATTGTCATCGGTACTATAGTTGCGGGTACTGCACCTCTTGGTTATATTTTTATCCAGTCTATTCAAGGCTTAGCAGCGATGCGAGCTTTCCACGGTATCAGTATTGCTGCTTTTACTGTTGGCTACAGTGCCTTAGTGGTGGATTTTGCTCCTAGAAAACATCGCGGGAAACTCATCGGCTATATGAATTTGGCTGTACCTTTAGGGATGAGTGTTGGCCCAGCTTTAGGAGGATTTTTACAAAAAAATACTAATTACCCTACTTTATTTGCGGTTTCTGCTGCT------------------------------------TGTGGCTTGGGTGCTTTGCTTTTAAGTAGCCAACTTAGAGAACTTTCCCAAAAAGAGCTT---AATTTGCAGCATCCAGGATTGGAGCAACCTGTTCGAGATTTTCAGCAACTAATTAGCAATTCTGCTTTGGTAATTCCTGGGATAGTCTTATTTTTGGTTGGTTTGGTATTTGGTACTCTAGTAGCTTTTTTACCTCTATACGTCAGAGAATTAGATATTGCTTTTAATGTGGGCTTATTTTACACCGTAGTTGCTATTGCCAGCTTTACCGTCAGGATTTTAATCGGCAAAATCTCTGATAGTTATGGTAGAGGGATTCTGATTACGATCAGCCTAATTTTTTATATGATTTCGATGGTATTGCTAGCAAAGGCTAACAGTGCAGAGATGTTGTTACTAGCAGGTGCAGCAGAAGGTATCGGAGCGGGTATTTTAATCCCTACCATGCTAGCATTAATTAGCGATCGCTCTTATAGTAATGAAAGAGGTAAAGTATACGCTCTTTGCTTGGGAGGGTTTGATGTGGGGATTGCTCTAGCAGGTCCCGTATTGGGCTTTTTGGAAAGCTATTTAA---GTTATCGTGGAGTCTTTGGCGTAGCAACGATTTTAGCTGCTATTGCCTTCGTAATTTTTGTGACTCGCTCTAACAAGAATTTAGCTCGCTCTTGGGGCTTTGCTTTGGGAAGAGAAAAAGACGTTTTTGCTTTGGAT------------ATGAGTATTACACCAGAGTCAGTCAAAGAATTGTTGGAATCTGCCGATTTTGGCGATCGCATTAGAGGCATTAATCAGTTACGAGAAATTGAAGTTGCAACGGCTTTTGAATTAATTCAGCCTTTGATTACGGATAAAAATACCAGAGTTCGCTATGCTGCGGTGAGTCAGTTAGATACTTTGGGAGTGGACAATAAAGCAAAATGTTTAGACTTATTACGAGATCGCTTATTTAACGATCCAGAGCCAGATGTCCAAGCTGCTGCTGCGGATGCCATTGGAGGACTAAAATTAACAGAAGCTTTCGACGATCTGAATAAGGTCTATCACGAAACACCAGAGTGGTTAATTCAGTTTAGTATTGTTGCTGCTTTAGGAGAATTAGGCGAGCCAAGAGGATTTGATTTGTTAAACGAGGCTCTTGAGTCTGATAACAACCTGTTGCAAACCGCAGCTATTGGCGCATTAGGCGAGTTAGGAGATACTCGTGCTGTACCTTTATTAGCTCCTTTTGCTGATAATGAAGACTGGCAAGTACGCTATCGTTTAGTGCAAGCTTTGGGTAGATTAGGGGGCGCAGAAGCTCAAACTACCATCCAGAAATTAGCCCAAGATGAAATGGAACAAGTAGCAAAAGAAGCTCAAAATAATTTAGCT------ATGAGTT---------CGCTGCTTCAAGTTTCTTCTTCAGAGGTTAATAAGCTTTCTAAAGCTCACCTATTATTGCGTCATCGATTGAAGTTGATCGAAGAATTATGGGAGTCGGTGTTGCGCTCCGAATATGGGCAAGAAATGGTAGATTTGCTCCAGAAAATGCGTAAAGTATCTTCTCCTGAAGGTCAAGTTCAAGATTT---ACCCCAATCCTCTGTACCCGAGTTAATTGAGAGTTTACCGATTGAAGATGCGATTCAAGCTGCTCGTGCTTTCGCTCTTTATTTTCAGTTAATCAATATCGTAGAACAACACTATGAGCAGAACGAACAAAAGATATTTCGTAGAGAAAATGGCAGCAATGGAGCA---------------TCAAG---TCAGATATCTTCAGAATATG------------------GAAATTTAA--GCAG----------CATTGAAAATGGTAAAG---AATCGGCTTTTGGCGTACCTGGTGCTGATGGTTTAGAAGAAATTTGGGTAGAACAGAGTAACAGTTGGAATAAAGCAGGAACTTTTCAATGGCTATTTCCCCATTTGAAAAAGATCAATATGCCACCACGAATGTTGCAAAGACTTCTAACTGAGTTAGACATTCGCTTAGTGTTTACTGCACATCCGACAGAAATTGTACGTCATACCATCAGGAAAAAACAACGACGAATTTCTAATATTTTGAGAAGAATGGACTCTGCCGAAGATCAGAATGCCGATCGTGGGATGAGTAGCTCTTGGGAAACTGAGGAAGCTGTTGCCGAATTAACTGAAGAAATTCGTTTATGGTGGCGTACTGATGAGTTGCATCAATTTAAGCCTAAAGTACTGGACGAAGTAGACTATGCATTACACTATTTCCAAGAAGTGCTATTTGATGTCGTTCCCCAGTTAGCTCATCGTTTACGGCAATCTTTGAAAAGTACTTTTCCTCACTTAACTCCGCCAAACCACAAATTTTGTTATTTTGGTTCTTGGGTAGGATCGGATCGTGATGGCAATCCTTTTGTAACTCCAACAGTGACATGGGAAACTGCTTGTTATCAAAGAGGAATTGTTTTAAACAAATATCTGCAATCAGTAGAACAATTACGAGAATTGCTCAGTTTATCTCTTCACTGGAGTAAAGTTTTACCAGAGTTATTAGATTCTTTAGAGCGAGATCGCCAAAGAATGCCAGAAATTTATGAAAACCTGGCAATGCGTTATCGTCAAGAACCTTATCGCCTAAAACTAGCTTACATTTCTCAAAAACTCCAAAAAACTTGCGATCGCAATAAAATTTTAGCCAACCAAGAAGGCAAACCT------------------CAACAAGAAAATATTTACCATACGGAAACCGACTTTTTAACAGATTTAAAACTGATTCAAAACAGTCTGGCACAAACATCCCTTCATTGTCGCGAATTAGATAGTTTGATTAGTCAGGTAGAAATTTTTGGTTTTACTCTAACTCAACTAGATTTTCGCCAGGAATCATCGGTTCATTCTGATGCAATCACAGAGCTTGTTGCATATTTAGGAATTTTAGACCAACCCTACAATGAACTAACCGAAACGGAGAAAGTTGCTTGGTTAGTCGAAGAATTACCCACTCGTCGTCCTCTAATTCCCAGAGAAATGCCTTTCTCTGAAA---GAACCAAAGAAGTTGTAGATACCTTTCAGATGCTGAAAAAGCTACAGCGAGAATTCGGCTTAGGTATCTGTCATACTTACATTATCAGTATGACCAATGATGTCAGTGACGTTTTAGAAGTCATGCTATTAGCACAGGAAGCAGGTTTATACGATCCTGGTAGTGGTCGGATTAACATACGGATTGTACCTCTATTTGAAACTGTAGATGACTTAAAACACGCTCCTTCGGTAATGAAGGACTTATTTGAGCTTGAACTATATCGAGCAGCTTTAGCTGGCGGTTATAACCAATTAGCAACGGCTTCTAAGGAAACA---------------------------------------------------------------------------------AC---AGAAGATATTGGACTACCACCTCTAGAACCTACCCATTTACAAGAGGTAATGTTGGGCTACTCTGACAGTAATAAAGATTCTGGCTTTTTAAGTAGTAACTGGGAAATCCATAAAGCGCAGAAAGCACTAGAAAAAGTAGCTACTCAATACGGTGTTTCTTTGCGACTATTCCACGGTAGAGGCGGTTCAGTTGGCAGAGGTGGGGGACCAGCTTATGCAGCTATTTTGGCGCAACCCACGGATACAATTAAAGGGCGCATCAAAATTACCGAACAGGGAGAAGTTCTAGCTTCTAAGTATTCTTTGCCAGAGTTAGCACTCTATCACCTAGAAACTATAACCACAGCAGTCATTCAATCTAGCTTATTAGGTAGTGGTTTCGATCGAGTTAAACCTTGGCATCAAATCATGGAAGAATTGGCAACACGCTCTCGGAAAGCCTATCGTTCTCTTATT---GAACAGCCAGATTTTGTTGATTTCTTTCTTTCTGTAACTCCCATAGATGTTATTAGTCAATTACAAATTGGCTCTCGTCCTTCTAAACGTCCAGGAAAAAAA------------------GGTAGTAATCAAAAAAAAGATATCAGTAGTTTAAGAGCAATTCCTTGGGTATTTAGCTGGACGCAAAGCCGTTTTCTCTTACCTGCTTGGTATGGTATTGGTTCTGCTTTACAAGAGTTTTTAGGACAAGAACCTACTAAAAATTTAAATCTGTTGCGCTATTTTTATGTTAAATGGCCCTTCTTCCGCATGGTAATTTCTAAGGTAGAAATGACTCTTGCCAAAGCAGATTTACAAATAGCAGAACATTACGTCAATAAACTATCTTCTAAGGAAGACCAAGAGCGTTTTCAGAAGTTGTTTGCTCAAATTACCGATGAATATAACTTAACCAAAGAAATAATTCTCAAAATTAACGGTCAGAACAAACTACTTGATAGCGATCCTGAACTACAACGTTCTGTCCAATTAAGAAACGGAACAATTGTTCCTTTAGGTTTTTTACAAGTAGCACTAATTGAACGTTTGCGTCAATATAGTAAAGACGATGAA---TTGGTTCATTTTCGTCCTTTTAGTAAGGAAGAATTGCTTAGGGGTGCAATGCTAACCATTAATGGTATTGCTGCGGGAATGAGAAATACAGGCATGCAAGAAATTGATAAATCCATACCCTTTGATGGTAGGGATATTAGTCTGAAAGTAGGCTTGCTCGCACCACAAGCAGGCGGTTCAGTATTAATCCAAGCGGGAGACACAGCAGTTTTAGTCAACGCCACCCGAGCCCAAGGAAGAGAAGGAATAGATTTTTTACCATTAATTGTTGATTATGAAGAAAAATTATATGCAGTAGGAAAAATACCAGGGGGGTTTTTACGTAGAGAAGGTAGACCTCCAGAAAGAGCAACCCTAACCAGTCGCTTGATAGATCGCCCACTGCGTCCTTTGCTTCCTTCTTGGTTAAGAGATGATATTCAAATTGTAGCAACTACTTTATCTTTAGATGAAGATGTACCACCAGATGTCTTAGCGGTCACGGGTGCTTCGGTGGCGGTGCTGTTGGCGCAAATTCCTTTTTATGGTCCAATGGCAGCAGTGAGAGTAGGCTTAATTGGAGATGATTTTATTCTCAATCCTTCCTATCGGGAAGTCGAGCAAGGAGAACTAGATTTAGTGGTCGCTGGTAGTCCTGATGGCGTAATCATGGTAGAAGCAGGAGCTAACCAACTACCAGAAGAAGATATTATCGAAGCGATTGATTTTGGTTACGAAGCAGTCCAAGAATTAATTCAGGCTCAAAGAGACTTAATTAAAGAGCTAGGGATTGAGATTGTCAAAGCTGAACTCCCTGAAGAAAATGAAGCTTTAAAACAGTTTATCAGCGATCGCGTAACTGACGATATTAAGCAAATTCTTTCTAAGTATGACTTGGATAAAAAAGGTCGTGACACTGCCTTAGATGTTATTAAAGCAGAGAAAATTGAATCAGAGATCGCCGAATTGCCAGAAGAAGACCCCATCAAAACTGCTACTATAGAAGATTCTAAAGCGATCGGCAAATACTTTAAAGCTCTTACCAAAAAGCTGATGCGAAGTCAGATTGTTGAAGACGGAATTAGGGTAGATGGACGAAAACTAGATGAAGTACGCCCCATTTCCTGTCAAGTAGGATTGCTCCCCCGTAGGGTTCATGGTTGCGGACTCTTTAAAAGAGGACTGACCCAAGTTCTTTCTCTGGCAACTTTAGGTACTTCAGGAGATGCCCAAGACTTAGGAGACGATCTCCATCCCACATCAGAAAAACGCTATCTGCATCACTATAACTTTCCTCCTTTTTCTGTAGGAGAAACTAAACCTTTACGTTCTCCTGGTCGTCGCGAAATTGGTCATGGTGCATTAGCAGAACGTTCTTTGATGCCAGTGTTACCCTCTCAAGAAGAATTCCCCTATGTATTGCGGGTAGTCTCCGAAGTCTTATCTTCCAACGGCTCTACCTCGATGGGTTCGGTATGTGGTTCGACTCTCTCTTTGATGGATGCAGGTGTTCCCATTACTAAACCTGTTAGTGGAGCAGCAATGGGGTTAATTAAAGAAGAAGATGAGGTGCGTATCCTGACTGATATTCAAGGAATTGAAGACTTTCTAGGCGATATGGACTTTAAAGTTGCAGGGACAGATAGCGGTATTACTGCTTTGCAAATGGATATGAAGATTACGGGATTGTCAATGGACATCATAGCCAAAGCAATTCATCAGGCATTACCCGCAAGAATGCATATCCTAGAGAAAATGCTCGAAGCGATTGATAAACCTCGTGAAGAACTTTCTCCCTTTGCACCAAGATTATTAACCCTCAAAATCGATCCCGATCTGATTGGCATGGTTATTGGCCCTTCTGGTAAAACCATTAAAGCTATTGTGGAACAAACCGATTCTAAAATTGATATTGAAGATGATGGTACGGTAATTATTGCAGCAGTAGAAGCAGAAAAAGCTGAAAGAGCGAAAAAACTGATCTACAATATGACTCGCAAACTAAATGAAGGAGATGTTTATCTGGGAAAAGTAACCAGAATCATCGATATCGGTGCATTTGTGGAAGTGTTACCAGGCAAAGAAGGCATGATCCATATTTCTCAACTAGCAGAAGGCAGAGTGGGTAAAGTGGAAGATGAAGTGGCTGTAGGGGATGAAATTGTGGTGAAAGTTCGCAACTTTGACAACAAAGGTCGCCTTAACTTGACTCGCTTGGGTATCCATCCTGATGAAGCAGCCAAAGCTAGAGCGGAAGCAGAA------ATGGCAGAAATCCAATTTTCTAAAGGGACAAAAGAAAGCGTAGTCCCTAATATTAAAGTTACACGCTCCCGTAATAAAGATGGTGGTACAGCTACTTTCTATTTCGATGCCCCTGATGCTCTTGCTGATACTAGCACGGTAGAAATCACGGGTTTATATCTGGTGGATAGTGAAGGGGAAATTGTTAGTCGCGACGTTAAAGGAAAATTTATTAACGGTAAACCTTCCGCTATCGAATCAAAATTAATTATGACTTCTGCTGCTGAGTGGGAACGTTTCCTACGTTTTATGGAACGATATGCAGAAGAAAATGGTTTGGGTTTAGAAAAATCC------------------------ATGCGATCGCAAGCAATGACTAACCAAGCTTTTTTACAGTTTGAAACTGATTTTGTTGAATCTTTACGCTGTATTCCGATGATTGCCAGAATGAAGTTAGATACTTGTGGCGTTAAGCTGAAACTCGAACATTGGAATCAATTTACTCAGTCAGAAAGGCAAACTATAGTTACAATGCCTTGTAATAGTTCACAGGAAATCAAAGATTATCGTGAATTTTTACAAAATTTGGTAATAGCTAAAACAGGAAAACCTGCTAAAGAATTAGCAATCGATCCCCATCCTTTATGGCTGAATACTAATGAAATACCTAAAGGTATAAAAATTAAAGCAGCCGAACTGGGAATTAAAATTTCTCTACATCAGTGGTCAAGTTTGACTTCTCTACAGCGTTTTGCTCTGATTAAGTTAAGTCGTCCCAGTCATGAAAATCGTAACTTTATGCCAGCGTTAAAAGAATTTGGTATTGCAGAA---------------------------------ATGTTAAAAATTACTTATACAGAAAACGGTTTTTACTTGGAGCGTTTAACTGATTCTTTAGAAACTTGGCTTGCTAACAGAATTTTAGTCTGCTTACGAGCTACTGCTAGCGTTTATGTCGAGCCTAGCACTGCTTCTT---TATTGCTTCCTATTGACCTACCTTATTTTGGCACTCTTG---AAGCATTAGAAGATCACAGCAATAATATTTTAGAATTAGACGTC------------------------TGTGATGATGATTCTGCTGAAGTTAGTCTTCAAGGTATTTGGGTGACTACTGAAGAAAATAGCGAAGAAGGGATTTTCGTTTGTCACTTAGATGAGCGTACGGAATTTTTCCTCCACCAATTATGGAAAGAAGGTAATTTCGATGCTTCTTTAATTGGAGAAATGCAAAAAGCCATTAATGTCCATAAGGAGTGGAATTTAACTATGAGCAATCATTATGAAATGATGTATATCTTGCGTCCTGACTTATCTGAAGATCAAGTCAATGAAGCTGTTAATAAATATACAGACTTTCTCAGTCAAAGAGGCGCAGAAAACATCGATATTCTTAATCGCGGTAAAAAAAGATTAGCTTACCCAGTTAAGAAATTTTTAGATGGTATTTACATTCAAGTCAATTATCAAGCTGATGGAACACAAGTTGCTCCCTTAGAAAGAGCAATGCGTCTTAGCGAAGAAGTAATTCGTTATATGACTCTTAAACTTAAAAAGTCACCTAAAGAAGCGTTAGAGCAAACAGATGCAGATGCTTCTACTGAAGAAGAA------------------------------------------------------------ATGCCTCAACAAGAAGCAGTAGGTGTAATTCAAACTCTGGGGTTTCCCTCAATCTTAGCTGCTGCGGATGCTATGGTCAAAGGAGGAAGAGTAACCATTGTCTTTTTTGACAAAGCAGAAAGTGGTCAGTTTATGGTGGTGATTCGTGGTGGGATTTCTGAAGTCAAACCAGCGATGGAAGATGGTTTAGCTGCTGCGGAGAATACTTTTGGTGGCAAAGTCATGACTCACTACATAGTACCTAATCCCCCAGACAATATCGTGGCAGTGTTACCCATTGAATATAGTGATAAAGTGGCGGAATTTCGTTCT---------ATGACTTACACTACCCAAGAGTTGATAGCAATCCTAGATCGCGAATTAAAAGCTAATTGGAAGGGAAAGCGCGTTGTCTTGTCCTCAGCAGAAAGAATTAAAGATCCTGTAGTGATCAAACTGTTGGATATGAATCGAGTCAGTAAAGTCTTTGCCTACCAAGATTTTCGTACCCAAATACATCAGTATCAAAAGCAACATCGAGTATCGGGTATCATTTGGCGCGATTGTGGTTTTCACAATCACACAGTTTGCTATCCTGAAATTCACAATCAACTTATTCCCCTGGAAGAAGATAAAGCAATTTTAGTCGCAGCAAAACAATCGGTAATTGATTTTTGGCAACAAGTCACCCCAGGAATGCAATTTTGGCTAGCCAACGCTCCAGGGAAAGGAAAAACTAATCGCCA---------------------------GACAAAACCTACAAATAATAGTAGCAACACTCCTCATCAACAAATTAGCCGAGAATACGCCACCAAACTAATTCGTCAAGCAGAATGGGCGGAAGTTGACGCG------------ACTCGTACAGAAGTTTATCTTGGGTTATGTTGGGGAAATCCTTTAGAATATCGCTATCAGTGGGCAAAACCCAAATCGGGATGCGATCGTATAATTGCTTCTCATACTGCACCCAGTTCGATTAAGATT---------------GTGAATCTCACATCACTGAAATTTTTGGGTAATCTGCGTCGAGAAAATAATCAATTTGCCGTGATTGGTTTAGGACGTTTTGGAAGAGCAGTGTGTAGCTCTTTGCATAAAATGGGATACGAAGTACTTGGCACAGATATTGATGAAAAGCTCGTTACTCAAGCATTAACTCAAAAAATCGCTTCCCATGCGATTCAACTAGATTCTACTGAGCCTGAAGCTTTAAAAGAAGCAGGAATCTTCGAGATGGACACTGTAATAGTAGCGATTGGTAATTATCTTCAAGAAAGTATCATCACTACACTTAATGTCAAAGAAGCAGGAGTAAAAAACGTAATCGCCAAAGCTTCTTCTGAAATTCATGGTAAGTTACTGAAGCGAGTAGGTGCAGACCGAGTAGTTTTTCCCGAACATGAAGCAGGCTGCGCTTTAGCCGAAACTTTGACCAAACCAGCAATTTTAGATCGTTTTGAACTCGATCCAGAAAATAGTATCGTTGAGGTTTTAGTCCCCAAAGAATTTCATGATAAAACCCTGGCCGACTTAAATTTGCGATCGCGTTATGGAATTAGTATTCTGGCTGTATGTAGTGGAGAGAAGTTTATGACCAACCCCGCACCAGGACAAAAACTCAAAGAAGGCTCGATTATGATTGTGATTGGTGGTAACAAGGATATTGAAAAATTACCCATT---ATGAATGAAGCTTTGCTAAGACCTTTAGTATGGATGGACTATCGTTTGGCATTTTTGTTTACAGCGATCGCTCCTTTAATTCTTTTAATTTGGGCTCTATTGCGAAAAAAAGAAGCCATTTACAGATTATTAATTATCTATTGGCGAGTAGCTAGCCTTTTGATGATTACTTTATATTTACTGATTCCTGGCTG------------------------------------GACAGTAGGTTTTATAAGTGGGATTGCGAGCCGAATCTTAATCGCCCTAACTCTCTGGTTTTGGGTCGATCTCAACGAAGAAATTAAAGATTTTCCTCAAAGTAGATTGAAATTTGCCTTTACCTCTTGGCGATGGGCAGTAACTTTATACTGTGGCTTAGGAGCGATCGCTAGTATTGTTTCTCTTCCCTGTGCATTTTCCGATCTTGCAAAAGAGACTACTGTTTGTCAAGTATGGTTAGAAGTCCCTCAAGCATATCGTGCTTTATTCCACGCTCAACCTGGAAATGAAGGCTTTTTGGGTTTTATGGGAGCAATGGCATTAACCGTTTACATCCTATATTTTGTCTATTTCTTGCTTGTTAGGTTGGGTAAGCAAGGACGTTCCGCATTAGAACAA---------------------------------ATGGTTAAAGCTATAGGTTGGCGTTTAGAAAAATATACCACCACACATCAAGAAGAAGTTTTGATCGTGACTCTTGTAACAAGTTCGGGAGAAGAAGATACTGTAATGATTTACAATGGCTTTTCTGGCTCTTTGGTTAAACCTACGACCTACGATCCTGATATTCCTGTAATTGAACCTAATGCCACAATAATTAGCATCGATCGTTTAGCTAGTCCTTACAATCCTGCTCAACCTGAATACATTCAGCAGGGCTTAACGTTAAAAGAAATGGAGCAAATGTTATTAAAGTCGGGAATT------------------------ATGCCTTTTAGCTTGAGAAAAGATATTAGGAGAAAAATTTTGGTACTCAGGGTAGCTGTCGTAGGCTCTGGACCTGCTGGTTCTTCCGCAGCCGAAACTTTAGTAAAAGCTGGTATTGAAACCTACTTATTTGAACGCAAATTAGATAACGCTAAACCTTGCGGTGGTGCGATTCCCCTTTGTATGGTGGATGAGTTTGATATTCCTTTAAAGATTATCGATCGCCAGGTAAAAAAAATGAAAATGATATCTCCTTCTAACATTGAAGTGAATATCGGTCAGACTCTGAAAGACGATGAATACATTGGAATGTGTCGTCGTGAGGTGTTTGATAGCTTCTTACGCAACCGCGCAGCTAAACTAGGTGCAAATCTGATTAATGGTACAGTTCATAAGTTAGATATTCCTAACAGCGATAATGAACCTTACACCCTTCACTATGCAGACCATTCTCAGGGTGACATAAAAGGAGAAAGTAAAACTCTGAAGGTAGATTTAGTTATTGGTGCTGATGGTGCTAACTCCAGAATTGCCAAAGCTATTGACGCAGGGGATTATAATTATGCGATCGCTTTTCAAGAGCGTATTCGTCTTCCTGAAGATAAAATGGCTTACTATGAAGACCTGGCAGAAATGTATGTCGGTGATGACGTTTCTCCTGACTTCTATGCTTGGGTATTCCCTAAATACGACCACGTAGCAGTGGGTACAGGGACAATGAAAGTAAACCAAGCTAAAATCAAACATCTGCAAACTGGTATTCGCAACCGCGCAGCGAAAAGACTAGAGGGTGGCGAAATCATCAAAGTAGAAGCACATCCTATTCCCGAACATCCCAGACCCCGCCCCATTCGCGGTAGAGTTGTTTTAGTAGGAGATGCTTTAGGTACTGTAACTAAATCTTCTGGAGAAGGTATTTACTTCGCTGCTAAATCTGGAAGAATGTGTGCAGAAACTATTGTGGAAGCTTCTAACAAAGGTCAAACAATACCTACTGAAGCTGATTTAAAACGATTCCTCAAGGGTTGGAATAAAACCTACGGCGCAACTTATTTGGTACTAGATATTTTACAAAGAGTCTTCTATCGTAGTGATGCTACTCGTGAAGCTTTTGTGGAAATGTGTGCTGATGTCGACGTACAAAAACTTACTTTTGACAGCTATCTCTACAAAACAGTAGTACCTGCTAATCCTTTAAAGCAAATGAAGATTACAGCGAAAACCCTTGGTAGCTTATTAAGAGGTAACGCTTTAGCTCCC---------------------------ATGATTACAATTCGTCCTCAACAAGCAAGAGGTAGAGCCAATTTTGGCTGGCTTGATAGCAAACATACTTTTTCTTTTGGTAACTATTACGATCCTCAACATATGGGTTTTGCTAATCTGCGGGTAATTAATGAAGATCGAGTGACTCCCGCTAAAGGCTTTGGTACTCATGGACATAGAGACATGGAAATCATCTCTTATGTCTTATCTGGTGGGTTAGAACATAAAGATAGCATGGGCAATGGCTCAGTAATTCGTCCTGGTGACGTACAAAGAATTTCTGCGGGTACGGGTGTCGCCCATAGTGAGTTTAATGCTTCTGCTACAGAGCCAGTACATTTCTTGCAAATTTGGATTTTACCCAACCAAACAGGCTTGCAACCCAGCTATGAAGAAAAAAACTTTTCCTCCGCAGCCAAACAAGGAAAGCTAACCTTAGTAGGCTCACAAAATGGTAGAGATGATTCTGTGACTATCCATCAGGATGTAGACTTGTATGTAAGTCATTTAACAAATAGCGACCCGCAAAGCGGATCTCTTCGAGATCGCATTAACTATCCTATCGATAATAATAGAGCAGTTTGGATACAGGTAGCTAAAGGCTCTGTATTACTCAACGACAAACTATTAGAAGCTGGTGACGGTGCTGCTATTTTTGATGAACCAGAAATCACTCTCGTTGGTAATAGTGATGTTGGCGAAATCTTACTTTTCGATCTGGCTCAA---------------ATGAAACAAACAGAATATCTCGTCGATAGTGAATGGCTATCCCATCAACAAGATAACCCCCAAATAGTAATAATCGATTGTCGCTTTCAGTTAGCTAATCCCAATTGGGGAGAAGAACAATATCACAAAAACCATATCCCTGGGGCATATTACCTCAGTTTAGATCGGGATTTATCCAGTCAGGTACAACGCCACGGAGGTAGACACCCTTTACCAGATATAGAGGTGTTGGCGCAAAAATTTACCGAGATGGGAATCGTTAAAAATGAAACATTAGTAGTGGCTTACGATGATTCTCGCTTTGCTTTTGCAGCCCGCTTATGGTGGTTATTGCGCTATCTGGGACATGATAAAGTTGCTTTACTTGATGGTGGTTGGAATGGTTGGATCGATCGCAATTATCCCATAACGAATGCTATTCCCGAACCT---AAATCGGGTAGTTTTACTCCACAGCCTAATCCAGATTGGTTAGTAGATATCGACACTGTTAAAGCTGCCAAAAAT---AATGATTCTGTAGTGGTGGTTGACTCCAGAGACAGCGATCGCTATACTGGATTAAGAGAACCGATAGATCCTATTGCAGGTAGTATTACTGGTGCGTTAAATTCTCCCTGGAAAAAAGTTTCTGATGAATCAGGGTATCTTCAATCTCTAGAAAAACAACAAAAGTTGTGGAAAAATTATCAGGAAGCAGAAGAAATAATTGTTTATTGTGGCTCTGGGGTAACTGCTTGTGTTAATTTGCTTTCTCTAGAGTTATCAGGATTTAAAAATACTAAATTATATCCTGGGGGTTGGAGCGATTGGTGTTCTTATTTGGTT---ATGACACAACAAATTACCGCAACTCACAACTCGACATTAGCGATCGCAACTTATGGTTTAACCAAGAGATATGATCGCCATATTGCTGTCAATGAAGTGGAGCTACGCGTCAAAAGTGGTGAAATCTATGGCTTGATGGGTGTTAATGGTGCGGGAAAAACCAGCATGATGAAGATGTTAGCAGCAGCAGAATCCCCCACCAAAGGAGAAATTTATTATAATGGCGATCGCTTACTCTTGGATAGTAGCAGTAGTAACATCAAGAAATATATTGGCTATCTTCCCGATAACTATCCTCTTTATGATGACCTGACAGTATGGGATTATTTAGATTATTTTGCCAGACTATATAAGATTCCTGCTAGTCGTCGTCGGGTGCGTGTTTACGAGGTATTAGAATTAGTTAAATTAGAAGATAAACGCAATAGTTTAATTCCTACTCTCTCAAGAGGGATGAAGCAACGCCTCGGTTTAGCCAGAACTATTATTCACGAGCCGATTATACTACTACTAGATGAACCCATTTCAGGATTGGATTCGATAGCTAGAAACCAATTCCGCTCTATTCTTCAAGTCTTACAAGAAGCAGGAATGACAATTGTAATCGCTTCTCCTATACTGAGAGACTTAACAGAGGTTTGTACTACTATAGGTATTATGGAGTATGGTTTTTTAGTTGATGATATTACATTGACTGATATTAAGCAGTATAAAACTTCACAACAAATCTTAGTAACGACTTTAGGAGAACTAACTGCTTTAGAAACCGCATTAAGCAAAAATTCTTTAGTTAAGGAGTGGCAAAGAATACCCAATAAAAATAGTTTGCAAGTCAAGTTTTTAGGAGGAGAATCAGATAGTGTTAATTTACTGCGATCGCTTATTGAGCAAGGGCTTCCCATAGCAGAATTCAACCAAATTGAGGAAGATTGGGAAACTATTTTGCTAAAAAGAAGAAACTACTTTAATGAAAATAATGACGCTTTTTCTCCG------------------ATGAGCATTTTCGACGACATTAGCCAATTCTTAGAAAACCAACTGGATGAATTTTTACGTAACAATCCCCATTTAGAATTACAAGCGATTGAAGAACAGCTAAAAGAACAAGAGAGAGATACTTTAAAACTGCTTCTCGATCTCAAAAAACAACAACAAAGCTTGCAAGATGAAATACTGGCGATCGCAAATAAAATTCAAACTTGGCATGGTAGAGTTAGCAAAGCGAAAAATGCGGGTAGAGAAGATTTAGCTAATGCAGCCCAGGAAAGAGAAGCAGCCCTAATGCGAGAAGGTAATCAAGTATGGGGCAAAATGGAAGGTATTAAAACCAGTATTGCCAAATCTCAAGAACTTTTACAGCAGATAGAGCAACGTCGTAAAGAAGTCAAAGCAAAATACAATCAAACTCGAACCCAGACTCA---------GCCAAACAAAGATAGTAGCTACACTACAGGCTGGAATCAAGGG---ACAACTAC------CCAAGATACAAGTTCTGCCGATTATTTAGAAGCAGAATTTCAAAAATGGGAACTAGATGAAGAATTAGAACAAATGAAGCGGAATATGAAA---GTGCTTTTAAGTGATAGACCCGCATTGAATCTACAGCTAGAGAAGAAAAAATATCGAGAAGAACAGTACTTAGATTTGTATCAAAAAGGAGAAGAAATTCCCCTTGTTAATTCTGGACTATGGCAGGTGTACCAAGGAGTAGTTCAGCTTAATCGTTTTAATCAGAGTCAAGGAGAAGTTGTTATTGGTTGGGTGACTCCTAATCATGTCTTTGGCAGCACAGTCA---ACAATAATTCCGCCTATTGTGCCATTGCCATGACAGACGTTTATGTTAGACACTATCAACCCAAAGAAATCATCCGAAACCCTCAACTAGCTCGCCAATTGCTATCAGAGTTAAGCTATCGCTTAGTAAAATCAGAACAAATGGTAGCGATTACTTCTCTCAGAAAAGTCGAAGACAGATTGCTAGGACTTTTAACGATGCTTAAGGGCGAGATGGGACATCCTGTAGCAAAAGGGACTCGTCTGACTGCTCGCTTTACCCACCAAAATATTGCTGATGCCATTTGCACTACCAGAGTGACTGTAACCAGAGTTTTCGGCGATTTGCAGAATAAAGGTTTATTAGAATTTGATAGCGATCGCCATTTGATTATAAAATTC---------------------------------------------------------------------------ATGTTTTTTCTCAATGCCTTAGTCATAGTCAGTTCTGTGATTCTATGTTGTCTCTTATATTTGCTACGTCTTCCTGGGATGGAGTTGCTGGGGATTACTCCTAACTGGCTATTAATTTGGCTAATTGCTTGGAGTGTCAAGCGTTCGATCTGGCAAGCAGCGATCGCTGGAGTTGCTTTAGGGTGGATTTATGATGGTTTGAGTGTGGGTAATCCTTCTCATGTTTTAAGTTTAGTCACGGTGGGGGTTATTACAGCTAGTCTGAATAAAGAAAGATACCTTGGAGAGGATTTTGTCTCTATGGCACTGATTGTTTTTGTGATGGCAATTATGGCGGAGACAATTTTTGCTTTACAGTATGTCTGGCTACAAATTCGCTCTTTTTCTGATGTGTGGCAAGACTATTTACGAATCACGACTACTTCTGCCGTAATAACCAGTCTTTGGACTCCTGCGATTTATGCTCCTCTCAATCGCTGGTGGGAAATGATAGCAGAT------------------------------------ATGAATCGTTGGCAGAAAAGGCAAAATCTTAAAATAGTAGCTGGTGTTGCAGTTTTGGCGATCGCTTGGTTTTTGAAATATTTTCAAGCAGCCCCCATTGTAGAGGCTCATTATCTGATGTCTGCGCCTTTTCAGTCCCAAAATCAGCTAAAAATTGAAGATCGCTTAACTAATGCGCGTATTTTAGAGTTAGAGCAAAGAATTACCGAGCTAGAGCAGCAAAATAAGCAATTTACGGAACTTGTCAAGCAAGTAGATACAGAACAACAATCTGATGTTATTGCCCCTATCATTAGTCGTAGCGTTGATAGTTGGTGGAATCAGGTAACGTTAGGCAAGGGTAGCAATGAAGGTATAGAGCCTGGATATATAGTATTGGGTATTGGGGGTATTGTCGGGAGAGTTGTTAGTGTTACTGACCATACCAGTCGTGTCTTGCTCATCAGCGATCCTAATAGCAGGGTGGGGGTGACGGTTTCTCGAAGTCGTAATTTAGGCTATCTACGGGGTAAAAATTCCCAAACTGCGGTGATGCAATTTTTCTCGAAAGTAACTGATGTTAAAGAAGGAGATGCGATCGCAACTTCTCCCTTGGGTAATTTATATCCTCACGGGATGACTATTGGACGAGTAATTTCCATTGATTATGATCGCGGTGCTGCACCAGAAGCAGAAATCCAATTAACTGCACCGATAGACTTACTGGAATGGGTAGTAATTCGTCCTTTTAAACCAAAATTAGGT------------------------------------------GTGAGGTTTTTTCGTCGTTTTAATCTATCAAGAGATATTGGTATAGATCTGGGAACTGCTAACACCTTAATCTATGTGTCTGGTAAAGGAATTGTCTTGGAAGAACCTTCGGTTGTCGCTATTGAAAAGAAAACTGAAGAACCAAGAGCAGTAGGCAAAGAGGCTAAGCTAATGTTGGGGCGTGCTCCAGAAACCGTTGATGCGGTGCGTCCTCTCAAGGATGGTGTTATTGCCGATCTTGATGCAACTGAAATTATGCTCAAAGAGTTTATTCGGCGTGTTTGTGATGGTGTTCCTCTCGTTCGTCCCCGTATGGTAATTGGTGTTCCTAGTGGCGTAACTAAGCTAGAGCGCAGAGCGGTCATGGAAGCAGCTTCTGAAGCAGGAGCCAAGGAAGTAGATTTGATTGAAGAGCCTGTAGCAGCAGCAATTGGGGCTGGGTTACCTGTTGCCGAACCCACAGGGAATATGATTGTGGATATTGGTGGGGGTACAACAGAAGTAGCGGTTATCAGTTCTCAAGGAAAAGTTATTAGTGAGTCGATCAAAATTGCAGGAGATGAGCTAACCGAGTCGATTATGCATTATGTGAGAAGAGAGCATAAATTATCTGTGGGAGAAAACACCGCAGAATCAATCAAGCTCAATTTGGGTTCTGCTTATCCTGTAGTTG---------AGGAAGAAGAGGTTATGGAGGTAAGTGGTTTACATCTGCTGTCTGGTTTACCAAGAACGATTAGTATCACGGCAGGAGAAATTCGCGAATCTATATCTGAACCCGTCTCAGCAATTATTGACGCAATTAAAAGAACTTTAGAACAAACCCCTCCTGATTTGGCAGCAGATATTATAGATCGGGGAATCATGTTAGCTGGTGGCGGAGGCTTGTTAACAGGTTTGGATGTGCTAGTGGGAAGAGAAACTGGTATTGTTACCCATATAGCTGCCGATCCTTTGAAATGTGTAGTTTTAGGTACTGGTAGAGTACTAGAAGACCCCAGTTTAGATC---GAGTTTTCAGCGATCGCTCTGTCTTGGTTATGGCAAATCATCTGATCGATTCTAGTAGTCTTTATCTTCGTAAACATATAAGTAATCCGATTGATTGGTGGTATTGGTGCGATGAAGCTTTAGAATTAGCACAACAGGAAGATAAACCGATTTTTCTCTCTATTGGTTACTCTAGCTGTCATTGGTGTACTGTGATGGAAGGGGAAGCTTTTAGCGATTTAGCTATTGCGGAATATCTCAATGACAATTTTATTCCCATTAAAGTAGATAGAGAAGAAAGACCAGACATCGATAGCATTTATATGCAAGCTCTTCAAATGATGATTGGTCAAGGGGGTTGGCCGCTTAATATCTTTTTGACTCCTGGGGATTTAGTACCTTTTTATGGCGGGACTTATTTTCCTTTAGAGCCTAAATATAATCGCCCTGGTTTTGCTGATATTTTAAAGGCAATTCATCGCTTTTATAAGGTAGAAAAAGAGAAATTACAGCATTTTAAAACAGAAATTACTAATAATTTGCATAGCTCTGCTGTTTTAGCTGTCTCAGATAGTGAAAAACTCACAAAGGATCTTTTGATTCAAGGTGTGGATAAAAATACAGGGGTG------ATTAGTTCAAGTGACCCTAGTCGTCCTTGTTTCCCGATGATTCCCTACGCTCAAGTAGCTCTTCAAGGAAAAAAATTACGAGAACAATTGCATCATGACTCAGATCGATTAGCTCGTAAAAGAGGGCTAGATTTAGTCTTGGGGGGTATTTACGATCGTGTTGGGGGAGGTTTTCATCGCTATACAGTGGATGCTACGTGGACAGTACCTCATTTTGAAAAGATGCTTTACGATAATGGACAAATTTTAGAGTATTTAGCCAATTTATGGAGTACGGGATTTCAGAAGCCAGCCATTGAAAAAGCGATCGCTGGTACGGTAGAATGGTTAGTAAGAGAAATGCTGTCACCTGATGGTTATTTCTATGCTGCTCAAGATGCAGATAGTTTTGCTACTACACAAGATACAGAGCCAGAAGAAGGCTTATTTTACGTTTGGAATTATCAAGAATTAGCCGATCTTTTAACTCCCGAAGAATTAGCTCAATTACAAGCAGAGTTTACCGTAACTTCTCAAGGTAATTTTGAAGGAAGCAACGTTTTACAAAGACTCCACGATCGAGAGTTACCATCTGGTTTAGAAACAATCTTAAACCGTCTGTTTGCCGTGCGCTATGGTGAGAGTAGACAACTAGTTGATAGTTTTCCTCCAGCTAAAAACAATCAAGAGGCTCTACAAAAAACTTGGAAAGGACGTATTCCCCCTGTTACAGACACTAAAATGATTGTTGCTTGGAATAGCTTGGTTATTTCAGGTTTGGCTAGGGCTTATGGTGTCTTTGGCGAGACTCAGTACAAAAAATTAGCTGTAGATGCAGTCAACTTTATTTGGCAGCAGCAAAGATCGGATAATTGCTTATATCGCCTTAATTATGATGGTAAAGTGGCAGTGTTCGCTCAATCAGAAGACTATGCTTTTTTGATTAAAGCTTTACTAGATTTATACTCTGCTTGTCCTGAAGAAATTCAATGGTTAGACTACGCCATAGAATTAC---------------------------------------------------------------------------------------------------------------------------------------------AAACAGAATTCGATCGCTTTTTCTGGAATGCCGAATCAGGAGGCTACTATAATAATGCTC---AAGATCGAGAACAAAATCTCTTAATTAAAGAACGCTCTTACATCGATAATGCTACCCCTTCAGCTAACGGAGTTGCTCTTACTAATTTAGTTAGACTAGCACTGTTAACAGACAATTTAGCATATCGCGATCGCTCAGAACAAGGATTGCGGGCTTTCGCTACTATCATGGAACAATCACCCCAAGCCTGTCCCAGTTTATTTATAGCTTTGGATTGGTTTCTGCAAGGTACTGTAGTTAAAACCACACCACAACAATTAACGGAGTTAATTCCTGACTATTTTCCGACTACTACATATCGTCTCAGTGAAGACTTACCACAAGATTCTGTTGGTTTACTCTGTCATAGTGTATCTTGTCTCGAACCAGCTACAGATTTAGAGGTATTAAAAAAACAGATTGAAAGAGTTAGTAGT---------ATGCTTAACA---------------ATAGCTTTTTACGTTCTACTATTTTAGTAGGAACACTGAGTTTATCTCTGGCTGCTTGCGGTGGGGGTGGAG------------------AAACAACACCTACTGATTCTGCTAGTAGTACTGCGGGTGGTACAAGTCGTCTAGATACTGTATTGAGTCGTGGTAACTTAATCTGTGGTGTTAATGGTCAATTGCCTGGATTTAGCTTTGTAGATGAAAATGGTGAATATTCTGGGATGGATGTCGATATCTGTAGAGCGATCGCTTCTGCTTTATTTGATGACCCTTCTCAGGTAGAATATCGTGACCTCAGCGCACAAGAACGTTTTACCGCAGTACAATCAGGAGAGGTTGATATCCTCATTCGTAACACTACCTGGACAATTAACCGTGACACCTCTGT---CGGGATGGAATTTGCTCCCACCACTTTTTATGATGGTCAAGGATTAATGGCGACTACAGCCAGTGGAGTACAACAATTAGAAGATTTGAACGGTAAGTCAGTGTGTGTTTTATCTGGTACTACCAACGAACAAAATTTAACAGATCGAATGCGAAAACTAGAGGTAAA---CTATACACCAGTGGTCTTTGAAGATACTGATGCAGTATATGCAGCCTATGAACAAGGACGTTGTGAAGCAGTGACTAGCGATCGCTCTCAATTAGTAGCTAGAAGAGCCGTTTTAGCTAATCCTGATGACCATGAAGTTCTCGAAGTTGTCATGTCAAAAGAGCCTTTAGGGCCCTTGGTTGCTAACGGGGACGCTAAATGGTTTGATGCTGTGAAATGGATTACCTATTCTTTAATTCAAGCGGAAGAATTTGACCTTAATTCTCAAAATGTAGCCGATTTTGCCGAAACTGAAGACCCTCAAATTAGACGCTTTTTGGGTCAAGAAGGTAACTTAGGCGAAGACATGGGTTTACCCAATGATTTTGCAGCCAGAGTAGTGAGAAATGTGGGTAATTATGGTGAAATTTATGAGAAAAATATTGGTACACCTTTCGGTTTAGA------TCGAGGACAAAATCAACTCTGGAGTGATGGCGGTTTACTTTATTCTCCTCCTTTTAGA---------------------------------------------------------------------------------ATGGATGACCTGAAATATAAACAAAAGATGCAAAGGCGTAAAGAAGTTCAAGAACAACGTCTTGCAGAGAGAAACCAAGAAAAAGGTCTAATAATTATTAATACTGGTAATGGTAAAGGAAAAACTACCGCAGCGTTAGGAATGGTAATGAGATCCCTAGGTCATGGTTACAAAGTAGCGATTATTCAGTTTATAAAAGGTGCTTGGGAACCCGCCGAAAAAGCTGTTTTAGGTAGATGGGA---------------------AGGACAGTTGGAGTTCCATGCTATGGGGGAAGGTTTTACCTGGGAAACTCAAGATCAAGCTAGAGACACGGAAAAAGCAATTGCAGCTTGGGAAAAAGCTTTAGAATACATCACAAATCCTGAATATCGCTTGGTATTACTGGATGAAGTTAATATTGCTCTCAAACTAGGTTATTTAGATGTAAAAACAGTTATTGCAGGATTAGAACAAAAACCTGAAGATTCCCACGTTATTCTCACTGGAAGAGGCGCGCCCAAAGAATTAATCGAAAAGGCAGATTTGGTTACAGAAATGACTTTGGTAAAACATCCTTTTAAAGAACAAGGTGTTAAAGCACAAGCTGGAATTGAATTTATGACTCCTGATTTTGTAAATATGGACTTTTTATTTTTATCTAAATTACTACCTACTTTTATTTATCCTTTAGGATTATCCTGTATTTTATTGATAGTTGCCTTTTTTCTCGCTTTAAGACGATCGCGTTTTGCGACAATTCCCATCGCACTATCTTTTTTAATCTTGATGATTACTGGTAATCCTCGATTTTCTGATGCTTTAGTCAAATCTTTAGAATGGCAAAATACGGCAACTCAAAATTTACCCACCGCAGATGCTATCGTGGTTTTAGGGGGTGCAACCAGAAGTATCTCTCCTCCGCGAGTAATGCCCGATTTGAACGAACATGGCGATCGCATTTTGTATGGAGCTCAACTATATAAAGAGGGGAAAGCCCCTTTAATTGTGCTATCTGGAGGCAGAATAGAATGGTTTGGTAAGGAA------------------------------------------------------GAATCCGAAGCGACAGATATGGCGAGAATTCTGAAATTAACAGGAGTACCCGAAGAAGCCATTATTCAAGAAGATAATTCCCTCAATACTTATGAAAATGCTAAATTTACCAAGAAAATTTTAGACGAGAGAGGCATTAAAAAGATTTTACTGGTAACATCTGCTTTTCACACACCGCGATCTCTTAAAATCTTCGCTCGTCAAGGGATAGAAGCCATTCCCGCGCCTACTGATTTCCTGATTAGCGAACTAGATTTAATCAAGCATGACTATAGTATAGAATCAAGAGTTTTGAGTTATTTTCCTAAGTCTGAAAGTCTCTATTACACAACCAAAATTATTAAAGAATATATTGGCACTTTTATCTATCGTTTGCGAGGTTGGCTTATGACGATCGCTAGGACAGTTTGTTTGGGTTTTTTGGCTTTAATTTTGATAGGTACTATACTATTGATCCTGCCTTTTGCTACTAATGATGGTAGCTGGAATAATCCAATGGTGGCTTTATTTACCTCTACTTCTGCGGTTTGTGTAACTGGTTTAGCAGTGGTAGATACTGGTACATATTTTTCTTTTTGGGGACAATTAACCATCCTTTTTTTAATTCAACTAGGGGGATTCGGTTATATGATGACCACTACTTTTTTGATGTTATTACTCGGACGCAAGTTTGATTTAAAACAAAAGTTTGCTATTAAAGAGTCTTTTGATCGCCCTTTTTTACAAGGTAGTAATAGTTTAGTG---GTTTCGATTGTTGCTACAACTTTATTTTTTGAAATTACTGGGATATTTTTACTATTAAAAGTTTTTGCTCAAGAGTATGGTTTATCTAGAGGTTTATGGCTTTCTATTTTTCATAGTATTAGTGCTTGGAATAATGCAGGATTTAGTTTATTTTCTGATAGTTTGGTAGCATATAAAAGCTCTTGGTTAGTAAATTTAGTGATTCCTGGTTTAGTTATTTTTGGCGGTATTGGTTATCAGGTAATTATTGAATTTTATTTGTGGTTAAGAAAAAACATTTCAAGGCAGAAAAGAGTATTTTGCTTTTCTCTTAATTTTAAAGTAGTAATTAGTACTACTATTTTGTTATTAATTGTAGGAACATTTGCTTTCTTTTTAACAGAATTTAATAACCCAGCAACTTTGAGAAATCTGAGCTTACAAGACAAATTTTTAACGGCTTGGTTTCAATCTATGACTACTAGAACCGCAGGGTTTAACAGCATAGATATTGGAAAAATGACTACTGCTGGTTTATTTATTACCATGGGCTTTATGTTTATTGGAGCTAGCCCAAGTGGCACAGGAGGGGGAATTAAAACCACCACATTTAGAATATTATTAAACTGTACAAAATCTGCCTTACAAGGAAAAGATGACGTTGTTTTATATCAAAGAGAAGTTCCTAGTACTTTAATTTTAAAGGCTATAGCAGTAGTTTTTGGGACGGCTGCATCTATTGTAGTAGTAACAATTTTAATCTCTTTAGT---------------------------CGAACCAAATCTTGTTTTTATTCAAATATTTTTTGAAGTTATTTCTGCTTTTGCCACTGTCGGCTTATCCACAGGTATTACTGCTAGTTTACATAGCACCGCACAGTTGATTTTGATTTGTGCCATGTATATCGGTAGAGTAAGCATTTTATTATTAATTGCTGCTTTTATTGGAAATGTCAAACCGACTTCTTTACACTATCCTGAAGAGAATTTATTGGTGGGAATGGAAATTGGAGTACCAAAAGAAACTAAAGATCAAGAATTTAGAGTCGGATTATCTCCTGCTAGTGTGCGAGTCTTAACAGATAGAGGACATAGTGTCTCTGTGGAAACTAAAGCTGGAGTTGGTTCTGGATTTAGCGATGCAGATTATCAACAGGCTGGCGCAACCATTGTTCCTGAAGCCAAGGATGCTTGGAATCGCGAAATGGTGGTTAAAGTTAAAGAGCCTTTGAAGAGTGAATATCAGTTTATTCGCAAAGGACAATTACTATTTACCTATTTGCATCTAGCAGCTAATAAAACCCTGACTGAATACTTGATTAACAGTGGAGCAGATGCGATCGCTTATGAAACTGTAGAGCTTAATC---GTACTTTACCATTATTAATGCCTATGAGCGTCATTGCAGGTAGACTATCAGTACAATTTGGCGCACGCTTTTTAGAACGGCAACAGGGAGGCAGAGGAGTTTTATTAGGTGGTATCCCTGGAGTTTCCCCAGGCAAAGTAACCATTTTAGGTGGTGGTGTCGTCGGTACGGAAGCAGCTAAAATTGCTGTGGGTATGGGGGCAAAGGTACAAATTTTTGACATCAATGTAGAGCGATTATCTTATTTAGAAACCCTATTTGGTTCTAGGGTAGAACTGCTTTATAGCACTTCCGCAGCCATTGAAACTGCCGTTCCCGATGCCGATTTATTAATTGGTGCAGTATTAATTCCAGGAAGAAACGCACCTACTTTGGTTAACCGCGACTTGGTTGCTAAAATGCGCCCTGGCTCGGTAATTGTTGATGTAGCCGTAGATCAAGGAGGATGTATTGAAACCTTGCATCCAACTTCTCATACTCAGCCTACTTATGTTGAATCGGGAGTAGTACATTACGGCGTACCAAATATGCCTGGTGCTGTACCCTGGACTGCTACCCAAGCTTTAAATAACAGTACTTTGCCCTATGTCATTAAACTAGCCGATCTAGGTATGAAGGCTTTGGATAGCGACCCTGCTTTAGCTATGGGATTAAATGTTAGCAATTATCAATTAGTACATCCTGTAGTCAAAGAAGTCTTCAAAGATTTGGTTGCTCGTACTGCGGAATTTTCTATGACCATGTCAGAAGAAATTACCCTTTCTGGTGCTATGCCTAAATTCGGTGGTAGTACTGGTGGTTTATTAACTAAAGCTGAGGTAGAAGAAAAATACGCTATTACTTGGACAAGCTCCAAAGAACAAGTATTTGAAATGCCTACTGGTGGTGCAGCAATTATGAATGAAGGTGAAAACCTTTTATACCTTGCTCGCAAAGAACAATGCTTGGCTTTAGGTACTCAACTTAGAACTAAATTTAAACCCAGAATTCAGGATTACAAAATTTATCGTGTTTATCCTAGCGGTGAAATTCAGTATCTCCATCCTGCTGATGGCGTATTCCCTGAAAAAGTTAATGAAGGTCGCGAATACAACGGCAAGATAGATCGTAACATTGGTAGTAATCCAGAACCAGCTACTATCAAATTCTCTGGCAAAGCTCCTTACGAAGTGATGATTTTCCCTAGTTTTGAACAGTTTATAACTCTTGCCAAGCAAGGCAATTTTGTCCCCGTTTATCAAGAACTAGCTGCTGATTTAGAAACTCCTGTATCTGCTTGGTACAAAGTATGTGCTGGACAACCCTATAGTTTTTTACTGGAGTCAGTAGAGGGAGGGGAAAATCTTGGTCGCTACAGTTTTTTGGGTTGCGATCCTGTTTGGGTATTGGAAGCTAGAGGAGAGACGACAATTCAAACCCACAGAGATGGTTCAAATCAAGAGTTTACAGGGAATCCCCTAGAGATTTTAGAGCATTGTTTGACAACCATTAAACCCGTCAAATTGCCTCAACTTCCTCCTGGTATTGGTGGATTGTTTGGGGTTTGGGGTTATGAGTTGATTAATTGGATTGAGCCTAGAGTTCCTGTGACTTACCCCTCAGAAACAGAACTACCCGATGGGGTTTGGATGCAAGTAGATAATCTGATTATTTTCGATCAGGTAAAAAGAAAAATTTGGGCGATCGCTTATGCCGATTTAAGAGATGATACAGTAGATTTGCAACAGGCTTATCAAACAGCGTGCGATCGTGTTACGAAATTAATCCTCAAGTTAAAACTGCCTCTCCCCTTAGAAGCCACGGCTTTAGAATGGCAGTCTAATCCCGAT---------CGAGAAAG---CTCACTATCTTATTCGAGTAATACACCTCAAGAAACATTCTGTAAGAACGTTCTCAAAGCTCAAGACTATATCCATGCAGGGGATATTTTTCAGGTAGTGGTATCTCAGAGACTTTCTACCTCCTACACAGGAGAACCTTTTAATTTATATCGTTCTCTAAGATTGGTTAATCCTTCTCCCTATATGGCTTACTACCAGTTTGGTGATTGGCAATTAATCGGTTCATCTCCAGAAGTAATGGTCAAAGCCGAAACAGCAGAAGATGGCTCATTAGATGCCATTGTCAGACCGATTGCTGGTACGAGAAAACGTGGTAAAACCCCCGCAGAAGATAACGCTTTAGCAGAAGATTTACTGCAAGATCCCAAAGAAATCGCGGAACACGTCATGTTAGTAGACTTAGGGCGTAACGACTTGGGGCGAGTTTGTGAAAAAGGTAGCGTCAGAGTGGATGAATTGATGGTGATAGAGCGTTACTCCCATGTGATGCATATTGTTAGCAATGTAGTGGGTAAGCTAGATTCCAGTAAAACTGCTTGGGATTTACTCAAAGCTTGTTTTCCCGCAGGGACAGTCAGTGGCGCACCTAAAATTCGTGCTATGGAAATTATTCATGAACTTGAACCAGAACGCAGGGGTCCCTATTCTGGAGTTTATGGCTATTATGACTTTGAAGGACAGTTAAATAGTGCCATCACCATTAGAACCATGATTGTCCGTCCTGAAGGTAATAAC---TCTCATACGGTATCAGTACAGGCTGGTGCGGGTTTAGTAGCTGATTCTATTCCCGAAAGCGAGTATCAAGAGACTTTAAATAAAGCTAGAGGTTTATTAGAAGCAATTCGTAGTTTGTCTTGT------ATGAAACGGCGACAGTTAATCCGCTATGGAAGTATTAGCATACTCACAGCTTTAGGAGCGATCGCAACAAAAAGTTCCTTTGCTCAAACTAACGATACTGATAGTAGCTCTGTAAAAATTCAATATTTGGGACATACTTGCTTTTTATTTACAGGTAATGGGTTAAAAGTTTTAGTCAATCCCTTTCGTCCATTAGGTTGTACTGCGGGTTACAACACTCCCAATATAGAAGCAGATTTAGTATTGATTAGTAGTTTTTTACTAGATGAAGGGGCAGTAGAAGAAGTGCCAGGAAATCCCCAAATCTTTACAGAGTCAGGCGACTACCAAGTCAAAGGAGTTAAATTTCAAGGAATTACCACTCCTCACGATCGCGAAGGCGGAAGACGTTTCGGAAACAATATTGCTTGGCGTTGGAATCAAGGAGGAGTCACAATCTTGCATCTTGGTGGTGCAGCAGCCCCCATTAGCTTAGAAGAAAAGATTCTTATGGGGACTCCAGATATTTTATTGATTCCTGTAGGTGGTGGTGCTAAAGCTTACAATCCAGCAGAAGCCAAACAAGCAGTAGATACTCTCAGACCAAGGGTAGTAATTCCGACGCAATATCTTACTGATGCAGCAGATGAAGCAAATTGCGATCTTGTAGCCGTAGATGAGTTTTTAGATTTAGCTCAGGGAATGG---AAATCAAAAAGTTAGATGTTAATCGCATTGCCATTAAACCGTCCGATCTACCCGAAGATCAAACTGTAATTAGAGTACTGCAATATAGT------------------------------------------------------ATGCAGTTAACATACTTCGATAGTAACTCTTGGTTAATTGAGCTTGAAGGCAAAAGAATTTTACTCGATCCTTGGTTAGTAGGAGATTTAATCTTTGGTGGTGCTTCTTGGCTATTCAAAGGAAGTAAAAATCAGA---AACACTCTATCCCTGAGAATATTGATTTAATTTTGCTTTCTCAAGGCTTAGAAGATCACGCTCATCCCCCAACTTTAAAAAAATTGGCTAAAAATATTCCTGTGGTGGCTTCTCCTAATGGAGCGAAAGTAGCCCAAGATTTGGGTTATACTACCGTTACCGCTTTGGAACATGGCTCGGCTTATACTTTAGGAGATCGAGTAGAAATTAAAGCCCTTCCAGGCTCTCCTATTGGTCCTACTACTACAGAAAATGGTTATCTTCTTAAAGGCTTAAAATCGGGTAAGACTATGTATTATGAGCCTCATGGTTATCATTCTGAAGAGATTAAAGCCACCAACTCCGTTGATGTGGTAGTTACTCCTCTGATTAATCTCAAGCTTCCTTTGTTGGGTGCTGTAATTAAAGGACAAAAAACCGCCCTAGAATTGTGTCAGCATCTCAAACCCCAAGTAATTTTAGCTACCGCAGCAGGAGGAGA---TGTTAGTTTTGAAGGAATAATAATATCTATTTTGAAAGCTGAAGGAAGTGTGGAAGATTTTCAGCAACTATTAAAGCAAAATAATCTTTCTACTTTAGCTATCGATCCCCAGTCAGGAGAGAATATAGAATTATCCCTAGTT------------------------------ATGGAGCGAGAAAATAGCAACTATAAAATGATTTGTACCCTGACTTTTGGAGATATTTACCCACAAATTATTATTTGGCTAATTGTAATTTTCATTAGTTTGGCTACTACTTTGGCTTTATGGAGCAGTACTCGTCAAATTTATGCTTTAGCTACTGTGGGGATTATTTTAGTTTTGTCTCTACCTTTTTTACTATTTGCTTTTGTGACAACTCTACTTAATAATATTGAATTTGCGCCCATAGAGGAAGAAACA------GCTAAGAGCAAATCTTCTAGTAATAGAGCCAAATCTAATCAAAAACCTGCTCAAGCTACAGGTATGGCTGAAGCTTATTTATTAGAAAAACTCAAATCAGTAGAGCAAACTTTTGAGGAATTAACTCGTCGCTTGGGCGATCCTGATATTGCGACTAATCCCGATGAATTACAAAAAGTAGCAAAAGCTCGATCTTCTTTGGAAGAAACTGTTAATACTTACAGAGAATGGCAAGAAGCTACCGAGGAATTGGTAGGAGCAAAAGAAATTGTTAAAGAATCTGCTAGCGATCCTGAAATGAAGGAAATGGCAGCAATGGAAGTTGAAGAATTAGAAGAGAAAATTACTCAGTTAGAAGAACGACTCAAAATTCTCTTGTTACCCCGCGATCCTAACGATGATAAGAACATCATGTTAGAAATTCGGGCTGGTACTGGTGGTGATGAAGCGAGTATCTGGGCTGGTGATTTGGTGCGGATGTATTCTCGTTATGCGGAAGTTCAAAACTGGACTGTTAAGCTTTTGAGTGAGTCTACTGCCGATATGGGAGGCTTTAAAGAAGCAATCCTCGAAATTCAAGGGGATTCTGTTTACAGTCAACTCAAGTTTGAAGCAGGGGTACACCGAGTACAAAGAGTTCCTGTTACCGAAGCTGGGGGAAGGGTTCATACATCTACTGCTACAGTGGCTATTATGCCCGAAGTAGATGATGTGGAAGTCAAAATCGATCCCAAAGATATCGAAATGAAAACTGCTCGTTCAGGTGGTGCTGGGGGACAAAACGTCAACAAGGTAGAAACCGCAGTAGATTTAATCCATAAACCTACAGGAATTCGTATTTTCTGTACGGAAGAGCGATCGCAGCTACAAAACCGCGAACGAGCCATGCAAATCTTAAGAGCAAAACTCTATGAAATGCAATTAGCCGAACAACAAGAAGAAGTCACGTCCATGAGGCGATCGCAAGTAGGCACAGGAGCGCGTTCTGAAAAAATTCGTACTTACAACTACAAAGATAATCGCATTACCGATCATAGATTGGGACAAAACTTTGCTTTAGCTAATTCTTTGGAAGGAGATATTGATAACATTATTCAGTCTTGTATTTCTCAGGATCAACAAGAAAGATTAGCTGAGTTGGCTAATTCTCCTGATACAGCAGCAGGATTAATTATGCCAAAACCAGATATCCATCCTACTTGGTATCCTGAAGCTAAAGTTATTTGTAACGGTGAAGTCGTAATGACTGTTGGTTCTACTCAACCAGAAATTAATGTTGATGTATGGTCAGGAAATCACCCCTTTTACACAGGAACACAAAAAATTATTGATACAGAAGGACGAGTTGACCGCTTTCTACGCAAGTACGGTATGCTCGATTCTAGTGCAGAAGCTTCTGATTCCGAGCCAAAGAAG------ATGGAAGGAACAGAAAGTCAAGATAGAGTAGTATATTGGGGTACTGGTCGTCGTAAATCTGCGATCGCTAGAGTTCGTCTTGTCCCAGGTGAAGGCAAAGTAGTCGTTAACGGCAAATCTGGAGAAGATTATTTTAACCGCATTCCTGGTTATGTCAACTCTCTCAAATCTCCCTTGGAAACTTTAGGTTTTGAAAATGAGTACGATATTCTGGTAAATGCTCACGGTGGTGGACTCACTGGTCAAGCAGATGCGGTAAAATTAGGAGTAGCTAGAGCATTATGCGTTCAAGATCCTAGTAATCGTCAACCTTTGAAAACAGAAGGCTATTTAACCCGCGATCCTCGCTGTAAAGAGCGTAAGAAGTATGGATTGCACAAAGCTCGTAAAGCTCCTCAATTCTCTAAACGTATGAGTAAAACACCTTTACCAACAAAAGATACCCTAGAACAAAAATGGTATGTTGTAGACGCTGCTGACCAGCGTTTGGGTCGTTTAGCTACAGAAATTGCCATGATTCTACGAGGCAAAAACAAACCTACTTATACTCCTCACATGGACACTGGAGATTTTGTTGTTGTAGTTAATGCAGATAAAGTTGTTGTTACTGGTAGAAAAAACGAACAAAAGCTTTATCGTCGTCACTCTGGAAGACCAGGGGGGATGAAAGTAGAAACTTTTGACCAATTAAAAGCTCGTATTCCCGAAAGAATTATCGAAAAAGCAGTCAAAGGGATGTTACCTAAAAATGCTTTAGGTCGCAAACTGTTTACCAAACTCAAAGTGTATGCAGGTACAGAACATCCCCATACAGCACAAAAGCCAGAAACTTTAATTATCAATACAATTCCCGCAAGAGGTAAC------ATGAATACTTACGACTCAGAACAGCGAAATCCATCTGCACAAAGAGTAGCACTTATAATTCAGTATATAGGTACTAAATATAACGGTTGGCAAAGACAGCCCATTGGACGGACTATACAAGGAGAGATTGAAACTGCACTTGCTTCTGCAACAAATAAACCTGTAACTATCTATGGTGCAGGAAGAACAGATGCAGGAGTTCATGCAGCAGCCCAAGTAGCTCATTTTAACTACATAGGGCCAATACCGCCCCACAAATGGGCAAAAATCCTTAATTCTCGATTACCAGAAGGTATCCTAATTAGAGCCTCAGCGCAAGTCCCTAATGATTGGCACGCTTGTTTTTCAGCAAGTTGGAGACGCTATCGTTATACAATTTATACAGACAAACTGCCTAATTTGTTTGTCAAATCTGTATCCTGGCATTACTATCGTGCTCCTTTAGATGAAACAGCTATCCAACAAGCTTTAGACCCCTTGGTTGGGAAACATGAGCTATCAGCTTTTAGAAGAACAGGATCGAATAGAAAGCATTCTTGGGTTGATGTTCAGGTAGCTCAATGCTATCGACAAAATTCGTTTCTGCATCTAGAGATTCAAGCTGATGGTTTTTTGTATGGCATGATGCGATTATTGGTAGGACTTTTGATAGAAGTAGGCGTAGGCAACCTGTCTCCTACAAGTTTTACTGAATTATGGCAAAATCGCCAGCGAGAAAAAGTTAAGTACTCAGCACCAGCTAAGGGGCTTTGCTTATTAAGAGTGGGATATCCTGTCTTTCCCTTTTCCCCAGAAATTTGGTTTGATACTCAACCTACTTATGTTTTAGCTCCC---------------------------------------------------------ATGCGTCATAGATGTAAAGTCCCCCAATTAGGACTACCAGCAGATCAGAGGAAAGCCCTTTTGCGCTCTCTAGCTACTCAAATTATCCGTCATGGTCAAATTACCACTACCAAAACTCGCGCTAAAGCAGTACGTAGTGAAGTGGAAAGAATGATCACTTTAGCTAAAGATGGCTCTCTTGCTGCTAGACGGAGAGCCATGAGCTATCTTTACGACAAAGAATTAGTTAGTCAACTTTTTCAAGAAGTTAACAATCGTTATGGCGACCGCCAAGGTGGTTATACTCGCATTGTGAGAACTAAACGCCGTCGTGGAGATAATGCAGAAATGGCAATTATTGAGCTAGTC------GTGGCACAATTTCAAATTGAGTGTGTAGAATCCAAAACACAGAAAAATCAACATCAATATAGTAAGTTTGTCATTGAACCCCTAGAGCGTGGTCAAGGTACAACCCTTGGTAATGCGCTAAGAAGGGTACTGCTATCTAATCTTGAAGGAACAGCGATTACCGCAATCCGAATTGGTGGAGGAATGGCAAAAGATGAAAGTAAGCAAGAACATCATTTTGGTTTTGCTACCCACGAATTTGCCACCATCGAAGGGGTTAGAGAAGATGTTTTAGAGATTATTCTCAATATGAAAGAGATTATTCTCAAAAGCTACACTAACCAGCCTGAAATTGGTCGTCTAGTTGCTACTGGTCCTGGGACAGTAACCGCTAATCAGTTTCTTCTACCTACGGGTGTAGAGTCAATCGATCCCAATCAATATGTCGCTACTTTAGCAGACGGAGCTTCTTTAGAAATGGAGTTCAAAATTGAGAAAGGTAAAGGTTACAAAGCCGTTGAAAGGGGCAGAGACGAAGGGAGTTCTTTAGATTTCCTGCAAATAGATGCCATATTTATGCCCGTTACCAAGGTCAATTTTACTGTTGAAGATGCCAGGGTAGATGGTTCGGCAGTCAGAGAAAGACTCATGATGGAGATTTGGACTAACGGTAGTATCAAACCTGAAGAAGCTTTGTCTCAAGCAGCAGGAATAGTGGTGGATATGTTTAATCCGCTAAAAGACCTGACTTTAGAAGAA---ATTCATGATGAGATTCAAGAAGATGAAGATCCCACAAGTCAAATCCCCATCGAAGAGTTGCAATTATCAGTCAGAGCTTACAATTGTTTAAAGCGAGCGCAAATTAATTCTGTTTCTGACCTGTTAGATTACACTCAAGAAGACCTCCTTGAGATCAAAAACTTCGGTCAAAAATCTGCCGATGAAGTAATTGAGGCTTTGCAAAAGCGTTTGGGCATTACTTTGCCTCAAGAAAAATCAGGTAAAAGT---ATGGCGCAACCAAAAAGAAAAAGCGGCGCAAGAAAACAGAAAAAAAATATTCCTAACGGAGTAGCTCACATTCAATCTACCTTCAACAATACCATCGTTACTATATCTGACACTAGGGGGGATGTAGTATCTTGGGCTTCTGCTGGCTCTAGTGGTTTTAAAGGAGCCAAAAAAGGAACTCCCTTTGCTGCTCAAACCGCAGCCGATGGTGCAGGAAGAAAAGCAATGGATCAAGGAATGCGCCAAATAGAAGTTATGGTAAGTGGCCCTGGTGCTGGTCGAGAAACCGCTATTAGGGCATTACAGGCAGTAGGATTAGAAATTACTCTTATTCGTGATGTAACTCCGATTCCTCATAATGGATGTCGTCCACCAAAACGACGCAGAGTAGTGGCACGGATTTCAGGTGTCGACCTTCCCCGTGATAAACGCGTCGAAATTGGGCTGACTTATATTTTTGGGATTGGATTGTCCAGTTCTCAAAATATCTTAGCAACAACAGGGGTAAACCCCGATACTCGAGTCAGAGATTTATCTGATGAAGATATTGCCAAACTACGCGCCCATATCGAAGCTAGCTACCAAGTCGAAGGAGACTTGAGACGCTGGGAAGCAATGAACATTAAAAGGTTGGCAGATATTGGTACTTACCGAGGTCGCCGTCACCGTATGGGCTTACCAGTTCGCGGACAAAGAACCAGAACTAATGGTCGTACTCGTCGAGGTAGAAAACTTACCGTAGCGGGTAAGAAAAAAGCACCCAGAAAG------------GTGAAAAAATTGATTTTTTTGGGTCCTCCTGGCGCAGGAAAAGGCACTCAAGCACAATTATTGTCAGAAATATACTCCATACCTCACATTTCCACGGGGGACATTTTAAGAGCAGCCGTTAAAGATAAGACTATTTTAGGACAAAAGGCTCAAGGTTATATGGATCGAGGCGAATTAGTTCCTGATGAATTAATTCTCGATCTAATCAAAGAACGCCTTAGTCAACCAGATACTAAAGAAGGTTGGATTCTAGATGGTTTTCCCCGTAATGTAAGTCAAGCTGCTTTTCTAGACAAATTACTCGCTGAACTAGGCTCAACGGCAGATCTAGTTCTCAATCTTGAAGTTCCTACCGAAATTCTCATCGAACGTTTATTAGAAAGAAAGAGAAAA------------GACGATAATGAATCCACTATTCGTCGTCGTTTAGAGATTTATCATCAAGATACTGTACCTGTAACTAATTACTATTCTGAACGTGGTTCTTTAAAATCGATTAATGGCAATCTTTCAATGACAGAAGTAACTAATTCTTTGCAAGCAATTATTAATAAT---------ATGGTTCGAGATAAAACACCTACTGCACAAGAAACATTTTTACAGATGGCGCAAGCTGCTGGTCTTCGGGGTCGGCTGCTAATTACCATCGGTCTTTTAGTATTAGTTCGTTTAGGCATATTTATCCCCGTACCAGGGATCGATCGAGTTAGATTCGCCGAAGCAGTAC---------AAAACCTTCCCGTATTAGGATTCTTAGATATCTTTACAGGGGGAGGTTTATCAGCTTTGGGGATTTTTGCTCTAGGAATTTTACCTTTTATTAATGCTTCTATAATTATGCAGCTATTAACGGCTGCTATTCCCGCTTTAGAAGATTTACAAAAAAATGAAGGAGAAGCTGGAAGACGCAAAATTTCTCAGATTACTCGTTATATTGCTTTAGGATGGGCAATTCTTCAAAGCTCTGGTTTAACCGTTGGTTTACTTCGCCCTTATGCGGTAGAACC---AGGAATTTGGTTTATTTTAGAAACAGTATTGGCTCTAACTGCTGGCTCAATGTTTGTCATGTGGGTTTCCGAGCTAATCACTGAACGAGGTATTGGTAACGGAGCTTCTCTGTTGATTTTTATCAACATTGTTGCTACCTTGCCTAAAAATTTGGGTAACACCATCGAATTTGCTCAACAGGGTGGCAGAGAAGCTGTAGCTCAAGTTGTTATCTTAATTTTAGTTTTTTTAGTTACTATCGTCGGGATTGTTTTTGTCCAAGAAGGGACAAGAAGAATTCCCATTATTTCTGCTCGTCGTCAAGTAGGTAGAAGATTGTATCGCGAGAGAACCAGTTATTTGCCTTTAAGACTTAACCAGGGTGGTGTTATGCCAATTATTTTTGCCACTGCTGTAATCAGTTTGCCTACTTCTTTGGCCCAGTTTGCTAATGGAGATAGTACTTTTGGTCGTATTTTGGC------------------ACAATTTGCTAACGCAGTCACTCCCTTGAGAGGAGAAATTAACTGGATAGCGATCGCTTTTCAATCTCTTTTAATTCTCTTCTTTAGTTACTTCTACGCCTCTCTCATTATGAATCCTGTGGATATGTCCCAAAACTTGAAAAAGATGGGTACTTCCATTCCTGGGATTCGTCCTGGTAAAGCTACAAGTGCTTACCTAGAAAAAGTAATGAATCGTTTAACTTTGTTGGGTGCAATCTTCTTGGCAATCGTGGTAACAGTTCCCAGCTTGATTGAAGCAGCTACCAG------AGTACAAACATTCAACGGTTTTGGTGCTACATCTTTACTGATTTTAGTAGGTGTGGCTATTGACACCGCAAAACAAATACAAACCTACGTGATTTCTCAACGTTATGAGGGAATGGTTAAGCAAATGAAATTAAATGAAATAGCCCCTCAACCAGGTTCTAAAAAACGTAAACGCAGAGTCGGTCGTGGCATTTCTGCTGGACAGGGAGCTAGCTGTGGTTTTGGAATGCGGGGTCAAAAATCTCGTTCTGGTACTGGCACAAAACCAGGATTTGAAGGGGGTCAAATGCCTTTGTATCGCCGTGTTCCCAAACTAAAACATTTTCAATTAGTTAATCAAAAACATTACACCATTATTAACGTAGAAAAGTTAGCCTCTTTACCTGCTAATACAGAAGTAACCTTAGATTCTTTGTTAGAAAATGGTGTAGTTACCACAAACGATGGTCCTTTAAAAATTCTAGGTAATGGTGAGCTTTCCGTTGCTCTTACCGTTAAAGCAGCAGCTTTTACCAACAGTGCTAAAACTAAAATTGAAGCTGCTGGTGGTAGCTGTGAAGTAATCACCAAT------------------------------ATGGCAAAAACCAAA---TCTCGCAAAAAAAGTCGCTCAAAAGAAAAAGATTCTAACTGGCAAGAAAGAGTTGTTCAAATTCGCCGTGTTAGTAAAGTAGTAAAAGGCGGTAAAAAACTAAGTTTCCGCGCCATTGTGGTTGTGGGCAATGAAAAAGGTCAAGTAGGTGTTGGTGTCGGAAAAGCTGCTGATGTTATTGGTGCTGTCCGTAAAGGTGTTGCAGATGCCAAGAAACAACTAGTAGAAGTATCCCTCAACAAAGCTAGTTCGATATCTCATGTTACCAATGGCATTTCTGGAGGAGCTAAAGTATTTATGCGTCCTGCTGCTCCTGGTACTGGGGTAATTGCAGGGGGTGCTGTACGTACTGTTCTAGAGCTTGCGGGAATTAAGAATATTTTAGCTAAACAGTTAGGTTCTAATAACCCTTTGAACAATGCTAGAGCAGCAATTGACGCTCTTAATGGTTTACGCACTTTCTCTGAAGTAGCAAAAGAAAGAGGTATTTCGCTAGAACAATTGTATGCTATGAAATTATCTCGCAAAAAATCAGTTGGTCGTCGTCACCAACGTATACGCAAAAAAGTAAGTGGAACTCCAGAGCGTCCTCGTTTGTCAGTGTTTCGCTCCAACAATCATATCTATGCCCAAGTAATTGATGATGTAGCACAGCATACCTTGGCTGCTGCATCTACCTTAGATCCCGATGTTAAGCAAAGCATCAGCGCGACTGCTACTCGTGACGCTTCTTCTGCGGTGGGGAAACTGGTTGCCCAAAGAACTTTAGCTAAGGGAGTTACTAGAGTGGTTTTTGACCGTGGAGGCAATCTCTACCACGGCAGAATTCAATCTCTGGCGGATGCTGCTCGCGAAGCAGGTCTGGACTTTATGTCACGAATTGGCAAGCAGCCCGTTCCAATCCCAGATCAAGTATCTGTGGATATTAAAGGTCGTCATGTCACTATTAAAGGACCAAAAGGCACTTTATCAAGAGAATTACCCAGTGCGATAGTGGTTGCACAAGAAGGTTCCACTGTAAAAGTATCCCCCGAAAACAACTCTCGTATTGCCCGTCAACGTCATGGTCTTTCTCGTACTTTGGTAGCGAATATGGTAGAGGGTGTATCCAAAGGTTTTGAAAAAAGACTGCAAATTCAAGGGGTAGGTTATCGCGCCCAAGCTCAAGGTAAAAAATTGACCCTGAATGTTGGCTACAGTAACCCAGTAGAAATGCAGATGCCAGAAGGAATCCAGGTAGCTGTAGAAAAGA---ATACCGAAGTAGTCCTCAACGGTATTGATAAAGAAGTCTTGGGCAACGTTGCTGCCAGAATTCGAGCAGTTAGACCTCCTGAACCATATAAAGGAAAAGGAATTCGTTACCTTGGAGAACAAGTAAGACGTAAAGCAGGTAAGACAGGTAAA---ATGGCAGCAAACGATACTATCTCAGATATGCTAACCCGCATTCGTAATGCCTGTATGGTCAAGCATCCAACAACTCAAGTACCTGCAACAAACATGACTCGAAGTATTGCTCAGGTACTCAAGGAAGAAGGCTTTATCGGTGAATATGAAGAAACAGGAGAAGGTATAAAAAAATACCTCGCTATTTCTCTTAAATATCATGGTAAAAATCGCCAACCAACTATTAGTAGACTTAAAAGAGTCAGTAAACCAGGATTGAGGGTTTATTCTAAACGCAAAGACATACCTCGTGTATTAGGCGGAATTGGCATTGCTATTGTATCCACTTCCCGTGGAGTAATGACAGACCGCGAAGCCCGTCGTCAGGGCGTTGGAGGAGAAATCCTCTGTTACGTCTGGATGGCAGTTAAGCTTAAAGAAGACTACAAAAAAGACATTGTACCCAAGCTCAAAGAACAGTTTGGTTACAGTAACATTCACCAAGTTCCGAAAGTTGACAAAATTATTATTAACCGAGGTTTAGGGGAAGCATCTCAAAACGCGAAAGCTTTAGAATCTTCAATTAATGAATTAGCAACTATTACAGGACAAAAACCCGTTGTCACTAGGGCAAAAAAAGCGATCGCGGGTTTTAAAATCCGTCAAGGAATGCCTGTAGGAGTAATGGTAACTCTTCGTGGTGAGCGGATGTACGCATTTCTCGAACGGCTCATTCACTTAGCTTTACCTCGCATCCGTGACTTTCGTGGCATTAGTGCCAAAAGTTTCGATGGACGCGGTAACTATAGTCTTGGGGTCAGAGAGCAACTAATTTTTCCCGAAATTGATTATGACGCTATCGATCAAATTCGGGGTATGGACATTTCCATCGTTACTACCGCCAATACCGATGAGGAAGGGCGTGCTTTGCTTCAAGAAATGGGAATGCCCTTTCGTAAAAACGTGATACAACAACAGACTTATCTTAATGTTGCCGATAATAGTGGAGCGCGTAAGCTAATGTGTTTACGAGTTCTGGGTAAAGGTAACGCCACCTACGCCAGCATTGGCGATGTTATTACCGCTGTAGTCAAAGATGCCTTACCTAACATGGCAGTCAAAAAATCCGATGTCGTTAGAGCAGTGGTGGTTCGCACCAAACAGCCCTTACGTAGAGATAGTGGCATGAGTATTCGCTTTGATGATAATGCTGCGGTAATCATTAATACTGATAATAACCCCCGAGGAACCAGGGTTTTTGGACCTGTAGCGCGGGAGTTAAGAGAGAAAAACTTTACTAAAATCGTATCTCTAGCTCCGGAGGTAATCATGGCAGTAAAAGAAAGAGTAGGGGAAGTAGTAAGCGACAAAATGGATAAAACCGTAGTTGTTGCTATCGAAAACCGTTCTCCTCACCCCAAATACAAAAAAATTGTAGTTCGCACTAAAAAATATAAAGTTCACGACGAATCAAACCAATGCAAAATTGGCGATCGCGTGAGAATCCGCGAAACTAGACCCCTCAGTCGTACTAAACGCTGGACTGTGGCAGAAATTTTAGACAATAAAAATTCTATGGCTTTACCCAGTATAGAAGACGCGAGAAAGTTCAGCGACGAAGATCTCGCAGCAGAAATTTTAGCTGTAAAGCGGGAACTGTTTCAGTTAAGACTGGAACAAGCAACTCGCCGTTTGGAAAAACCCCATTTGTTTAAACATACGAAACATCGCCTCTCTCAATTGTTAACAGTAGAGCGCGAGCGTCAGCTAAATATTGCACTAAATATTGCACCCACTACACAAGACAATTCTGAACAGGAA------------------------------------ATGCTAAGTCCAAGAAGAACTAAATTTCGTAAACAACATAGAGGTCGGATGAGAGGAATGGCTCACCGAGGTAATACTCTTAACTTTGGAGACTATGCCTTGCAAGCTACCGAGCCTTCTTGGATCACCTCTCGTCAAATCGAAGCAGCCCGACGAGCCATGACACGCTATGTCAAAAGGGGCGGAAAAATTTGGATTAGGATTTTTCCTGATAAACCAGTTACCATGCGTCCAGCAGAAACTCGTATGGGTTCTGGTAAAGGTTCTCCCGAATTCTGGGTAGCAGTAGTCAAACCAGGACGGGTCATGTTTGAAATGTCTGGAGTACCCGAACCAATTGCCAAAGAAGCAATGAGACTTGCAGCCCAAAAACTACCCATCAAAACTAAATTTATTACTCGCGATGAGGAGTATAAAGTGGGTCAGAAAATACATCCAATTGGGTTTCGTTTAGGGTACACCAAAGAACATCAATCTTGTTGGTATGCAGATAAAAAACGTTATCCAGAATTATTACAAGAAGACCGTTTAATTCGCCAGTACGTGGCGAAAGAATTAAGTAACGCGGGGATCTCTCAGGTCAAAATTGAACGCAAAGCCGATCAAATCGATCTGGCAATTCATACTGCTCGACCTGGAGTAGTAGTGGGTCGTGGTGGTACGGGAATTGAAAAGTTACGCAACGATCTTCAAGAAGCTGTTGGCAATAACCGCCAAATTCGCATCAATGTCATTGAAGTATCAAGAGTTGATGCAGATGCAGCTTTGATTGCTGAGTATATCACTCAACAGCTAGAGCGTCGGGTTTCTTTTCGTCGTGTAGTGCGTCAAGCAATCCAAAGAGCGCAAAGAGCGGAAGTTCAAGGGATTAAAATTCAAGTAGGTGGTCGTTTAAACGGTGCAGAAATTGCCCGTACAGAATGGGTTAGAGAAGGACGCGTACCTCTTCATACCCTCAGAGCGGATATTGATTACGCTTATCGCACAGCTTTAACCATCTACGGAATTTTAGGGGTTAAAGTTTGGGTCTTCAAAGGCGAGATTATCCCTGGACAAGAAGAAGTTGCAGCACCTACTCCTTCTCAAGCACCTCGTCGTAACCGTCGTCGT---CAAAAATTTGAAGATCGTTCTGAA------ATGGCATTAGACACAACAAATGAAACAAGAGCGATCGCTAGATACATCCGAATGTCTCCTCATAAAGTAAGAAGAGTCTTGGATCAAATTCGCGGTCGCCAATACAGAGAAGCACTGATTATTCTGGAATTTATGCCTTATAAAGCTTGCGATCCAGTGCTGAAAGTACTCCGCTCTGCGGTAGCCAACGCAGAACACAATGCAGGATTAGATCCTGCAACTCTAGTTGTTAGCCGAGCATTTGCTGATGGGGGTCCTGTTCTCAAACGTTATCGACCCAGAGCGCAAGGCAGAGCTTATCAAATCCGTAAGCCTACTTGTCATATTACTGTAGCAGTTGCGCCTCAAGTAGCTGAG---ATGGGTACTCGTTCATTTAGACCATACACACCAGGAACTCGCCAAGCGACGATTCCCGATTTTTCCGAAATTACTAAAAGTAAACCAGAAAAATCATTAACCAAATACAATCATCGACGCAAAGGACGCAATAATCGTGGGGTTATTACCAGCCGTCGGCGTGGTGGTGGACACAAGCGTCTTTATCGCTTCATTGATTTTAAGAGGGATAAATATGATATTCCTGCTACTGTAATTGCTATTGAATACGATCCTAACCGTAACGCAAGAATTGCTTTAGTGGAGTATCAAGATGGAGAAAAACGTTACATACTTGCTCCTGCGGGAATTGGCGTAGGTACAGAAATCGTTTCTGGTCCCGAATCTCCTATTGAAGTTGGTAATGCTCTTCCTTTAAGCAAGATTCCTCTTGGGGAAACTGTTCACAACATAGAATTAAAGGTGGGGAAAGGCGGACAGATTGTGCGTGCTGCTGGAACTGCTGCCAAAGTAATGGCAAAAGAAGGAAATTACGTCACAATTGGTTTACCTTCTAAGGAAGTTCGCATGGTGAGAAAAGAATGTTATGCCACCATCGGACAGGTAGGTAATGCCGAATTTAGAAACCTCAAACTCGGAAAAGCAGGAAGAACTCGTCATTTAGGTAAAAGACCCCAAGTTAGAGGTAGTGCCATGAACCCCTGCGATCACCCTCATGGTGGTGGTGAAGGGCGCGCTCCTATTGGCAGAAGCGGTCCTGTAACTCCTTGGGGTAAGCCAGCTTTAGGTCTGAAAACTCGCAAAAAAAACAAGCCCAGCAATCGCTTAATTGTACGCCGTCGTCGT------------------------------------------GTGAAAGAGTATAATCCTAGAGATTTAGCAGACCTAATTCTTAAGCCCATAATCACAGAAAAGGCAACGTTGCAAATGGAAGAGAATAAGTATGTCTTTGATGTACTTCCCAAAGCAACTAAACCTGAAATTAGAGCAGCTATCGAAAGTTTATTTGACGTAAAAGTAACTAGCGTCAATACACTAAAACTGCCTCGTAAAAAAAAGAGAGTAGGCAGATATCTTGGTTACAAGGCTCAATACAAAAGAGCAATTGTAACTCTACAAGAAGGTGATTCTATCGCTCTATTCCCCGAACTTATGGTTAATTGTACAGTTAAAAATTGGCAAGGGGAGCAAGTAGGTGAGGCTAGTCTAGAGCTTACAGTCGCCAAAGAAGAAACTGCTTCCCACATCGTTCATCGAGCTTTAGTCAGACAAATGGCAATGGCTCGTCAAGGTACAGCTTCCTCTAAAACTAGATCGGAAGTTCGTGGTGGAGGACGCAAACCTTGGAGACAGAAAGGAACAGGACGCGCTCGTGCCGGTTCATCTCGTTCTCCTCTCTGGCGTGGTGGTGGTGTCATTTTTGGACCCAAACCCAGAGATTTTAGCGTCAAAATGAACAAAAAAGAGCGACGTTTAGCCTTAAAAACTGCTTTCGTTGCTCGTCTAGAAGATTCCATTGTCGTAGAAAACTTTGCCGAACAAATCACCAAACCAAAAACTAAAGAAGTTATTGCTGCTTTAGAACGCTGGGGATTGGATTCAACCAGTAAAATTTTACTAATTGTGACAGATATTCCTGAAAATCTTCATTTATCAACCCGTAACATTAGTAACGTCAAGCTACTCAAAGCAGGTAATTTGAACGTTTATGATTTACTTAATGCAAAGCAAATAGTGGTTACTACTGGGGCTTTGGCAAAAATACAGGAGGTTTACGGTGAAAGAGTA---------------------------------GTGTCCGTTGGCATACTCGGTACCAAACTAGGCATGACCCAAGTATTTGAACCAGAAACAGGGAAAGCCATTCCTGTGACGGTTATTCAAGCTGGTCCTTGCACTATTACTCAAATTAAAACCAAAGAAACTGATGGTTACACCTCAGTACAAATTGGTTATCAAGAAGTTAAAGAAAAAGCTTTAAGCAAACCAGAATTGGGACACTTGAAAAAGTCTTCTGCCAATCCGTTACGCCATCTTAAAGAGTATCGTACAGATAATGTGGGTGAATACGAACTGGGTCAAACATTAGGCGCA---GCTTTGTTTGATAGTGGTGCATTGGTTGACATAAGTGGAGACACTATGGGTAGAGGTTTCGCTGGTTACCAAAAGCGTCATAACTTTAAAAGGGGGCAAATGGCTCACGGTTCTAAAAACCATCGTTTACCAGGTTCAACAGGTGCAGGTACTACTCCTGGTCGTGTTTATCCAGGTAAGAAAATGGCTGGACGTTACGGTGGGACTAAAGTAACCATTCGTAAATTACAAGTAGTGCAGGTTGACTCAGAGCAAAATGTACTACTCATAAAAGGTGCTGTTCCAGGAAAACCAGGAGCATTATTGAGCATTGCACCCGCCAACATAGTTGGAGCTAAA------------------------------------------ATGTTTATTTCGCAACAAAATACCGTTTTGTGGTTGAAAAAAAATCTTTTCAGCACTTGGTACAACACTATACTAACTATTGTCAGTGTATGGTTGATTTTTTTGGTTGTTTCAGGATTGATTAACTGGTCACTAACTACAGCACAATGGTCAGTACTTGATGCTAATTTTCGTCTCTTTTTTACTGGTCTTTATCCCCTAAAGTA---------TCTGTGGCGCACTTGGGCTACTTTAGGCGTTATTGTTGCTTTTAGTGGTCTTTCCTGGGGTTTACTAAATCATCAAGCTGCTTCTTTTTTTAATGCACGAATTCTCATTGTTCTGGGTATTATTGCTCTTACTTGTGCTATTATCGCTTTTCCTGCAGGAATTCAATCTAGTTTGATTCTTTTTGGAATGTTAATTTTACTAATTGTCAGTGCAGTTATTGGGCGACAAATCGGGCAAAAAATTCCTAGTTTAGTAACGTGGCTTCCTTTAATGTGGCTTGGTGCTTTCTTTATTAATTTGTGGTTACTATTGG---------GAGTGACATCTGTCAAACTGGACAATCTTAGCGGTCTAATTTTAACTATTTTGATTTCTGTAATCAGTATTGTCCTCTGCTTTCCTTTCGGCATTTTATTAGCGTTAGGTAGACGAAGTAAATTACCGATAATTCGCTGGTTATCGATCGCCTATATTGAAATTATTCGGGGTATACCCTTGATTGGGACTTTGTTTATGGCACAAGTTATGTTGCCTTTAGTATTACCTCCTGATATCAGACCAGATCGAGTCGTAAGAGCGATCGCTGGAATGACTCTTTATAGCTCTGCATATTTGGCAGAAAATATTCGTGGAGGCTTACAATCGATTCCTACTGGTCAAGTTGAAGCAGCTGAAGCATTAGGTCTTAACCCACTTTATACCCTTAGTTTTATTGTCTTACCCCAAGCTCTCAGAGCAGTTATTCCTAGCATTGTGGGACAGTTCATTAGTTTATTTAAAGATACTTCTCTCTTGGCAATTGTTGGCTTGGTAGACCTGTTGGGAATTGCCCAAAAAATCCTG---GCTAATCCCAAATTCCTGGGACGTTACGGAGAAGTTTACTTATTTGTGGCTGCTATTTATTGGTTGTGTTGTTACTCAATGTCCTTAGCCAGTAGAAAACTAGAAAATCAAACAACTCATCAT---------------------------ATGGAAAGATTGCCAGAAAATTTACAGCAACTTAAAGATAAAGTGGCAATTGTAACTGGTGCATCGCGAGGAATTGGTAAAGCCACAGCTTTGGAATTAGCTAGAGTAGGAGCAAAGGTAGTAGTCAATTATGCTCGATCTAGTGATGCTGCGGATGAGGTTGTAAAAACTATTGTTGGTGCTGGAGGAGAAGCTGTTGCACTTCAAGGTGATGTTTCGCAATCAGAACAAGTAGATAATTTAATCAAAGAAACTTTAGCCAAATATTCTCATATTGATGTGTTGGTCAATAATGCGGGTATCACTAAAGATACTTTAATGATGCGGATGAAGCTCGAACAATGGCAAGCTGTAATCAATCTCAATTTAACAGGGGTATTTCTTTGCACAAAGGCTGTTACCAAAACCATGTTAAAACAACGTAGTGGCAGAATTATTAATATTGCTTCGGTTGCGGGACAAATGGGTAATCCTGGTCAGGCGAATTATAGTGCTGCTAAAGCAGGAGTGATTGGGATGACCAAAACGGTTGCTAAAGAATTAGCTTCTCGCGGTGTTACAGTAAATGCGGTTGCACCAGGCTTTATTGCTACAGATATGACTCAAGATCTCAAAGGGGAAGATGAGATTTTAAAAATGATTCCTTTGGGTCGTTATGGAAATCCCGAAGAAATAGCAGGAATGATTCGTTTCTTAGCAGCAGACCCCGCAGCAGCCTACATTACAGGACAAACTTTTAATGTTGATGGCGGTATGGTAATGGCTATGAGCGTAGTTAGTCAAGTAATTCTCAAAGCAGACGATGAACTCCGCTATCCCAGTAGTGGAGAGCTAGCAGGAATCAAAAAATTTTTAAAAACTGGCGCACAAAGAGTACGCATTGCGGAAACTCTAGCAGCTAGTGAAAAGAAAATTGTTGATAAAGCTAGTAAAGAGCTATTTCGACTGCGTCCTGAATATCGTTCTCCTGGCGGTAATGCCTACGGACAAAAAGAGTACAATCAATGTATTCGTGACTTTGGTTGGTATTTGCGTCTTGTTACCTATGGTATTTTAGCAGGAGACAAAGAACCTATTGAAAACACTGGTTTAATCGGTGTTAGAGAAATGTATAACTCTCTTGGTGTACCAGTACCAGGAATGATTGATTCTATTCGTTGTTTAAGAGATGCTTCTATTGCCCTTTTAAGTAAAGAAGATGCACAAGAGGCTGCTCCTTATTTCGATTACATCATTCAAACCATGTCT------------ATGAAAAAAATTTTGCTAATCGGCAGTACAGGACAAGTCGGACAAGAATTACTCACAACTCTTCAGCCTTTGGGCGAATTAGTAACCCTAACTCGTCAACAACTCGATCTAACTCAGTCTGATGAGATTAAACCAGCTATTACCTCAATCGCGCCAGATATCGTAGTTAATGCATCTGCTTATACCGCCGTAGATAAAGCAGAAACCGATTCAGAAATGGCAATGGCAATTAACGCCGTAGCACCTAAAATTATGGCTCAGGCTACCCAAGAGATTGCTGCTAATTTGGTACATATATCCACAGATTATGTCTTTGATGGCAAACATCATACTCCTTATTTAGAAGAAGATGCGGTTAATCCTTTAGGCATTTACGGACAATCCAAATTACTGGGAGAACAAGGTATTAGTCAAAATAGCGATCGCTATATTATTTTACGCACCGCTTGGGTTTATGGCTCAAAAGGACATGGTAACTTTGTTAAAACCATGCTACGACTCGGCGCATCTAGAGAAGAATTAAAAGTAGTAGCAGATCAAATAGGCTCGCCTACTTGGTCTTATGATATTGCTGATGCGATCGCTAATTTAGTTAATCCCCATAAT------------CAAATTGCTTCAGGAATCTATCACTTTACTAATAGTGGGGTGGCTAGCTGGTATGATTTTGCTTTAGCAATTTTTGAAGAAGCAGCCCAGTTAGGTTTTCCTTTAAAAATCAAAACAGTTTTACCAATTACCACGGCTGAATATCCTACACCCGCAGCACGCCCTCATTATTCAGTATTATCCAAAGGTAAATATACTAAAGCTGTAGGTGTTTATCCTCCCTATTGGCAAGACTCTCTGCAAAAGATGCTCGTAGAATTACATTCGATGATC------------ATGAAAGTAATCCCAACGAAAATCAGAGATGTTCTGATAATTGAACCTCAAGTTTACGGCGACGATCGCGGTTTTTTTTTAGAGAGTTTTAATGCCCAAAAGTTTGGAAGCGAAACTGGTGTTACACTTGAGTTTGTTCAAGATAATCACTCTCGTTCTAGCCAAAATGTTTTACGGGGTCTACACTATCAGATACAGCAGCCTCAAGGAAAATTAGTTCGAGTGGTAGCTGGAGAAGTTCTGGATGTAGCGGTAGATATTAGAAAAAGTTCTCCTACTTTTGGACAATGGGTAAGTTGTCTTTTAAGTGCAGAAAATAAGAGACAGTTTTGGGTTCCTCCAGGTTTGGCTCATGGATTTGTAGTACTTTCAGAGACGGCAGATTTTCTTTATAAGACCACTGATTACTATGCACCTCAGTATGAAAGGTCTATCTTGTGGAATGATCCCGATTTGGGAATTGATTGGCAAATTGAAGCAGAGCCTATATTATCAGCTAAAGACCAATCTGCACCACCTTTAAAAAAAGCCGAGTTATTTTCT---------------------------------------------------------------------------GTGTTTAATAGACTCGCACAACAACACCGTCAATTTGTCAGTGACTTGGTAATGAATCTCCAAGCATTAGCGATCGCATTAGAAAATAAGGGTTATTTGGCATCTTGTTACACCTGTGGCAATCAGCTAAATAGTGCTTCTTTCATGGTTAGTTTAGGAGGCGATCATCTGATTCGTTTTTTAGTTTCCGACTACGGAATCACCTGGACAGAAATGAGAGACGACCGCGAATTGATGAAGCTAGAAGGTGCAGAAGCGATTAATCAGCTACAAGAGTTGGCAGATTTAATCAAATATCAACTACAACCCAGTCAATCTGTAGACAGTAATCAAAAAGAAAAGATTCAATCTGTCTTGTCAGAGATT---ATGGCAGTTCAATTACAACAAGCTTTAACCGTAGGTAAGTATTTGGTTACCCAACGTTTGCTAGGGCGGAAAAAATTCCCTTTGGTATTGATGCTAGAGCCTCTATTTCGTTGTAACCTAGCCTGTTCGGGTTGCGGAAAAATACAGCATCCCCCAGAAATCTTAAAACAAAATCTCTCTCCCGAAGAGTGCTTCGCAGCAGTAGAAGAATGTGGCGCACCAGTAGTTTCTATTCCTGGGGGAGAGCCTTTACTACACCCTCAAATCAATGAAATTGTTCGAGGATTAGTAGAACGCAAAAAATTTGTTTACCTCTGCACCAACGGCTTGTTGCTAGAGAAAAGCTTAGATAAATTTCAACCTTCTCCTTACCTAACTTTTAGTGTTCATTTGGATGGCTTAAAAGAACAGCACGATCGATGTGTGGATAGAGAAGGGGTCTTTGATAAAGCGATCTCTGCCATTAAAGCTGCTAAAAGTAAGGGTTTTCGTGTTACTACCAATACAACTGTCTTCGCTGGAGCAGACCCTCAAGAAATGCCAGAATTTTTCGATTTCCTTGAAAGCCTCAACCTTGATGGAATGATGGTTTCTCCTGGTTACAGTTACGCCTGGGCTCCCGATCAAGAAAGCTTTTTACAAAGAGAGCAAACTAAAGCTTTATTTAGAGAAATTCTTTCTCCTTGGAAATCAGGTCAGAAAAAATGGAATTTTAACCATAATCCCCTATTCTTAGAATTTCTTATGGGAGAACAAGATTTTGACTGTACTCCTTGGGGAAGTCCTAGTTATAGCGTATTGGGCTGGCAGAAACCTTGTTATCTGTTGAATGAAGGCTATTACAAAAGTTATAAAGAACTAATTGAAAAAACCGATTGGGATAATTATGGCAAAGCTAGCGGAAATCCCAAATGTGCTGATTGCATGGTGCATTGTGGTTATGAGCCCACAGCAGCCACCGCAGCCCTAGAACCCAATAATATGGGTAAAGCTTTGAGTAGTTTGTTTGGG------ATGCGAGTTGCGATCGCTGGAGCAGGTTTAGCTGGATTAGCTTGTGCTAAATACTTAGTAGATGCTGGACATACCCCAATAGTCCTCGAACGTCGTGATGTTTTAGGTGGCTTAGTAGCTGCTTGGAAAGATGAAGACGGTGACTGGTATGAAACAGGCTTACACGTCTTCTTTGGAGCTTATCCCAATATGCTCCAGTTATTTAAAGAATTGGGCATTGAAGACAGATTACAGTGGAAAGAACACACTTTAATCTTCAACCAACCAGAAAAGCCAGGAACTTATTCTCGCTTCGATGTTCCTGATATTCCCGCGCCCTTCAACGTCATAACTTCTATTTTGCGTAACAATGATATGTTGACGTGGGAGCAAAAAATTAAATTTGCCATAGGTTTATTTCCTGCTATTATCCGAGGACAGAAATATGTTGAAGATATGGATAAGTATTCTCTTCTAGAGTGGTTACGCAAGCAAGGTATTGACGATCGTGTCAACAGCGATATCTTTATTGCAGCTTCCAAGGCTTTGACTTTTATCGATCCTGATGATGTTTCAGCAACCGTTCCTTTAAAAGCTCTTAACAAATTTTTAAGAGAGAGGTACGGTTCAAAAGTAGCATTTTTAGATGGTTCACCCACGGAAAGATTATGTCAACCTTTGGTGGACTACATTACTGAAAGAGGTGGTGAAATAAGACTCAATGCACCTTTGAAAACAATCATCACCGATGATAGTGGTAAAGTGACAAGCTTTATCTTAAGAGGTTTGAATGGCGCACCAGATGAAGAGTTTAAAGCGGATGCTTACGTTTCTGCTATGTCTGTAGACCCTTTAAAAGCAATGCTTCCTCAACCTTGGCAGAACTTGGAATTTTTTCAAAAAATCAAAAAACTTGAAGGTGTGGAAGTAATTAATCTCCATCTATGGTTTGATCGCAAGCTAACTGACATCGATCAACTACTATTTTCTCGCTCATCTTTATTAAGCGTCTATGCTGATATGAGCAACACTTGTAAAGAATATGCTGACCCTAACAAATCAATGCTGGAATTAGTTTTAGCACCAGCAAAAGACTGGATTGGTAAACCTGATGAAGAAATTGTTGCTGCTACGATGGCAGAGTTAAAGAAACTTTTTCCTCAACACTTTACGGGAGAAAACACAGCACAACTTTTGAAATCAAAAGTAGTTAAAACTCCTCGATCTGTACAAAGAGCTTCCGCAGGTAGAGAAGGAGATAAACCAACTCAGAAAACACCTATTAGTAATTTTTATCTTGCAGGTAGCTACACTAGACAGGAATATTTGGGAAGTATGGAGGGTGCAGTACTATCTGGAAAGCTAGCTGCTCAAGCAATTGCTCAAGACTTTCCTGCTACCAAACAAG---AGCCAAAAGAAGCAGTTGCTATC------------------------------------------------------------------------------------------------------ATGGCTAATAGTCGTCGAGTTTCTCGCGTATCTTCACTAATCAAGCGAGAAGTCAGTCAAATGTTACTCAACGGAATTAAAGATGACCGTGTTGGGGCAGGAATGGTTAGTATTACAGATATTGATTTGTCTGGAGACTTGCAGCACGCCACAATCTTTGTCAGTATTTACGGTACAGAAGAAGCCAAAGAAGAGACAATGGAGGGTTTAAAAGCTTCAGAAGGCTTTGTCAGAAAAGAATTAGGACATCGTATTCGTTTGCGTCGTAGCCCAGAAATAACCTTTTTAGAAGATAGTTCTTTAGAAAGAGGGGACAAGATGGTGCATCTACTCAATCAAATCAGTCAAGAACGGGAAAGTAAGGGA---------------------------------ATGAATACTCCACCTAAACTTTATATTGCTGTTACCAGCCATGGTTTTGGTCATGCTGTTCGAGTCGCATCGGTAGCAGCCGAAATTAAAAAAATTTGTCTCGATTTAGAGTTAGTTTTTGCCACTACTGCACCACAGTGGCTATTAAAGTCTTATATTACAGATGATTTTATCTACCGTCCTCAAGTGTTTGATGTGGGAGTAATTCAAACAGATAGCTTAACGATGGATAAATCCGCTACCTTGAACAAAATGGCGGAAATCAAGGCTCAACAAGAAGCAATAATTACCCAAGAAGTAGAATTTATTCAGCAGAATAATGTGGGTTTAATCTTAGCTGACATTCCTCCTTTGGTTACAGAGATTGCCCAGAAAGCTAATATACCCTGTTGGATGATGAGTAATTTTGGTTGGGACTTTATTTATCGTCCTTGGGGAGAAGATTTTGCCGAAATAGTAGCCTGGATTACAGAATGTTATGAAAAATGCGATCGCTTATTTCGTTTGCCTTTAAATGAATCAATGGCTGCTTTCCCTGTGGTTACAGATGTCGGTTTAACAGGAGGAACACCCAAATATGGTATTGATGAGTTGAAACAAAAATTTGCGATTACCGCACCTCAAGAAAAAACAGTCTTACTCACTTTTGGCGGTTTAGGTTTACAAGCAATTCCCTATCAAAACTTAGAACGATTTTCTGATTGGCAGTTTATCACTTTTGATCGTCAAGCTCCCGATCTAGCGAATTTATTAAAGGTAGGAGGCTCGGCTTATCGTCCCGTTGATTTTATGCCTTTGTGTGGCAGAGTAATCTCTAAACCTGGATATAGTACCTTTGCCGAAGCTTTACGCCTCGAAATTCCCCTAGTATCTTTAACCAGAGAAGACTTTGCCGAATCTCCAGTTTTATTAAAGGGACTTCAAGATTATTCTGTCCATCAAATAATTAGCAATCAAGATTTTTTTGAGTCCGATTGGAGTTTTCTCTTAAATGATTTAACACCACCTCGAACTAAAATTACGTTACCCAAAGATGGTTCAGAAACTATTGCTAAAGAGGTAGTTAATTTTCTGAAAACA---------ATGGCATACTACCGCAAACGTCTTTCCCCCGTCAAACCTAGCGACCCCATCGACTACAAAGATATCGAGTTACTCAGAAAGTTCATCACAGAAAGAGGTAAAATTTTGCCTCGTCGTATCACTGGTTTAACAGCGCAGCAACAAAGGGATTTAACTGAGGCTGTTAAAAGGGCAAGATCGATTGCCTTATTACCTTTCATCAATAAAGAAGGAGTGGAAAAAGGAACGCTGATTGAATTTAGAGTCCAAGGAGAGCATCGTCTCGCAGTTGCCGACCACCCAGAAGGCAAAAAAGACTGGATAGTAATAGATAGTGAAGGACAATCTCATAAAATTCGTCCCCAACGAGTTGAATACACAGTTAATGGTAGTCTCTATCAACCGTCCGATATCCCCAGCTTTATCGATAACGTAGAGTCCTATCTCGATCCTGATAGCCTGGAAGTAGCCTGGGAAATTCTGATTGAGGATCATGAAGCGGTAACACCTCAAGAGCTATCAGAACTATTATTTTCTGAAAAAGAACCTGCTTCTTGTTATGCTGCTCATAGTCTTTTAAGCAGGGACAAAATTTATTTTAAAAAGAAAGGTGACGGTTATGAGCCTCGTTCGGCAAATCAAGTAGCAGAAATCAAGCATCAGCTAGAAGTACAAAATCAAAAAGAGCAAGAAAAAGAGCAGTTTATCGTTCATCTGCAACAAGCCATTAAAGGAGAATCAGTAAATTGGTCAGATAGCGAACGTATTCGCCTAGAGACTATTGCCAAAATAGTACTTTATCCCGACCAAAATCATCGCACCGCTCAGGAAGTATTAGCATCAGTAAATAAGAGTGCCGATCCACAAAAAGTCTTTTATTTGTTGGTACAAATTGGGTGGTGGAGCGAACACGAAAACTTGTTTTTACTCCGCAGTTCCTACCCCATTCACTTTCCTCAAAAGGTACTTAACGTGTCGCAATCTCGGCTTACCTCTCCTGTTAACGATTCTAATAGC---GATCGCTTAGACTTAACTCATTTAAAAGTCTACACCATAGACGACGAAAGCACAGAAGAAATTGATGATGGTCTGAGTGTGGAATATTTAGGGGAGGAGAAAACTTGTCGTTTGTGGATTCACATTGCCGACCCCACTCGTTTAGTCACCCCAGGAGATGAATTAGATTTAGAAGCTCGTCGTCGCAGTACCAGCTTATACCTGCCTACGGGAATGATTTCCATGTTCCCCACAGAGTTAGCCACAGGTCCTATGAGTTTGGTACAGGGTCAAGTTTGTTCTGCTCTCAGTTTCGGCGTTACTTTGGATGAATCTGGAGCAATCTTAGATTATGTAATCCGACCTAGTATTATCAAGCCCACCTATCGTCTGACATACCATGATGTAGATGAGATGCTAGAGCTAGGATTAACTAACGAGCCAGAAATTGCCGATCTGGCAAAATCAGCAAAGAAACGTAGAGAATGGCGCAAATCTCAGGGTTCGATTCAAATCCAAATGCCAGAATCTTCGATTAAGGTTAAAGAAAATGAAGAGATAACTATTGAATTGTTAGAAGGCTCTTTTTCCCGTCAGCTAGTAGCAGAAATGATGATTTTGACAGGGGAAGTTGCTGGAAAATACGCTAAAGAACATAATTTACCCTTACCTTTTCGGGGACAACCACAACCAGAATTACCCCCAGAAGAAGAACTATTGTTATTACCCGCAGGTCCAGTGCGTTATTGTGCAGTGCGTCGCTGTATGCCTCGCAGTGAAATGGGAACTACCCCCATGCGCCATGCTAGTCTAGGTTTAGATAGTTATATTCAGGTAACTTCCCCTATTCGTCGCTACACAGATTTATTAGCGCATTTTCAACTTAAAGCTCATCTTAGAGGTCATGACTTACCTTTTTCTCTTGATGCTTTACAGGAGATTCTTTACAGCGTTGGCACTTCTGCCTATGAAGCAACTCTAGTAGAGCGTCAAACTAATCGCTATTGGGGATTAGAATATTTACGGCGTAATGCAGATATTATTTGGCAAGCTCTTGTTCTTCGGTGGTTAAGAGAAGAAGATAGTCTGGGAATTATTTTGTTAGAAGATTTAGGTCTGGAATTACCCCATCGCTTTAATCGTGCAGTTAATTTAGGCGATCGCTTAGAAATGAAGGTCAGTTTAGTCGATCCTCATCGGGATGAAATTCGCTTTCAAGAAGCAATTAGTGCAAATTTG------------------------------------------------------------ATGCGCGTCTCTCTTAACTGGTTAAAAGAATTAGTAGATATCAACCTCGCTCCAGAAGAGTTGGGGCAAATTTTGACAATTGCAGGATTTGAAGTTGAGGAAATTGAAGACTTACGCACCTTTGCTGATGGGGTAGTGGTAGGTAAAGTCATTAAACGCGATCGCCATCCCGATGCAGATAAATTAAGTGTCTGTGAAGTAGATGTCGGCGTTGATACCCCGCTCAATATTGTCTGCGGTGCTTCTAATGTACGGGCAGATATTTATGTTCCTGTAGCCACAGTAGGGACTTATCTCCCCGCAGTGGACTTAAAACTCAAACCTACAAAATTACGGGGTGTTCCTTCAGAGGGTATGATTTGTTCTCTGTCGGAATTGGGTTTGGAGAAAGAATCTGAGGGAATACATATCTTTTCAGGT---GATATTAAACCAGGAGATGACGTGCGCCCTTTATTGGGACTGGATGATGTCATTTTAGATTTGGCTACCACCGCAAATCGGGCTGATGCATTGAGTATGGTGGGTATTGCACGAGAAGTAGCTGCTTTAACAGATGTAGAGGTAAGATTACCTGAAGCCGAAGCAACTAACCTCACAGAAAA------TAGTTCTCTTAAAGTAACAATCACTGAAACTCAAGCTTGTCCTGCATATATTGGAACAGTAATTGAAGGAGTAAAAATTGCCCCTTCTCCTGACTGGTTACAGTGGCGTTTGCAAGCGGGAGGAGTACGCCCGATTAATAATGTAGTAGATATTACTAACTATGTCTTATTGGAATGGGGACAGCCTTTACACGCATTCGATCAAGAAAAGTTACAACAGGTAGCAGAGAACCAAGATATAACTATTGGGGTGCGCTTTGCCACAGAAGGAGAAAGCCTCAAAACTCTGGATGAACAAGAAAGAAAGCTAGTTACGCAAAACCTCTTAATTACCGCCAATGACACACCAGTAGCTTTAGCAGGGGTTATGGGAGGAGAAACAACCGAAGTTGATGAAAATACTGTTAATGTGGTTTTAGAGGCTGCATTGTTCGATCCTGTGGCGGTACGTCGTTCATCCCGTAGTCAGGGGTTACGAAGTGAGGCTTCTACTAGATACGAAAGAGGAGTTAACCAAGTAGAATTAGACCATGCCTGTAGTCGTGCAGTTGCTCTTTTACGATCGATAGCTGGTGGTACTCCCGCAGCACAGTCAATGGTGGATCATCGTCCTGATTGGGA---TTCTATGGATGCGATTGAACTGCGTTTATCTCGAATTCATCAGTTATTAGGAGAGGTAGAAACAGAAGACGGTACAGGTTACATTTCTCAAGCAGAAGTATCAACAATTTTGACTGCATTGGGTTGTCAGTTAACTAAAA---GTACGGAAAAAGCAGATACTTGGTTAGTTAAAGTACCTCCCTATCGTTACCGCGATTTGGAACGAGAAATCGATTTAATTGAAGAAGTAGCTCGCCTTTATGGTTACGATCGCTTTTGTGATACCCTGCCAGACAAGACTGAACCTGGTTATCTCTCGGTAGAATATCAAATTCTCAATAAACTACGTAACGCTTTTAGAGGTGTGGGCTTAACGGAGTTGGTTCATTACTCTCTAGTCAAACCTACGGGAG---AAGAAGTAACTTTAGCCAATCCCTTATTTGCTGAATACTCCGCCCTGCGTACCGATCTAATTTCTGGTTTAATCGATGCTTTTGCATATAATCAGTCTCAAGGTAATGGTGGGTTAAATGGTTTTGAGATTGGTAGAGTATTCTGGAAAACTGAAGATGGTGTTGGCGAAGGGGATAAAGTAGCAGGAATTATGGGCGGTGCATTCTATCCTGAAGGTGGCTGGACATCTGGCGGAAAACCCCCTGCTTTAACCTGGTATGAAGCCAAAGGTATTTTAGATGGTGTATTTAATGTTTTGGGTTTAAATATTACCTATCGCGCCGATGATAGCGATTCTCGTTTACATCCTGGGCGTACTGCTTCATTGTGGTTAGAAGGAAAACAGTTAGGTATTTTTGGACAGCTACACCCTGAGTTGGTCAAACAAAGAGATTTGATTGATGAGGTGTATGTGTTTGAACTCGCTTTTGATAACTTAGCAACAGCTTTAAATCGGGAAAAAGTTACTACTCCTAAATTCCAAACTTATTCTGCTTATCCTGCTAGTCAAAGAGATTTAGCTTTTTTCGCTCCTCTCGATCTTGCTGTAACAGAGATTGAAAAAGTAATGACCAAAGCTGGAGGTAAGCTACTCGATAAGATAGAAGTGTTTGATGAATATCAAGGTAAAAATGTCCCTGAAGGACAGCGTAGTTTAGCCTTTAACTTAGTATATCGTGCCAGCGATCGCACTCTACAAGATAAGGATGTCGATCCCGTACATCAAAAGGTGAGAGATACTCTGGTTAAAAAGTTTGATGTCACTTTACGCAGTATGAAGTATTA-TTCATCAG--------AAGATCGCGTTATTACAGAAACGAAGAATACTTATGTAGTAGATTTGTCTATAGTCGTTCCCATCTATAATGAGGCAGAAAGCCTTACCGCATTAGTCAAGGCGATCGCTAATTCGGTAAAAGATACTTCTTTAAACTACGAAATTATTGGTGTTGATGATGGTTCTAGTGATGGTTCAACTCAGATACTAAGGGATATTGCCAGAGAGCGTAATGACCTCAAAGCAGTCATTCTTCGCCGTAACTATGGTCAAACTCCAGCTATGGCAGCAGGTTTTGAATGTGCAGAAGGTAAAATAATTATTACCCTTGATGGAGACTTACAAAATGACCCCGCAGATATTCCTATTTTACTAGCCAAGTTAGAAGAAGGTTACGATTTGGTCAGTGGTTGGCGCAAAAAAAGGCAAGACGCAGCTTTAACTAGATTGTTACCCTCCAAGATTGCTAACTGGTTAATCGCTAAAGTAACTGGCGTTAAAATTCATGATTATGGCTGTTCTTTAAAAGCTTATCGTGCTGAATTGGTTGCAGACATGAACCTTTATGGAGAGTTACATCGTTTTTTACCTGCATTAGCTTTTATTGAAGGTGCAAGAATTACAGAAATTCCCGTACGTCATCATCCCCGTCGTTTTGGTCAAAGTAAATATGGTTTAGGACGCACTATTAGAGTAGTCATGGACTTATTTACGATCTTTTTTATGAAAAAGTTTTTGACTCGTCCGATGCACGTATTCGGCTTATGGGGAATGATTTCTTTTGCTTTGGGTATTGCTACTGGTTTATATTTGACTGTAATTAAGTTCGTTTTTCAACAAGATATTGGTTCTCGTCCTCTACTTATTTTGGCAGTGTTGTTAGTTCTAACAGGAATTCAACTATTTTGCTTTGGTTTAGTTTGTGAGTTACTGATGCGCACTTATCACGAATCCCAAAGAAGACCAATTTATCGTATTAGAGATATTGTTGGTGGAAAAGGTAAT---------------------ATGCGCGTTGCAATCGTAGGAGCAGGACTAGCAGGAATGGCAACAGCGATCGATCTAGTAGATGCTGGTGCTGAAGTAGAAATTTTTGAATCTCGTCCCTTTGTGGGAGGTAAAGTAGGTAGTTGGGTAGATGGCGATGGCAACCATATTGAAATGGGTTTACACGTCTTCTTCGGAAACTACTACAATCTATTTGCTCTAATGGAAAAAGTAGGCGCAATTGATAATTTACGCCTAAAAGAACACACCCATACTTTCATTAACGAAGGGGGAAAAGTCGGTGAGTTGGATTTTCGCTTTCTGACTGGCGCACCTTTTAATGGTTTAAAAGCTTTTTTTACCACCTCTCAATTATCTGCTGCGGATAAGGTTTTTAACTCTCTTGCATTGGGTACAAGCCCTGTAGTGCGCGGATTAGTAGATTTTGAGGGTGCAATGAAAACTATCCGCGATCTAGATCGCATTAGCTTTGCAGATTGGTTTCGCTCTCATGGGGGTAATAATAACAGTCTGCGGAGAATGTGGGACCCCATTGCCTACGCGTTAGGATTTATCGATACAGAAAATATCTCTGCACGCTGTATGTTAACCATCTTTCAGTTGTTTGCTACTAAAACAGAAGCTTCTGTGTTGCGGATGTTGGAAGGCTCTCCACAGGATTACCTTCATACACCTATTGTTAATTACCTTGAAGAGAGAGGGGCTAAAATCCACACTCGCCGTCGCGTTAGGGAAATTCTTTTTGATT---CAGCAGATCGAACCAAGGTAACAGGAATCGTCGTAGCTAACGGTGAAACAGAATCTACTATTACAGCCGATGCTTATGTCTGTGCTTGCGATGTCCCAGGAATTAAAAAGGTAATACCCCAAGAATGGCGCAAATGGTCTGAATTTGACAATATTTACCAGTTAGATGCTGTTCCTGTGGCTACAGTACAATTGCGCTTTGATGGTTGGGTAACAGAATTACATGATGCGGATAAACGCGAACAATTAGAACGAGCAGAAGGCATTGATAACTTACTTTATACCCCTGATGCCGACTTTTCTTGTTTTGCCGATCTCGCACTAACTAGCCCTGGAAACTTCTATAAAGAAGGTGAAGGATCCCTATTACAATTGGTGTTGACTCCAGGCGATCCCTTTGTCAAAGAAAATAATGATGCGATCGCAGATCGCGTTTTAAAACAGGTACATAAGCTGTTTCCTTCCTCTCGCAACCTCAATATGACCTGGTATAGCGTAGTTAAGCTGGCTCAATCTCTTTATCGAGAAGCTCCAGGAATGGATCCTTATCGTCCACCTCAGAAAACTCCTGTCGAAAACTTTTTTCTTGCAGGGAGTTATACCCAACAAGATTATATAGACAGTATGGAAGGTGCAACCCTCTCTGGAAAACAAGCAGCCAAAGCCATTTTAGATTGTGCAGAAGCTCTCAAACAGTTATCAGCGATCTAC------------ATGCCATCTTCTATCGTTACTATTCAAAAAAAAGACGACCATACTCAAAAATTAGTGATTGTTCCTCCTAGTAATGGACTGACTTTAACAGGAAATGTTTCCATTCCAGGAGATAAATCGATATCTCATCGTTCTTTAATGTTTGGTGCGATCGCTGAAGGAGAAACTGTTATCGAAGGGTTATTGGTGGGAGAAGACCCCCAAAGCACCGCCAAATGCTTTAGACAGATGGGAGCAACAATATCCCCTTTAAATCCAGAAAAAGTAATAGTCCAAGGAATTGGCTTAGGAAATCTCCAAGAGCCAACAAATATTTTGGATGTTGGAAATTCAGGAACAACAATTCGTTTGATGTTAGGATTACTCGCATCTATTAGCGATCGCTTTTTTACCGTTACAGGGGATGATTCTTTGCGATCGCGTCCGATGTCCAGGGTAGTTGAGCCTTTACAGCAGATGGGAGCAACTATTTGGGGAAGAAACAATGATTCTTTAGCACCTTTGGCTATTAAAGGACAAAAACTGCAAGCAATACACTATATGTCCCCCGTAGCATCGGCTCAAGTGAAATCTTGCATTTTACTTGCTGGTTTGATGGTAGACGGGAAAACTACTGTTACCGAACCTGCTTTATCGAGAGATCACAGTGAAAGAATGCTCAAAGCTTTTGGTGCAGAATTAGAGATTGATTCCCAAACCCACAGCGTTACTCTTACAGGACAGCCCACCCTCAGAGGACAAAATGTCATTGTACCAGGAGACATTAGTTCGGCTGCATTTTGGTTAGTAGCTGCTGCAATTGTTCCTGATTCAGAGTTATTAATTACCAATGTCGGAGTTAATCCCACCCGTACGGGGATTTTAGAAGCCTTAGAAATGATGTCAGCCGATATCACCAAGGAAAATGAAAGGATAGTAGCAGGTGAACCTGTAGCCGACTTACGAGTTAAACACGGTA---AACTAACAGCCTGTACCATCGAAGGGAGTATAATCCCTCGCTTAATTGATGAAATACCCATTCTAGCGGTAGCTGCTACTTTTGCTGAGGGAACAACAGTGATTAAAGACGCTGCGGAATTACGAGTCAAAGAAAGCGATCGCCTAAAGGTAATGGCGACAGAATTAGGTAAAATGGGAGCAAAGATTACCGAACTCCCTGATGGCTTGGAAATTACAGGAGGTACAACCCTAAATGGTGCAGAAGTAGACACTTATACCGATCATCGGATTGCTATGAGTTTAGCGATCGCTTCTCTGATGGCTCAAGGTGAAACTACGATTCATCGTGCTGAGGCTGCATCTATCTCTTACCCGATGTTTTTTGAGACTTTACAACAAGTAATCAGTAGT------ATGAATAGCAATTTATTGAATCGCGAATTTGCCACTTTTCAACCTCAAGGTTACTTGAGTGCAGCTAACGCTAAAGAATTTTTACAACAACTAACCGAGGCTGTTGAGACATCAAATAATCCTTCCATACTCATAGATATGAAAGAAGTTGAGTTTATGGATAGTGCAGGTTTAATGGCTCTGATTGAAGGATTTCGCTTTGCTCAAGAGATGAAACGCAATGTTAGTATTTGCTCTGTAGCTCCCTCCGTAAGAATGCTTTTCGAGCTAACTCAGCTAGATAATGTGTTTAACATTTTTGACAGTCAGGATAGCTTTGTCGCCGAAGCTGTGGCAGCA---------TTGTCCAGTATATTAAAAGATGCTAGTCCCACTACAAAAAAGTACGAGGAGCATCCTGCTGTGACGATCGCCTTTGACCAACTAATTTCCCCCGAAATCAATAAACCTGCTCGTTATCTGGGAAAAGAACTCGGAGCGAAGCATAAACCTTGGGATTCGGCTACTATCCGTTGGGTTTTAACCTATCCCGAAGTTTATGAGGTAGGTGCTTCCAATCTGGGTCATATTATTCTCTACAATATTATCAATGCCCAGCCTCGCCAACTTTGCGATCGCACTTATCTGCCAGCGAAAGATTTAGCAACTAAATTACGAGACACCAATACACCTTTATTTGCCTTAGAATCAAAGCGATCGCTACAAGAATTTGATATTTTAGGCTTTAGCCTTAGTTACGAGCTAGGAGCAACTAATATCCTAGAAATGCTCGATCTAGCTCAGATTCCCCTCACTTGGCAGAAAAGAGAACAAGG---------GGATTACCCTTTAATCTTTGCAGGGGGACAAACTGCAACTTCTAACCCCGAACCATACTCAGACTTTTTCGACTTTCTGGTTATGGGTGATGGAGAAGAATTATTACCCGAAATTGGTTTTGTCTTAGAAGAAGGAAAAACAGCAGGATTAAGTAAAGAAGAGTTATTACTTGATTTAGCCCAAGTTCCAGGGGTTTATGTGCCAAAATTTTACGATATGTCAGAAGATGGCTCGGTACATCCTAATCGAGATGATGTACCCAAGAGAATTTTACGACGCGTAGCTACCCCCATTCCTGCCTATTCTATCGGCTTGGTTCCCTATGTCGAAACAGTACACGATCGCTTGACAGTAGAAATTAGAAGAGGTTGCACCCGTGGCTGTCGTTTTTGCCAGCCAGGAATGTTAACTCGTCCTGCAACAGACGTAGAACCTGAAAAAGTAGTAGATGCTATTGAAAAAGGAATGCGGACTACTGGTTACAACGAGTTTTCTTTATTATCTCTTAGCTGCTCCGATTATCTAGCTTTACCTGCGGTAGGTATGGAAATCAAAAACCGTCTTCAAGAAGAGAATATTTCCCTTTCTTTACCCAGTCAACGGGTAGATAGATTTGATGAGAATATCGCTAAGATCATCGGTGGTACGCGTAAATCTGGCTTAACCTTTGCTCCTGAAGCTGGTACACAGAGAATGCGAGATGTCATCAATAAAGGCTTAACCAACGAAGAATTATTAAGAGGAATTAAAATCGCCGTTGAACAAGGTTGGAGCAAAGTAAAACTCTATTTCATGATTGGTTTACCAGGAGAAACCGATGTCGATGTGTTGGGTATTGCTGAAACAGTACGCTGGTTACGCAGAGAATGTGCCAATCTAAGCAATAAACGCCTCAACTTTAATATCACAATCTCTAACTTTACTCCCAAGCCTCATACTCCCTTTCAATGGCATTCCGTATCTACTAGCGAGTTTTTACGTAAGCAAGATTTACTCAGAGAAGAATTTCGCCGTATCAGGGGAGTCAAGGTTAACTATACCGATGTGCGTATTTCCGCTATGGAAGATTTTGTCGGTAGAGGCGATCGCAGATTAGCAGGTGTCGTGCGTCGCGCTTGGGAATTAGGCGCAGGTATGGATTCCTGGTGGGAAAGCTTAGATAATGCCTTTGCAGCTTGGGAACAAGCGATCGCTGAAGCCGATCTTACCTGGAAATATCGTCAGGTAGAAAACGGTGAATGGAACTTATTTAAGGAAGAAGGACAGAGGATTGAGGAACAAGGAATAGAAACAGAAGTTG---------------------------------------------------------------------------------------------------------------------------------------------------------------------------------------------------------------------------------------------------CGTTAAACGATGCTTTGGATGCACCCTTACCTTGGGATCATCTCAATACGGGTATTGATAAAGAATGGCTCAAAAAAGACCTTCAAAAAGCTTTGGACGCTGCAACAGTACCAGACTGTGCCTTTGAAGGTTGTTCCCATTGTGGTATTTGCGGAACAGATTTCGGTCATAATATTGTAGTCCCCGCACCGCCCATACCCAACTTTGAAGGGCACTTTAAACCAGACATTCACAAAGAACAAAGAATGAGAGTTTGGTTTGGGAAAAAAGGAGAAATGCGCTTACTTAGTCATCTGGACTTGGTTCGTTTATTCGATCGCGCTATCCGTCGTGCTGCCATTCCTATTTCCTTTACTGGGGGATTTCATCCTGGCCCTCGTATTGCGATCGCTAATGCTTTATCTTTAGGTATTACCAGTAGCGGGGAAATTGCCGATTTTGAACTGAAAGAAGATATTGAGTTAGAGGAATTTAAAAATAAATTAACGGCTCAGCTACCTTCAGGAATTCCTATTTATCGTGTTGAAGAAATTGGTGTTAAATCACCCTCTGCAACTCAAATTTTAGAACAAGCAGAATACTTAATCACTGTAACCACTAGCGAAAAT------AATAGCCCTGAAAATTGGCAACAATGGATTGAAACTATGAAAACTCGCTCAGAAATTATTTGGGAAAAAACCACTAAAAAAGGAAGAAAACAACAAGTTAACTTATGCGATCGTTTGTTTTCTTTAAAAATAGAAAC------T---------------------ATTCAACCAGATAAATCTGTAGTTTTACGCTATCTTGGTAGCTGTCGTAATGACGGTACCAAAATATCTCCCGACAATATTATTTATATGTTAGAAAAAGTAGCAGATCAAGAATTTGAACTACTACAAGTACATCGTCAACAACTGATCTTAAATTCT------ATGTTTACTGTATCTACTCGACGT---TGGT---TTTTTTTGATAGCTACGGGAATTGCGGTAAATGCGATCGCTATTTTTCCCGCAAAAGCACAACTAAGACTTTATAACCCGACATCGATAGCTTCAGATAAAGAAATAGCGGATACTCTCACAGAAAAAGATATCCCCACAGGAGAAGGTGGTTTTGCTCGCGACTACTATGTGGAACTACAAAAAGGCGATCAAGTAGCGATCGATCTCACTTCTGATGAGTTTGATACAATGCTGATGCTAATTGCTGAAGATGGCTCTACCGTAGCCGAAAATGATGATGGTCCTGATGGTTCAACTAACTCTCTATTATTTTCTCGCATTGCCGAAAATGGTAACTACATAGTAAGAGTTCGCGCTTTTGGAGAAACCAGTGGTGGTAAATTTAATCTCAAACTAACTCGCCTTAAATCCGTGAATAAG------------------ATGCGTGTTTTTCTTACAGGAGGTACTGGATTTATTGGTGCTAATTTGGCTCGTTTATTATTACAACAAGGCTATAAGGTAACAACTTTGGTACGTCCTGATAGTTGTTTATATAATCTGCAATCTTTAGATGTGGAGCTTGTTGAAGGAGATTTAAACGACCCTGGGCTTACCTCTAAAATGCAAGACTGTCAGGTATTATTTCATGTCGCAGCTTGTTATTCTCTATGGCAACGCGATCGCCATTTACTCCACCACAGCAATGTTTTGGGTACACGAAATATTCTCAGATGTGCCAGAAAAGCTAATATAGAGCGTACTGTTTATACAAGCTCTGTAGCTGCTATCGGAGTCGGCAAAAATGGTCAATCTGTAGATGAAACCCATCAAAGTCCAGTAGCTAGACTAATTGGATACTACAAAAAATCTAAATATTATGCTGAACAAGAGGCGATCTCAGCTACTCGATTAGGACAGGACATTGTAATTGTTAATCCAACTACTCCAATCGGTGGCTGGGACATCAAACCCACTCCTACGGGAGAAATAATAGTACGTTTCTTGCGTCGTAAAATGCCTTTTTATGTGGATACTGGCTTAAATCTGATTGATGTTCAAGATGTTGCTTGGGGACATTTATTAGCCTTGGAAAAAGGACGAACGGGCGATCGCTATATTTTAGGGAATAAAAACTTAACTCTAAAACAAATTCTCCATAAATTAGCTCATATTACAGACTTAAAAGCACCCAAAAATCAAATTCCCTATTGGATTCCCTACGCTGTTGCTTGGATAGATGAAAAAATACTGGCATCTTTGGGTAAAAAACCCAGTATCTCTCTTGATGGAGTTAGAATGTCACGGCAAAAAATGTTTTATAACCCAGATAAAGCAGTTACTCAGTTAGGCTTACCTCAATCCTCTATTGATATGGCATTAGAAAACGCTGTTCATTGGTTTCAACAATCAATACCA------------ATGTCAAAAGATCGAGCTAAAGATGTGCAGGTATTTCCCGTTGCAGATGATACTCGCGTACTGCGATCGCGTACTTGGGATCGTTTAAAATTTGAAATAGAATATTCTTTGCAAAAAGGGACTACAGCTAATTCTTATCTTATTGAAGGAGATAAAAAGGCTTTAGTTGATATTCCTGGAGAATCGTTTACAGATATTTTTCTCAATGCGCTAAAAGAAAGAATCGCTCCACAACAGCTAGACTATATTATTCTGGGACATATTAACCCTAATCGCGCCAGTACTTTAACCAAGCTGCTAGAAATTGCGCCTCAGTTAACTATTGTTTGTTCTAATCCTGCTGCGATTTCCTTACAAAAAATTCTGGAAGACCAAG------------------AATTAAA------TATCACAGTCATTAAAAAAGAGGATACTCTCGATTTAGGTCAGGGTCATAATCTAGAATTTATCTTGACTCCTAATCCTCGTTATCCAGATTTGATGTGTACTTACGATCCTGTTACGGGGGTATTATATACAGATAAATTGTTTGGAATGCACGTTTGTGGCGATCGCGTTTTTGATGAAGGCTGGACAGTAGATACTGAGGATCGTCGTTACTATTTCGATTGCATTATGGCTCCTCACGCCAAGCAAGTTAAAACCGCTTTAGAAAAAATCGCCGAAAAATCAGCCAAAATATACGCTGTAGGTCACGGATGTTTAGTAAAATACAGCTTGAAAGAACTAACAAGCGATTATCAAACCTGGCTGAGTAATCAAAAAGAGCTTTCTATTAGCGCAGCTTTAATCTACGCTTCTGCCTATGGAAACACTACTACTATAGCACAGGCGATCGCAAGAGGTATTAGTAAAGCAGGAGTTAGGGTAGAATCAATTAACGCAGAATTTGCCGACCCCGATACTATTAAGCAAGCAGTGGAAAATGCTAGTGGTTTTATCATGGGTTCACCTACTTTGGGAGGACACGCACCCACTCAGATACAAACCGCTTTGGGGACTGTGTTAGCCAACACCAATAAAACCAAATTAGCTGGGGTATTTGGCTCTTTTGGCTGGAGTGGTGAAGCCATTGATATCTTAGAAAGTAAATTCCGTAACGCTGGTTATAGCTTTGGTTTTGAGCCGATTAGAGTTAAATTTAAGCCCACCGATGCTGTTTTGAAATCCTGTGAAGAAGCAGGGACAGATTTTGCTCAAGCTTTGAAAAAAGCCCAACGCGCTCGTAAACCAA------AAACCGTTAGCGGAACATCACAAACAGCACGTACCGAACAAGCATTAGGTAGAATTGTCGGCTCATTATGTGTTGTCACCACCAAACAAGAAGAACTTTCAGGAGCAATGTTAGCCTCTTGGGTATCCCAAGCCACCTTTAATCCTCCTGGGCTAACCATAGCAGTTGCCAAAGAAAGAGCGATCGAGTCTTTATTGCACAAGGGTAATTCTTTCGTCTTAAATATTCTTCAGCAAGGAAATCATATTGGTTTGATGAAGCAATTTTTAAAACCTTTTGCACCAGGAGAAGATCGTTTTCAAGATGTGGAGTTAGAAACCGCAAATAACGGTTGTCCCATTCTTAGTGATGCCTTAGCTTATGTAGAATGTCGTATTGCTAATAAAATGGAGTGTGGCGATCATTGGTTAATTTACGCTACCGCAGATCTAGGCAAACTTTTACAATCTGAAGGTGTTACCGCCGTTCACCATCGCAAATCAGGCGATCGCTAT------------------------------------------------------------------------------ATGCAGGATATTAACAATCTGAGTTCTAAATTGAAATCAGAATCAGAAAAAAATCAACTCAAACTGATTCCTCAGCTTGTGGAAACTGGTGAGTCTGGATACCAGTCTTTAATGATATGGATGTCTTCTTGTCAAGGTAATC---CTGTAAATCTAGCTATAGGCAAAGCTTATCAAGCTCTTTATCAAGCCAATACTCCCGAAACCAAGAAATTTTTGCAAACCAATTTTCCCCAGGGCGTTGTTCCTTTGGTATCAGATAAAAATATTGACTACACTAATCTGCAACAGCTTCTAGCACAACAAGATTTTCAGCAAGCAGATGTAGTCACTATTCAAAAATTATGTGAATTAGCAGGCTCTTCGGCTATGGAGCGCAAATGGCTCTATTTTACGGAAGTAAGTAGTTTTCCTATTACCGATTTACAGACAATAGATTGGTTGTGGCGGGTTCACTCAGAAGGTAAATTTGGATTTTCCGTACAAAGAAAAATCTGGATTTCTGTAGGTAAAGACTTTACTAAACTTTGGCCAAAAATTAAGTGGAAAGATGGTAACAACTGGACTCGCTACCCTAATGAGTTTATTTGGGATTTAAGTGCGCCTCAAGGTCATCTTCCTTTATCTAACCAGTTAAGGGGAGTGCGGGTTATCAACGCTATTTTAAATCATCCAGCTTGGTCTAAACAA------------------------------------------------------------------------------------------------------------------ATGGTTGCTGAAAGAACTGTACCCAAATTTGACCGCTCCTCTATCAAAATTACTAAAGAAGAAGGTTTAATGCTCTATGAAGATATGGTTTTAGGACGGTTGTTTGAAGATAAGTGTGCTGAGATGTACTATCGCGGTAGAATGTTTGGCTTTGTCCATCTTTATAATGGTCAAGAGGCTGTTTCTACTGGTGTAATTAGAGCTTTGCGTCGTGATGAAGATTTTGTAAGTAGTACTTATCGCGATCACGTTCATGCTTTAAGTGCTGGTGTTCCCGCAAGAGAGGTTATGGCAGAGCTATTTGGAAAAGCAACAGGCTGTAGTAAAGGTCGTGGTGGTTCGATGCATATGTTTTCGGCAGAACACAATCTTTTAGGAGGTTATGCTTTTGTTGCCGAAGGTATTCCTGTAGCAATGGGCGCAGCATTCCAATCTAAGTATCGTCGCGAAGCTCTCAAAGATAATAATGCAGATCAAGTAACTACTTGTTTCTTTGGTGATGGTGCAAGTAACAATGGTCAGTTTTTTGAATGCTTAAATATGTCCGCATTATGGAAACTGCCGATTATTTATGTAGTAGAGAATAATAAATGGGCGATTGGCATGGCTCACGATCGCGCTACTTCTCAACCAGAAATTTATAAAAAAGCTAGTGTCTTTGATATGGAAGGCTATGAAGTAGACGGGATGGATGTCTTAGCTGTACGTGATGTGGCTCAAAAAGCGATCGCTCGCGCCCGTGCTGGAGAAGGACCTACTCTGATTGAAGCTCTAACCTATCGTTTTCGCGGTCATTCCCTCGCCGATCCTGATGAATTGCGTTCGGAAAAGGAAAAAGAGTTTTGGGCTTCTAAAGACCCAATTAAGAAGCTAGCAAAAGATCTAACTAATATGGGTTTGGTGGTGTCAGAAGAATTAAAAGCGATTGAGGAGAAAGTACAGGCGATCGTTAATGATGCTGTAGAATTTGCGGAAAATAGCCCCGAACCCGATCCTGATGAATTGCGTCGTTATGTTTTTGCCGAAGAC---ATGTCTGTTGGTTATCTTGCCCTAGTGCTTCATGCCCACCTTCCATTTGTCAGACATCCTGGAAATGATTATGTCTTAGAGGAAGAATGGTTATTTGAAGCTATTACAGAAACTTATGTTCCCTTGCTACAAGTTTTTGAAAACTTAAAGCGAGATGGTGTTGATTTCAAAATGACCATGAGCATGACACCTCCTTTGGTGTCGATGTTGAGAGACTCTCTCTTGCAGGAACGATATGATGAACATTTAGCAAAACTTCAAGAGTTAGCAGAAAAAGAAGTTGCTCACAATGAACATAACGGTCATATTCGTTATCTGGCGGAGTATTATGCTAACTCTTTTAGTCAAATTCGTCACACTTGGGAGAGTTATGACGGTGATTTGGTAAAAGCTTTCAAACAGTTTCTTGATAGTAATAATCTGGATATTATTACTTGTGGGGCTACTCATGGTTATCTTCCTTTAATGAAGATGTATCCTGAAGCTGTTTGGGCTCAAATTCAGGTTGCTTGCGAACATTATGAGGAAAATTTTGGTTGTCCTCCTAAAGGTATCTGGCTGCCTGAGTGCGCTTACTATGAAGGTCTAGAGAGAATGCTCGCTGATGCGGGTTTACGCTATTTTTTAATGGATGGACATGGACTTTTATATGCTCGTCCTCGTCCTCGTTTTGGGGCTTACTCGCCTATTTTTACGGAAACTGGTGTAGCTGCTTTTGGTCGTGACCATGAATCTTCTCAACAAGTATGGTCTTCTAAAGTTGGTTATCCTGGGGCAGTAGAGTATCGGGAATTTTATAAAGATTTGGGCTGGGAAGCAGAATATGAGTACATTAAGCCCTATATTATGCCTAACGGACAAAGAAAAAATACTGGTATTAAATATCATCGCATCACTTCCAAAGATGG------AGGAGATAAAGCTCTTTACGATCCCTATTGGGCGAGAGAGAAAGCAGCAGAACACGCTGCTAACTTTATGTATAACAGGGAAGAGCAGGTCAGGCATTTAGCTGGAGTGATGAATCGACCACCCATTGTGGTTTCTCCTTATGATGCTGAATTATTTGGTCATTGGTGGTATGAAGGTCCTTGGTTTATCGATTTTCTCTTCCGTAAGAGTTGGTACGACCAAAATACTTATGATATGACTCACCTGTCGGATTATTTAATAGGTAATCCTACACAACAAGTATGTCATCCTTCTCAATCTAGTTGGGGTTACAAAGGTTTTCACGAATATTGGCTCAATGAAACCAATGTTTGGGTTTATCCCCACCTGCACAAAGCAGCAGAAAGAATGATTCAGCTAGCAAAACGCGAACCCAAAGATGAATTAGAATGGAAGGCTTTAAATCAAGCAGCTAGAGAGTTGTTATTGGCACAATCTTCCGACTGGGCATTTATCATGCGTACTGGAACAATGGTACCCTATGCTGTTCGGAGAACACGATCGCACTTATTAAGATTTAATAAGCTGTATGAAGAAATCTTGGCAGGTAAAATTGATTCTGGTTGGCTGGAAAAAGTTGAAGCAGTTGATAATATTTTCCCCAGTATTAACTACCGCGTTTATCGCCCCCTG------------------------------------------------------------------------------------------------------------------------------------GTGAGTTTTCTCAAATTACTTTTATTTGTAGATGATCGTCCCGCTCACAGAGAAAATATTAGGTCTATTCGAGGCTATTTAGAAAGCTTACAAGCTGAAAACTATTTTGAGTTAGATATCATTGAAACAAGAAAGCAACCCCATTTAGTAGAGCATTTTAAGCTAGTAGCTACTCCAGCCCTAGTTAAAATTGCTCCTTCCCCTAAGCAAACTCTTGCAGGTAGTAATTTAGTAGCTCAACTGGAAGAATGGTGGCCCAGATGGAAAAACTCTCTGAAGGAAGCTCAAGAAAATTCGGCTTCTCAGTTAAAAAATAGTGACACAGT---------------AGTCTCTAAAAAAAGCTCCTCTAGTAACCAATCTGTTTTCTATGATGAGAAATCTCTTCGTCTCTCTGATGAAATATTTCGTTTACAGCAAGAAAAAGAAGAATTAAAAGAACAATTAAATTTCAAAGATCAAATCCTTGCTATGTTAGCTCATGACCTTCGTAGTCCTTTAACGGCTGCTTCTTTGGCAATGGAAACTTTGGAGTTATCAGAATCTTATGAAGCTAGTGAGCAA------AAGC------GTAAATTACGGAAACAGCTTTTCAAACAATCTCGTAAGCAGTTTGGTATTATGAAGCGGATGATTACTGAGTTATTAGAAACTTCTCGTAGTGTAAGTGCCAAACTAGAAGTTAGACCACATAAATTGAATTTAAGAGATTTATGCCTCGAAATTATTAGTCAATTTAGAAAACAAACTACAGTAAAATTTCAAACAATAGTACAGGATATTCCGCAAGATACACCTACCGTCTATGCAGATGAAGAGTTATTACGTCAATTGTTGGTCAATTTGCTAGACAATGCTCTTAAATATACTCCTGAAGGTGGTGAAATATCTCTGTCAATACTGCATCGCACCAGCCAAAAAGTTCAAGTAAGTGTTTCTGATACAGGTCCAGGAATTCCTCCAGAAAAACAAGAGCGTATTTTTGAAGGGCATTTTCGCTTACAAAGAGATGAAGCACAAGAAGGTTATGGCTTAGGTTTAGCACTGTGTCGTCGCATAGTTCACGCTCATTATGGTCAAATCTGGGTAGATAGCTCACCTAATAGTGGTAGCTCTTTTCACTTTACTTTGCCTGTTTATCGT------ATGATGCAAATAATATTTTTCGGTACACCTCAGTTTGCTGTCCCTACTTTAGAAGCTTTGATTAAACATCCCGATTTGAAAGTTATAGCAGTAGTTACTCAGCCAGATAAAAGAAGGGGTAGAGGAAATAAAACAATCCCCTCTGCGGTTAAAAAAGTGGCAGTAGAACACAATATTGAAGTGTGGCAACCTAAAAGTGTCAAAAAAAATCGAGAAACTTTAGATAAACTGCAACAAGTTCAAGCAGATGCTTTTGTGGTAGTAGCTTATGGACAAATATTGTCTCAAGAAATTTTAGACTTGCCAAAATTCGGCTGTATTAATGTTCATGGCTCGCTTTTACCTCAATATCGTGGTGCTGCGCCGATTCAGTGGAGTCTTTATCATGGGGATGCTGAGACAGGAATTACCACCATGTTGATGGACGAAGGTTTGGATACGGGGGATATGTTGCTTAAAGCACAAATTCCGATTAATTTACTAGATAACGCTGTGGATGTCGCGATTAAGTTGGCAAATCAAGGTGCGGATTTATTAATTGAAACTCTTCAAAAGTTAAAAGCGAATACTATTACTCCGACACCTCAAGATGATGCACTATCTACTTATGCTCGTTTAATTGAAAAATCTGATTATAAAATTGATTGGCAACAAGAGGCTTTAACTATCCACAATCAAGTGAGAGCTTTTTATCCTAGCTGTGTAACTACTTTTCGAGAACAACAGCTTAAAGTTAAAGCTACTGTACCTTTAATAGAGTCAAAACTGGATTTATTGCCATCAGAGTGTCAAGTCATTAAACAAAAGTGGCAAGATTTAGTAAACTTATCTGGTAGTAATGGAGAAGTGGTTGCGATATTGAAAAATTTGGGTGCAGTTGTTCAAACAAAAGCAGGTTTGTTGTTGCTTAAGGAAGTGCAACTTGCAGGTAAAAAAGCGCAATCAGGTTGGGATTTTGTTAATGGAATGCGAGTTACCGAAGGAGAAAGGATGAATGAAGAAGAA------------------------ATGCATCACGCTTCGATTCGTACCGCTAATATTCATAGAGCGATCGCATTCTATGAGTTACTGGATTTTACCGTTGATGAACGTTTTACCACAGGTTATACTCTAGCCTGTTGGATGACAGGAGTAAACGGTAGAATCGAGCTTATTCAAATACCAGAACCTAAACCAGCCCCCGATGCTTTTAACGATGAGCATTATGTGGGGTATTATCATCTTTCTTTCGATCTTACAGAGATTACCCCCGATTTGCCCTCTTGGTTAGCTGATTTTCGAGCCAAATACACCGCAGCAATGGCAGATAATCCTAACTTAGATCTTCCCCTCAAAGTATTGTTAGAACCTACTCAACAAGCGATCGGCGATCGTGTTTATGAAGTAGCTTTTATTGCTGATACTGATAATTTACCCCTCGAATTTATTAGAGTTCAAGCAACAATTAAT---ATGAATCTCAGTTTACAGTATCCTATATTTGGTTCAGAAATCAGTTGTCCCCACTGTCGTCAAACAATTCCTGCATTGACTTTGACGGATACCTATCTTTGTCCCCGTCACGGAGCGTTTGAGGCTGACCCCAAAACAGAAGAATTGGTGCATTTACCCTCTGGAAGATGCTGGCGACGCTGGGATAACAAATGGTATCGTCAACATACCCATCCTGACGGGATTCGTTTTGAAATTCATGAAGCTTTAGATCGGCTTTATACAGAAGGTTTTCGAGCAACTCAAGTAACTATTGCTAGTCGTTACAAAGATTTAGTAAGTTCTTATCTAGAGCGCAGTCATCCTTGGCAAGAGGAAGGAACAGTTAAAACTCCCAGATTGTATGGATTACCCGTATCATTTAGTCCCGATTCTGAAGAAGAATCTTGTTGGGAAGTAATCAATTTTGCCCTGGATAAAGAGCCTGGAGTTCCCCGTCATTACCCCTATCGTTTTTTATTTGAA---------ATGAACAAATCTTTGATACCTACTACCTCCTTTTGGCAACCTGTAGATGTTTCTCAAGCAGCCTTTATCGCTAGTAATGCTGTGGTTATGGGCAGAGTTACGATTCAAGAAGGAGCAAATATCTGGTACAGTGCAGTGGTTAGGGGAGATGTCGAAAAAATTATTATTGGTAAATACAGTAATGTTCAAGATGGTGCAATTTTACACGGCGACCCAGGAAAGCCCACTATATTAGAAGATTATGTAACTATTGGTCATCGTGCTGTAGTCCATTCCGCTCACATTGAAACAGGCTGTTTAATTGGCATTGGTGCGGTGGTTTTAGATGGGGTTAGAGTAGGCGCAGGAAGCATTATCGGCGCAGGATGTATTGTAACAAAAGATGTCGAATCGCGATCGCTGATGGTAGGAGTTCCCGCCAGAAAAGTCAGAGCAATTACTGATGAGGGAGTAGCGGAATTAATCGAACACGCTCAACGTTACCATAAGCTAGCTTTAGTTCATGCAGGACAGGGACACGATCTCGGATTTGTGTCACAA------ATGGATTTTCGTCTTGTACTCGTTCTTGGACCTTTGGCGATCGCTGCTGGATGGGCTTTATTTAACATTGGTGCTGCTGCTCTGAGACAATTACAAAATTATCTGGGTAGAGAAGCCATGTTTAACACTGTTCTTTTTCCCGTAGATCGCAGTCGAGAAGCCAGAGAAGCAGCAGAGGTAGTTAGTAATATTGTAAAGACTTACAACAGCCGTCTAGTTTTACTTTCGGTTGTTGAAGCCAAACCAGAT------------------------AATGACATGAATTCTGAACCAGAAGTAGCCAAACTGCTTCAAGGAGCAAAAGCTTTGTTTGGAGAGCAGGGAATTACCGCAGAAATTCTCGAAAAAGAAGGAATTCCCTCTTTTACTATCTGTGATGTGGCTGATGAAATTAATGCGGATTTAATTATCATGGGTTCTCGCGGTTTAGGTTTAGCTCAAGAAAA---TCCCAACGAAAGTGTCGCTCATAGAGCGATCGATCTTGCTCCCTGTCCAGTAATGATTGTTCCCATGACTGAAACTGCAACCCAGATGGATATCAAAACTTTTTTAAATCTTTGTTCGGGTAACTGGTTTAGCCAACGCACTAATTACAGCTTAGGTGGCGAAAAAACCGAAAGTGGCAAAGCAGACTTAAATATTGCGACGATTCCTCCTGAAGACTCCAAAATTACTCAACTTTGTCAACAATATCGCATTGACCCTAAACAAAGTTTAGGCGGTTTATCATACAGTTGGGATACTTCTGTAGACTGGGGAAAACCTAAACAGCAAGGTTCTTCTTTGATCGTTTTTGTTTCTGATGGTGATGATACTACTACAGGGAAATTATTAACTAATGTAACTCCCAAGGCTGTCGCAAAAGCTTC---------------------------------------------------TGGTATTTATGTTATTGGTCAAGATGAGGCTTTGACTTTAACCATAGAGACAGAAGAAATTGGTGTAGAAGAACGCATCTGGTTTGCTAGCAATAATCTAAGATTACGTACTACTGTGATTAAAAATTCTACAGGAATT------ACTAATACCTCCTTCTATTCAGAAATTCGCAAAGCACCACCAAAAGAAGGA------------------------------------------ATGACCACTGTTAATTCTCTTTTAAAGCCTTTTCAACGTTTTGGCGTTAATTTAGGTCTAAAACGAATTGAGCAATTGTTAACCGACTTAGGAAATCCCCATCATCGTGTTCCGATTGTCCATGTAGCAGGCACTAATGGTAAAGGTTCGGTATGTGCTTACTTATCTTCGGTATTAACTGAAGCAGGGTATCGAGTAGGACGTTATACCTCTCCTCATTTGGTAGATTGGACGGAAAGAATTACTCTTAATGAACAATCGATCGCAGAAGATGCTCTCATTGCCGTATTAAAAGAGGTCATTGCTA---ACGCTAGCCTAGCTAAAGATACCCCTACTCAATTTGAGGTAATTACCGCAGCAGCATGGCTTTATTTCGCGCAATCACGGGTAGATGTAGCGGTGATGGAGGTGGGTTTAGGGGGTAGATTGGATGCCACTAATGTTTGCGATCGCCCTTTGGCTAGTATTATAGTATCTTTGAGTAAAGAACATTGGCAACGTCTCGGCCCTACAGTAGGGAAAATTGCTCAAGAAAAGGCGGGTGTCTTAAAAAAAGATTGTCCTGCTATTATTGGCTCTCTACCTCACGAAGCAGCAGTCGTTGTTCAAGCAAAAATTACCGAGTTAAATTGTCCTGCAATCTGGGTTAAACCAGCAGTGGAAATTGAATCT---------------------CAGGGCGATCGCAGATGGGCGCGATACCAAGATATTGACTATCCTTTACCCTTATTAGGGGAGATGCAATTAAACAACTCGGCAATTGCGATCGCAACTTTCCAAATATTACAACAACAAGGCTGGCAAATCAATACCCAAGCAATTATAGAGGGTATGGCAAAAACTCAATGGCAGGGTAGAATACAGTGGTCAAGCTGGCGCGGTTACAAGATGCTCATTGATGGAGCGCATAATCCAGCAGCAGCTAAGTTTTTACGACAATATGTAGATACCCTGAAACAGCCTGTAACCTGGTTGATGGGAATGCTTTCGACTAAAGATCATCAGGATATTTTTCAAGCTTTATTACGCCCTGGAGATCGATTATACCTAGTGCCAGTGCCAGATCATAGTAGTGCTGAGACTCAAGATTTAGCACAATTGGCTTTACAAGTTTGTCCCAATCTAGAAAAATGCCAAACAGAAACAGATTTATTGACTGCTTTAAAAAATATTACTCAAGAAACAGATAATC------AAGAGAAATTAATTGTGTTTTGTGGTTCTCTTTATCTTATTGGTTACTTTTTTAGACATGAAAACGATTTAAAAAGA------------ATGGCTAGGGACTTACGGGGCTTTATTAAAATCTTAGAGGAAAAAGGGCAACTAAGACGCATCAAAGCATTGGTAGATGGAGATTTGGAAATTGCAGAAATTTCTAATCGGATGCTGCAAGCGGGGGGTCCTGGGTTATTATTTGAAAATGTAAAAGGTTCGCCTTTCCCTGTGGCAATAAACTTAATGGGAACAGTGGAAAGGATTTGCTGGGCAATGAATATGCAGCAACCCCAAGAATTAGAAGATTTGGGAAGCAAGTTAGCCATGCTGCAACAACCCAAACCACCCAAAAAGCTCTCCCAAGCTATTGATTTTGGTAAAGTATTATTCGATGTGATCAAAGCCAAACCAGGAAGAGATTTTTTCCCTCCTTGTCAACAGGTAGTAATAGAGGGAGAAGATTTAGATCTAAATAAAATTCCCATGATTCGTCCTTACAGTGGGGATGCAGGCAAAATTATTACCTTGGGATTGGTAATAACCAAAGATGTGGAAACAGGAACACCGAATGTTGGGGTGTATCGTTTACAGTTGCAGTCTAAAACCACTATGACAGTACATTGGCTATCAGTTAGAGGTGGTGCAAGACATCTAAGAAAGGCAGCCGAAGCTGGAAAAAAATTAGAAATTGCGATCGCTCTTGGTGTCGATCCTCTTATCATAATGGCAGCAGCCACACCCATTCCTGTAGATTTATCCGAGTGGTTATTTGCTGGCTTGTACGGCGGTAGTGGTGTCAAACTAGCTAAGTGTAAAACCGTAGATTTAGAAGTCCCCGCAGATTCGGAATTTGTTTTAGAAGGGACAATTACTCCAGGGGAAGTATTACTTGA
[truncated: 10,262,231 more chars]
