# Supplementary material for: Comparative Genomics Discloses the Uniqueness and the Biosynthetic Potential of the Marine Cyanobacterium Hyella patelloides
Source: Front Microbiol. 2020 Jul 7;11:1527. doi: 10.3389/fmicb.2020.01527 (PMC7381351; doi:10.3389/fmicb.2020.01527)
Supplement: Supplementary file 7 [file Data_Sheet_7.FASTA]

>Hyella_patelloides
---------------------------------------------------------------------------------------------------------------------------------------------ATGGATGAAAAACAACCCATCTTTTTGTGTATCTTAGTTGAAGATACTACTCACATACAAGTATGGTATGAAAGAATAAGTCGTAGAGTATATCATCATAGGCCA------------------------AAAAAAATATCAGTCAATAAAGCTTCTTCCTCTTTGTTATCAAGTCATAACTTACCAATAGACAAGATGTTTGTTGTAAAATGTCAACAAATACTAGCTGAATATATTGGTCCTATTGCTAAAATTGTGATCAAAAAAGCAATCGATCGAGATGTTAGATTAAATCGCAAACAGTTTGTTGCTAGAATAATTAAAGAGCTACAACAATCCAAAAAAGTACAAGGTTTAGAACAACAACTTGAACAATTATTAGACAAG------------------------ATGACACAATTACTGCACATAGATTCTAGTCCTCGTGGCGATCGCTCTCATTCTCGCCGATTGACAAAAGAATTTATTGAGACATGGCAACAAAATCATCCTCAAGATACCGTTATTTATCGAGATATTGGACATTATGCACCGCCTCATGTTGATGAAACATGGATTGCCTCGGCTTTTACTCCACTAGAACAACAAACGGATGAGATGCTCAAAACACTATCTACAAGTAATGAGTTGGTACATGAATTTCTCGCAGCAGACATATACGTCATTGGCGTGCCGATGTATAACTTTAGTATTCCCAGTGGATTCAAAGCCTATATCGATCAAATAGTCAGAATAAATAAAACGTTTCTCTTTGAGCCAGAAGATCGAGAAGCAACTTACAAGCCTCTTGTTATGGGTAAAAAAATGTTTATTATCGCGGTACGAGGCGATTCTGGATATGCTCCTGGTGGTCATAATGAGAAACTAAACCACCAAGATAATTATTTAAGAACGGTTTTTGGTTTTATTGGCATTATCGACATTACCGTAGTTCACGTCGAAAATGACGAATTTGGAGGACAGCTTCTAGCTGATTCTATTGCTACTGCTCGTAACCAAATTGCCAGACTTACTCAAGTTATGACACTCAAAATAATCTTTCAAAACGCCCAAAAAACTGGTCATCTAACCAATAACATGAAAACGGCAATTGAGAATCTTTGCGCTCCTGAGACACAGCTATCATGTGAAGAATATGTATACCTGGATTTGCTTATGGGTGCAATTTTTGCTGGAGAAATACAC---------------------------------------------------TTGTC---TGGAACTACTATTAGCTCTTTACTACAAAAAGATATTGTAGAAAGTATTAGGGATACTTGCGGAAAAGAAGCACCAGGTTTTGAAGCACCAAAATCTAGAAGAGTTATTGCCGATCG---AGA---------------TCGAGAAATTCGCTATGTCCCTGGTTGGGTTAAATTAACTGAAAAATCA---------------------------------------------------------------------------------------------------------------------------------------------------------------------------------------------------------------------------------------------------------------------------------------------------------------------------------------------------------------------------------------------------------------------------------------------------------------------------------------------------------------------------------------------------------------------------ATGGCTGAAACAATTAATGTTTCCACTTACGAACTTTTAGTTAAGCCTATAATCACCCGTGAT-----------------------CA-ATCCCCCAATCGTACTGTTATTCAGGGTTACTTTTTGACAATCGCCAATCCTAGTTTTAGCAATCTAGAAATACGACTGACTTTTACAGCTTTAACACCCAGTTTTGATTCTAGTTCTTTTGCTGCTTTTTGGGATGTCAATGGTGACAATAATCCACTAGCACCAATACCAGTATTAATAGGCGAGTCAGAATTTTTACGAAGTTATGAAGTTAATCTTCCAGCATTAGATACAGGTTTATTTTTACTGCTACCAGATGTTCGAGAAGAAGAGGTTGTCGTTGGCAGAGACACAGAAATTCGTGGCTATGTCACATTGTCAATACCATCTGCTTCATTTACTGATGGAGATAATATGAGAACACTATTGCTTTCTGCTCAACAGCGAGGCACTTTCTTACCTCAAGGCGATATAGAACCCCCAGATATGGGTGATTTCGATCAGCTTTCCTATAGCTTACCACTGGCAAATGGAGGCTCCGAAGTGACTCTAGAAGCAGATGTTTTTGCCGTTCTTCCCCCTAGACAAGTAATATTAGATGCCATTGAAAAGAACCCTAGCTTGCTTAGTAGCATCAGCAGCGATCCTTTTGTTCAACAAATAAGCAAATTTAATGCTGATGAGCAACGTCAAATACTCAAAGTCTTATTAAAAAGAGTTGATGCTAGACAAGAGCAAATACAGTCAAGCATGGTAGAACTCTATTTTGGCTTATTTATTATTGCCTGTGCATTTTTAATTCTTTGGGGCTTAGTCTATTTAGAAAGAGCTTACCAATATCCATTTTTGACGGGTAGTATCTTTATTTCTTTTCTCATTCCTCAAGGATTTGCTTTATACAATAATCCCGAAGCAGTCGATACTAATGGATTAGCAAGAGTATTTTTAATGTGTTTTCTTTGTGCATTAATGTGCTTAATCGGTTATCAGCTTTCCCCAAATAATAATGTAATCAATTATTTGAATGTTAAAGTTAATGAGCAAAAGCTATTTAAAGCAGGAATTGGTTTACTGGTAATAGGAACAATCTGTAATGCAGCAATTAGATTCGTTGCTATTGAAACCGATGGACATAGTAACGGTTGGACTGGTAAAGCGACGATCTTAGTATTTTTTGGTCGGCTTACCTATATCGCATTAGCAATTTTTTTGATGGAATTACTTAAAAGACCTAGTATGCAGAACTTTGTTTTCACTGCTATTGCTGCTTATTATCCCATAAGGAGTATTGTTATTGGTGGTAGAAGGCAACCAACTATGGTATTTCTGATTATTATCGGTCTTTCTTTTTGGTTTGTCAGACGCTCCATTCCACCTAGATGGTTTTTCCTTCTGGCTATCGTTGCTATTACTTTTCTTATTCCCTTTTTGGGCTATAACCGTGATGCTTTTCAAGATATTACTGTTCAAGATTGGGAACAATTACAAACATCTTCTCAAGATTCTTTAGAATTTATAACTCAGGGGAAAGTATTAGAACTGAGAAATGCAGCAGTTTTAATGAAAGCAACATCACAAACAGGAAGATATGGCTATGGTACTGGTTATTGGGATGCAATAATCTTCCAATTTTTTCCTGGTCAAATCTTTGGTCATGAACTTAAAGATGCACTGCAACTGAGATGGGGTTTAGGGCATTTTAAACGGTTCTATGACTACTATGTGACTCCAGGCAGTACTAATACAGGAATTGGTGATGCATTTGCTGAATTTGATTATTTTGGTAGTTTGATTTTTGCTGGGATTGGTTATCTTTTCAAAAATCTTTGGATTTCTGCCAACTATTATCAAAGTGTTTTTAGTAAGTTACTTTATATTGGATTAGTTACTCCAGCAATGGTTTGTATCACTCACGGTACGCAAAGATTTTTCCAAGAAGCATTATTTCAATTTATCTTTATCGGCTTGGCAGTTCATTTTTCCCAAGAAAAAACTTTTTACAGAGCCATACCCAAGAAATCAGTAGCTTATCATGAA-------------------------------------------------------------------------------ATGGCTA---AAAAAGCAGCAAAACTGGTTCAGAATATCAAAAAATTCGCCTATGTGATTGTTCTTTGTTTAAGTGCGATCGCTGTAGTTGTTTTTGTGGGAAT--------GTCTTCTCACACCGCATCTTTTACCCAAGCAAGTAATTTCCAGTCTTCAAGGGAGAAACCCGCTAATCCAGCTATGAAAGAATTTCCTATCGGGTGGATAGATCGCATTGAAAAACCAGAAACTCCAGGCAAAGTTGCCAATGAAGGAATCAATCTTTTGATTCCTTATACTCATAGTTACCAGCAGGAAACCATCGAAACCTATTTAGATAATGCTCAAAAAAATGGGATTAAAGTATTTTTAGAGCCATATAGAGAGCCTGTTGAGACTGGAGATGCTGCTGCTGTAACCGAATTTGTGAGGACTTATAAACAACATCCTGCTGTTGCTGGTTGGTATGCCTATGACGAACCCATACTCGCAACTAGAGTACCAGTACCTCCTGAAATCCTAGAAATTACTTATCAAGCAATTAAAGCTGAAGATCCCAAGCGTCCTGTAGCAGTGGTTTTTCCTGGTTCACAAATAGACAAAGTTCCTCAATATAGGAACGCAATGGATATCTGTATGATCGATCGCTATCCTTTTTTTTACCCCAAACCAGAGTTTAGTAATCTTAGTGATTTT------GGACAGTGGATGGAGGAAGCAGCCTCTTTTTC---TGGAGATCAACCATTTTGGCCTGTTTTACAAGGTTTTGGAGAACAAGAAAATGGCAAA---CCTAAATTTAAAAGGCGTTTACCTACCGCAGCCGAAGAACGCTACATGATTTATACTGCGGTTTTAGCTGGTGCTGATGGTTTGATCTTTTATGGACATCATTGGACGCAGCAATCTTGGGTAGATTCAATTTTAACTCCTTTAATTAGTGAGTTTCGCGAATACTTGCCTATTGTTGAGGCTAATCTCATAGCTGGAAACTCTCAAGTGAATCAAGACGATGTGCAAACTCTTCTCTATCAAAATCCGTCTAACCAACAATACTTGTTGATTGCAGTTCATCACGGCAGAGGTAAAGTAAGAGCAACTATAGGTTTTGAGTCTTTAGAGGCTAGTAATCAAGCTAAAGTTTTGGCAGAAAATAGAGACGTTGAGTTAATCGAAGGTGGAATTGAAGATACTTTTGATTCTTATGCCGTACATATCTACGAAATTTCT---ATGGTTAAAATTCTCATTGTTGATGACAGCAGCAGTCTGAGAGAGACATTTTCCGAAATTCTCAGTTCAATCAAAATCGAGGTGTTAACGGCTACTAATGGTAGCGAAGCAGTTAAATTGCTGGGAAAATACACCCCCGATTTGGTTATTACCGACTTGATTATGCCCGAAATGAATGGTTATGAATTATGTCGTTGGGTAAAAAATAATCCTTCAACTAAAGAAATTCCTGTGTTGATGTGTTCTACCAAAAGCGAAGAATTTGATCGCTACTGGGGAATGAAACAGGGTGCAGATGCTTATCTGACAAAACCCTTTCAAGCAGCCGAATTAATCTCGACAGTTAAAAATATGTTAAAAGCAATGTTTACTTTAAAGTCTATAGTAACTTCAGCCATTGTAATTGGTAGTGTTTTAATTCCACAAGCTACAATGGCTTATCCTAAAGCACCAAGAACTTTAGAACTTCAGTTTTTAGAAGCTTCTTTTGAGAATTTTTATGGTGCAGTTACTCCCGATGTCGCCCAATATTTGGAAGAACAATATAGTATCAAATCTCCAAGTACTGAACTAATGCTTACTGGAGGTTACACTATCTGTGATGGTATTAAAATGGCAAATAATGAAGGTATAAGTAGTCAAACTCTAATTGACCAAGAAATTACTAATATTGCTCAAGTATCTAATAGTATACTTGAGCAGCAAGGACAATCATTAACAGAAGATCAAATAGTAATGATTTATAACACTGCTAAAGATTATCTTTGCCCTGAATTAAAT-----------------------------------------------------------------------------------------------------------------------------------------------------------------------------------------------------------------------------------------------------------------------------------------------------------------------------------------------------------------------------TTGTCTTATTTGGTTACTACAA-AAAAAGACCTTCAGCCATTACAACTAAGATCGCTTCTACTCAATTTAAGAGAAACAACAATCTTCGATCTTTTTCTGTGTAAGCAAGGTCAATTAACTTTTCAAATAGATAATTTTCAATACCCTCTATCCCAAATTAGCTCTACAATCACAATTATTGGCAAGCTGGAAAGAAAACTCAAA------------------------------------------------------------------------------------------------------------------------------------------------------------------------------------------------------------------------------------------------------ATGGCAAGGTATTCTTTTAACTCTGACGAGCTTAATAGTGAAAATAGCTTAATAATTGAAGGTATTCCCGTTGCAGAAAATCCACTA---------GACAGAGA------------------ATTAATTCTTTTGAGTCTAGGAGATTTAAATGGAGATGGTAATGACGATATTTATATACACCCTTCACTATCACCCTTT---------GTTGATGAAACAACTTTTTTTGTTTTAGGCAATGAATCGCTTCCTGATACTTTAAATTTAGCCGATCTTGATGGTAGTAACGGTTTTTCTATTAATG---GATTATCTTCTGTATTTGATTTGTCTGACATTAATGGAGACGGTTTTCCCGATGCCACATCTATTAGGTTTGAGGGAACAGATCAAGATACAATCAGCATCACAAGAGTTTTATTTGGTAGAAGTGAATTTCCCGCAACAGTCGATGCCACTACTCTAGATGGCAGTAATGGTTTTACTATTTCTGATGGTGGAAATCCTGTCGTCGCTTTCCCTTCTATTGACGGCGATATCAATAATGATAATATTAACGACTTTCTCTTACTGACTACTGCAACTCCAGAGAACAATTCTCCTCCTGTCAACACAGTTATCTTTGGTCGGAGTGATTATCCTGCTGAGTTGGACATCTCCAATATAGATGGTAGCAATGGCTTTGATGTTACTACTAGCAATACAAATAATACATTCCTTACTGCTGGAATAGGGACAGTTGATGTTAACGGAGATGATTTAGATGACTTAATTTTTAGTTCTTATGATGAAAATTTTACTAACTATGTTGTTTTTGGTCGTAGCGAATTTCCTGCGGAATTAGACTTAGACTCTTTAGCTAGTGACGAAGGTTTCACTATTACTCAACAAGCAGCTAATACCGATGATGATGTCAATGAGTTAGTGACGGGAACTCTTGTAGAAGACATTAATGGGGACGGTATTGGAGATATTATTTTTGACAAAATACCCGATTCTAACTCGGA------AAATGAGCAGTCAGGGGAACTTTTTGTCATCTATGGTAGTAGCGACAATACAGCTACTACTTTTGATGTAGCTAATATCGATGGAAGCAATGGCTTTACTATAGATTCTGCGGTACAGTTTAGCTCAACTATCGATCTTAATGGAGATAGCCGACAAGATTTAATAGTTCAAAGTTTTGTTGATAACTCAACCTATGTCATTTTTGGTAGCGATAGCATTCCTACCAATCTCGATCTTAATAGCCTTGATGGAACGAATGGCTTTGTCTTTGATGACAGCAATTTAAATGCTACTGAGGGAGGAGATATTAATGGGGATGGCATTGATGATTTATTTTTGAACAACAGTACTGGAGCTGATAACGAAGAAGTTGATTATTACATTCTGTTAGGTAGTCAAGAAGCATTTCCTGCAACTGTAGACCTTAATGACCCCAATACCAACGCTCTTGAAATATTAGGAACAGATAATGGTGT---GGGATTTGGACTATTTGATATGAATGGTGATGGTGCAGATGAAATTATTTTTAACGCCACTCCCAATGAAGAAGATAACACCATTTCTAGTGCTGCTATTTTATTTGGCGATAGTGATTTAAGTTTTGCTACTGATAATTCAGGAGAAGAGCCTGAACCCGAACCCGAACC---CGAACCCGAACCCGAACCCGAACCCGAACCCGAACCCGAACCCGAACCCGAACCTAACCTGA----ATCCGATCCAGAACCGAACCCGAACC--------------------------------------------------------------------------------------------------------------------------------------------------------------------------------------------------------------------------------------------------------------------------------------------------------------------------------------------------------------------------------------------------------------------------------------------ATGAAACTTTCTAGCTATGCAAAAAAAATAGGAGTAAGTTATAAAACGGCTCATCGTTGGTGGAAAGCTGGTCAAATTTCAGGATATCAATTACCAACGGGAACTATTATTATTACAGAAGAGCAAAATTATGCTCGAGAAAAGATAGCCTGTATTTACGCTAGAGTAGACACTATAGCAGAAAAGCAACAGTTAGAAAAACAAGCAATTAAATTAGAAAAATATGTGATCGCAAAAAAATATCAGATATATAAAGTACATCAAGAAATTGCTAGCGGTTTTAGCGATCGACGAAACCTTTTAAATCAAGTTTTAAGAGATGACAATTACAATATATTGATAGTGGAAGATTGTGATAAATTAGCTGCTAATGGGATTAATTACATCAAAATATTATTAGAAAAAACTGGTAAAAAATTAGAAATTGTTAATTTTTGCTTATCGTCTATGACATATCACGTAACAGCAGACTATGCCAGTAAAAACTTTAATGAAATTATTCAACGAGCCAAGATTGAAGCTGAAGGAGTAACCATTGTTAAAGACAATCAAAGCTTTGTACTAATCGATCGAGAAGAATTAGAAGCCTTAATTGAAACTGCTGAATTGCTTCAAATACCTGACATATTGACAGATGTATCTCAAGCCAGAAAAGAATATCAACAGCAAGAAACTCTAGCAATGGAGGATGTATTTGGCATGAATGAGCAAACCACTGTTTACAAAGCAGATATTTTAATTGTCGATGACAAACCAGCAAATTTGCGACTCTTGGCAACGATGCTAAGCGATCGAAGATACGAAGTACGTACAGCTATTAGTGGGCAGCTTTGTATTCGGGCAGCTTTGACCATTGTACCAGACCTAATCTTACTGGATATTAATATGCCAGAAATGAATGGCTATCAAGTTTGCCAGCATCTGAGAAAAAACGCCCAAACCCATGATGTCCCAATCATCTTTCTCAGCGCACTCAGCGAACCCCTAGATAAAGTGCAAGCCTTTCATAGTGGGGGGAATGACTACATTACTAAACCCTTCCAACTAGAAGAAGTCTGTATAAGAATCGAAAATCAACTAAAAATTACTACCTTACAGAAACAGTTAACAGCCCAAAAACAAGAATTAGAATTTCAAAATAAACGCCTTGAAAAAGAAATAAAATATCGTCACGAAGCAGAAAATAAACTCTTACAAATCAATCAACAACTACAAATTTTAGCTAATTCAGATAGCTTAACCCAACTAGCAAATCGTCATGCATTCGATCGATTTTTACAGCAAGAATGGCGCAGAATGACTAGAGAAAGACTACCCATAGGAATTATTTTATGTGATGTCGATCATTTCAAACTCTATAACGATCGCTTTGGTCATCCAGCAGGAGATAAATGTCTCCAACAGGTAGCAAAAGCGATCGCTGAAGTAGTCAAACGCCCCGCAGACTTAGTGGCTCGCTATGGTGGAGAAGAATTTGCTGTTATTCTCCCTAACACACACACCCAAGGTGTACTAGCTGTAGCTGAAATGATTCGTCAGCAAGTAGAAAACCTCCAAATACAACATCCCCAATCTTCGGTTAGCAATTGTGTCACTCTTAGTTTAGGTGTCGCCTGCATCATCCCCGACCAACACAGTCGTCCCGAACAATTAATCCAAATCTCAGATCGCGCCCTCTACCAAGCAAAACAGAAAGGACGCAATCAATCAGTTATTTACAAT---ATGAGCAAAAGAGACAAGTTGTGGCAAAAGGCAAACTCCAGCCCACAAAATCTTACTTTTAATGAATTTGAAACTCTATTAGAACAATCAGGCTGGAAATTTAGCCGTCAGAAAGGAAGTCATCGCTTATGGTATTCGCCAAATGGTCAGCCGTTACCAATTCAACCCCGTAAGGATGGTAAAGCAAAACCTTATCAAGTTCAACAATTTATCAAATATCAACAGGAAGAAGAAATGCCTAAACCAATTATTATTTGTGTCGATGACGAAACTTTAGTACTTGATAGCCTAAAAATCGAGCTACGTAAATTTTTTAATAATAATTGCTTATATGAATTTGCAAGTAGTGGTGAAGAAGGGCTAGAAATAGTTACAGATCTCGAAAAAGAAGAACCAAATAGTAAAAAAGTAGTCATTTCCGATTGGTGGATGCCTAGCATGAAAGGAGATGAATTTTTAATTGCCGTCCATGAAAAATATCCTGAAATAACAACTATCATGTTAACAGGTCAAGCTAGCGAAGCAGCGATCGCAGATGTTCTGGAAAAAGCTAATTTACATTGTTGTATTCGTAAACCTTGGGAATATGAAGACCTGATGCACACTATCAAACAAATTATTATGTCAATCGGTAAAAAAGACTTAGTTAAACGAGTTACTCAAAAAGTAGATAGTAAACAGAAAGACGTTGAAGAAATTATCGATGCTACTTTGGAGGAGATTTATCAATCTTTAAAGCAAAGGGAAAGCGTCAACATCCGTAACTTTGGTACTTTTTACGTCAAGCAACATCGAGATTCGGTTGCTTTTAAGTTCAATCCTTCGCAAAAGCTACGAATGATGTTTGGTTGGTCATCTACTTACAAGGGTAATATTATGTTTGAGAATTTGCCAAGACTCAACGGTACAGCACTAGTAGAATTAATCGTTGATGGCTCTTCTATCATCATCGAAGTTAATGGAAACGATGCACCCATTACTGCTGGTAATTTTGTTGATTTGGTAGAGCGCGGAGTTTATGATGGCGTAGCCTTTCATAGAGTTGTTG---------ACGACTTTGTAGCTCAAGGAGGCGATCCTCAAAGTCTCGATCCTAATTTTCCCATCGATCGCTTGGGTGGTGGCGGTTTTATCGATCCTGCTACTGGAGAAAGACGGAGTATTCCTTTAGAAATCAAGTTAGAAGGAGATGAAGAACCTACTTACAGTACACAATTAGGTAGATTGGGAGGAAATGAAACTCCAGATGTCACACTAGAACACGATCGCGGTGCTGTGGCAATGGCTCGTTCTCAACCACCTGATTCGGCATCTTCTCAGTTTTATTTTGCTCTGGAGGAAGTATCTTTTCTAGATGGGGATTATGCCGTATTTGGTAATGTCACCGAGGGTTTAGATGTTGTCGATAGCATTGAGCAGGGCGATCGCTTTGAGGATGCAGAAGTAATTGATGGTCTAGAAAATCTTA------------------ATGCAATTGATTTATTCCGTTTGAGAAATACCAACTTTCCTACTGGAAATTATATTTATGTTAGTGCAACAGAAAGAGATAACATTCAAAGCGATCCCAATCTCAATCAAACTTTTGAGTTAGAAGGAAATGGAGAGCCTGCATTTAAAGCCAGTACTGAAGATGGAGA---------TGATTTATCAGCTTTTTATCGCTTTCAAAGCATTGACGTTCCTGGTACTTACGTTTTTGCAGGAGAATCAGAACGGCAAAG---------------------------------CATTAACGAAAACTTCTCCGAATCTTTTGCTGAAGAAGGTTTAGCGTTTTATGTTTATGGTGCTGGGACAGGAGAAGGAATTGAATTTAACCGTTTCCAAAATAATATTAACAATACTTTCTTATTTGCAGGACCAGAGGAAACAGCAAATATTAATAGCGACTCCAATTTATCGGAAATTTTTACCGATCAAGGAGTCGCTTTTGAAGCATTAGTTGTGGAACAAGCAAAAATCCTCGTTGTTGATGATAGTCCCCACAATTTAGAATTACTTTCTACGATATTTGAAGAACAAAATTATGAAGTGCGTTGTGTTACCAGTGGCAAAATTGCCTTAAAAATAGCCCGATCCCAATGGGCAGAACTTATTTTACTAGATATTCAGATGCCTGAGATGAATGGCTATGAAGTTTGTCAGCAGTTAAAAGTAGAAGAAAACACTAAAGATATTCCTGTTATTTTTTTGAGTGCTTTGGATGGTGCTTTAGATAAAGTTAGAGCTTTCCAAGCTGGAGGAATAGACTATATTACTAAACCTTTTCAGTTACAGGAAGTATTGATTAGAGTACATAATCAACTTGCAATTAAAAAATCACAAGATACAATCAAGTTACTCAATAAACAATTGGAAGCAAAAGTAACTGAAAGAACTGCTAAATTAGAAGCTACAAATAAAAAATTACAGTTAGAAATAAAACAACGCAAACACACTCAAGAAAAATTATTAAAATTAGCTCTTCATGATTCTGTAACGGGCTTACCCAATCGAAATTCTTTTTTAGGTAAACTCAAACATTTATTACTACAGTACCGTAAACAGCCCACTCAAAAATTTGCTGTTATTTTGATTGAAAGCGATCGCTTTTCCGAAATTAAATGTCGTTTAGATCATTTAGGTATCAATCAATTATTAACAATAATTTCTAATCGCCTACAAAAATGTTTGCCTAACTCTGCTATTTTAAGTCGTTTTGAAGCTAACGAATTTGCAATTATTTTAAAGCAAAATACGGACAATAAACAAGAGATTATTGATTTGGTAAAGGTAATCCAAAAACAATTCAATGAGCCTTTTACAATCACCTCAGCAAATTTTGCTAAAAACAAGAAACAACAACAATTAAGCATTAAATGTAGTATTGGTATTGTCACAAGTGATGGCAACTATTCCGCAGCTTACGATGTTTTACGTAATGCTGAAATTGCGGTTCATCAAGCTCGTAAAAATAAAAATAGTAATTATTATTTTTTTCTTCAAGAATCTTCATCTCTCAAAAAATACCAAAATAAAAATATTAAGTCTTTACTAGGCTTAGCTCCAGAAATAAAACAGCTTAAAGCTCACTTTGAAGAATCATTAAATAGAGGAAAATTTGTTTTAAAATATCAACCAATTTTTTCTTTG---AAAGAAAATAATGATTTTAAAATTAAGGGCTTAGAAGTTTTTCAAGATCGACAAATTAATTACAAAAAGCTGATTGTATTAACAAATTTGTTTGAAGATATAGATGAATCAAAATTAAGTATTCATATCAATAACTTTGTTTTAGATTATGCTTCGTTAGAAATCAAAGAATTACAGCAACAGCATGAGACACAACAAAACTTTTTTCTAGCAATGCAATTTACCGAAAAAGAACTATTGCAACCTCAATTAGCTTCTCAAATTTCTCAGATTTTAGAAAATACTCAATTAGCAGCAAAGCATCTACATTTGGATATTGCTGGAGATCGTGCAACTCTAGATAATCAGCAAATTATTTCTTTAATTCAACAACTATCAGAATTAGAAATAAAATTAAATTTAGACTGTTCTAATTTGCCTTATGAAACCATAAAAAATGCTAGTAGGTTGCCTTTTAATAATTTTAAGATCGATGGCTCTTTAACAAGTCAAATTACAAATCAAAATGAAGCCGAAAATTCCTTAAGTGCGATCGCAAAAATAATTAATTTAGCCCACGAAAACAAGATAACTGTTACAGCAAAAGACATTGAAACCCAAGAACAATTAGTCGATCTTAAATCCGTAGGCTGTAATTATGGACAAGGAGATTTACTTGCTCAACCTTTAGATATAGAATCTTTAGAAGCCTTTTTAGTCTGGAGAATTATGTCGATTTATATAGGTAATTTGTCCTATGAAATTACCCAAGAAGACTTAGGCGAAGTCTTTGGTGAATACGGTAGTGTTAAGCGAATTCACATTCCTAAAGATCGTGAAACTGGTCGTGTCAGAGGTTTTGCTTTTGTTGAAATGCAAACAGAAGCCGAAGAAGATCGAGCCATTGAAAGCTTAGATGGAGCAACGTGGATGGATCGAGAACTTAGAGTGAACAAAGCTAAACCCAAAGAAGAAAAAAGATCGTTTAATGGTGCGCGTAACAACCGCTTTATGGCTAAACGAATAAATGCCAAGAAAGAAAAGGCCAAACGCAATAAAATTAACGCTCGGAAATTCCGTAAAACTTCTAGTAGCCGTTATGGTGGTCGAAATCGGAAATACAATAGAAACGAGCAAAAACCAGAAGAATCAGAAAATAATTCATCTAAAAGCGAAGATTCTTCCAAAACTTCTGATGCTATGGTTTTTGCTTATAATCCTCAACGCGCAATAGCAGAATCTTTATCATTAGGAATATTCCTATCTTTCGTTTTAATATCGTTAATTTTTCAAACTGCCTTTCTCCTAGAAATTCCTAATTTGGCAATTTTACTCGAAGCTATCTTAGTATTACTGACAGTTAAGTATCTTCTAGACCATCGTTTAGTATTAATCAAAGCTGTTAAATCAATTGGAAAATTTATAAAAGCTCATAAAATCATAGCGGGAATTGTAATTGTCTGCTGGGTATACCTATTTTTCTTAGTTGCGATAATTCCTCCTAGTAACTGGGATAGTATGACATACAATTTGAGTAGAGTTTTCTTATTTCAACAAGAAAAATCCTTATTCTTAGAAAATGTTACAAATATACGTCAAGGTATGTTGGTCATGGGAGCCGATATACTTAATCATGGATTCTTGAGATTGAACCAAGATTATGGAGTCGGCATTTTTAGCTGGTTAGCCTATATTAGTGTTTGCTTGGGTACTTATGGTTTATCTCGTAACTTCGCCTCAAAAAAAGTCAGCATTGCTACAGCTTTAATTATTACTAGTCTTACTGAATTTTGTTTTCAAGCAACATCAACTAAGAATGATATCTTTACAGCAGCTTCAGCTATTTTTTGCTTTATTGTAGCGGATCGCTTGCTGGCCCAACCTAATGTCAAAAATGTTGCTTTACTATTATTAGGTTTAGCCTATGGATTTTCTGCCAAAACGACATTTGTTGCTTTTATGGGTCCTTTCGGTCTAGGTTTTTTAGCACTCGCTTTATGGAAAATAGGCTGGAAAAAGCTTTATCAAATTATTGCTCACAATTGGCTCTATTTCTTGATTTTAACGGCTCCGATCCTCATTATTTCTCAATCTTGGCTGTTTATGCATAATACTGTCACTGCTCAAGATCCCACTGGCGGCGCAACTATTAGAATTGTTCGCCAATCTAATAACATGATTTACGATGTAATTGGAGGAGTTGGTAATCTGGTCAGATACTTTTTTCAGTCTATTCATCTGTTTCCTCTAGATTATATAGCTCGGGGTAGATTAAATTTTGATTTGGCCGAATATTTCACTAATATTTATAATCAAATTTTTCAGCCAATTTTTAGGGCTCATGGTATGGGATATGTTGGTAGCAAACCTTATATGTTTCAACTGAAATCGCTTCCTCATGAAGATTTTTCTTGGTACGGACCATTTGCTGTAACGATAATTTTACCTGCTATTTTCTGGAGTTTAATTAGAGGTAACTATTGGTTAAAAGTTCAAAGCCTATCTCTGCTAGGATTTATGTTTATTGTTAGCTTCAAATTAGTTTGGACTCCTTGGACTAATCGTTATGTTGTTTTGTTTTTTGCTGCTTCTGGAGCTTGTGTTGCTTTTATGCTTCAGCAAATACCCAGCAAATATCAATCTAAAATTTTGAACGGCATTATTGCAATTTCTCTATTCTTACTAATATCTGCTTCTGTATTGAATGTCAGTAAACCTCTTGGTGGCTTATCTATTACAGAATTTTTCAAACCCAATATTTGGAGTAGAACAGAGTTAGGAGGCGATCGCCTTTACTATGCGAGAAAGCGTTACAAAGACGATCGTGTCGAAAAATTCCGAGATTTAGTAACACCAGGTTCAAAAGTAGCATTGCTAGCAAACGAGAAAACTTGGATTTATCACTTTTATCTTGTGAATCCTCAAGTTGCAATTGTGCCAACTTCTTTAACTGAATTCAAAAATAATTCTCAGGTTTATGACTATCTTTTATGTCTGAATACTGAGTGTAATCTTAACGACATAGGAACTACTCACAAATTATTGTGGAAAAGCTCGACTGAATCAGCCAGACAAGGAAAGTTAATCAAGTTAAAAACTGTGGACTCTTATAATCTGTCTAATGCGACAAGCCTCAAATCAAAATTTGACTTAGCTCTCCAATCTCAAGAAAACTCTAAAATTTATGTAGAAATAGCTAGCGAAGAATATTGGAACTTTTATTTTCAATCTGGCTCTTTGATTTGGGCTACTTCTAGCAAACATCGCTTGAGGCGATTGTACCGTATTATCAATAAGCACTGCCCTAAAGTTAACTGTCAGCAAATTCAACTTAGAGAAAAAGAGATTTCTGAATTATGGGGCTATTTAATTTTGGTTGTACTGCATAAACGCAATCAAGTTACAGTAGAAAATCTTGAAGCAATTATTAGAGAAATAGCAGAAGAAGTTTTATTCGATCTCTTTCAATACTTATCAGAAATAAAAAAAATCGAATACATTAGTGAAAGTTCTCAACACCCCATGAGAGCTATTCTCAAAAGTGTTCTTTTAAAAAAACCAATTGTCAGTTTAAACTCAGAGAATATTTACCGCAACAGCGAAGCAAATTGGAATTCCTGGTTAAAAGCTGATTTAACAGCCTATTCTCCTAATATGGCTCTGAATATTATAGATGATGAAAGTCTTGAAAATGCAACTAATAGTAATACTTATCTCAAACTTTCTTTTTTAGTAGATGGGAAGAAAACTATCCGAGACTTAGCTGTTTCTACCAAACAAGAAGCATTAACTTTGCTACGTTCTTTCAGTAGCTATATTGACAATGGCTATTTAGAATTAAAAGAAGTTAAAGACGAATATTTGGCAATTGTAAATTCGGTATCTTCTAAAGTTAAAACTGTTAATACTCCAAGTCCAAAAAGTGAGAGTAAAAGAGAAGTTATTCGTGAAAAACAACCCCTCATAGTTTGTATTGATGATAGCCCTATAGTCTGTCAGGAAATGTGTAAAATCATTAATTCTACGAGTTATCGTTTTGTCAGTATCCGAGAATCAATTCAAGCTTTACCAGTGCTATTAGAGCAAAAACCAGACTTAATTTTTCTTGATTTAGTAATGCCAATTACTAATGGTTATGAATTATGTTCTCAGATTAGAAGAGTATCTTTGTTTCAAGAAACGCCAGTGGTAATTCTTACAGGAAATGACGGTGTAATTGACCGAGTAAGGGCAAAAATGGCAGGAGCATCCGATTTTATGAGTAAACCCATTGAAAAAGACAAAATTGTTAGCACTATTAATAAATATATCAATAATTATCAAAAATCAGCAATCAATAATCCGAGTACTACTTCTTTAGTAGGAAAACAAGCT---ATGTTACTTTTAGCACTCTTCAACCGAATATCTGCGACAGAACGCCAAGGACAGAACTTTGACGCAGCGATGGTTGATGGGTGTTCATTTATAGATTGGCATTATAGCGACCTACATTTACGGGAATCAACACCCTTAAGAGAGCAAAGTAAGGATTATAGCTCGAATCAACGTTTAAGTATTGTAAACATCGAATTACAACCCAAATCGAATAGCGGAGGGTACAAAACTAAGTTAGTTGTACCAAGG---ATGTCCTTTGATATTTGCCAGCATTTTTCCCAATATTTTTCTTTGTTAGTTGCGGATAATCAATCGCTTCTACAAGAGGTGTATAAAATTCGTTATCAAGTTTATTGCGAGGAACTTAACTACGAATCACCAGAAAACTTTCCCGACGGTATGGAAACGGATATTTATGATAGCCACTCTATTCATTGTTTACTCCAACACAAACCAACAGGAGTATATGCTGGTTGTGTTCGCATCATTATTCCCCAGCAA---------------------------------------------GAAAGCGATCGATCGACATTTCCTTGGCAAAAATTTGCTTCTAATCTGGTTTACCCTAGCCCAGAATATAACTGGCAAAATATTTGTGAAATTTCCCGTTTAGCTGTGCTTAAAGATTTTAGAAAAAGAAAAGGAGACGATACTATACCTACTGGGACTATTTTGCCCGATGTTAATGGTGGCAAAAGGCGTTTTCCCTTGATTGCTATGAGTTTATATTGGGCAGCTTTTTGTTTAGCATTAAATTTAGAACTAGATATTTTTGCGATTATGGAACCCCGTTTGGCTCGTCATCTCCGAAGATGTGGATTACAGTACTGTATGATTAGTGAGCTTTTTGAACATCATGGTAAAAGGGCTATTTTTCATACTAAACCACCAGAATTACTGGGGCATTTGGATGTAGATACTTATAGGTTCTTTGCTTTTTTAAATAGCACTATTGCACAGCAACTTTCTCAAGCAAAATATATCTCATCTCCTTTTATGGTTCCTCAACAAAATGCTCCTGCTCAA---GTGGCTTTTATTAACATGACCA---------ATCATCATCATGAAAATAACTTGGCAGATAATGAAGATTATAACCCTGTTCTCAGCCTAATCAGAAATCAGCTAAAGATTTCAGGACAAGAAATTATTGTGAGAGACGAAAAGTGGACTCAGCAATTTACGAGTTTTTTAGTTCACGGGCAAGAAGATGTTGTCGCAGCTTCTCTTCAGTTGTTGGAACAAGGGGTTATTAGTAGTAGAGAACTTAATTTGACTCCCTGCAATCCCGATGCTAAAACAATTTGGAGTAACTATTATTTAATTGGAATCAAGAAGCCTCACAATAGTTTGGAAACCGAATTTTTGAAGCTAGATTTTCTCAATCAAAAAAGT----------------------------------------------------------------TTGAATGCCGATCTAGAACAGATTG-AAAAAGACAACGATCCAAATAAATGCGAAACCCTT----------------------------------------------------------------------------------------------------------------------------------------------------------------------------------------------------------------------------------------------------------------------------------------------------------------------------------------------------------------------------------------------------------------------------------------------------------------------------------------------------------------------------------------------------------------------------------------------------------------------------------------------------------------------------------------------------------------------------------------------------------------------------------------------ATGTTGAGAACTCTCAAAGAAAGCTTTAAAAATATTCTTCCTCATAAAGATATAAAAAAACTTCGCAGTCTATTACACAATATTTCTTATCCACCATTTTTTTATTCTCAGTTTGCTCACAAATTAGTATTCATCTTCGGTTGTCAACGTAGTGGCACTACCTTGTCTTATTTAATGTTGAATTGTCACCCCTTAATTCAAGGAATTGATGAAACTGACTCTTGTTATAAGCTGCCTCGTCCTGTACAGCTATTTTCACTAAGTAAACAATATTCTTTACTTCTATTAAAACTTCCAAATCAAACTTTTAATTTAGAATACTTTGTTCATAATTTACAGGGAATTAAAATTCTGTGGTCTGTGAGAAATCCTTACGCGGTGATTTCTTCCATGCTGCGATGGAAACTCAAAAATGTTAGTTGGATTAAAGTTCATGCCCAAGCAGAGTTATGGCAACATTCCTTTCTCTTTCCAGAAATCCTAGAACTCGATCTTGCTAATCTAGATGAGGTTTCTTTAGGTGCTTATATCTGGAAATACAAAGAGCGTACTTTGCAGTTATATCAACAAAGTAATCTTGATATTTTTTCTTATAAATATGAAGAACTTCTAGATGATCCTCGTCTGATTATGTCAAATGTTTTAGATTTTATGGAATTAGGATGGAATGACAATGTTTTATGTCATGAACAGTATTATCAATTCGATAGAATATATCCTGGCGGAACTCAACAGAAAAAACCTTTAGATAAATCTCGAAAACAACCTAAGTTATTACTATCTACAGAGGAAATCGATTTGATTACTAATATTTGCTCTGAGGAAATGCAACCTTACCAATATACTAAACCTCTTGCA------ATGCGTCTCTTAATTGTTTCTACTCTTGATTCTCAAGAACCTTTTGGTGCATTTACCAGACCTTTTTATTTAGGAATGTATTTAGCTCGTCAGTTTGAAGTATGCCAGTTAGGATTGGATTGTTCTGCGGTTGATTATACTCAATCTATATCTATTGGCTCAAGAGGTCTTAAATCTTACATTCAGGCAATACAAAAAGCCATAGCAGAATTTAAACCTGATGTGGTTTATGCTCAAGAAACCCTTCCTGCAACGGCAGCTTTAGTAACGTTTGGGCTTAAAAAGCCTAAAAACTGTCGTTTAGTATTTGATTTTCATACTCTATCTGCTTTTGAGTATTGGACTCGCCTTGCTGTGGCGGATAATAAACTTACTGAATTTAAACAATTTATTAAAACCTATTTAGCACAAGGTACTTTAGTTTTTTCGGGTACGCCAATTATTGCTGCTAGCCAATCAATTGCAGAATCAATTCCGCAATGGTACAAAACACAACCGAAGAAAATTTATAGCGTTGGCAATGGAGTTTCCGAAGACTTATTAAATCTAGCTTCTTCAGAAATGGAAAA------------------------------TCCTTACGCTCATTTATCAACAGCAAAAATTGTTACTGTTATTGCGCCGAAAACCTTTTCTTTTCCCACTAACGATATGTCTGTAGCCATGACTTTGGAAATAGCCAGACATTTAGAATCAAAAAATAAAGATATTCATTTTGTGGTTATTGGTAGAGATGCAGAAGAGCAAAATACACCCAGCCCATCTAATATTACTTTTACGGGATTTTTACCCCAGCGTAGAGATTTCTTAGCTCACTTGAAGTATGCAGATGTTGGTTTATTACCTTTTCCTGAGAAAGCTGTAGCAGGAGGAGCGCGTAACAAGTCTTTAGATTACCTGGCTTGTCAAACATTAGTAATTTCTACCCCAGAAGGATTACGGGGACTCGAAGAATTTAAACATCAAGAACATCTTTTAGTAACTAGCTATTCTACTGAGGAAATAGCTCAAGTTATCGATCGCGCTTGTTCAAATTTAGCAGATTATCAACATTTAATTAACAATTCCTACAAATTAATTACGGATAAGTACTCTTGGAAAGCAAGAGCAGACAAGGTAGCTGATGCTATCAAAGCTCAAGTT------------------------------------------------------------------------------------------------------------------------------------------------------------------------------------------------------------------------------------------------ATGAACAATCAGAATATATCTTTCGATGATTTAAAGAAAGATATTAAAAAAATTATTGTCAAAAATTTCAAGAAAAATAAAGAAACCGATACTCTTTTGGATGTAATTAATAATATATCTCTTGATATAATTTCGGCAAGTTTCGATAAGGAGCAACTATTCTCAGGAAATATTGATGCTAGAAAAATAAAACAAGTAGCGAAAGATTATAGCTTTTCTTGCAAAACCAATGGTCGAAAAACGCGCGATGGAATTGATTTACTGAAAATTAAGACAAATAGAAATTATTTGGCTCACGGTTTTAAATCTTTCAAGGACGTAGGAAAAGAAAATACAGCAGAAGAACTATTAGAAATTAAGAAAAGAGTTATTTGCTATTTAAGAGAAATATTACAAAATATAGAAGACTATATATCAAAGAAAGAATATTTAAAGATGGTTACTCAATTAGAAATTACCAACGAAAAAAAAGACATTGCAGAGGCACAAATACGCAAGGAACAAACACCTGTTGATTACAATACACTAGAATATCCCATTGAAGTTTTAGTTAACAAATATTTAGATGGTATAGACGAAGATCAGAACGAAATATTTATCCCAGATTATCAAAGAGAAATGAGATGGGATGAAGATAGACAATCAAAGTTTATTGAATCTGTGCTTTTGGGACTGCCAATAGCTTATATTCTTGTTGCTGATGTATCTGAATCTGAAGACTTAGCAAGACTAGAGATTATAGATGGTACACAACGCATTCGTACTTTGGCTAGATTTCTTAACAATGAATTGAAGTTGAATAATCTTGAAAAGCTAGATAGTCTGAATGGATTTACTTTTAAAGATTTACCTCTTTCTCGTCAGAGGCGTTTTCAAAGAACTACTATTAGAATGATTCAGTTAACTGAAAAAGCAGATGAAGAAGTAAGACGAGACTTATTTGAAAGAATTAATACTGGTAGTGTTGAATTGAATGAAATGGAGAAACGGAGGGGAAGTAAGCCTGGGAAGTTTCTTGATTTAATTGAAGAATTATCCCAATCAGAACAATTTCGTAATTTATGTTCTTTTACTGATACTGAAATCAAAAAACGCGATCCACAGGAGTTTATTTTGCGCTTTTTTGCTTTTTTGAATAACTATAAAAATTACTCTGGTAAAAAAGTACATCAGTTTTTAGATGAGTATTTAAAACAAGCTAACAAATCTAAGTCACTCAATATTGATGTGATGAGAGAAGAATTTATTTCTATGCTTTCTTTTATCGAAAAATATTTTCCAAATGCCTTACGTATCTATAGAAAAACAAAAGATAAGTACGAGCCTACAACTAGAATTAAATTTGAATCAATTACTGTAGGTGCAGCTTTGGCATTGAGAAAAAATCAAGGATTAATACCACACTCGACATCTTTTTTAGATTCAGAAGATTTTAAGAATTTTACTAAAGGAGACGGAAGTAGCTCTCAGAATAAAGTAACTCGTCGTATTGAGTATGTTCGCGATAGTCTTTATAGG---ATGTCTCTCAAAGGTGTAGCTCAAGAAACCTTAAAAATTGTTCGAGAAGGAAAGTTTATTAATAGTTTTGGAAAGGTAATTAACTTTTCTAGGGAACAACAAGCAGCAGAAGCAGCTACATTACTATATACTCCCGAACAACTTAGCGAACTGCTACAAAAACCAGCACCAAAAGACATTCAAAACCCGATTGTTGAAGTTACTGAAGAGACAACACAAGTAGCAGCCCATCGATTAGTAACAGTTGAAGGGTGTTCCGATTTGGTTTTGTTAAACTATGCTTCTGCACGCAACCCTGGAGGTGGCTTTATCAATGGTGCAAAAGCCCAAGAAGAAGATTTAGCCCGTTGTTCGGGTTTATATCCCTGTTTATTAAAACAGCCTGATTACTATGAGACTAATCGCGCTTATGACTCTTTATTGTATACCGATCGCATTATCTATTCGCCTCAAGTACCTTGGTTTAGAACTCGTAGTCGTGGACTTTTAGATGATTTCTTCTTAGCTTCAATCATTACAGCACCAGCCCCCAATGCTGGTCAAGTATTGCGTCGCGATGCTACAGCAGGAGCAGAAATAGAGGACACATTGCGTCGTCGGGCGGGATATGTGCTTACAGTAGCAAGAGAGCATGGACATCGTACACTATTGCTTGGTGCTTGGGGTTGTGGAGTATTTCGTAACGATCCTAATCTGGTAGCAGATGCTTTTGGTCAATGGCTTAGTGAACCTAGATTTCAAGGCTGTTTTGAGCGAGTTGTGTTTGGCATTTACGATCCTAGTAAGAGTAAGGAAACTTTAAAAGCATTTCAAAAAAGATTT---------GTGAGCCAGAAAGGTAGAGAAACACTGCTTTTTTCTCTGAAATTAAAAACCATTACCAAACAGCAACTAACAACTAACAAAAGTAATTTGCAATCGGTTATGACGACAGAAGCTCAATCTAATTCAGAGCAACCTCAAATTTCCCTGGAAGCTAAACAACAAATTGAGCGTCTTCAAAAGAAAGTTGCTTCTCTAGAAGCCAAATTGCATCAAGAACAGAAAAAAGCACAGAATTACTTAAAATCACAGCAAAAAACCCAGCAAATTTTACAAAATATTATTGATACTATTCCTCAGACAGTTTTTTGGAAAGATCATAATTTAGTTTTTCAGGGTTGCGATCGCTCTTTTGCTCGACAAATGGGTTTAGATGACCCTCAAGATATTGTGAGTAAAACAGACTATGATTTTTTTGAGACAAAA---------GAAGAATCTGAGGCAATTAGACAAAGCGATCTCAAAATCATGAAGAATCGTACTCCTCAGTATCACCTTATTGAAACTCAGCAAAATGCCCAAAAAGAACAAATTTGGCTCGATACCAGTAAAGTACCTCTAAAAGATACTGAAGGTCATGTATACGGTATTTTAGGAATTTTAGAAGATGTCACAGAGCGTCTGCAAGCCGAAAAAGCGTTACAAGTTAGTGAAGACCGTTATCGCACTATTTTTGAAGAAACAGCTATTGGGATTGGGGAAATCGAGCCGATTACAACTCGTTTTATTCAGGTTAACCCAGAACTTTGCGAAATTTTGGGCTATCCAGAGCAAGATTTGTGTCAAAAGAAATTTTTAGAGATTACTCATCCTGAAGATTTTCCTCTCTCAGCGAATAAAATGCGCCAGTTACAGGAAAGGAAAATTGCCAAATATACTTTAGAAAAACGCTGTTTGCACCATGATGGCTACGAAGTTTGGACTAATGTAACCGTCTACTGGATTAATACCACATCAGGAGAAAGCCTGATCTCTGTGGTGGTGAAAGATATCAGCGAACAACAAGCAGCCCTTCAACAAAGGAAACAAACAGAAATACTGTTACATCAAAAAGCCAAGCAGTTACAAAAGCAAAATTTAGTCCTCAAAGAATTAACTAAAAACCCCGCCATTCACCAAGGAAAAGCGGATATTGCCTTTCAAGCCATTACTAAAGCGATCGCTGATATTATGGAGGTAGAGCGAGTCAGTATTTGGTTTTTTAAGGGTCGCAAAACCAAGTTAAAATGTGGCAACCTTTACGAATTGAGCTTAGATAGACACACTAAAAATCAAGAAATCTACTTAGCAGATTATCCTCATTATTTTCAAATTTTACAAACTGAAGGTACTATTTCCGCTCAAAAAGCTAGCATCGACCCCAGAACTCAAGAATTAGCCAACTCTTATCTTAAACCCCTCAATATCTACTCAATGATGAACACTTTTGTTTATCTTGCAGGGGAAAAAATTGGCATTATCTCTTTGGAACAGGTAGGTACTCATCGTGATTGGAGTTTGGAAGATGAAACCTTTTTGCGTTCTACTGCCGATTTAATTACATTGGCTCTGGAAGCTAGAAAACGAGCCTCTGCTCAAGCAACTTTAAGCCAGCAGTTAAAAAAAGCGATTTTACTTGAAGAAATTGTCTATCAGATTCGCAGTAGCCTCAATACAAAAACCATCTTTCAAACCACAGTAGATTTAATTGGTAAAACTTTTGGAGTAGATCGCTGTTATCTGGTTACTTATGAAGGGGCAATTACCTCTAATTCCCCTATTGTGGCAGAATACTGTACCAGTAATTTTCCGCGAATTTTAGATTTAGAACTTCCTCCCAAAAACAATCTTTATTTGGGGGCGATTTTTGCTCAAGAAGGAGCAGTCAGTTTTTCGGATGTTTATCGTACTGACTTATTATCATCAGCAGTATCTACCTATCGTCAAATTCAATTAAGATCGCTCTTAACAGTGCGTACTTCTTCTCAAGGAGAAATCAATGGTTGTTTAAATTTACATCAATGCGATCGCCATCGTCAATGGACACAAGACGAAATCGATCTCTTAGAAGCCGTAGCAGCCCAAGTAGGTGTTGCGATCGCCCAAGCTAAATTATTAGAACAAGAAACCATCCAAAAAATTCAATTCAACCGTCAAAACCAACAGCTACAAAGACAATTAGCAGCCATTGAAACCACCTCTGATGGGATGGCAATTTTAGAACAAGGCAAATATATCTATCTCAATCAGTCTCATGTAGAGCTTTTTGGCTATAGCGATCCTCAACAATTATTAGGGAAAAACTGGCATAGTCTCTATCTTCCCGAACAAATACAAAACATCAAAGCAGAAGCTTTTACGATTTTGGAGCAAATAGGCTCTTGGCGGGGGGAACTTAAAGCAATTCATCACAATGGTAGTCATTTTGATACGGAAGTTACTCTAACTATTGCCCGTGATGGTAATCTGATTTGTGTTTGCCGAGATATTACAGAACGAAAACAAGCAGAAGCGGTTCTGGCAAAACAGTTACAAAGAGAACTATTACTGAGTCAAATTACTTACGAAATTCGCCAAAGCCTTGATAGTCAAAGTATTTTTCAAATCGCTGCGTCCCAAATTGGTCTAGCTTTTCAAGCCAATCGCTGTGCTATCTATAGTTATGATGTTGATTCTAGTCTTCATATTCCTTTAGTTGCCGAACATTTGGAAGTTAGCTTTACTTCCCTGTGGGGAATGGAAATTTCTGTTAAAAATAATACCTATCTCGAAGTGATTCTGAAAGCAGACAAAGCGATTTCTTCTCCTAACATCTATGAAGAACCTGTTTTAGCTAACATTTTATCTCTCTATCAAAAGGTACAGTTAAAGTCGATGTTGGCAATTAGGACATCTTATCACGGTAAGCCCAATGGATTTATTGAAGTTCATCAATGCGATCGCTATCGGGTGTGGACAGATGAAGAAATCGATCTCCTAGAAGAAGTAGCAGTACAAGTAGGTATTGCTTTAGCCCAAGCTAGATTACTAGAAAAAGAGCAAAAACAACGTCAGGCACTAGAAATAGCCAAAAAAGAAGCAGACTTAGCTAATAGTGCTAAAAGTGAATTCTTGGCAAAAATGAGTCATGAATTACGAACACCTCTAAATGTCATTATTGGTTTCAGTCAATTGATGAGACGCAATAAAGCAACCACCACTAAGCAAAAAGAAACCCTAGACATTATTAATCGTAGTGGAGAACATTTACTAAACCTGATTAACGACATCCTCGATATGTCCAAAATTGAAGCAGGGAAAATCACCCTTCAAAAACATGATTTTGACCTGCAAGAGATGTTAAAAGACATCAAAGAGATGTTTATGCTCAAAGCAGAGTCTCAGGATATAACTCTGAAATTTGAAATTGTGAATTTGCTACCACAATATGTCAATAGCGATCTCCAAAAAATTCGTCAAATTCTGATTAATTTACTGAACAACGCTATCAAGTTTACCCATAAAGGAACTGTGACTTTAAGAGTATCATTGATGGA---------GGGAAAATCTGCAACCCAGCAAACAACAATCAAGATTTGCTTTGAAGTTTGCGATACAGGAGAAGGTATTGCTCCAGAAGAATTAAATTCTCTTTTTGAAGCTTTTACTCAAACTTCTAGCGGTAAAAAATCACAACAAGGAACGGGTTTAGGATTAGCCATTAGTAATACTTTCGTTGCAGTTTTAGGCGGAAAAATAACTGTAAAATCAGAACTGGGCAAGGGTAGTACATTCCAATTTACAATCCCGATGACTATTAGTGAAACTACCTCAGTAGAAAATACTCCTGAATATCAGGTTATTGGGTTAGAACCCCAATTTCGCGATCGCCGTATTTTAGTAGTAGATGACTCCGATGATAGTCGTTTATTACTGGTAACCTTACTCGAAGAAGTCGGTTTTCAGGTATTACAAGCAGCCAATGGCAAAGACGCGATCTCAGCTTGGCAGCAGTGGCAACCTCATTTAATTTTAATGGATATGCAAATGCCGATCCTAAATGGCTACAAAGCAACCAAACAGATTAGAAAGATCGCTCAAGAATCTC---AGTTATCAAACCCAATTATTATTGCTTTAACCGCCAGTGCTTTTGAAGAAAGTCGCCATGAAATATTAGAACTTGGTTGTAATGATTTTATGCATAAACCTTTCCCCGAATCAGCCCTCTTTACAGCGATCGCCAAGCATTTAAAAATTGACTACATTTATCAAATCATTACTCCTAATTCTCAGAAAAACCAATTAGCCAAAAACTATGAATCTCTAAACAAAGAAACAATTAACCAAAAACTATCTCAAATAGATAAAGCTACTTTAAGTAGTCTATATCAAGCTAGCTTATGCCTCGATCAAGAACAAACAACTCAAATTATTACCCATATTACAGAACAAGATCGAACCATTGGCGACTGGTTACATCATTTACTAGATGACTTTAATTTTGAAAATATCATCGAACATTTAGAACAAGTTTTAGAAACAGAAATGGAAATTAAATTTGATTATCGTTTTGATACAGAAGGTTTTTTCACGGAAGAACGTCGAATAGCGTTAAACCTAGCAGGAAATATTTGGTCGAATCTAATACAAGACGATTTTACTGAAGTTCCTGCAAATACAGAAATTACTATTCAAAATCCTCAAACAGGAGCAACAGAAACTATTGTTTTAGAAGAAGCAATAGAAGATTTAGTGATTTTCGTTGGTGTATCCCCAGAACCTTTTAATGGAGTCGGGACAGAAAGTAATAATTCTTTGGCTCAAGCTCAGTATCATGGAGATGATATACAGGGAGATATTTTTCAACGACGCATCAGTGGTGATTTTCGCGGTGAAGGTGTAGTTACGGACTTTGAACCCTGGGTAGGAACGATTTCTTTGGCGACGAATCCAGATCGAGAATGGGATTTTAGCCTCGATAATCCTAATCCTGACCGAGTCGATTTTGTGAGTGTCGCACTCCGAGAAATTGGTCGAGTTTTAGGGGTGGGAACTGCTCCTATTTTTGATTCTTTAGCTGCTGATGGTGCTTTTAATGGGGTTAATGCTAGAGAAGTTAATAATGGCAATCCTATTCCTTTAGAGGCTAATTTAGACTATATTGCAGCAGATTTTACAGGAGAGAGTCTAATTTTAGACTCTGACATTATCTCAGATAGACGATCGCCTACAGACCTCGATTTAGCCATTTTGGCAGATATCGGCTATCAAATTGCAGGTTTTACCAAACAAGGTTCGCATCCTGAAATTGGTACTGCTGAAGGAGATTTTATTTTTGGTGCAGCTATTGATGAAAGACTTAATGGTTTGGCAGGAAATGATGAAATTCAAGGTAATTCAGGCAATGACACCCTGTTAGGAGATGAAGGCAATGATACTTTATTTGGTAATGCAGGAGAAGATGAATTATTGGGCGGAGTAGGGAATGATAGCTTATTAGGAGAAGCAGGAGACGATTTATTATTTGGCGGAGCAGAAGCAGATATTCTTCTAGGAGATATTGGCAACGACACCATTAGAGGAGATAACGATAACGATACTTTATTAGGTGGAGAAGGAAATGACTCTCTTTTAGGGAATAGTGACGAAGATGAGTTACGAGGTGATGTGGGAGATGATGTTTTACGGGGTGGAGATGGTTCGGATACCCTATTTGGTCAAGTAGGAAACGATACTATAGAAGGTGGCAGAAATAATGATACTCTAATAGGAGAAACTGGAAGCGATCGCTTTGAATTGGGTTTTAATTTTGGTAGCGATCGTATTAATGACTTTATCAATGGAGAAGATAAAATCGCTGTTTCCGCTAGGTATAACTTTGAAACGGATACCTACGATCTCAACGAACCCAGTGAAATTATTGCTGCTATTACCGATACGGGAACAGTTTCCGACTCCACAGATTTATTTACCGAAATCACCCTGAGAGATACCAGCACCGTCATAGTAGTCAACGACGAACCCCTAACCACAGAAGATATTGAGATTTATTTTCCTTTCCAATCTCAAGTAATACCTACTGCTAGTGGGTTTACAATTCAATTTAATCAAGACTTTAATTCAAATAATATCAACTTGTATCAAGGTACTAACCCCGATGCAGATATCCCTGATGTTCGATTAGTCAGCGACAGTACAGGAAAAGTGATAACGGGTTCTTTACTTGCCAGAGAAAGCGATCGTAGTTTAACCTTTATTAAAAATGATGGTGTGCTAGCACCAGATGATTACACCCTCACTCTCTTTAGTCGGGGTGATGGTTTTACCTCTAGTACGGGGGAATTACTAGATGGCGATGTGGATGGGATTGCAGGAGATAATTTTGTTACTCAATTTACAGTAGAAGAAACCGAACAAAGAGTTTTAAGTCTTGATGATTTTAGCAGAGGAATTGGACAAAGGATTAATTCCTCTCTCGATTCTGAAGGTATCGCCATTTCTTTAGATAATGGTGCAGAAGTCACCCAAGTAGACTTTACCTTTGTCTACGATGCAAATATTATAACGGTAGAAGATGTTACAGTGAACCCAGAACTTGGCGAAGATTGGACTTTAACCACTAAAGACCTCAGTAACCAAGGCACAGCTATTATTTCTTTATCAGGAACAACACCTTTAACATCAGGAGAAATTGATTTAGTTCAATTACAAGCCAGCATTCCCAATACAGCAAGCATTAACAGATCGGGAATCTTATACCTAGAAGCAGTTGAACTCAATAATGGAGAGATTGCAGCAATTGGAGACTCTGCATATCAGCAAGTTGCTTATCTGGGAGACAGCAACGGCGATCTTAATTACACTGCCGTAGACGCTTATCAAATCTCTCAATTAGCTACAGGGATTAGTAATGGTCTCACAAATTTCGCTCGGACAAATCCTCAAATTGTTGCTGATATCAATGGTGATGGAGTAATTTCCGCTTTCGATAGCTATTTAGTTTCTCAAAAAGGAATGGGTGCAACAGTCGATTTTATTCCCGATATTCCAGTAGATATGGAAAATAGACCTTTAGGTGAAATTTTAATTGAGGCGGATTTAGTGTCTTTAGCTCAGATAGAATTTGCTTTACAAGAACAATTAAAATCAGATTTAAAAATTGGAGAAATATTAGCCAATCATAATTTTATTAGACAAAAAACTGCCAATTTTTTTGTAGATCAATGGCCCAAATATCTGAAATCAAAAAATAAAAGACCTTTAGTTTATTACTTTACAAAAGCTGGACTTTTAGATAAAAATCAAATTAAAATTCTTTTAGCACAACAAGAACAAGATTCATCAAAAGCCAAAAGATTTCATCGGCTAGCAGTGGAATATGGCTATTTGAAACAAACTACTGTAGATTTTTTTCTCGCCAAACTATTTAACCTTGAAACGAACAATAGTAATGTATCTTATTCTAATCCTTATGAAATTTTAAGAAAATATATTAAAGGAGAAAGAAACTTCGGTCAAACAAGTTTAGTTAAAGCTCCCTTGATAGATATTAGTTTAAAAGAAACAATCTTAGATGGTTCTGATTTGAGAGAAGCTAATTTAACTCGCACCAATCTCAGCCACTCTAGTCTAGCTAGAGCTAATTTATCTTCGGCAAATTTAGCAAAAGCCAACTTGATGTCAGTTAATTTTGAGTATGCCTTGCTTAATTCAGCAAATCTACAAGAAAGTAATTTGGAACAGGCTAATTTTAATACTGCTAGTTTACAAAAAGTAAATCTAACCGAAGCCTATTTGTCTCACACCTCTTTTGCTGGGGCAGATTTAAGAGGAGCTAAACTAGCCCCAGAATATCCTTATGTAGTTTATTACGACTCGAAAACCTTGTTTGATGATAATTTCGATCCTCAGCAAGCTGGTTGGAATATTATT---------------ATGAATAACCATATTATACATCAATCCGATATAGACGTAATCGCCTTAGAAAGCAAACATCAAGAAGATTACGAGAGAACACAACAAGAACAAGAATTCACCGAGAATTATCAAGACGAGCCTCGCACTACCTTTGAAGACGGTAAATACGATGGAGAGTTAAACCTCGAACCAGAACCCTACCAA------------------------------------------------------------------------ATGGCAAAAGTTAATAATAATGATTCCGCTCTTATAGCAGAAGCAAAAAGAGAAACGACATCACAAAAACGTTTAAAAGAATTAGCAAGCATTGATGATAACTTGGCGCGAATAGTAGCTCAAAATATCGCAGCATCTCCAGAGTTATTAAGTGATCTTGCTACTCGTGAAAGTAAAACAGTTAGAAAAGCTGTTACCAGCAACCCTAATACACCCAAAAAAATACTTTTTATTCTAGGCGTATATTTTCCACAAGAATTGTTGAATAATCCAATTTTTGATTTTTCGTTATTAGGTGATTTAACTTTTATTAAAAAAATTCCTTCAGGTGTTTTATCTATATTAATACAGCAAAATAATGCTCCTCTATTTTTGTTGAATTATGCTGCTAATCATCCAGCGACAATAGTAGCAAACACAGCAAAAATGCACGTTTCAATATCAGGAGAGATAACGCAAGGGTGGCATAAAGTGGTAGAAGAGACAATTCAAAATAGCTCTTTTGTCAATAAATTTATTGACGATTTTAATGGAGTTGTCTGGGATTTTCGATATGGAGCAAGATGTAGAGGTGATTTTGAAACACCACAAAGAAGTTTTAAACTTTTGACTAATTTTTATGAATTTATACAATCTATTCGGTTA---ATCAATCAATTATTAAAAGGATACACAGCCCAAAATCCCAGCACAAAATCAATCATATTGGAACAACTCGCTTGTGATGAAAATAGTTCAATTCGGAGAAATGTAGCGGAAAATCCTAGCACACCCCCAGAAACATTAGAATTACTTGCCAAGGATTCTAATAATGGTGTTCGCAACAGTGCAGCAGGAAACCATAATACATCAATAAGTATCTTACAATCACTCGCTACCGACCCAGATATTAATATTCGTTATCGTGTAGCGGGAAATCCTACTACGCCTTTAGAGACACTAAAATTATTGGCAAATGACTCCTATTATGGAATTCGTAGAGCTATAGCAGGAAACTCTAATACACCAGCAGAAATCCTAAAATTGCTTGCTCGCGATTCTCATAAGCAGGTGCGCGAGTATGTAGCAGGAAACTCTTGTACGCCACCAGAAACATTAGA------ATTACTGGCAAAAGAATCTGATTATACAATTCGTTATCGTGTCGCAGTTAATCCCAACACGCCAGAAAATATACTAAAATCTTTTG---------------------GCTGTAATTATGCCGTTACGAGAAATCCTAATCTATCAATCGAAATACTAGAATCACTTATCGATTACTCTGACAA------GCAGATTTGCTATGATATTGCGAAAAAT---------------------------CCTAGTACGCCAGTAAAAATATTAAAGATGCTAGCTTGTGATTCTAACGATCAAATTCGTGAATATGTGGCAGATAACCCTAATGTGTCAGTAGAAATATTAAAATTGTTCGCTATAGATCGCAATAGTAGGATTCGTTTTCGCGTAGCGAGAAATCCCAATACACCCATAAATTTATTAGAATTACTTGCTAATGACTTTAGTAATCAAATTCGTGTAGCTATAGCCAAAAATCCTAATACACCAATAGAGATACTAGAATCACTTGCTAATGATTCCGATCTTTTAGTTCGCGAATCGGTTTCCGAAAACCCTAAATGTACTCGCCAAATAAAAGAAACTATTTTTAAAAACTTTGCCAAATCAGAAACCCCATCATTTAGTCGTGTAGCTCTTTTTCTGAGCGATTATGCAGAAAGTTCCGTTTTAGCGGAGAATAGTAACTCTATATCGTGGTTAGAAAGATATGCCATAGCTCAAAATAAACAAACTCCCCAAGATACTTTAGAAATATTAGCCCAAGATGGTAATCGGATCGTTCGAGCCACAGCAAAAGAGAGCCTACAGAAATTATACGATAAAGGTTCAAAAATGTCACATATTTTTTTTAATTTCACTTTAAAAATGAAACGACAAACCACATATAAGAAGTCTCTCTACAATCAGAAGATCCATTCCCTCTTTACTCAGCTAATTTGTGAAACCGAATCTTTATACGAAAAAGTTACCAATGGTATTCCACAAAATCCTCAAACTATAGAATTAACTACGAACAAC---ATGAAAAACCCAGAGCAAATAGTAAAGCTGCTTGATTACAAACAGGAAAAGGCATCAAATAATTTTGTTCCTCAACCTGCGACACTTTCAAGCAAAGGCAGATGGGATAATATCCATTTTGAACTTCACCAACAGCCTAAGTTTGAGACACTCGAGCATCAACACACTATGCACGTAATTGCCTATGGTGTTTCCAACTCACCAGGGGAAAGATGGCTAGACGGAAGAATTCAAAAAGAAAAGCGAAATCGAGGAGATATTGCAATTATTCCTGCTGGGATTACCCATCGCTGTAACTGGAATAATTCAGCCGAGTTTGGGATTTTGGCAGTTGAACCTGCACTGCTGCAACAAGTAGGTCAAGATTTAGTAGATGGCGATCGCATTGAACTGATTCCGCAGTTTATGAATACTCCTGATGCACTGATACAAGGAATTTTCTCAACCTTAAGAGATGAGTTGGAGTCCCCTAAAATTGGTAGTAATTTATTGGTTGATAATCTGAAAATCACATTAGCAATTCACCTATTACGAAAATATTGCGCTACAAAACCCAAACTTTCCAGCTATGAAGACGGCTTATCTAAACTGAAGCTAAGACAAGTAACAGAATATATCAACGAACATCTCGATCGCGATTTAAAAATCATTGAATTAGCTGCGATTGCACAAATCAGTCCGTATCATTTTATACGCTTGTTTAGAAATAGCACGGGTAAAACGCCTCACCAGTACATATTGCAGCAACGAATTGAAAAAGCGAAGTATATATTGCAGCATAGCGAACTTAGCATCTCAGAAATTGCAGCTATTGTTGGTTTTTGTGACCAAAGTCACTTTACTAAATACTTCAAACGCATAACAGGTTTTACACCGAGAAAATATATCGCTAAATCGCAAATGACTTTGATTAGATGGAAATTGTCCCCTAAACCATCAAAATCTCAAAAGAAAAAATCAGGATTCATTCCAGTCAAAGCTAGATGGGTGATTGAACTTTCAAACGCTTGGATGGACAGATGTAAAAGTCTAGTTAAAAATTTTGAGCGCGAGATACGCAGAGGTTTCCGACCCTTGTATAATCGCGCTGTTGAGAGTACTTCTTCAACACGCCAAAGCATGCTGAAATTTTATAAGGCTCTTGCTGCTATTAGTTTGCTGTTACTATTTTTCTCCTGTGGTAAAAGCGATCGCTCGACAACTTCTGTAACGGCACAAAGCGATTT------------------TATAGTATCAGGTAGTGACTACTCAAGCAAAAACCAAGAAGCAAATATTCTGCCCTACGATCCTGCAATTAAAAACTTTCTTATACCTCCAGAAATTGCCGTTATGCAAGCTACTATCAACGCTGGAGGTAATTCTTTTAATGAAGTAGCAGCTTTAATTGACACCAATACCAACAAAGTAATACAAAGTATCTCTAGTACAGAGGGTTGTTCCGCTAATATTGTTGATTATCAGCATCCTAGAAAAACTTATGGCAAGAGAGTACTAAGTGACAGCGCAACATACTATAGTAATCTCCAAATAGAAATCATAATTTCCTTTGCAGAAATGAATAACGTTCAACAAAGGATCGAGCAAATAAATAATTGTTGGCAAGCTATTTCCACGTCAAAACTGGAAGCCCAAGAAAAAGATAGTACTATTAGCCTTACTTTATCTGATGTTATCCCCACGATTGAAAATGTCGATAGATATAGAAAGCAATTATTAGAGACTAAATTTGACACCTTAAAAGAAGTAGCTAATCTATCAGAAACTCCATCTCAGTTTAATGCTTCTGATACTAAATGTACTAGTAAAGGAGATGTCAAAGTAGTCAAACGCAGTCTTAGCAACATCGAGCTAGATGTTGATTTTAATTGTCTGCAATTTAATAGA------GTGGCAAAATCTACCCAACATAAATTATCTAATCTAAATACAGAAGAGTTTTTTAGTACTCAATACCTCAAAAACGATTTAAAAAGGCGTTCTGTTCGAGGCGGTGCGATTACGATTGCAGCACAGGCAATCAAGTTTATCTTGAGAATGGGTTCTACCGTAGTTTTGGCACGTTTGCTATCACCTGAAGATTACGGCTTAATTGGCATGGCAACTGTAATTATTGGCTTCGTTCAGTTGTTTAAAGACTTGGGATTATCAGCAGCAACGGTTCAAAAAGCAGAGATTAATCATCAGCAGGTTAGCACTCTATTTTGGATTAACTTAGCAGTAAGCTGTGTCATTACATTGGTAGTAGTGGCATTAGCTCCTATGGTTGCCTGGTTTTATGATGAGCCACTTTTGAGGGGAATTACCCTAGCTTTAGCGATTACCTTTGTTTTTGGTGGTTTAACCGTTCAGCATCAAGCACTGCTACAAAGACAAATGCGCTTCACTAATCTTGCCAAAATTGAAATTGTTTCTATGTTGGTCGGAGTAATGACTGCAATTGTTTCTGCCTGGTATGGACTGGGTTATTGGGCATTAGTTCTAATGCAAATAGCAACAACTATTACTAATGCTCTGGGGGTTTGGATTGCCTGTAGTTGGCGACCTGGATTACCTAGAAAAGATTCGGCGATTCAATCGATGCTCGCTTTCGGTGGAAATTTAACTGGTTTTCGCTTAGTAAATTATTTTTCTCGCAATCTAGATAATATGCTTATTGGTCGTTACTGGGGTTCTCAGCAGTTAGGACTTTATGCCAAAGCCTATCAGCTAGTTCTGTTACCAATACAGCAGATCAATAGTCCTGTTAACAAAGTTGCTCTCCCAGTTTTAAGCAGTTTAAAGTCAGAGCCAGAAAAATACCGTAGATATTATTACAAAGCAATTTTGCTAATTACCACCTTGGGAATGCCAGTTGTGGGATTTATGTTTGCTTCTGCTGAGAAAGTCATTTTATTAACTTTAGGACAGCAGTGGATAGATGCAGTTCCTATTTTTCGATTCTTGATGCCAGCTGCTTTCATGGGTACATTTAATGTAGCTGGAGGATGGGTTTTTCAATCTTTGGGTCGTACCGACCGTCAGTTTCGTATGGGACTTGTTCTCACAGCAGTTGATGTAACTGTGTTTTTGATCGGGATACATTGGGGGGCAATAGGTGTAGCTGCTGCCTATGGTTTATCTCGACCCATAATTTGGATTCCCAGAATGATTTACTGCTACCAGGGAACACCTCTGAGATTTATAGAGTTAGCTAAAACACTCTCTCGACCGATGTTCGCCTCTATTGGCGCGTCGGCTTTGTTAATTATTATTGATCGCCTGGATTTAGTTCAAACTAATAACTTACTCAATTTATTACTAGATTGTTTGTTATACGGGCTGTTTTACATAGCACTTTGGATAATACTTCCCAATGGCAAAATAATTCTATTGGATATGTGGCAAACATTTAAACAGATAAAAAAA---------------------------ATGAATGCAGCACCAGCAATATCTGTAGTAGATTCTTGTACCTTGATTTATGTGGAAGTGGATCAAAACTCCAATAAAGTTTGGCAAGGTACAGTCTTAGATGACGGTTCATTTATCGCAGAATGGGGAAGGGTAGGAAATCAATTGCAAAGTAAAACTTATTACTTGAATTCTGTTACCTTGGCACAAAGTAAATTTGCCAGAACCAAAAGACAGAAATTAAGAAAAGGTTACACAGAAGCCCAAATTATTAATCAGCACCAGAACTATAAC---GTTTCTCTTAAAGAAGAAGATTTAGAGCTAATTGCAGCTAAACAAATTGAACATGGAAAAGACCCTAGAGCAAAACAATTAATTCGTTATTTAGTAGCGGTCAATATTCATAATATTACCTCTCAAACCAACATTAGTTATGATGTCACTACTGGTAATTTTAGTACTCCTTTAGGGTTAGTGACTCCAGAGCGCTTT---------------------------------------------------------------------------------------------------------------------------------------------------------------------------------------------------------------------------------------------------------------------------------------------------------------------------------------------------------------------------------------------------------------------------------------------------------------------------------------------------------------------------------------------------------------------------------------------------------------------------------------------------------------------------------------------------------------------------------------------------------------------------------------------------------------------------------------ATGGCTATTGCAGAAATTACCACTAAACTTTTAGCAGCAAAAAAAGACAAAGGAATCACCTTTGAAGAATTAGAAAAAACCATTGGCAGAGATGAAACTTGGATTGCATCAGTGATCTATCGTCAAGCAAGCGCAGACATGGATGAAGCAACCAAATTGGTAACAGCTTTGGGTTTACCAGAATCAACCGCAGAAGAATTAACTATCCCTCCTTTAAAAGGCTCTCTCGAACCTCAAATTCCTACCGATCCTCTCATTTATCGCTTTTATGAAATCATGCAGGTTTATGGAATGCCGATCAAAGCAGTAGTTCATGAAAAATTTGGCGACGGTATCATGAGTGCAATTGATTTTTCTGTCGAAGTAGATAAAGTTCCCGACCCTAAAGGCGATCGCGTTAAGATTACCATGTGTGGTAAGTTCTTACCTTATAAAAAGTGG------------------------------------------------ATGCCTAAAATTGTTGACCACGATCGCTATCGTCAAGAAATCCTGACAAAATGTTTCGATTTGTTTGCCCAAAGAGGTTATGGCTCGCTGACTATGCGACAGATAGCTAAAGAAATTGGTGTGTCTACAGGAACACTGTATCACTACTTTTCTAGTAAAGAAGATTTATTTGTACAACTAATCGAAGAAATAACCGAGCAAGATATTCTTCATGCAACCGATCTAATGGAAAATCAAAGTTTAGACACGATGGAAGAAAAAATATTAGCTCTCGGTCAATTTATCTTTAAAAATGAAGACTACTTTTACAAGCAAACTTTACTATATATGAATTTCTTTCAACAGCTAGATTTAGAACAACAACAGCTTGTTGAAGCAGTCAAACGCTCCTACAAACGCTATCAAGAAGAAACCATGGAGTTTCTCGGTATATACGATCTGGCGATTGCTAATCATATCTCTTGTTTTATCGATGGTTTAATTTTTCAACGAGCCTTCGATCCAGAATCATTAGATATCCAGCAACAAATGGATTTGCTAGCTAAAATGCTTTCTGCTTATTTAAGCTCTAAGCATTCAGATAGTATGTTTGTTAGAAAAAAAATCGACTACTACCCTATAACTATCATTGTACTAATATTCGCCCTCGATTTATTAGTTTTTTTCTTTAGTCCTTCTTGGCTACTAACCCTGTTTTACGGCTTTATAAGCATTTACATCAAAGGTTTTACTTGCTCCTTAAATCATCATCATCAACACTATAAGTTTTTCTCAAAACAGTGGGCAAACCGAGTAATCGAATTTATGATGGGCTTGCAAACTGGCATAGTCGGCGAACTGTGGGTACTACACCATACTTTAGGACATCATCAAAATTATCTCGATCAAAGTAAAGATGAATCTGGTTGGAAGAAAGATAATGGCGAAACCATGAATGTTGTCGAGTACACTATCAATGTTGGTAGTACTGCTTATGCGAGAGGGTTGAGAGTTGGTAAAAAATATCCTCGTGAGCAAAAACGTTTAATTCAAAATATAATAGTTACTCTAGGTGCGATCGCTTTATTTGCCTGGATTAACTGGTACAATGCCCTTATAGTTTTTATCCTTCCCATGCTAATTTTGCTCTACGCTACAGCCTTTGACACTTACAAGCATCATGCTGGACTGGATACAAACGACCCTTATCAAGCAACCTACAATGTAATCGATCCTACTTATAATTGGTTTACCTGTAATTTGGGTTATCATACTGCCCATCATCTTCAATATGGCAAACATTGGGCTGAACTTCCTCAATTACATGAAAAAATAAAAGATCAAATTCCTCAAGAATTTTATAGAGAAGCTGGTTTTCCTTTTCCTCAGATTACTAAGTTAACTACCAAAATTTCTTTGTTATCTAAATCATGGGAACGTTGT---------ATGAAAAGAAAAGTTATTGGCATTATTGGTTCAGGAACAAACCCCTGGAGAGAATATGCTGAGCCTTTGGCACAATGGATTGCTCAACAAGATTATCATTTACTTACTGGTGCTGGCAAAGGAGTGATGGCGAGTGCTTCTAAAGCATTTTGCCAGGTAAAAAATAGACAAGGTGTTTGTCTTGGTATTGTTCCCACAAAACCCAATAAAACATTAGAATTTACCCCTAAAGATAATTACCCTAACCCGTGGGTAGAAATTGCTATTATTACCCCTTTACCTACCTTTGAGGGAAATAATGTCGAACGAGTTAGTAGAAACTATATTTGTGTTTTAAGTAGCGATTTATTAATCGCTTTACCTGGTAATGAAGGAACTAAAAACGAAATTGATTTGGCAAGACGCTTTCACAAATTACTAATCTTATTTGCTCCCGAATCAGAAATGCCAGACTTTCCCCACAATTTACCCAGAACTTCCTCTTTTAAAGATGTCAAAAATTTTATTTTAGAAAATCTGGCAAATAAA------ATGAGATTTATGGCACGTCAGAATCAATCTAATAATCTGTTAAATGTCCTAAAACCGTTAGAAGGAGTAATTAAAGGAAATCTCACTGTTGAACAAAAAAATATTCTGAGAGATGCTGTAAACCTAAGAGTATTTTCCCCTGCTTTATCAGATAATTTAATCTTAATTTTAGGCTGTCAGCGTAGCGGAACTACTTTAGCACTGTTAATGCTACAAGCTCATCCTCAGATTCAAGGAATTGATGAAACAGAGTTTCCTTCCCCTTTTCCTTTTCCTTCTTCGATCGCTTTATATTCCCATCAACTACAAAAAAAATCGATTTGTTTGAAGTTACCAGAACATATTTTTAACGTCGAGTATATTGCGCGTCATTTTCCTAAAGTTAAAATTCTTTGGATTGTTCGTAATCCTTACAGCACTATATCTTCAATGTCTGCACTAAAAAACACCCAAGGTAGCTGGATTAAACGCTGTGGCGCAACAGAATTAAGACGATTCATTCCCTTTTTCCCTGAAATCAAGCAGCTAGATTTTGATAGTTTAGATGAAATTTCTCTAGGTGCTATGGTATGGAAATATAAAAATCAAGCCTTAGAAATTTATCAAGAAAAAGGACTCCAAGTATTTAACTTTCGGTATGAAGATTTAATCGATAATTCTCAAAATATGATGTCAGATATTCTAAAATTTCTCGATTTACCCTGGAGCGATCGTGTTTTAGAATATTATAAATTTCATCAACCAAATAAAACTTATCCTGGTAACACCAAAGGAGATCGAGCGATCGATTCTTCTCGTAAATCTTCTAAACCTAAACTAACAGAATCAGAACAAAATACTATTAGATCGATTGCGGAAGATTTGATTATTCAATATGGATAT----------------------------------------------------------------------------------------------------------------------------------------------------------------------------------------------------------------------------------------------------------------------------ATGATGGTGACAAATCTGAAAGAGGTAATTTATTT-TTTGTATTGTAGATATTTT-AGAGGCAAAAAACCATCAGCCTATATTATTGAAAATGTTAGACATCTTCTAAAACATGATAACGGACGTACTTTTAAAATTATCTGTGAGCATTTAGAAAGTGTTGGTTACACTGTTAATTACAAAATTCTTAAAGCTTCGGAATACGGTTTACCACAACATCGTCCAAGAATTTTTATTGTCGGATTTAATAAAGAACTTATAGATACTTTTTGGGCTTTTAATTTTCCATTACCAATCCCTTTAAAAATGACTATGAGCGATGTTTGGGAAGGTAATTGTAGTAGAGATATTGGTTTTACATTGCGGGTTGGAGGAAGAAGATCGCCTATAGATGATCGTCGAAATTGGGACGGTTATTTAGTTGATGGGGAAGTAGTTCGTATAAAGCCAGAACAAGGCATAAAAATGATGGGATTTCCTAATAATTTTCAATTTCCAGTTTCTAACACTGAAGCAATGAAACAATTAGGAAACAGTGTTTGTGTTGATGTGGTTTATCATGTTGCTGGACAAGTAAAAGAATATTTAGAAAATAACACGATAAAGAAAGCAAATAAGGAGAGACAATTGAAAGGTCGTTTGAATAAAGGAGAATGGAGTGAATTTTATGCATTTATGCGATTGCTTTTAGACAAATATTTATCCTTTGGAAACAAAGAAGGAAATCCCCTTAATGAATATGTAGTGGTTTTTAAAATCAAACATAATAAAGCAGACATTGAGTACCTTAAAAATAATGGTCAGGTTGAAATTAGAGATCTACTTGGTACAAAAATCAAAACATTGACGGTAAAAGAGCTTATAGAGCAAATAAGCATAGAAGAAATTTATCAAACAATAGAAAGCTCAAAAGGTAGTTCTTTTGTTATGCCTAAAGTACAAGAATATTTTGAACTACTAAAAATAAACTCTTTTAAAGGCTCTTCTTACAGTAAGGGTGATATAAATATTTCATTTAATCATGATGGAATACAATATTCGTCTCAAAATGTTGATATTAAATCAGATATTGGGTCTTTACCTACATTGTTAAATGCTTCCTCTGCTACTAATTTTATTTTTAGAATTAATAATTTCAATGCAGATATTGATGCGATTAATGATATCAAAACAAAATATAAAATTCGAGATCGTTTATTACGTATACGTGAATTAAATTCTACTCTTGAATTTGTCAAATGCGAAAAGGAAGTTCATAGCAATAACCTCAAGAAAGTTGATTCTCTAATGCCAGAAATTTTGGCTAAGATGCTTACTAAATATTATAGTGGAGAAGGAGCTAAAATAACCGATCTAGTAACCAATGAAAACGAAATTTGTCGTGTAAAAGATTATTTAAAAGCTGTACTATTAGGAATGTTCCCTAGTAAAAACTGGGATGGTAATTATACAGCAAACGGTAGTATCTTAGTTAGAAAACAAGGAGACTTAGTACTTTATCATGTGATTAAAGATAATATTTTGAAAGATTATTTATTTTATAATACAAAATTAGATACTCCATCATCTACAAGACATAGATTTGGAAACTTATATAAAGAAAAAAATCAAACCTTTATCAAGCTTAATTTACAAATTAGATTTATTATGAATCAACCTATCGAACTATCTCTAGAGCAGGAATTTCAACTTAAAAGCTTTGCTGACCAAGTGCAGCTTATGTCTCGCGAACAATCTCAAGAGTTCTTAATTAAGCTATATAAGCAAATGATGATTAGGGAAAAAATGTATCAACATTTTATAAAGCAAGAATGGAATTTAAATGAAGGAAAAGTCTTTAAACAAAAAATGTCTATGAATATCAAGTCTGCTCAGTCTATCTTTTCAGATACTGAAGTTGCCAACGTTGTTCCAACTACAATTGAGCAATTCAATCAACTTAAGGCTGAAGACCAACTGGCATTAATCTGGTTTGCCTATACCGAAATGGGCAAAACAATTACGGTTGCAGCTCCTGGCGCAACCAGTATGATCTTTGCTCAAAAACTACTTGACCAGATTAAGCAGATGTCTCCCGCCGAGCAAACACGAGTTATGTGCGATCTAGCAAATCATACCGACACTCCCATCTGCCGTTCTTATAGCTCCTTCACTACGAATCTCAAGTTGGGCTTCTGGAATCAATTGGGAGAATGGATGGAACAGGGACTTGTTGCTTCAATTCCCCAGGGTTATAAGCTTTCTTCTCGGGCTAATTCCGTGCTTCAGGAAATTGAAAATGCCGATGCAGGACAGCAAATTACCATCCTGCGAAATGCAGTAGCTAATATGGGGTTTGATTCAAATTCTTCTGGCAGTCGCCCAAAATTTCGAGAACCTATAGCTGTTCCCACTACAATAGCAGCCCGTACTAAGGCGAAGATAGATGGCATAACTAACACCGCAGTGCTAAGTTACATCAACAATATGAATGCTAACGACTTTGAAGCTGCTGTTAACTTATTCGCTCCCAATGGTGCTTTACAACCGCCCTTTCAAAAACCAATTATTGGTCGTGAAGCAATTCTCACCTATATGCGGGAAGAATGCCAAGGACTCAAATTAATGCCCAAACAAGGCACTATTGAATCAATGGAAGAGGGTTATACCTCTATTAAACTTACAGGCAAAGTCCAAACTCCTTGGTTTGGTTCTAGTGTTGGCATAAACATTGCTTGGCGGTTTTTGCTCGAGCCTCAAGACCAAATTTTCTTTGTAGCGGTTGATTTATTGGCTTCACCAAAAGAACTACTCAAGCTAGTTCGTCAAAAGGGAAGTATGTGTATTTTAAATTTAGTAGTTGTCAAAACCAAACAACAACAGCAATTAGATTTAGCCGACAGAATTGAAAAAGCACAAGCCTCTAAAAAAATA------------------------------------------------------------------------------------------------------------------------------------------------------------------------------------------------------------------------------------------------------------------------------------------------------------------------------------------------------------------------------------------------------------------------------------------------------------------------------------------------------------------------------------------------------------------------------------------------------------------------------------------------------------------------------------------------------------------------------------------------------------------------------------------------------------------------------------------------------------------------------------------------------------------------------------------------------------------------------------------------ATGATTCAAATTGAAGAAGATACCTTGATAGATCGCATCATTAATGTTGATAATGAAGGTAATTTTGCCATTACTGTGCCTGAAAATCCCAATGCTCCTAAAGGGTTACAATATCAAATAAGTACAATTACTTTTACGCCAACTAGC------------------------------------ATGAATATTATTCAGATTGTTGCTTCAATTTTATTGCCACCTTTAGGAGTGTTTTTAGCCACAGGTGTTAGCTCTGCATTAATTATTAATATAGTTCTCACTTTGCTGGGTTGGATACCAGGAGTAATTCATGCTTTATGGATACTATCTAAACAGTCCGAACAAGCAAATGTTATGGCTACCAATTTAGAAATTGACAATGAGTTAATCCAGGAAGCATTAAAACTCGGCGGACATCGAACCAAACGTGCTGTTGTCGAAGCAGCTTTACAAGAATATGTTCAACGACGCAAACAACTAACAATTACCAAATTATTTGGAACAATTGAATATGAAGATGACTATGACTACAAAAAACAACGCCGTAACTCAATGTCTCATATTATTGATTTTGCAGAAGCTTCGTC---CACTACCAATGTTATAGCTGGATTTGATATTGTTGGTCTGGATAACTCAGAAAATATCATTAGATATCCAGAAAGTAGTGAATCAATAGCTAATGGCAACACTGACAAATTAATGGAAACCGCCAATAGCTTCGATTTTATAAGTAGTAAAAGTGAAGGAGTAAATAGCCTAAGTTTAGAAAGCACTCCCTTAGCTGAGGAAGCAGG---CATCGACTTAGCAGAAAGTGGCGACGCTCCTGCATCCGCTTCTGGGGAAGAGGCTTTGACTCTCGAATTTTTCTCAGATGACGA------GATCATTAGTGAATTAGACCTGGGGAACAATGACAATTTTGTTAGGGGCTCAAGTGATGATGGAAATGTTAAATATGAAGAAGCATCAGGACGCTTATTCGTTAATGGTCAAGAATTGGCACAGTTAGATACCGAATTGGGCTTAGATGACGATAGCTACGAAATGTTTGTGAATTACAAATTATCAAACAAGACTGATTCCAGATATATTTTGCTATCTTCTTTTCACCGTGGATTGTTTTGGGGTATTATCTTTACCTGGACTGCTGCAATCTCTGTTGCTTTTGGTGCTAGTGTTACTAAGGTTGTTTATCTCGACAGAAAAGAAGTTATTGGAGAGCGAAATCATCAAGTGTCTAATAGTTACCAATCTTCAAGCTCTTTAAATAATACTGTTGTCGAACAAGATGAGTTTTATATTACCCCTCTGAGTCTCGATAATTTAGTATCAAAACCGACAGAATTTTCTTTTATGAT------------AGGTAACAATTCTTGGTTGTTTTCCGATTATCAATTAGCAGATCGGACCTTTTTAAAAGGTGGTATAACTTC------------------------------AATTAAGTTTTTTTCTGCTTTTGATTCTTTAGCATTTCCCGATCGCAATTTTAAAGAGATTAAAATTATTATTCAAAATACAACAAATGATCCAGAGTTAGCCAAACAAGTTTATGCTTATTTACAAGAACGAGAATTCAGAAATATTGCGATCGCTAAATCTAAACCACTAAATATAAGTCGAACTATTATTATCAGCCACTCACAAGATGTAGAAGCTGCTAATTATCTGAAAACCACTTTGAATCTTGGTATTTTAGATTTGGCAGATAATCGCTCTTTTGATGGTAATGTAACATCACAATTAACTATACATTTAGGAGAAGATGCGAAATCTTTTGCTACTAATCAAAATTTTATTTACTATGAAGAAATGAAAACAAATCAAGTAATTAAAACAGAAGAATACAAGCAATATACTGTTAGGGAACATCAGAGAAGGTTGTTTAAGAGAGTATATAAGTTTGTTTGTGCTGGTTGCGACCGCAAAGTAGAAAGAGAAACTTATGCGGTATGTTGTCCCAGTTATGGGAATAAATGCAATGGGAAGAAAAGTG---ATTGTCGTCGGGCTAATAATATGGTAGAGAAAAAAAGACGTAAGATTGCGAAATTACCTCAAGCACAATC------AAATCCCGATAGTTGGGTGAGTGATGGGGGTTTAGACCCTGAAATTAAA------------------------------------------------------TTATCCTCTTCTGATTCTGTTGCTGATGATGAGAAAATTCAGGAGAAAACCTACCCCCATCGCATCAGTTTTGATATGGATAGTTCCCAATATAAACGTCTTAAGTGGGCATCATTTGATACATCTCGCCCGATGAATAGTATTTTGAGAGAAGCTGTAGAGGAGTGGATGAAATCACGTGATTACATGATTATCTGTTTATCTTCCCTCAAAGGGGGTTCTGGTAAAACTACGCTAGCAGTCCATTTAGCTCACGCGATCTCCTTGTCAAAAAAGAAAGTCATCTTAATCGATGCTGACCCACAAGGCAGTTCTCAGGGTTGGGCAGCTTCTCGTGAGGATAAACCACCTTTTCCCGTGATTGGCATGGCGAGGAATACCTTACATAGAGACTTACCAGAACTACTAGAAAATTACGACCATTGCGTTATCGACACACCACCAAGGGTTTCGGCTCTAGCTCGAACCGCAATCTTAGCAGCCGACCTCGTACTAATTCCCGTGCAACCATCTTCCTATGATATTTGGGCAGCATCGGAAACCGTCAAACTAATTGAAGAGGCTCAAGGATTTAAACCTGAGATAATTGCAGCATTCGTTATTAATCGAAAAATTACTAACACTGCTATTAGTCGTGAAGTATCTGAAGCACTATCTGATTATGAGTTTCCACTATTAAAAACAACTATTGGACAGAGAGTCATCTTTTCCGAATCATCTGCGGGTTATTCAGTTATGGAACTAGCCCCTGGTAAGGTCGCATCAACTGAAATTAAACAGCTTAGTCAAGAAGTTATCAAAATGATGGGGTTGCAAAAATGGATGCCTCATGCTATTGCTAGAATCTCCAAACTCAAAAGCGGAAATATTGCCTCAAATGAACAGCATACCAAAAGAGTCCGTGAAGTTCCAAACGCCGACCCAGAAATTAACAACATTCGTATAGTAGGTCAACCAGAAACCAAGGATAGCCCCAATCTGGAAACTTTAGTCAGACAACGCATAGGAGATCAGACAATTCGTAAGAATGCGGTGTTATGCGTGGAGATGCTTTTAACTGCCAGTCCCGAATATTTCCGACCCGATGAACCGAGTAAGGCGGGATACTATCAACCACAGCGTTTAGAAGATTTTAAAGAAGCAGTCCATCAATGGCTCGATAACCAATATGGCGACCGCATCATTAGAGCGGAGTTACATAAGGATGAAGCTACACCCCACATTCATGCTTATCTAGTTCCTCTAGATGAGAGGGGAAAACTTAACTGTCGGGGTTTATTTGGCGGTCGGGAAAAACTAAGCAAGTTTCAAGATAGTTACGCCGAAGCTCTCGCTCCTTTGGGATTGTCAAGAGGAATTAAAGGCAGCAGAGCCAAACATACTTCGGTCAAACAATATTATGCTGCGGTAAATAAAAAACCAGATTTGACTCTGGATAAGGAAACGATTCAACATCAACTAGCAGACAGACAAAGAGCAATTAAAGAAACGAAAGTTCTTAAAATTACTGCTCAATCCTTAGCTAGAGATAAGGAAGTTTTACAACAGCGTCTTAGAGATTTAGAAACTCAAATACATCAACAAAATAAGGAACTAGAAAACTGGAAAACTAAGTATACGGAGCTTGCTAAGAAAGTAAGAGATTTTCCCTTAGAAAAAGTAGCTTACGAACTGGGTTTAGACCCCGACCCTTTTGATAAACATAAATGGCATTCCGAAGGTCATATTATTAACATCACTGGCAGTAAGTTTTATGACTGGAAAGCACTTTCTGGAGGAGGTGGGGCAATCGACTTAGTAATGCACATATCAGACTTAGTAATGCACATATCAGAGTGTAATTTTAAGCAAGCAGTAACTTGGCTAAATGACCGTTTTGGGGAGGGAGCGACTATTGATGCAGTTAGTTATAAAGCCAGAGAAATTATTCAAGAAAAACCAGTACTTGAATTTACTCCCCCAGTACCAGAAGAGAGTTTATGGCAGGGAGTAAAAAAGTATTTAACTCGCACTCGAAAGTTACCTAGTGGTTTGGTTGATAGTCTCCACGAGCAGGGGTTAATTTATGCTGATAGCAAACAAAATGCAGTGTTTATTCGTCGCTCGATTTATTCAAATAACATGACACAA---------------------------------------------------------------------AATTCCCCGCGTCCCCGCGTCTCCCCATCTCCGCGTCAACCTTCACCAGCCAATTTAAACGAAAACAAAATAACAGGTGCGACATTAAGAGGGACGGCAGGAGATGACAATACTTTTAAAGGATTGGCTAAAGGAACGAAGCGAAGTGAAGGCTGGTTTTATTTGACCCAGGGGGGACAATCGAGCGACCCTATAAAAAGAGTAGTGTTAGTAGAGTCTCCTATTGATGCTCTCTCTTTTGCAGTTTTAGACCGTAATGATAGTCGTCGGACAATATACATTTCTACCGATGGTGCGGGTTCTATTCCCCATGAATTTTTACGGCAGTACCAGGATGTGGTGGTGGCTTATGATAACGATAAAGCTGGTAATTTAATGGCAAAAAAAGTGATGTCACAGTTACCCAATGCTGTGCGTAAAATACCAAAAGCTGTTGATTGGAATTCTGAACTGGTGAATCGGTTTAATTGGTCAAAGTCGAGCCGAAATCAGGAAATTCTTAGGCAGCCTCAACAGGAGCAAAAACGAGATAGAGGATTAAGTTTGATGACTCCTAATTCAACACAATATATTCCCAATCTACTAAATTTGGGAAATATCAAAGGAAGAAAAGTAATAGCTAATTTCAGTGGAGGAAAAATCACCTCGGACGCAGGTATTGTGCTGCTAGCAGATAAGAATAAAAAGCTCAAAATTACCTCTCGTTTTGCCGAATATTTTCAAGATTATCGGGATTCATCCTATACAAATTATTCAGTTCATAAATTACTAGCACAAAGAGTTTATGGGATTATTTTAGGCTATGAAGATGTTAACGATCATGATAAATTACGTCACGATCCAGCATTAGCGATCGCCTTAGATAAATTAAATTTTATTGACTCAAGTGAAAGAGTTTTAGCCGGTAAAAGTACAATTAATAGACCAGAATATTGTCCCGAAACAATTATCAATCAAAAATCAAGTCGCTATCATAAAATTGAGCCTGACCCCAAAGAAATTGAAAGAGCTTTTGTGGACATATTTTTAGCATCCTACCAAAAACCACCGAAACAAATTGTTTTAGACATGGATGTAACAGATGACCAAGTTCATGGAAACCAAGAAGGGGCTTTTTTCAATCCTTATTATAAAGGAGTATGTTATGCACCTTTATACATTTTTTGTGGTCATCATTTGTTGGTAGCAAAGCTTCGTTCTTCAAATGTCGATCCAGCAACAGGAGCTTTAGCAGAATTAAAAAGAGTAATTGGATTAATTAGAAAAAAATGGAAAGATACTCAAATCATAGTTAGAGGAGATAGTGCTTATTCTCGTGAGGATATCATGGCCTGGTGTGAAGAACAAATCAGAGTTGATTATGTTTTAGCAATGGCAACTAATAGTCAATTAAAATTAAGAGCTTCGGATGTAATTGAAAAAGCTCAAGCCGATTATCAATCAAGACTTGAACCTGTTACAAAATTGATGGAGACATTATTTTCTCCAAATGAAGAATTAGAAGAAGTTAAAAATTTAGTACCCTCAGCAACTTGGTATCGTTCTCTTTGCTATAAAACACAACAATCTTGGAGTCGAAGTAGAAGAGTTGTGACCAAAGTTACTCATGGGAATAAAGGGTTAAAAATACGTCATGTTGTTACCTCTTTACCTGCATCCTTAATCCCTCCATCTAAACTTTATACTGATAAATATTGTCCCAGAGGTGAGATGGAAAACCGCATAAAAGAGCAGCAATTAGATTTATTTGCCGACCGCACTTCAACACAAACTATGATGAGTAATCAATTAAGACTT---------------------------------------------------------------------------------------------------------------------------------------------------------------------------------------------------------------------------------------ATGATAGAAATAGTGAAAATTATTCAACCATCTGGACAACTCGATAACAACAATATTAATTTATTGCATAAAGAGGTCATGAACTTCTTAACTAGAGGAGTTCAAATAATTCTTATTGACTTCCAAGATGTAACGTACATCGATCTCGATAGTGTAGAATTTTTAAAAATCATCTTATATGATGTCCATAATCATCAAGGTTATTTTTATATTTGCTCTCTCAATGAACAAGTATATACAACATTTAAAGTTACTAATAATACAAGTATTTTTAATCCTTTAACAGACCGTAAAGAATTTGAAGAAACAGTTTTATCTAAAATTTTAATGATATCTTCAAGTAGACGAGTTGTTTCTGGACTATTAATCGCGATCGCTATTTTCTTCCTGAACTTCAGTTATCCTGAATCGGCAAGGGCAACTATCCAACAACAGCCAGAAGCGCCAGGACAAATACTTTATTCCTCTCGCCATAAGTTACAGGATAATCAAGGAAACACTTGGCAAGTAATCTTATTTAAACGAGTTGAAAATAATCAAACTCAGGACATCGATCTACGTTTAGTAGCTTTTCCTGGACAATTTGAATTTATCCATCCAGGAAATTTGACAATAGTAGTTAACGATCGAGAAAGTTTTAGTGCCAGCGATCGCTTTGTCGAGCAATCTCCTAGTCCTAATGTTGGAGAATTTGAGGTACAAGAAATTATTTCAAATCTTCCTTGGAATCGCTCTGTAAACTTAGTCTTACCGTTGACAGCAGAAAAACCTGTGGAAATTCTGCTTCCTGCTCAAGTAATTTTGGAGTGGCAAGAAATT------------ATGTATACAACTCAACTAGATAACGGAACTCTTAACAACTACGCTGTTGAACCCAAAATGAGCTACGCAGAATACCCCACAGTATGGGAACAAAAACGCTATTTAAAACAGGGTGCAGTAGCAGCATTATTCGTTACAGCATTAGTTTTAGTTTCTTTTGTCGTCAGCATGCTTAAATTGCTTACTCAAAATTCTACATCAAATAAAAAGCCTGTTAACTGGCAAGGATTGCTTGCTGATATTATTTTAACGGCTTTACTCAGTGGACCGATCGCTGCTCCTTTTTTGGC---TAAATCGGGTCTTTTTCCGTTAAACTTTATTGCTAGCATCATCTATTTCATGGGAGGAGTTGTTTGTCCTCAACCAGAAATGAGTTTAATGATAGCATCTCCTAATTTAATGGCAGTATGTATGCGTTGCTATGGATTATTGTTAGCGTTACTTACTACTAGGCTGTTATATGCGCAAAATCGAGGTCAGGGTTGGTATTGGTTATCCCAGTATCGCTTTACAGGAGCAACAATTGCTAGTGTTTTAATCTGTGCTTATCTTGGAGAAATGTTAGCGCAAATATTTCAGTTATGGTCATACAATAATTGGATTGTCACTAGCTTTGGTTACGTTACTGGTTTGGGGATTGGTTTGTTTTTTGCGCCAGTTTTATATCGTGAATCACGCCAT---ATGGACAAAATTACTGAAATTGTGTGTAAAGCTGACATCCTCTTTGGTTTAAGACCAACTCTCGAAAAGTTTGGCTTTTCTCAAAATGAGGATTTAGTTGTTGCCTTTGAGTATAAAGATAAAATTGTAAAAACCGAGCCGATTGCTCCTGTTGCTAGTAATAAATCTTCCACTCTCAAT---TCCCAAGACTTAAATGCAGTCGTTCAGGATTGGCTCAATAAAGCAGAAATGCAATATGAATTAAGTCTAGTTATTGGGGATAAGCTAGGTTTACCCAAAAAAGGAGATTTTGACATAACTGTTAGTTTTACTTCTAAATCTAATACCTTTGCTGTTTCTAGTGCTAGACTTTGTTGGCCTTGTTTTATTGGTGCGGGATTT---------TGTTGCTGGAAAATGACTTATTCCTCATCCCCTCCAACAAACAAACTATCCCAATTATTAACAGCGTCACCCTATCAAACCTATGTCTATTCCTATCCCCACAAGACAGCATATCGCCCCTTAAATCCACCAATAAAGTTATCAGATGTTTGGAGTAGGGAAAACCGCGACGCATTATTTCTCTATATTCATATTCCCTTCTGTGAAATGCGCTGTGGTTTTTGTAATCTGTTTACGATGGTGCAAAAAGATGAGGATTTTGTCAGTCAATATGTAAATACATTAAAGAGACAGTCGCAAAGGGTTAAACAGGCTTTAGGAGAGTCAAAATTTACCCGTTTTGCATTGGGAGGAGGGACGCCAACTAGATTATCTTTGGGTCGGTTAAAAGCGGTGTTAGATATCGCTGAGAATACTATGGATGCTGATTTACAAGCCATACCAGGCTCAGTAGAAGTATCTCCAGAAACCGCAACTGAAGATAAATTAAACTTGCTACGCGATCGCGGTATTGATAGAATAAGTATCGGGGTGCAAAGTTTTATCGATGCGGAAGTTTTAGCCATCCAACGCCGTCAACAAGCAACACAAGTACAAGCAACTCTCACAAGTATTAAAGATGCTGGTTTTCCTACTCTAAATATCGATCTGATTTATGGCTTACCAGGGCAAACTATAGATACTTGGTTGTATTCATTGCATCAAGCTTTATCTTTTCAACCAGAAGAGATTTATCTTTACCCATTATATGTGCGTCCATTAACGGGGATGGATTGTACCAATAAGGAATGGGATGATATTAGACTAGCTTGTTATCGCGAAGGAAGAAATTTATTATTGGCACAAGGATATCAGCAAATCTCCATGCGGATGTTTCAAAAACCGAGTACAACTGATATTTCTGCACCTATATACTGTTGTCAAGCCGACGGAATGGTGGGTTTAGGTTGCGGTGCGCGTTCTTATACGAAACAATTACATTATGCTAGTGAGTATGCGGTGGGTGCAAAATCGATTGAATCCCTTTTGCAAGCATACCTTAATATGCCTACAGATTCTTTTGACTATATCGATTACGGTTTTACTTTAGATACTGAAGATCGTCAGCGTCGCTATATATTAATATCTCTACTGTCTGATGAAGGTTTGAGTTTCAAGCAATACCGTCAGAACTTTACCACAGAATTATTTACCGACTATCCTGAATTAACCGAATTACTAGCTCTTAAGTTAGCCACAAAAGATGGAGATACTATTAGCTTAACTGAATTGGGTATCGAGCGTTCTGATATTATTGGCTATTGTTTTTTTTCCAATAGAGTACGTCAGTTAATGACAGAATACGAGCTTAAG---------------------------------------------------------------------------------------------------------------------------ATGCTTAACATGAATCAAATAGTTGGTAAATATGACATCTTATTTATCACTTTAGATACTCTACGTTATGATGTCGCTCAACAATTATTTGAAGCTGGAAAAACTCCTAACTTAGCGAAAGTTTTACCTACAACTGGATGGAAAAAAAGACATACACCAGGAAGTTTTACCTATGCAGCCCATCATGCTTTTTTTGCTGGTTTTTTACCTACTCCCATAACACCAGGAAGACACCCTCGTTTGTTTGCGGTAAAGTTTGAGGGAAGCAGCACCACAACTGAAGATACTTATGTTTTTAATAGCGATAATATTGTTAGTGGATTGGCTGAAATTGGTTATAAGACTGTATGTATTGGTGGCGTAGGTTTTTTTAATAAACTAACTCCTTTAAGTCAGGTTTTACCTAATTTATTTCAAGAGAGTTATTGGAGTCGCGAGTTAGGAGTTACCGAGATTAATTCTCCTGAAAATCAAATTAATTTAGCTAAAGATATTTTAGAAACAACCTCTCAAGATAAAAGACTATTTTTGTTTATTAATATCTCCGCATTTCATCAACCTAATTATTTTTATTTAAACAATAGCAAACAAGATACGATCAAGTCTCATAGTGCAGCATTAGAATATGTCGATAGTCAAATAAACAAACTATGGGATACTGTTAAAAAAAGAAGTCCTACTTTCTGTATTTTATGCTCCGATCACGGTACGGCTTATGGCGAAAATGGCTATATTGGTCATCGGATTAGTGATGAAACTGTTTGGACTGTTCCTTATTTTGAGGGAATTTTAGAAGGAATGCCTCTTAACTTCATAGTAATCGCCAACCCTGAAAATCGTCGCGTCAGTTTCTTACAACAAGCCTTAGAACATTTTAATCTTCCTGCTGCTAAAATTATTACCTACGCAGATTTGATTGCAGGAAAAGCCAAACTAGACTGCTTTAATTATCCTAACCATATCATTCGCTTTGATTCTCCCGAAAGAAACTTTGAGACAGAAAAAGCAGTATTAGCTATGGGTGCGGATATTGCTGGTAGTCATAGAAGAATTAGTAAAGAAGATTTAGTTAATTTAGAATTCGATAAAGGGCGCATTCGCTATCCCCGTCAGTGGTATCTAGGGTGGAAACATTTATTACAGCAATGGGAGAAACAAATACAGTGTCGGGTAATGAATTCTCCTGCTGATATTATTACCATGTTCGATAAACCCGCATCCCATCAGTTGTTTGTTAATAATAATATTCCTGTTGCGCGATCGCTTGGTATAATAAATTCATACGAACAATTAAAAGAGGCGATGTCTGCTCAAAATTGTTCCCGCGTCTTCGTTAAACTAGCGAATGGCTCATCTGCTTCTGGTGTGATGGCGTATCAAATATATCCCAGGGGAGAATCAGCAATTACAACAGTAGAAAGAGTTAGAGAAGATGGTGAAACCCTGCTATATAACTCCCGTCGCATCCGTAACTATACTAAGTCAGAAGAAATAGCAGATATCATTAATATCCTCTCTTTAGAATCCGTACAAGTAGAAGAATGGCTACCAAAAGCAAGGATAAATAATCGCCCCTTTGATTTACGAGTAGTCGTAATAGCAGGGGAAGCACAACATCTCGTAATGCGTATCGGTAAAAGCCCCATGACGAATTTACATTTAGGAAGCGATCGCGATAACTATGATACCTTTATTAGTATAGTGGGGCAATCTAACTGGCTCAAGATGAAACATACTTGTGAAGCTGCTGCTGCGGTTTTTCCCAATAGTTTATACTGCGGTATCGATTTACTGGTTTATCCCGACTTACAACGTCACAGTATCATCGAAATTAATGCTTTTGGGGATCTAATCCCTGGTACAACTTATCAAGGGATGGATACTTATACCAGTGAAGTTAAAGCCATGTTGAGAAGGATGAATGAGGAATTA---------------------------ATGATGAATGAGGAAAGAAATCCAAGTGAATACGATCTCGTACTTGGTGGTGATAATCCTCCTCCTGTAGATGGTTTGGTGTTGGGAGGTATTGAAGGAGTTAAACGTAAATTTAGTAGTAGTAATACTGATAAAGAAACGATTCGTATCTTTAAAGAAGCCCTCAAATATGATGATATAGGAAAGGATTGGCTATATGAAATTCTCGAAACTGCGACGGGAGAAATTCAATGGATTGCTGCTGTAGTACTTTCAGAAATAGCGAATAAACCTTATAAGAGATTATTTTATCAATGGGAAAAGCGATCGAGTTTACCTCAAATTATTTCTATAACTAAAAAAGATACTAAAAAAGTTATTAAAAAGAAAGATAACCTAAAAATTATTTTAGAATTAGTACCAAGCGATCGAGAAAAACAATTAGTAGAATACTTTAAAAATACTATTCTGGAGAATAGAGGACAATGGCATATCTGGAGAAAAAAATATTCTCAGTATATGCTCTATTTAAGAGGGATAGACTTATGTGAATGTGATTTAAGAAAAATAAATCTAAGTAACATAAATCTAGTTAATGCTAATTTTAAAAGAGCTAATTTACCTGCTGTGAATTTGACTGGTTCGATTCTTTGTTATGCAAATCTTAGTCAAACTAATTTATATATAGCTATTTTAAAGCAAGTAGATTTTAGAAAAGCAAATCTTAAAAAAGCAAGATTATATGGTGAAAAAATCATACAATGTCATTTTGGTGAAGCCAATTTATATAATGTAGATTGCGAAAATTATTGTTTTAAAAAATCAATATTCACTAATGCAAATCTAAGTTATTCCAGCCTAATTTATAGCGATTTTAGAGATGTAATTATAGATAAAGCAAATTTTTTCGCTGCAAATTTTAGACGCGCTAATATTAGTGGTCTAGATTTTAAAGGCTTAAATATAAGATATGCGAATTTTGCTCGTTCGATTCGTAAAAAAACTAACTTCAAAGGTGCGTATTTTAAAGGCGCACATTTTAGTGATGATTATTATGAACCTGGATGGGAAATGAAAAATTTGCTATGTTATGCATCAGGGGCTTCTATTTTGGCAATCAGTTTGACAGTTGGATTAGCGGGAAATGCCAATGCTGCTGCTCTTCAAGGTCGGGTAGGGATAAATCCTCCTGGTG------AAGACGGAGTTGAATCTGGTGTAGTTTTTACTGGAACTGGTATTATCGATCCTAATGGGAATCCCTTGACTGATTTCGATTTTACCCCCCCCACTGGAGGCGATGTTGGTGCGGTAGTTGAAATTAATGCTAATCCGTTTAATGGCTTCGACGACTTCGCTTCCTTCGTAGGTAACAACGGTACTATTCAAGATGTAACTGCAGAAGAACTTCTTGCTCTTGGTGGTTTAGATGACACCTTCACTCCCACTGGTGAACCTACTCCAATACCTAACTTCATTGAATTTCCTGACGCATTTTCTTTCACTCTAGAGGGAGTTAGTGCACCACAGTATAGCTTTA------ATAGTGGCGATACAACTGTTACTATTAGTGCTTTTGGAAAATTTATCAATCTATCTGACGGTTCTTTGGATGAATCCAATGGTAGAGGCACTTTCAGTGTTGATTTTGCAGGTAAAAGCATCGCTGAAACTAGAGCTTTGTTTGATATGCCTGGGGAAGTACCCGACGAGTTTAATCCTGGTACTTGGTCTAGTAATTTTGTAGCATTCTCTGATAACCCACCTGAAGTTGTTCCTGAAGCTTCTAACTTATTAGGTTTGTTAGCTGTAGGTTTAGTGGGTAGTGGTTCTCTATTCAAACGCAAGATAGGTTCTCGCAAA---------------ATGAACAAATCAAAACCTAATGAAGCTGTAATCTTAATCATTGATGACAATTTAGATAACCTCAAATTACTTTCTGATATGCTCGAAAAAAACGGTTATAAAACCCGTAGAGCGATTAATGGAAATTTGGCATTACAAGCATTAAATGCTACTAATTTTGATTTGATTTTATTAGATATCAATATGCCAAGTATGGATGGCTATCAGGTATGTCAAAAAATAAAAGCTAACCCTGAATTTGACTCTATTCCTGTAATTTTTATTAGTGCCTTAAATGATGTTTTAGATAAAGTAAAGGCTTTTAAGGTTGGCGGAATTGATTACATTACTAAACCCTTTCAGATCGAAGAAGTCACTGCTAGAGTAGCCAATCAAATAAGAATTAGGAATTTGCAAAAAGAACTAAAAAACCTCAATCAAAAACTTGACAAAAAAAATGAAAAACTACAACTAAAACAAGAAAGTCTTAAAAATTCTCAAGCTATAATAGTTAATAATTCACTAAAAGACCCTATTACTAACCTCAATACAAAAATTGCTTTTATGGGTCAAATCAGGCAAGTAATTAGTAAGTCAAAAGCACACCATATCTACAATTATATTTTAATTGTAATTCAATACGAACAACTGAAAAAATATCAATATCTTTTAAATTCAGAAGAAGAAAATAGATGCGCGGCCTTGATCGCCAAAAAAATCAACAAAGTTATCGGTCAAGATAGTTTTGCTAGTCGTTTAGACGATAATCGATTTGGTATTTTAATTCAAAATATTCCAGATTTGAAGGTTGCGATATCTCAACTACAAACAATACAAAAAAGTTTAAAAATAGATTTTAAAGCCAGTAATTATCAGATTAATCTCGACCCTAACTATGGGATAGTTGTAGGCGCACAAGAATATCAGAAACCAGAAAAATTACTTTATGATGCTCGAATAGCTTTAAACGAATCTTTAATCGAAGGTTACGGTAATTATAAACTATTCAAACCAGAACATAAATATAAAATTGTGCGCGAACTAGAGTTACAAACTCAGTTTAAAAAAGCTCTAAAAGAGCAGATATTTGGCATTCACTATCAACCAATACTATGTCTTTCTACTCAAAAAATTAGTGGTTTAGAAGCAACTATTGATTGGGAATACAATCGCGA---------AACCAAAATTACTCTAAGACAATTAACACAACTTGCTAGAGAGAAAAATTTACTTGAAGACTTTAATCAGCTTATTTTGCAAACTATCTGCGATCGCTTAAGAAAATTACAAGAAGTTTTGATTTGGCACAATAATTTAGAAGACGACATTACAAGTAACTTTATTATCAAGCTAAAATTAGCAACCGCACAGTTGTTACAGTCAAACTTTCCTCAACAACTGAATACGATTATTACGCAAAAAAATATTGAAAAAGAAGGTATTTTACTAGAGTTTCCCGTTGAAGTATTTATCACTAATTTCGAGCTTGCCCTCAAAAATATAACCGCACTTCAGCAATTAAAGATTAATCTAAGTATCGATCGCATAGGAACCGATCTTATAACTACAATGTGTCAAAATAATTTAGCTATTAAGAATCTAACTATTAATTCTCACTTGTTGCAAGCTTTAGAACAAAAAGACACAGATATTAAAATAAACCATCATCTTATTGAAATTGCTCATAATTTAAATATGAGTGTAACTGCTACTGAAATTAGTAATCCAATGCAATTAGAGATTATCAAACAGCAAGGGTATGATTTTGCTACTGGTAAATATATCAATCAACTTACACAAGACAAGATCAAAGATTTGGATCGAATTAGTTCTATGGTTGCTTCCAAAACCAAACAAATACAAGTTTTTAGTTTTTTAGGTATCACTTTAAGCTTATTTATGATAAGTTTTATGTTACAAAAAAGAAAC------AATAGCGTTTCAGAAACACAAGCATCATCTCCTCTA------------------TCAACTGAAAAAAATATAAATTTAGATAGTAATAAAGAGCCAGAATTAACTTTATTAGATAATCGCCAAACTATAGCAGAATCATTAAATTCTAATGTGGCATCAGAATTACAAAAAACTGAAGAAAATAGCGAACTTAATCAACTTTTACAAAAGACAGAAATTACATCTGTAGTTGAAGAA---------------GAACGAGCAAAAATAAGTAAAACTTTTAATATCGATCGCAAGTCTGCTAACTCTTTTTATGACAAAGGCTTAATCTATAGTATATATCAAAAGTATCCAGAAGCGATCGCAAATTATGACCGTGCTTTAGCTTTAAACCCCGAACTGATATTGGGTTACTACCATCGGGGTATTGCTAGAGAAAAATTAGGTGAGATTGCTACAGCAATTCAAGATTTTCAGAAAGCTCAATCCCTCGCACAAAAGCAAAATGATTTGACTGCTTTAGAAATGGCACAGCAGAAGTTGGATTATTTAGTAAAG------------------------------------------------------------------------------------------------------------------------------------------------------------------------------------------------------------------------------------------------------------------------------------------------------------------------------------------------------------------------------------------------------------------------------------------------------------------------------------------------------------------------------------------------------------------------------------------------------------------GTGTTAGATGCGATCGCACAACTAAATAATGTAGCTGGTGGTCACGCTAGAGCTTACTATGAATTTGCGCCTCGTTCTGTATTTGCCAGGCTTACTCCAAAACTAGTAGCAGGTTACAAGACTTATGGTTTTGATGATGAGGGGAATTTTGCCGAATTAAATCGGATCGCGAAAAGAGACTCAGAAGATGGTAGTGTAATAAAAGAGTGTAAAAAG-------------------------------------------CTAAATTTCTCTACCAAATTCA-----------TACTTGTTAATGTA---------------------------------------------------------------------------------------------------------------------------------------ATGAAGAAACTACCCGACGAGAAAACCCTAGACGAACTGCTGGATTTGGCGAAGGATTTTGAACAACAAGCTCTTTCTCTGTACGAACGAGCTACGGAAATTGATGAAAAATGGCGGGTTCGTTTAGAATCTAAGCGTAAAGTGGCAATTCAAAAGTCTGATGGTGAATCTGTTATGCCGATTCCCCCAGAAATACAATCTTTTATCGAACGTCTAAATTTAGAACTGGAAATAACGGAAAGGGAAGCAGATGAAGGTTTGAGTTTAGTTAGACCTGTTTTATCCAATTTTCCCGATAACGTTAGGTTGATTCAGTTTGTAGCTCTGTTTAACAATGGTTTACTGTTTGTAGAAATTTCCCGCAAGAGAATACAAGCGATCGCAGAACGTTTGAATGCACCCGATATCACGAGTGCAGAAATTCAAGAAGCAGGAGAGGATTTAGGAATGTTATTGGGACAGTGTATGGAAGCTAAAATAAGAGGCAAAAGAATTCTCGATATTCTAAAGGATTTGGCA---ATGTTACCGAATTTTTTGATTATTGGTGCAGCGAAGTCTGGAACAACCACATTGTATGATTGGTTAACTCAGCATCCACAAGTATATATGAGTCCTGTAAAAGAGACTAACTTTTTTGCTTTAGAAAATGCACAACTTGATTTTCCTCAAGGGACAATTCATCAAGGCTATCTCAAAAATTTTAAAACTACTATTACAGATTACAAAGATCAATTTACAGCAGTTTCTAATGAAGTAGCTATCGGAGAAGCTTCTCCTAGTTATTTGTATTACCCAGAAGCTAGTGCCAAAATAAAATCATATATTCCTGATGCTAAACTAATTGCGATTCTTCGTAATCCTTACGAAAGAGCTTATTCAAATTTCGTGCATCACTTGAGAGATAAGTTGGAAACTACTACAGATTTTGCTCAAGCTTTAGAGATGGAAAAAGAGAGGATCGAGAATAACTGGTGGTGGGGTTTTCATTATCTTAATGCAGGATTTTATACGGTACAATTAAAGCGGTATTTAGAAAAATTTGATGCAGAACAAATTAAAATTTATTTGTTTGAAGATTTAAAGAATAATCCAGATAAAACTTTAAAAGATGTTTTTCAATTTCTGGAGATCGACAACAGTTTTGCTGCTCAAAAACTCAATCAGTATAATGCAACTGGCGTACCCAAAAATCGTTTTTTTTATGATTTTTTAACAACTAAAAGTATTTTAAAAGAGCCTTTGAAACTGGTTATTCCCCAGGAAATTCGCGATCGCGTTGTCAGAAAACTCAAAAATAAAAGTCTTACAAAACCACAATTGTCTCCAGAAATCCGCAGCCAGTTAATTGATGCCTACCGTGAGGATATATTAGAACTGCAAAAATTAATTAAAAGAGATTTATCGGGGTGGTTAGAGATGAGTTTTAGTCTCTCTACTTGGTCGATTAAAAATCCGATTCCGATTATTGTTTTATTTACTATTTTAGCCATTCTAGGATTAGCCTCATTTAGTAATTTGGAAATTGATACTTATCCTAATATTGATATTCCTTCTATCAGCATTACTATAGTACAACAAGGTGCTAGTCCGACAGAATTAGAGTCACAAGTCAGCAGAAAAGTTGAAGATGCCGTTGCCGAATTAGACAAGGTAGACCGCATCATTTCTAAAGTTAGAGATGAGGTTTCTCTTACGAGTGTAGCCTTTAAAATTGGTATTGATAACAATGATGCCGTTAACGATGTTCGCAATGCAGTAGCTCAAATTCGTCAAGATTTACCCCAAGACATCGAAGAACCGATTGTCGAAAAAGATATATTCTATCGTGAGCCTGTAATCACCTATGCAGTTACTTCTACTGAACGTTCCATAGTGGAGTTAAGCGAATTTGTAGATCGGCAACTTTTACGTAAATTATTAACTGTCCCAGGAGTAGCCGAAGCTGATAGATTAGGGGGAGTAGACCGCGAAATTCGCATTAATCTCGATTCCAATCGTCTCCAAGCTTATGGAATCACCGCAGCAGAGGTCAACGATCAAATTATTCAATTCAACGTTAATTTGCCAGGAGGTCGTCTGAATGTGGGGGAGAATGAGCAGAATGTCAGAATTTTGGGTAGTGCCGAAACTGTAAGCAATTTGAGAAACTATCCGATTGAGCTTTCTACAGGGGATACGGTAGATCTTTCCAGTTTGGGAATAGTAGAAGATAGTTTCGCTGATGTGAGAAACTCTGCTTATCTAGGTGGCACACCAGCCGTCGCTTTTTCGATTGAAAGAGGAACAGGAAGTTCTATTGTTACCGTAGAAGAAAATGTCCGCCAAGCTGTAGCCGAACTTGAGCCTGAGTTACCAAAAGATATTAACTTAGAGTTGGTTTTTACACGTGCTGATACCATTCGTGCTTCTTCTCGTTCTACTTTAGAGGCTTTAATTTTAGGTTCATTATTAACAATAGTGGTGGTGGGAATCTCTTTAAGAGACTGGCGCATTACTCTAATTACTACTATTGCCCTACCGCTATCGATTATTCCTACTTTTTGGGTGATGAAAACCCTAGACTATACTCTCAATACCATGACCTTGAGTGCTTTAGCTTTGGCGGTAGGAAACTTAGTAGATGATGCTATTTGTATGATTGAAAATATCGATCAGCATTTGCACCAAGGAAAAAAACCTTTTAAAGCTGCGATAGATGCTGCGGAGGAAATTGGGTTAGCAGTAATTGCCACTACAGCAACCATTGTGGCAGTATTTGTTCCTGTAGCTTTTATGGGAGGAGTTCCTGGTCAATTCTTTCAACCTTTTGGTGTAACTTTTGCCGTTTCTACGGTTTTTTCGACTTTAATTGCTTGTACGGTAACGCCGATGCTGAGTGCTTATTGGCTAAAACCAACCCAGAAAACATTGAATGTCTCGATTAGAAATATTAATAAACGAATAGGTCAAAGAAGGTTAAATTCTCCTATTGGACGTTTGAAACCAGGAATTTATATAGAACATCGAAAAGCGATT------AATCAACCAACAAAAGAGAATTCCCCTGCATTTCAGTTTGCTCCCTATCGCCATTTACTTAACTGGTCTTTATCTCATCGCAATTGGACTGTAGTAATTGCTGTGATTATTTTTATTGCTAGTCTCTCATTAAGTGCCTATATTCCTCAAGGTCTTTCTGATGGGGGGGATTTAGGACTTAGCACAATCGCTGTAGAACTTCCCCCTGGTTCAACTCTCCAAGAAACAGAAAATGTATTACATCAGTTAGGCAAGTCTATAAAGGAAAACTCCGCAGTAAAAAATGTTCTCGAAGTTGCAGGACATGATGGACAGGTACATTTAGGTTTAGCCTATGTGTCTTTAAAAGATAAAGCAGATCGTGACCTTTCTCAACGTCAATTTGAGCAACAACTTCGTCCGATACTCAATAAGATTCCTGGTGCTAAAATTAGTTTCCGTAGTTCGGGTGTGGGTGTAGGAAACAAAGATTTATCCCTAGTTTTACGGGGTAAAGACCCTGATATCTTAACGAAAGTTGCCAAAAATGCGGAAGCTCAAATGAAGGAGATTCCTGGCTTAGTAGATATTAGTTCTAGCGTTAATCTCGTTAAACCAGAAATTGCTATCATACCCGATCCTGTTCGAGCTAAAAGTCAAGGGGTTTCGGTATCGGCGATTTCTCGCACTGCCTTTATTGCCACTATTGGTAATATTAATTCCAGTTTAGCGAAATTCAATCTTGCGGATCGGCAAATTCCCATTCGCGTGCAATTAGATTCCTCAGCGCAAAAAGATATCAACACTATTAGAAATTTACAAGTTCCCAGTAACCAGGGTTCATTAGTCTCTTTAAAATCAGTAGCACACATCAGACTAGCTAGTGGCCCAGAAGAAATCAACCGCTTAGACCGTTCTCGTCAAGTAATTTTAGAAGCCAATTTGCAAAATATTGCCTTGGGAAATGCCTTGCAAGAGATCAGAAGCATACCCGCTCTGAACCCTCTACCTGATGGTGTGACTGAAGAGCCAGTCCCAGGAGGCGATGCAGAAATTATGCGGGATGTGTTTCAGCGTTTTTCTACTGCTTTAATTCTGGGAATTATCTGTATTTATGGCATTCTAATTTTGCTTTACAATAACTTTCTCTATCCTCTGGCAATTTTAACCGCTCTCCCCCTATCTGTAGGAGGTGCTTTTGTGGCACTGTTAATTACTCAAAAAGAATTAGGACTGTTTGCTTTAATCGGCATGGTGTTACTTATGGGGTTAGTCACCAAAAATGCTATTCTGCTCGTCGATTTTTGTTTGGATGGTGTCAGAAATGGCGTACCCCTCATCAAGTCAGTAATAGACGCAGGAGCTTCCCGCCTCAGACCGATTCTTATGACTTCGGTATCTACCATTGCAGGGATGATTCCCATTGCTTTAGGGCTGGGTGCGGATGGAGAAGTACGAAGTCCTATGGCGATCGCTGTTATTGGCGGATTTACTACTTCTACTCTTTTAACTTTAGTGGTTGTGCCAATTCTCTTTATCTTCATCTATAACTGGAATAAACACCTACGAAATATGGCCTCTTCACAAAAACAAGAACCAACT------ATGAAAACTGACATTAAAGTTCTACCTCTATCCTTAACATTAAGCTTCTTAGCTCTTTTAGGTGCTTGTTCCTCTGTCAACAGCACTCCCAACACAGAAGTCCCCAGTGGCGAGAACTCCGTTATTCTTGAAGAAGGGGAAGAAGGTGTTGAATCCGTAGAAGACATGACTCCCGATGAA------TTAGGTAGTGAAACTCCTGACGGTATGACTGACGATACTGCGGTGGAAACTGAAACTCCTGATGGCATGAGTGAAGATGCGGCGATCGACACTGAAACTGAAACTCCCGATGGCATGAGTGAAGATGCGGCGATCGACA------------------------------------CTGAAACTGAAACTCCCGATGGCATGAGTGAAGATGCGGCGATCGACACTGAAACTGAAGTTACCGATGATATTGAATCTGCTGAAGAAACCGATCCTACAGAAATCATGCTTCCTGAAGGCGATTCTGCTGAAGTAGAAACTGATTCTGAAGCTGCTGAAGGAGTTGTTGAAACTGAAACTGAAATTGAAACTGAGGAGATGAGGAAAAAAATAATTTTTGAATTATCTGCTTTTGAGGATTTTAGGAGCTGGGCTAAATTAGATCGCAAAATTTATCGTAGAATTATCACGATCCTGAAACATCTAGAACGTTCGTCTCCGATTATCTCTCAACACGCCGAACCATTAAAGCGAGAATTAAATGGCTATTGGTCAATAAAAATTAATCGAGAACATCGCTTGGTTTATAAAGTAACAAATACAAAAATAATTATTATTGCTTGTAAGTACTAT---------ATGGAAAATCAAGAAAACAAAGTAGGTTTCACTAATTTTGCCGAAAACTTAAATGGTCGTTTAGCAATGTTAGGATTTGTGATTGCGGTTGCTACTGAGTTAATGACTGGTAAAGGGATTCTTGCTCAATTAGGTTTAATG---------------------------------------------------------------------------ATGCTATTAACCTTGATTTTAATATTTTTTAGTTATCTTAATTTTCTTGCTGTCATCGAGATAATTAGTATTTTTAAGAAAAAAATTAGCTCTTGGTCTTATGAAATTGAGGATATTATTGTTGCTAGTTTATCTAGCTTATCTTTCATTTTAATTGTTTTAAAAATTTTCTGGGTAAATCCCAGTATTAAAAATATTTTTCTTGTACTTATTATCTTTATTATCGG---TTTTGTTGGCTTATTATTAATACAAGCAAAGTTGTTTGGCAAAGATCAAATATTGTCTGCATCCAACTTACTATATTTTAAAATTCCTAAATTATCTAATTCATTCTGGTTTCTAGGCATCTTTTTATTTTGTCTTTTGAGGGCTTTGCTTAAAGTCAAAAGCTTTAGTGAAGTGGTATATATTCCCTCTCGCTACAATACAGACATTTTCTTATATCTGAGGAGAATTTCTGTATTTTTAGACCCTAGTGTAGCCGTTAATCATCAAAAATTAGACAGAGTAATCGTA------TTAGCCGATACTTGTAGCGAAGTCAGTTTTGATAATAAGCAGAGTAATAT----------TATAAAACTGAATATGTAT--------------------------------------------------------------------------------------------------------------------------------------------------------------------------------------------------------------------------------------------------------------------------------------------------------------------------------------------------------------------------------------------------------------------------------------------------------------------------------------------------------------------------------------------------------------------------------------------------------------------------------------------------------------------------------------------------------------------------------------------------------------------------------------------------------------------------------------------------------------------------------------------------------------------------------------------------------------------------------------------------------------------------------------------------------------------------------------------------------------------------------------------------------------------------------------------------------------------------------------------------------------------------ATGAGTAAAGATGACTTAGTAGTGAAAATTTTGTCACAGTTCAAACCAAATGCAACACAACGCAAGGTTTTTGAATTACTATCTGATAAACAATGGCATTGTCGCAGTTGTGAAGGTAAAAGCATAGCTTCAGAACAGTATGCAGGAGGCGGAGGAATACAAGGTTTACAGAGAGGAACTAAAAATCGTCCTGGATTAGTTATTGCCTCAAAAAATGAATTTTGTTCTCAATGTCAAAAAACAACAAGATGGGATTGTTGGACAGGAGAAATAAAACAAGCTAACGCTGCTGCTAATATTCCTAAAAAATTAATTCAAAAAATCTTGAATTTTTATTCATATACGGATATTATCGAACAAAGACAAAGAGCAGCACATGAATTAGTCATAGATCACCGTTTTCCTATGGAAAGATGGGGAAGTATTGAAGAAAGTCTCAGCGTAGATATAGGTGAAGATGAAATATTTAAAAAATTTCAGTTACTTAAAAAAGATGCTTCAGGTAATCATAATCTCTTAAAATCGAGAGCTTGTGAACGTTGCATTAAGGAAGGCAAAAGAGGAACTCCCTTTGGCATACAGTTTTGGTATGAGGGAAATGAAGTATGGACTTCA---AATTATCAGTGTGGTAGAGAAGCAGAGCAAGGATGTATTGGTTGTGGTTGGTATGACTTTGATACTTGGAGGAAAAAACTAAATGAGAAATTATCTGAATTGGAAAAAACTAAA------------------------------------------------------------------------------------TTGGGGCGTTATGAAAGGTTACAAAGGGAATTAGAGAACAATGATGATAATCCCTATAAAATTTATGTAGATGTTCAAAACCCTGATAAACTGTCTTTACAATACAATTTTCTTGATTTATTTAGTGGTGCAGGTGGAATTACACAAGGATTATCAGAAGCAGGATTTAGACCAATTGCAAGTGTTGAAATTAATCCCATAGCATCAGCAACCCACAAGAGAAATTTTCCTAATTGTCATCACTTTTGTGGAGATATACAAGAATTTAAGTCTCAGGATTGGTTACAACAAATTGATTATAATCCAATACATATTGTTTCTGGAGGACCTCCATGTCAAGGTTTTTCCGTAGCAGGAAAAAGAGATACAAACGATCCTAGAAATCGCTTATTCTACGAATTTATTAAAGTAGTTGCAGAAATAAAGCCTTGGTACATAGTTATGGAGAATGTACCAGGGATACTTACTCTAAAAAAAGGCAAAGTTAAACAAGCCATATTTGATGCTTTTGAATCCATCGGTTATT---CTGCATCTGTAGCCATACTAGAATCTGCTGCTTATAAAGTTCCGCAAATTCGCCCTAGAGCTATTTTCATTGCCAATCGATTTAACCTTAATAATCCTTATCCACAAGCCCAGTTATTACCCGAACAATATGTATCGATAGAGTCAGCAATTTCCGATCTACCTGAATATTCTCGTATTCCAGAAATTAATCATGAGTGGACTCGTCATTCTAAAGAATACATGGAAAGAATAGCTAAAGTACCTCCTGGTGGTTCTTTGTATGAAACCTATGCAGATGCCTTTAAACGTCAGTATCCAGGAAAACCTAGTATGACAGTAAAAGAAAATCATGGTGGGACTCATATTCATCCATATCTAAATCGTGTGATTTCAGCAAGAGAAATGGCAAGATTACAGACTTTTCCTGATTCTTTTATTTTTGAAGGTTCTATGAAAAAAGCAATGTGGCAGATTGGCAATGCTGTTCCACCATTACTAGCCAAGAATATTGGTCACGCTTTAATTCCCTACTTAAATCAGGTTGCTGCAAATAAGGAAATCAATACCGAC---------------------------------------------------------------------------------------------------------------------------------------------------------------------------------------------------------------------------ATGAGTGTACTTACAAAAAATATGAA------CATTAACAATC---------GTATAAACAGATTAAGCATT--------GTTGATAAGCAGTATAAATTAC----GCCAACTTATTGATAAAGAT---AATGAGTCTGTCGTACAATTTTCTCAAAAATATAAATATCTCAAAAAGTCTACTGAAGAAACAGATAAAGCAGCT------------------------------------------------------------------------------------------------------------------------------------ATGGATATCAGAGAGCTTACTAAAAAAGTTCAAGAGTCGGCGAAAAACCGTACTCGTGAAGAAAATATACAACTACTTAAAGATGCCAAAATCATTGATGAATCTGGTTACTACTGTCAAGAATTCTTTTCAAAAGAAACAGTAGCTAAGGATAAAGCAGAAGGTAAACCACTGATAATTGTGTTTACTCGTCTGAGGCAATTTCTCCACATAAATATTCGTAGCG---------TGCAGTTAAATCGCTTTTCATCATTCCAGGCTGCTATTTTAGTTTTTCTGATTTCATTGTTAAGTACGACAGTTGTTGTGTGGCGATGGGAACAATATAGAATTACTACAGAACGTTCTCGTATTTCTAATATCGCTTATGACTACGCTAATAATATTCAGCGTAGTGTGGAAAGCACCTTGTCTGTAACCTATGCTCTTTCAGCTTTGGTTCATGAGTATCAAGGGATAATTCCTAATTTTAAAACTGTTGCTCAAGATTTATTGCCGTTGTATCCTGGGGCTGATGCTTTGGCACTATTACCAGGTGGTGTAGTTGAAGAAATAATTACTTTGGAAAATAATGACGTTGCGATTAATTACAATCAACTAGAGGATTTACATCAAACAAAAGAAGCTGCTATTGCCAAATATAAAGAGCAACTTACTTTAACAGTATCTTTTACTTCAAGAAAAAACTTTTCTGATGCTATAGGATACTTACCAATTTTTTTAGAAAATGACCAAAGAAAACCAGAATTTTGGGGATTCACCACAGTTAAGATTCATTTTCCTGAAGTTCTCAAAGACATACATTTAGAAAAATTAGAAGATCGAGGTTTAGCTTATCAACTGTGGCGTATTCATCCTGAAACACAACAAAAACAAATTATTGCTAGCTCTTCTGTTTCTATTATTAATAATCCTGTCGAGCAAGTATTGAATATTTCTGATGCTAATTGGATATTAAGTTTAACTCCTATAGTTGGATGGAATCAACCCTCTAGACTATATTTTAATTTTCTTTGGGGTTTATCTTTTAGCTTAATGTTAGCTACATTGGTTAAATTATTTTTTGATTCTAAAGTTCATGCTTTTGAATTAGAGAAAATAGCTTATTTTGATTCTCTTACTGGTTTACCTAATCGTCGTTTACTACTTTATCATCTCGAACAAATTATTGCCCATACACAAAGAAGTAATACAAAAGCTGCAATCTGCTATCTTGATTTAGATAATTTTAAAGCAATTAACGATCATTTTGGATACAAAGCAGGAGATTATTTATTGGTAAGAATTGCCAAACGTTTACAAAAATTTCTACGATTAGAGGATGTAATTGCTCGTGTTAGTGGAGACGAATTTGTGATTGTACTCAAGGACTTATCTCATATTGAAGAAGTAGAACTGATCTTAGAAAGAATTATGGAAGCTGTAACTACTCCTATGGTTTTTGATTCTAAAGATATACTTGTCTCTGCTAGTATTGGAGTCACAATATATCCTCAAGATAATAGCAGCATTAATACTTTATTGAATCATGCAGATCGAGCAATGTATTACTCTAAGAAAAATAGAAAAGGAAGCTACACGCTATTTTGTGAGCTAGAACAAACTATTTCTCAGTCTCCATCACAG---------------------------ATGCTAAACAGACATAAATTACACCAGAAATACCAAAATAGCATTGCTTTTCGCTATTTGAGTATTGCGACTATTTTTTTAATGGTAATTCAGTTAATTATTAGCGGAATTCAAAATAAGCGTCTTTATCGACAAGAAGCCGAACGCCTTGCAGAAAAAGTTGAGACAGAGGCTATTTTCTTAAGTACCGTAGCTCAAAATGCCTTTTTAAGATCTGATTTAATTACATTAAGAGATTTATCTCGACATAGCATTAAAGATCGAGATGTTGTTTATAGTTTATTTGTAAATCGTAATCAAGAAATTCTGGCTCATCATATACAAGAAAATATTATTGTTAATCAAAATGTATTAAACTCTAAAAAATCTTTAGAATCTGCTCAAGATTTAATTAATACAATTAAAACAGATCGCACAATTATAGAAGTTAGTCAGCCTGTCAAAATGGGCAATCGCAATTTAGGAGAAGTTAGATTAGCTTATTCGGTACTTAACCTAAAACGAGAATTAAATATCTTAAGTCTTCTTGATTTTGCTTATGCAATTTTAGTAAGTATTTTATTTGCTACCTTGACATTAATTATTTTTAACAATCAAATTTTACTTCCTCTCAAAAAAATTAAACAGTTAGCCAAAGAATTTGCTGTTGGTAATTTAGAGCAAAGAATAACTCTAGAAAGACAAGATGAAATTGGTGAGTTAGGGGACGCTTTAAATAGTATGGCATCTCAATTCCAATACACTATCAGCAATCTAGAAAAAGTAATGGATGAAGCATTAATTGCAGAAAAAGCTAAAAGTAGATTTCTCGGAAAAATGAGCCATGAATTAAAAACTCCCTTAAATGGAATTATTGGCTTTACTCAATTGATGCAACAGGATTCGGGTACTACTACAGATCAAATAGAAAGCTTAAATATAATCGAACAAAATAGTTTACATCTACTCGGTTTGATTAATGATGTTTTAGAAATAACCAAAATTGAAACAGGAAAAACTAGCTTAAATATTAGTAAATTTGAGTTTTATAATTTTTTAAAATCTTTAGAACAAATGTTTAGTTTTAAGGCTCAAGAAAAAAATATTAATTTAGTATTTAATATTGATGATACTGTACCCAAATACTTAGAAAATGATGAAGATAAGCTACGTCAAGTTATTGCTAATTTACTAGATAATAGTATTAAATTTACCAAACAAGGCTCAGTGTCATTAACAGTTAAACATAAAACTGATGAATCTAATAATTCAACTCACAATTTGTACTTTAAAATAAAAGATACAGGTAGAGGGATTTCACCAGAAGAAATTGATAATTTATTTGTGGCTTTTGCTCAAACCGAAAGTGGAAGTAAAACCTCTGAGGGAATGGGTTTAGGTTTACCTATGAGCAGACAGTTAATTCAATTAATGGGAGGAGAAATTGCTATCAAATCAGAAGTTAATCAAGGAACAGTAATTAGATTTTCAATTCCCATTACAGAAATTGATGTCACTGATTTAAATTTACCGCCTTCTTATGATTCAGAATTCGAGTCATTAGAAGCAGATTCTATGGAATCACAGTTTTTCTATGACTCTGGTTCTAGCTACGATCTAACTAGGAAAAAACTAACAGTTATGCCTCAAGAATGGCTTTTAGAATTACAAGATTCTACAATTAAAGTAGACAATGATTTAATTTTTGCGGTTTTAGAAAGAATCCCCAATCAAGACCAAGATTTAAAAAAAGCTCTGATGGATTTGATTGATAATTTTCGCTATGACTCAATCTTAGAATTAACTGATGATGCTTTAAGTAAAAAG---ATGCTAGTATCTGTTTGCATAAGTACCTATAATCGCCCTCAAGGATTGAATCGTCTATTAAAAGGATTAAATCGACTAACTTTCAACAGAATATCTTGCCCAGAAATTGAAGTAATTGTCGTAGATAATAATACAAAAGGAATTGCCAAAAAAGTATCTGCTGCTATTAAAGAGGATTTTAGATGGACTTTGAAAACAGACGTAGAACCGAAGCAGGGTATTTCTTACGCGAGAAACAAATCTGTATCTTTAGCATCACCAAAAGCAAATTTTATTGCTATTATTGATGATGATGAAGTCCCAATGCCTAACTGGTTAGAAGAACTTTTACTAGTGCAAAAAAAATACAGTGCAGATATTGTCACTGGTTATGTAATCTCCCGTCTTCCAAAAGATATACCTAATTGGATTGTTAGAGGTAAATTTTTTGAAAATCCCAGTTTTTCTACAGGAGAATCGAGACACATTGCCTTTACTAATAATGTTTTAGTTAAAGGAGAAATCTTGAGAAAATTAGATCGTATATTCGATCATCGTTTTGCCTTGACTGGCGGAGAAGATAGCGAGCTTTTTTTCAGACTTAATTCGATGAATTATAAAATAGTTTGGGCAAATGAGGCAGTGGTGGAAGAATGGATTTCTCCTACTAGGACTAATTTATCGTCGATTTTGAAGCGAGGATACCGTTCTTGGTCAACCTACAGTTTATTAGAAAAAGAATTGATGCCATCTTTTAAAGTACAAGGAATCAGAATAATTAAAGGAGGAGCTTTGATTCTGATTGGTTTATTAAAATTGTTTCCTGCTGTTTTACTAGGCAGACATATGATGGCTAATGGTTTATTATTCATTTATCGTGGAACGGGAACTTTTTCTGGTTTATTCGGAATTAAAAATTATCAATTATATAAAAACTCTTTTGAAATTGTAGAG------------------------------------------------------------------------------------------------------------------------------------------------------------------------------------------------------------------------------------------------------------------------------------------------------------------------------------------------------------------------------------------------------------------------------------ATGTCAGAAACCTTTCAAGAATCTGATAATTTTGGTGAGTTTAAGAACCCTTGGTATTTTTCTTCAGTAGAAGAATTTACTACAATTTTAAACCAAGTAGGATTTCAAGTAGATTATATAGAATTAATTCCTCGCCCCACACCTCTGAAAAGTGGTATTGATTCTTGGTTAGAGATTTTTGCCAATGGTATTACTAGTCATTTAACTACTGAAGCGAAAAATCAATTTATTACGAAAGTAGCACAAAAACTAAAACCACTCATGTATTCGGAAGCAGAAGGCTGGATAGCTGATTATGTCAGAATTCGATTTAAAGCAATTAAG---------------ATGACTATTATCGCGATTGACTTTGGTACGAGTAACACTGTAGTTAGTCTTATAGAAGCAGATACCAAAGCAGCAACAACTATCAGACTACCCGAAATATCCCGTTTATTTACTTATAGTATTAATACTGAAGAAACTAAAAGCATTGCTGTAACTCCCACTCTGGTATTTATTAAAGAAGCTGAACAATTAATATTAGGAGAAAAGGTTAGAGGACAGCGTTTGGGATTGGGGAAACCAGAGCGTTTATTCAAAGCCTTCAAGCGAGATTTAGCAGCAGATTTTCAAGCACCACCGAGACAGTTAGATAACCAGAGTTATACGAGTAAGTTAGTTTCAGAATTATTTATTAAAGAAATTTGGCAGCAAATCAAACAGCAAAATATCGAACCTAGTAAAGTTATTTTCACTGTTCCTATTGGTGCATTCGAGAGATATTTAGATTGGTTTCGAGATTTAGGATACAGTTTAGAAAC---GGAAGTACAGTTAATAGATGAATCTACTGCTGCTGCTTTGAGTTATGCCATACAAAAGTCTGGTTCTTTAGTGCTTACTTTAGATTTTGGTGGTGGTACGCTAGATTTAAGTTTAGTCCGCACTATCTTAAATCCTTCAGAAACCGATAAACCTTTAAAAGCCGAAGTAATTGCTAAATCCGATGCTTATGTAGGAGGAGAAGATATCGATATTTGGATTGTGGAAGACTATTTACGCTCTATTAATACATCACGAGAATCAGTAGGTAAAATTGGCTGGCAAAATTTGTTAGAAATAGCCGAAAAATTAAAAATACGCCTTTCTAAAGAAGCATCAGCTAAAGAAAGTTGGTTCGATGATGAAAATTTTATGTCCTATGACCTAGAATTAGACCGAGATAAGTTAGAAGAAATATTAGAACAACAGCAACTACTAGAACAGTTACGCAATGCTTTAGATGAAATAGTTGCCATAGCATTAGGAAAAGGCATTAGTAAAAGCGATATAGAACAAGTATTATTAGTAGGGGGTAGCTCTTTAATTCCCACAGTACAACAATTAGTTATTTCCTATTTTGGGAAAAAGAAAGTCAAGTTAGATAAACCCTTTGAAGCTGTTTGTCATGGTGCGCTAGCTTTAAGTCAAATTACGGAAATAGACGATTATTTGCGCCACAGTTACGCCATTCGTTTATGGGAACCTCAAACTAAGAGTTATACTTATGTTAGTATCTTCGATGCTGGTATTGAGTATCCCTGCGCTACAGACAAACCTTTAACCCTTCAAGTAGCGACAGAAGGACAAACGGAAATTCGTCTCGACATCGGGGAAGTGGCGCAGATATCCCAAGCTGAAGTTAGCTTTGATAATAAGGGAAGAATGACCAGTGGCGAGTTACGCCAACAAAATCAGTATAGCTCTTTAGATAGTAATCGCACTTCTGTCTGTTTGGCACACCTCGATCCTCCTGGTGAAGTGGGAATAGATCGTATTGTGGTTGATTTTGCTGTAGATAATAATCGGGTGTTGTTAGCGACTGTAAAGGATTTATTGACGGGAAGGGTATTAGTTGAAAGGGGAGTTATTGCTAATTTGAAAATGAATAATTTAGACAAGCAACCTAAAGAATACGATCTTGTACTTGGTGGTAATAATCCTCCTCCCACTGATGGTTTAGTTTTGGGTGGTATTGATGGTTTAAAATTACAATTTAGTAATGCTAATTCTGAAGAGAAGAAAATAGCTATTTTACAAAAAGCTTCTTCCTATGAGGAAGCAGGAGAAGCTTGGTTATTCGATCTTATTGCTACAGAAAAGAATAAAATTCAATGGCTTGCTGCTATTTTACTTTCTAATACTAAGAATGAGGTTTATAAGGAATTATTACTAGAATATTTTGCTGAGTTTATTCCTAATAATGTAGAACTGTGGAATGAATACAAACAAGCATTACCAGATTATAAAATTAATTTATCGGAAATAAATCTTAGTGGTGCAAAACTCTATGGAATAGATTTAAGTGGAGTCAATTTAAACGAGGCTGATTTAAGTAGTAGCGATCTTAATAAAGTT------------------------GATTTTAGTAAAGCATCTTTAATCAAAGCCAATTTTAAAACATCGATGATCTGTGACTCTTGTTTATTTCAAACTGACTTAAGTGAAGCTATCTTAGAAAAAACATTGATTGTTTGTCTTACTTTAGAGAAAACAATTTTAGAAAAAGCCAATTTAACTAGCTGTGAATTCCTTAGCTCAGAAATTAATAATATTTCCTTGAGCAATACTAATTTTCAATATGCTGATTTTAATGAATGTATCAGTATCAAAAATACTATTTTTGGCAATAATAATAATTTAAAAGACACATCATTTTTAAGTTTGGATTTTGAAAATGTAACATTTAGTCATGTAAATCTTCAAGGAGTATCTTTTGTCGAGTCATCATTTAAAAATACACTTTTTGATAATTGCGATCTAACTAATACTGAATTTTATACTTATGAAAATGGAATAGTAAATCTAATTTTTAGAGAATCTAATTTAGAAAATGTAGATTTTAAATTATCTAATCTCCAAGGAGTAAAATTCGATCGCGTTAATTTAAAAGGTGCGGATTTTAGATGGTCTGACCTTACAGGAGTAGATTTTACAGGTTTGGATATTAGGGGTGCAAATTTTACTCGTTGTACTTTTGGAAATAATAATCTCGATAAAGCTAATACAGAAGGAGCAAAGTTTAGTAGTGTAGATAGTCCGAGATTTCCTCCTAATTTGG---ATACTTCTAATTTAGAAGGTGCGTTATTTGACGACGAACATTATTATGAGCCAGGTTACGAAATGAATGATTTGTTATTAGCTTTATTGCTATTTTTGTTATTTTTAATTATTTTAGTTAAAATTTTTGGTCATTCTTCCAAAGACGATATCATCAAAGCAAAAGATAAAGAAATAGCTGAATTGCAACAACAATGTGCTAGATTGAGAGTAGATTTGGAAGAGCGATCGCATCAAGCTACTAAAGATTTAAAACAAGATTTTTTTACTAAGCTGCAAACTCTCTTAGCTAATTATCCTACGGCGACTAAAATGGCTCAACATAAGCCAGATTTACCAGCTAAAAACTTAGTGGCGTTATTTACTCCTTTGGGGAATTTACTATCAGATTGGGGTTACGAAACTATTGGCGAACCTTGGGAAGAAGTAACCTATAATCCTCAACTTCACCAAGCAGATTCCGATGATATTACAGAAGGAGATACTGTTTATATTCGCTTTATCGGTTATCGCTATGAAGATAATATTGTATGTCCTGCAAAGGTGAGTCGAACTTTACCAATTAGGAAGGAGGAAATGGCTGAATATCAAAAAATCGAATACCGCATTGGCAAAGATGGCAAAATTACCGAAACAGTTATTAATGCTTCGGGAGAAAGTTGTACTGAAACTACCGCACCTTTAGAAGATGCTTTGGGTAAAGTAGAATCTCAGGAATTATTACCCGAATACTATCAAGGAGAAGAAAATCTAATTAATTCTGAAACGCAGTATTTAAAGGATGAATTA------------------------------------------------------------------------------------------------------------------------------------------------------------------------------------------------------------------ATGAGTAGCTTTCCTAGAGCGCGGTTGCACCAAACCCTGGCATATGATGGTGTGGAATCAGCAAATCCTATCTATGTTGATTTTGCCCCTTGGCGTAACCCCACTACTCATGTAGAGAAAAAAATTCTGGTTCTGGGGTTCGATCCAGCTAATCCTGCCTTTGATTTATCTGAAGCAGAGGGAAATCTAGAGCAACTGTCAATGTTGAATCGGGTGCTATTCGATCGCGCTTCTCGTCCCGAATATGGAGCAATATCCCAATTATTCTCAAATCAAGGAACTTTAGAAGCTCAAGTGAGCGATCGCTTAGTGCAAACCGTTGGGCTATTTCAGATGGGAGCGTCTTTTGGTGCAGATGGCAATTTGATCGCTAGTGATTCTACTTTCTTCAATCTAGTGCGCGATCGCAATCCTACTCAGGTAGATATTGGATTAATTAAAATCACCTCAGATGCGGATTTAGAGACTATTCAAGCACAACTAAGAGCAGGATTACCTAATGATGTGAAAGTCTTGACAGTACCAGAATTTGTGCGACTGGAGGTCGATCACTGGGCAAGTCAAGGAATAGGTTTCATCTTTAATTTAGGAGTCTTTGTTGGCTTTTTTGTCGGCATCATTATTGTTTATCAGATTCTCTATTCCAATGTATCCGAACATTTGTCAGAATACGCCACCCTCAAGGCAATGGGTTACAGCGATCGCTATCTATTAATTATGTTGATGCAGGAAGCTTTAATCTTAGCTGCATTAGGTTTTCTTCCTGGTTTCTTTGTTTCAATAGGGCTTTATCAGGTTACTTACGCTGCCACCTTAATGGCAACTGCCATGAAAACCAGTCGCGCCGTCATAGTGCTATTTCTAACAATCTTGATGTGTGGAATTTCAGGAGCAATCTCTATGAGAAAACTACGTTCCGCCGATCCTGCTGATGTTTTTATGAGTTGGGCTAAACTCTGTTGGGATTTGAGCTTTACCGAAAAAGTAGAGCTTAGTAAACTATTGCCAAAGATTAATCATTCTTATCAAATTGTATTGGAATGGGAAGAATATTGCCCAAGAGAAGGAAAGACATTCTTTTTATGGCAACCGCCCCATTCAGAATTAAATGGATGGTTTGATGGACGACCTTCGGAAATATTGAAAAGTTATGTATTGCAAGGAACTATTACAAATTACTCTTTGTATAGTCGTGAATTCAATTTTTATGTGGAAAAAATTACTCCACTGACCAAAATTTTTGATGAGGTTAAAGAGGTAAACAAATCACCCCTGCCATCAGGTCTTAGACCGAGTCTTTTTGGATATACTTCATACATATCGTGGGAAGAGTCACGCAATCTTTTGAAAGCACAAGTAGGTTCTTATTTATATCTATCTGGTGCTATACCTGAAACCGATCTTGAAGCTATATTCTCCCTAAAATATGGAAAATTGTATTTGCATTATTCAGCTTACTTGCCTCCTTCTGCTTCTGAGACGCTTATTACTAGATACCGTCTAAATGAAAAAGAAGATCGTATTTTCAAAGCTCTTTTTGATAGGGCTGAAGAAATGCATGAGCCAGAAGTTAAAAACCTGTCGGAGCATCAAGTTCAAGGTGCAGAATATTGG------ATGTCCCATTATTCAAATAGTCAATCTGACAA---AAAACAACTCAATCAAAACACCGTTATCATTGGGAAACGCTACCGAATGATTCGGGAAATTACTATCCCCTCTAAAAGTCATCCTAACGATTCTCAGAATTGGAAAACATATCTGGCTCAAGATACTGGTATTACGGACAACCGTTTATGTATAGTCAAAGAAATTCCTCTACCTGCTGATTATGAAACTGTCTCATCTCAGCAGAAAGATAAATGGGATCGATTAGTTGCTATTCAGCAAAAATTAGGTACTTATCCAGAAATTCCTCAAATAATAGCTTATTTTGTCGATAAATTTCATTTATATATCATTCGCGAGTATTTTGAAGGAAAAACCCTTGCTCAACAGTTAAGCAATTGCTCTTTCGAGAGAACAGAAGCTTTAAAATTATTTTTAGATATCTTAGATGTTATAGCTTTTCTTCATAGTCATAATTTGATTCATGGTAATATTCAACCCGAAAATATTATTCAATTAAAAAGTAATGGCAAATATACTTTATTTGACTTTGATAATATTCATCAAGTTACTTTAAATGAAGCTAAGTTAGTAGACAATAAAATTGCAACTTTATTAATTAATACCAATAGCTTTTTCTCCCCAGAACAAAGTGCAGGTCAGCCAATTATTAGTAGTGATTTTTATAGTTTAGGTAAAACAGTAATTTACAGCCTGACAAAGAGTTTTTCTGCTTACTGGCAAGAGGAAAAACAAGAACGAGAAGTAGTTCAAGAAATAGAACCACAATTTAAAAAAATTCTTAAAAAAACTATCGTTCCTAATGTTAATGCCAGATATCATAATACTAGAGAAATTTTTCAAGACTTATCTAAAATAGAGAATATATCTACAATTATTAACTCTGGTTCGGTGGATTATGCTAGTGAAAACCTCAAAATGACTAAGATTAATGCTCAGTCACAGCCAGCAAAAATCCCCCAGAAAAATGTTAAATCAAAAACTAAAAAATCAAAAATACTATCGATCTTAGCAGGTATGATGAGCTTATTTGCTATGATTGCGATCGCAGAATTAGTTAACCCTTACATACGCCCTTTTTACTTTACATTAAAAGGAAAACAAGACTTAATCAAAGAGCCTCAAATCGCTTTGAATCAATTTCAAAAAGCTATCGATACCAATAGTAAGTATACCGATGCTTGGCAAGGAAGAGGAGAGGCTTTATTTAGTTTAAAGCGTTATCGATCTGCTTTACTAGCTTATGATAAAGCAACAGAATTACAGCCCAGAAATGCTCTTGCTTGGAAAGGAAAAGGAGACGTTTTATTTCGTTTAGAGCGTTTTGATGCAGCGTTGACTGCTTACAACCAATCATTGCAAATTGCCCCTAAAAACCCCGAATTACTGAATCGTCAGGGTCATGCTTTATATAAACTAGAACGTCCAGAAGAAGCCTTACAAGCCCAGGAAACGGCATTAGAGATTAAACCTAATTATGCCCAGGCTCTTAGCGATCGCGGAGTTGCTTTAATCGAATTGGGTCAATACCAACAAGCTTTCGACAGTTTTGAAGATGCTCAAGCAATAGAACCTTTAAATCCTGAATTTTGGCAAAATAAAGCTTTAGTATTGCAAAAGATCGGTCGTGAGCCAGCAGCCTTGCGTTTATATGAAGAAGCTTTGAAAGCTTATAACAAAAAGCTGCAAAAAAATCCTCAAGATGTCACCGCTTTAATTAACAAGGGTAATGTTTTAGTCAAGCTTAAACAGTATTCAGAAGCCATCAAAGCCTACGAGCGCGTTATTGCTATTAATCAGAATTATCATTTAGCCTGGTTAAACAAAGGCAATGTGTTTTTTGCTTTAGAGGAGTACGATAAAGCTCTCAAATCCATCGATCGCGCTTTAGAAATAGCTCCAGAATCTTATCTAACATGGTACGATCGCGGTTCGTTACTACGAGATGGCAAACAAGATTCCCAAAAAGCGATCGCCTCTTATGAAATAGCTACCGAAATTAATCCTAATTTTTATCATGCTTGGCGCGAGCTCGGAGTCGCTTACAGTCAGAGTGGACAGCAAAATTTAGCTCTCAAATCTTTTCAAACTGCTTTAGAAATCGAACCAGAAGATTATCGCTCCCTAGTTGGAAGGGGTGTTGCTTTTTTAGCCCTCGATAAAATTAAAGAAGCCTGTGAAGCCTATAACAAAGCAGCGAGGATTAATTCTACCTTCTCTCCTGCAATTG------------AAGCGATCGAAAAGTTAGGTTGT------------------------------------------------------------------------------------------------ATGTCATACGAACTAGAGCAATTAAATACTTCGGTAGTCGAAAACGAGTTAAAATATATCGATTATCAAGATAGGTTAGTAAACTGGGTTTTATCAGGCTACCAAGACGAAACACAATTTTTACCCCTTAAGAAATTACAAGATATTTTAGAGATAATTGACCGACAGGTTCTGGAAAATAATGAAAATTTATTTTTAATTAAAAGTGTTTTAAAAATTTTTAAAACCAAATTAAATCTGAACTCCGAACAAGAACAAAATTTGAGCGTAATTATGCTAGATTTTGTCGAAAAAGTGCAAAAAAAGCAAATTAAAAAAATTAAAAATCCTCATGCGGTCGCCGGTCAATTATTATTGTTAGCTCAAGGTAAAACAAAGGTAATTAATACTATTTTGAGAACTATTTTACAAAACGAAACCTTCATTACTAGCAACTATGTAAAAAATTTAACTCTTTGGCTAGCATCCGAACAGCGAGATAAATCGCAACTATTAACGGGAAAAGATTTAGAGTTAGCTTTAATCAACTCTCATTCTCGTTTAACAGAAATCGAAAACAAGTTTTTAGTCCGTAGTTTAGTCTTTAATTTGCGGGGTATGGTTTGGACAAAAGAAGAACAAGAATTAATTGCTATTTTAGACAGCTTCCTAGAAAACTGTTCTCAATCAGATAAATTTAAATATAGTAATTATCATCGCTTTTTACAGCAAATACTATCGGTGACAAATGGAGAAATAGCTGCAACCAGACAATATTGTGAGCAAATTTTGGGGTTTCATAAAAAGAAAAATAAACCACAAGAAGAAAACAA----AATTTCAAC-----AAGTATTT--------CAATACCTCAAAAATGGCGATCGCGAAAATCCCAAGCCT-------CCCCTAACCAATTAATTTCTCATTCTTCGCCGTTAAAAAAATCTCGACAACCAAAGTTCAAATCTAGCTGGACAGTATTATTTCTCATATCTACTATTGTTACTGTCTTTTTTGCTGCTCAAAAGTCTCCAAACATAGTATCGTTTAACAAAATTTCTAATCTGGCTACTCTTTGTCCTGTTAGTTTAATTGAAACCGCTCAAACAGGAATCAAAAATCATGATAAACTACTCTTGGGAAAAGCGATCGCTGATATTCAACAGTTACGAAAAAAACAAGCAGATCGATTAGGAATTGAATGCGAACAAGCATTATCAGAAGCTCAATTTATTTATGCGATCAACTTTATAGCATCTCAGGGTCAGAGCAAACAAGCTGTAACTTATCTTTGTGAAATATCTCCTAAATACTATCAAAATCAACCAGTAATTCCTTGGTTTACTAGATGGTCGAATAGCAATCAAGAATTTAAACAGTGGCTAACACAATATAAAACCAATAATAACTGTCCTGTTGCTTCCTATTTAGAA------------------------------------------------------------------------------------------------------------------------GTGGTTTTGC---------CTATTACTTCTAAAAACAAAAAAATTCCTTTTCATGTTGAA---ATAAATCCACCAGAAGCAGGATTAAAATTCAAAAGTTTTATTAAGTGCGAAGATGTTAGATCGGTTTCAGTAGAAAGATTTGCTACAAAATGGGGAACAGTTAATGAAAAGACGATAACAGAAGTCGAGCAGAGGTTAAAGATTTTAATCGGGCTG---ATGGAACTACGTTTTTTAGGACAGCTTTACTCTACATTAGGCGATCACCTTGAAACAGAAGCAAGTGAACAAACAGCTAGCTTTAGAGGACAGAAATATCAGCTTCGCCGTCCTATTATTACTAATAAGCCACAATTGGGTTTGAGAAAATATCGCGGTATTACCTACGGTGCAATGTCATCATCATTATTTGTTTTGCCAGACGACATCAAACAAGAATTCTCGATTGATGAGGGGGGAAAGGCTTATGCTTCTCAATCAGCGATCGCTCGTTTGTGCGGAGTAAGACAACAATCAGTTAATGAATTACTAGAAAAAATAGCTACAGGCAAACCAGTTTCAGAATCCCTATCATCGTTTAATGGTAAGAATTACAGAGGTACAGGTAAAATTCCCGATCTTGTAGTTGCTGCCATTATCAATCACTACGCCATGTATGCCAGAAAGACAACTGAGCAGGCTAAAAGAGTTTCATTATCTTTTCAAGCAATAGGTCTTCGCACTTGGATTCAAGTAGAACTAGGCTGGCAAGAAAAACCAGTAAAA---TTAACTCTCTCTAAAGCTCTGGCATTAGCTAATTTTGCTGGTGAATCAGCCCAGAATGCAGGAGTATCCAAAGCTTTAGCCGAATCAATCAAACTCTTA---------------------------------------------------------------------------------------------------------------------------------------------------------------------------------------------------------------------------------------------------------------------------------------------------------------------------------------------------------------------------------------------ATGGTCAAGACCAAACCCAATCAAAAGATTCATGTCGAGCAACTAAAGACTACTCTAGATAAGTTAGGTCAGTTAAAGGAAAAACCAAAATCGGAACTGACTTTACGAGAAAGTATTTACTTTTTAAGAGATAAATTGAAGAGTGCTTTGAAGAAGGGTTATAGTTATCAAGATTTATCGGAGATTTTAGAAGAACAAGAAATCCTGATTTCGGCTTCGACTCTCAAACAATATTTAACTGATATTTCTAAAGAATCAGCATCTAAGAGAAAAAGAAGTAAGTCAAGACAGAATAAGAAAGATAACTTGTCAGAAACAGCTT---------CTCCTGAGTCTAGTTTAGATACTTCATCACTAGCTATAAATAAGACTAAATCTGAAAAAGAACTAGATAAAGATTTGAATCAAGTTGAATCTGATAATAATGATGATGAAGTAGAAGAGAATTCAAAAGATGATGCTAGCTCTTTGTCTGAAAGAGAATTATCTAAGAGTAATACGAATAAAGAATCAAACAAAAGTCAGTCTAGAGCAAGAAGAAAGTCAACGAAGACTAAACCAAAAGGATTATCGGGTAATAAGCCAGATTTATCAGAAGATTTTAATCAATAC------------------------------------------ATGAGAAATAGTATACCAGTATTATTCGTCAATATCGC---------------CCAAGAGCAAGGAATGGAGTCGTGGGAATTACCCATCGTAACCGCATACAAAAATCGAGAAGGAGAGTACTCTA------------------TCCCAGGATTAACTGCAT-TTTTAGAAGAGGTCGTCA--TCGAAGG---CATTAGGGATTTGGAGTCGGGAAAAGAA------------------------ACATCTGTGTTGGGAAGAATTGAAATCGTATCTGCTCGCTCCAGAGCAAGACGAAGA--------------------------------------------------------------------------------------------------------------------------------------------------------------------------------------------AGAGGGGGTGCATCA----------------------------------------------------------------------------------------------TTGGGAAAATATAAAGCTACTATAGTACCTGTTTACTTTCGTACTGATGTTTTATATATGTGGCTAGAATATGGAGTTAGTCCAGAAAGAGAATTAGTCAGGATTGATGAAGTACCTTCTGGAAAAACTAACTTAGTCTGTCCCTTCTGCGACTCAAAACTTACTGCTAAAAAAGGCAAGATTAAACAACACCACTTCGCTCATAGCGGAGAAACCTGCCTCAGAGTATCCAAGGGCAAACTGCCATCGCTACCGTTATACGACAATTTCCATCTTCATCTAAAACCAAAACATTTTCAACTGCTCAAGGATTTGTGGAGAGAATACGGCAATACGAACTATCCCATTATCACCGTTCCCTTTGAACTGGAGATGAAAAAGCTATTTAGCTGGACAGAGAAAGGATATTACTTTACCGACCTGGGTAAGATTCCCGTCGGCGGACTGTCACTATCTAAGTTCAACGCAGTACAAGAGCCTTTGATACTATCCGAACTCGATCGCTTGAGTAATTCAGTCGAGATGGCTGAAGCTATTGGTGGAGAAGTGTTATACGAGAAACTAGCCGACTTAAAGATTTACCAATTACAACTACAGCGCATTCTTCGATTCACTCTCTATTTCCTTCAAATTCAAGCAGATCGTAAAACTCTATATAAGATTGGAGTAACGAGTAGAACAATGAGCGATCGCCTACCAGAGATAGAACGAGATTTAAAACAGCACTATTCAAAAATAGACATTAACATCATAGAAACCTGGCAGCACAGGGGCAATGTGGAACTTTATTTTAAACATCGCTACAGAGAGTTTAACTATCCCATCGGCAAGCTGACGGAATACTATAAATTTGAAGATATCGAACGGGTCAAAGATGATTTGCACCTATTACCGACAAAGGTATTGAGTAGTGAAGAATTAGGGATTTTACAAGATATCGAGAAGGGCGATCGTATAATGGGATTGAAACTAGAAAGTATTGGTTTT------------------------------------------ATGACACAAACAAAACTTCTTGCAACAGCATTACCCACATCTTGCTCTAATTGTCCCCAATTTAACGATTACCAAGACAGTAGAAGTAGAGGTTGGTGTTCTCTCTTTAATCATGTCTCCTTCAAACACCATCCTTTTACTCGCGATTGTCAGTTAAATCTTCCCGACGAAGAGGATATTTTACGCTCCGAACACGAAGTAGGAAGCCTCGTCAAACTCATCGACTCTGCCAAAGACCATAGCCAATGGTCAACTTTCATCGTCGTCGGCAAAAGATACAACTCTAATCGCTATAAAACCACCGAGACTTATTTGTCTGAGACTGACTGGGAGTTTTTACTCGCCACTATAGAACAAGCCCAAGTCAGCCAAATATGGGTAGCAGAAGACGAAATCTGCCACTATAGCCAATCCCACATTATCAATCCGATTGGCGAGTTCATGACCAGAAAACGGGATGAAAAAATACAAAGTCTAGAAGATTTTTTGGAAGAAGATTTGCCATTTTTAATAAAATCCCATTACGACGATACCATTATTATTATTAAAAAAGAATTACAATTACATAATTTATCTTTCGATGTTGTAGTCTCTCAATACCCTAATTTTTTAGAAAAAATTAAATATCATTTATTTTTCTTTTTTGCTCATCAAATGAGTGAAATCACTCCAGAGCCAAATAATGATTTATATGCTCACTATTGTGCGATCGCTAAAGCATATCGCAATCAATATATTTATTCTTTTGTCGAAAACCAAATCAAAGACAGAACAATCCAAGATATCATCAAATATCAAAAACAACTAGACATAATTTACAAAAAAATGAGAAATCGCTTAATTGCCCTTTGTATAGCATTCATTGGTGGCGCATTTGGGCTACATAGATTTTATTTGGGGCAAAACTTTGCTGGTATTGTATATTTGCTGTTTAGTTGGACTGGTGTATCATTTTTCTTGACTATTTTTGATTTTTTAGGACTAGTTTTTATGTCCGATGAAAGCTTTAATCGTCAGTTTAACGGTATTACCGAACCTCCTAAAT------------------TTTTTGCTGTTAACTCTCGTCAGGAATCTTCTAGAGAAATTACAGCTACTTTAGGGGAATTGAAAAAGTTATATGACAATGGCGTTATTACAGCAGAGGAATATGAAGTTAAAAGAAGAAAGCTTTTAGATTCTATTATGGGAGGCTTGAGATATAGTGACAAAAAAAGAATATGTTTTGTCATCAAAAAAGGCAATTCCGAAACCTTTTATGAACAATTAAAACAATTGACCAATCAAGTGTGTCAAGAATGGGAATCTCAGGGCAATGACTCGAAAGAGTTTCAGGAAAAAGGGCCAAAGATAGTGATTATTTTAGATAATGCTAGCTGCCATAAAAAACCAGAGTTTCTCGATAAAATAGAATCGGAATTACCCAATATTAAATTGGAATTCTTGCCAGCATATAGTCCAGACTATAATTTAATAGAATTAGTTTGGCATTCAGCCAAAGAATATATCGCTCATCGTGAATTTGAAACAAAAGAAGAACTAGAAAAACTAGTTAAGCGACTTTTAAATGAAGGAAAATTAATTATTAATTGGAGTAGGAAGCTAAAAAATCAAGGTAATGCGGTTAATGTCATTATGTTAACTCTTAACGCTGAAACTTGGACATTTGATATCGATCTTCAAGAAACAGCAGAAAAACTGATTTCAAAAGCTCAAATACCAGGTGTAAGAACGGAAGAACTAAAACTGAGAGTAGAGAATAATGTATTGACTATTTTGGGGGAACAT------------------------------------------------------------------------------------------------------------------------------------------------------------------------GTGTTTTCAAAAGGCGGGTTTAGTTTTCCAGACATCACCGCCTTTTGTTATGTCTACTATACTCCATATTTGGAGTATAATCAACTGGCATATGATATTTTTTTTGATGATATACTAATTATTAGTCTTAACGCACAATGGAGTATGCAGTCTATGTCTAATACAATGTCCGTCAAAAATATCCTGACCAAGCTTTTGAGAGAACAAAATATTACTCCTTACGCCTTTTGGAAAGCTTTGGATATCGGTCAAAATACTGCATACCGTCTTTGCAATGACCCTGATAGCATTCCTAGTAAAAAAATCATGGACAAAATCCATGAGGTTTATCAGTGGCTTCCTGGCGATTACTTGGTTAGCGACGATGACTGGAATCTGTGGCTCGATTCTTTATCTGAAACTGAACGCCAAGAAGTTTTAGATGTTGCTACTTCTTACACTCGTAAAACACCTGACGGCAGAATTAAGAGAAATAATTCTTCTAAACTCATTGACCTTCCTGGTGTTGCTGCTATGTCTATTTATGTAGGTAATCTAGCTTACGAAATCAATCAAGAAGATTTAAATGAAGTCTTTACCGAATATGGAACTGTTAAACGAGTTCATATTCCTACAGACCGCGAAACAGGTCGTGCCAGAGGATTTGCTTTTGTCGAAATGGAATCCGAAGCTAACGAAGACAAAGCTATTGAAGCTTTAGATGGAGCAGAATGGATGAGTCGCGAATTAAAGGTTAATAAAGCCAGACCTCGCGAAAACAGAAGCTCTTTTAGTGGTGCTAGAAACAACCGCTTC------------------------------ATGCGGGATAATGTAGTTCGAGAATTGGATTTGATGCTGAGGGCGCGTTATCCCCTACTCTATATCGTTTCCGTAGAAGAAGAACCCATTGATGAAGTTCTCAATTTAGTTGCGGAATTATCTCAACCCAAACGCAAGATTGCTATTTGGGATATCGTGCGGGGATGGGATAATAATGGCGGTGATAAAGGTTCGGTGATGGCAGCTTTAGGAAGAGTAGGGAAGGCTGATAGTAACGACAATACGATCTTTGTACTGCGAGACTTACATTTTATCTTAAAAAATCCCCAAAGCGATCGCAATGCTCCAGTTATTCGGGAAATTAAGAATTTAACGAAGGAATTAAAGCGCAGTCGCAAGACGTTAATTCTCACCAGTCATGCTTTAGAGATACCAGAAGAGTTTGCAGAAGAAGTAACGGTGATTGATTTTCCTTTACCCGATGCTCAAGAGATAGATTACCTGATTACTCAATTAGTCGTACCAGAAAAATTAAAAGTAATGGGGTTGGCGCGAGAACAACTGGTAAAAGCCTGTCAGGGGTTGAGTAGGGCGCGAATTCAACGGGTATTAGCTAAAGCCTTAGCAGCCAAACAACAGGTAAACGAGTCGGATATTGATGGAGTATTAGAAGAGAAGAAACAAACTATTCGTCAGACTGGTATTTTGGAATTTTTTACTACTTCCGAATCGTTAAAAAGTGTTGGTGGTTTAGAAAATCTCAAGCAATGGGTAAAGATGCGCCAGGATGCTTTTACAGAAGAAGCGCGGAATTATGGTATCCCCAATCCTAAAGGAGTCTTACTCGCAGGTATTCAGGGTACGGGTAAATCTCTCTCGGCAAAAACCATCGCCCATGAATGGCGTTTACCCCTGCTGCGTTTGGATACGGGGCGTTTATTTGGGGGAATTGTCGGGGAAAGTGAAAGTCGTGTCAGACAGATGATTGCTATTGCTGAGGCTATTGCCCCCTGTGTATTATGGATAGATGAGATTGATAAGGCGTTTGGTAATATTAGTAGTGGTGTAGATGGGGATTCTGGTACTTCTAGAAGAACCTATCCCACTAATAAT---------------------------------------------------------------------------------------------------------------------------------------------------------------------------------------------------------------------------------------------------------------------------------------------------------------------------------------------------------------------------------------------------------------------------------------------------------------------------------------------------------ATGACTAATAAAGATTTTTTTCTCGATCCCGATGAAGCTCAAACTTTGGGCAATATTAACTATATGAGAAAGTCTACTAGAGTGAGACATACTTTTCCGAAGAACTTAAAAAATCCCAATGGTTTTGAAGTAGTTAAAGAGATCTCTTCTTTAGATGGAAATTCTAAGAATAACTTCCAACAAAGCAGCCCAGAAAG---TTCTTTTTCCAGTCCCAAATCTCAACCTACTCAATTTAAGAGTAGTGTAAGTGATAGTAGTCCTAAATCTACTCCCAGTTCTAGCAATATGGATCTGTTCCGTAACATGGCGCGCAATATAGGGAAAAGAGTGCAACAAATTACTAGGACAATTCAAGTCTTACTAATAGAAGATAGTCTTACGGATGCTGTTCTTCTAGAAAGAGTTTTCGCAGGAATGGCTCATGCCAAATTTGATTTAAAACGGGTTGAAAAACTCAATAAAGGTATTAAAACTTTAAAAAAAGGCAATTTTGATATCGTACTTTTAGACTTATCTTTGCCTGATAGTTGGGGATTGGAATCTCTTAAAAAAATACAAAATGTCACAACAAAAGTTCCCATTATTGTTTTAACTGGTACTGATAATGATGAAGTGGCGATCGCTGCTTTGCGAGAAGGGGCGCAAGATTACCTAATTAAAGATAACAATATTAGTGGTGAAATATTTAGTAGCTTACTCAAAAGATCGATCGCTCACGCTATTGAAAGGAAACAAATTATGGAGCAGTTGCGCCATAGTGAAGCTCTTTATCGTGGTGTAATAGAAGATCAAACAGAATTTATTTGTCGCTTTCTTCCTTCAGGAAAAATTTCTTTTGTTAATCAAGCTTTTAGTCGCTATTTAGGGCAAACCTCTACAGAATTACTCACTCAAAATTTTTTCTTTTTGATCGCCAAAGAAGATACATCCTTAGTAAGACTCAGCATATCAAGTTTAAATAGAGAAATTCCCAACGCTATCGTTGAATTTAGAAGCAATCGACAACAAGAATTTTGTTGGCAACAGTGGAATGTTCGGGCTATCTTCCGAAAGCAAGAATTGGTTGAATATCAAGCGGTTGGTCAAGATATCAGCGATCGCAAACAAGCAGAAACTGAAAAAACACGTCTAATAGCTTCCCTTCATGAAAGTAAAGAAAGATTTCGCGTCGTTACTAATAGTGCGCCAGTTTTAATCTGGATGACAGATAACAAAGGTAAACTAACTTTTGTCAATCAATTTTGGCTCGACTTTACAGGAAAAAATTTAGAACAAGCTTTAACTGAAGATTGGATTATTAATGTCTATTTTGAGGATCGCCGAAACTGTCAGCTTACCTATCGTAATGCTCTCCAAAATCGGGAGTATTTTGCTTTAGAATATCGTTTTTTAGATCATCAGGGGGAATATCGCTGGATTTTTACGACAGGAGTCCCTAGATTTGATAGCAAAGGTCAATTTGCAGGTTTTGTTTGTTCGGGGATTGATATTTCAGAGCGGAAAAAAACAGAAAATTTATTAGCACAACAGGCAAAACGGAATTACATCCTGGCAGAAATTACCAAACATATCCATGAATCTTTAGAGTTAAATACTATTTTAGAAACTGCAACAGGGCGAAAA-------------------------------------------------------------------------------------------------------------------------------------------------------------------------------------------------------------------------------------------------------------------------------------------------------------------------------------------------------------------------------------------------------------------------------------------------------------------------------------------------------------------------------------------------------------------------------------------------------------------------------------------------------------------------------------------------------------------------------------------------------------------------------------------------------------------------------------------------------------------------------------------------------------------------------------------------------------------------------------------------------------------------------------------------------------------------------------------------------------------------------------------------------------------------------------------------------------------TTGAGGC--------------------------------------------------------------------------------------------------------------------------------------------TATTAACGAATGGATTGAAGAATTT-------------TCAACTAATCCAGAGAAATACATTAGCGA--------------------------------------------------------------------------------------------------------------------------------------------------------------------------------------------------------------------------------------------------------------TCGCTTGGGCTGAAAAGAAATTACCCGATGTACCGAAAAAACAACT---------AAAGGCTGAGTTTGACTCTCTAAATGATAGT---------AATGGCAAGAAAGCATTGGCTT---------------------------GGATTAGTCATGTTCATCAATTGAGTGATGGGGATTTT------------------------------------------------------------------------------------------------------------------------------------------------------------------------------------------------------------------------------------------------------------------------------------------------------------------------------------------------------------------------------------------------------------------------------------------------------------------------------------------ATGATTGATGCAGAACAACAGATCGCTTATGGTGGGAAGTTATGGCAAAAATGGCAAAATCTTAGCTTTCAAAAAATCTTACCCGATTTTGCGCCTGAGATTGCTAATTTTCCAGCATTACAAGAAACTGCGTCCGAAAAAACTTATCAATTTCTTACCACGCTATTGAGTGGCAAATATAGTATCAGGGATTTAGCCGTTCAGAAACAAACAGATTGTCTAACTTTCCTGCGATCAATTTCTCCTTACATCCAGCTAGGAGATATAGAATTATTAGAAATACCAGATATACCTTATCCCATCGCTATTCCTCAAAATAAAACTGATATTCAACCAAATATCGAACATACAACTGATGCCAAACAATTACTGATTGCTTGTGTTGCTCTCAGTCCTGTGATGAGTCAAGTAATGGCGAAAGTTGCTACGGTGGCTAGTTATAAGTTTATTGGCGAAAGCGACTCCATGGAAGCTATGCCACTTTTGTTAAATTGCAAACCCGATCTTATTTTTTTAGATATTGAATTACCAGGCTTGAGTGGTTATGAAATTTGCACCCAACTACGGCAATTAGAATATTTTAGCAAGACTCCTATTATTCTTTTCGGGCGTAATATTGGCTTGATCGAGCGCATGAAGTCAAAAATGTCTGGTGCTTCAGAAATTTTTCAACAATCAATGGATGTTCAATCTATTTTCGGTTTGGTTAAAAAGTATGGTCAATTAGTAGTTAGTGGTATGAAAAACAACTTACTCGAAAAAATTAGTCCAGTAGGAACAGATTTGTTTTCTGATTTTAGTAGCTTTCTCAATGATTTATCCGAACATGACGAATCTGTAATTGCTGGTGGCAGTCGCTCTCGCTCTCGCAGTAATAGTGGTCGTCGCCGTCGTCGCCGTCGTCGTCGCGGTCGTCGTCGTCGTCGTGGTGGTAGCAGAAGTCGTACTATGACTACTTCTGATTTTGATATCACAACTATCGGCGATCGAGATCCCTTATTCGATCTACAATGGTATCTGCAAAACACTGGTCAGACAGGAGGAACACCAGAAGCAGATGCCAATATTGTGGATGCTTGGTCAACTGCTACAGGAGAAGGAGTAGTTATCGGTATTGTTGATGATGGAGTACAATACACACACTCCGATCTGAATGATAATTATAACTCTGCTCTAAGTTATGATTTTCAATCCGATGATAGCGATCCTTTTCCTTTAATATCAGAAAATCACGGTACTCGGGTAGCTGGTATAGCAGTAGGAGAAGGAAATAACGATCTTGGAATTATTGGTGCAGCACCAGACGCTACTTTTGCTAGTTTACGAGTAGATTTCTCTTCTGCGATAGAAGACTATCTTGCCTTATCTTATCAAAATCAAGACATCGACATTTATAGTAACAGTTGGAGTATGGCTGAGAATTTTGTCGAGCCTCCACAACTAGCTCAAGATGCCATAGAAAATAACACTGAAGAAGGTCGCGGAGGATTGGGCAATATCTATGTATTTGCAGCAGGAAACAATGCTTTAGAAGAAGATAACGTTAACTACGATCGCTATACCAACTCTCGTTATACCATTGCAGTGGGAGCAATCGATCGTAACGGAGAACATTCAAATTACAGTAATCCAGGTGCATCACTGCTAATTTCTGCATATTCGAGTAACGATGATATTGGAGTTGTCACTACAGACAATGGTACGATTATAAATCCTGATTCCTATACGGAAGATTTTGGGGGAACATCTGCTGCAACTCCTTTAGTATCTGGAGTAATTGCTTTAATGCTAGAAGCCAACCCTAATCTTACTTGGCGCGACGTACAGCATATTCTAGTCGAAACAGCAGAAAAAAACGACCCTAACGATTTAGACTGGGTACAAAATGGCGCAGGACACGATGTCAATTACAAGTATGGTTTTGGTGGTATTGATGCTACCGCAGCCGTTAATTCAGCTTTAAATTGGGAAAGCGTAGCCGAAGAAGTTTCCCTTACTTCTGAGCAAATTAATGTTAACTCTCTAATTCCTGATAACAATCCAGTAGGAATTAGTTCCAGCTTTAATATAGAAGAAGATATTGATGTGGAATGGGTAGAAGTCGTCTTTGATGCAGAACATACTTGGCGAGGCGATTTAGAAATAGTCTTGACTTCTCCTGATGGAACACAATCAGTATTAGCAGAATTTCGTGACGATGATGGATATAACTATGACAATTGGATGTTTACCTCTGCTTGTCATTGGGGGGAATCTTCTCAAGGAGAATGGACACTGACTGTCTCAGATAACAAAAATTTGATTAGTGGTACTTGGAATTCTTGGGAAATCAATCTTTATGGCACTGCAAACGAACCTGTT---------GATAGTCCGCCTACAGTTGTCACTCCCATTGCCGATCTCACAGTCACCGAAGATGATGCCAATCAGACTATCGATTTAAGTGATGTCTTTCAAGATGCCGATGGCGATGAGATTACCATTGCAGTGGGAGCTAACAGTAATGATCGATTAGTCTCTACCACGATTGAAGATGATAGCCTGACTCTCGATTTTGCCGAAAATCAATCAGGAACAGCAGAGATTACCCTCCGTGCTACGGCTAACGAACAAACTGTGGATGATACCTTTACCGTTACTGTGGAACC---TGAAGAAGTATCCGAACCTATCGATTTATTTCGTTTCCACAACACTACCTATGAAACAGGAACTTATATTTTTGTTAATGCAGAGGAAAGAGATGCGATTATCAGCGATTCTGAGTTGAGAGAAATTTTTGCATTAGATGGTA---------------TCAGTCCTGCTTTTACTGCTAGTCTTGTGGATGGAGATGATTTAGCTCCTGTCTACCGTATTAGAAGCCTGGAGACACCTGGTACTTATGCATTTGTTGGACAACAGGAAAGAGATGCTATTTTTGCCGACCCA---AACCTCAGAGAAATTTATGAAGCAGAAGGTTTAGATAGTGAAGGTAATGATGTTGCAGATTTCTATCTTCATCCAGCTGATGCAGGTTTAGGCACTGAAATTAATCGTTTTCAGAATACGCAAAATGGAACATTCCTCTATGCCAGTCCAGCAGAAACAGAAGCTATCATAAACGATCCCAATTTATCTAGTATTTTTACCAATCAAGGTGTTGCTTTCAATTCTTTAGAA------------------------------------------------------------------------------------------------------------------------------------------------------------------------------------------------------------------------------------------------------------------------------------------------------------------------------------------------------------------------------------------------------------------------------------------------------------------------------------------------------------------------------------------------------------------------------------------------------------------------------------------------------------------------------------------------------------------------------------------------------------------------------------------------------------------------------------------------------------------------------------------------------------------------------------------------------------------------------------------------------------------------------------------------------------------------------------------------------------------------------------------------------------------------------------------------------------------------------------------------------------------------------------------------------------------------------------------------------------------------------------------------------------------------------------------------------------------------------------------------------------------------------------------------------------------------------------------------------------------------------------------------------------------------------------------------------------------------------------------------------------------------------------------------------------------------------------------------------------------------------------------------------------------------------------------------------------------------------------------------------------------------------------------------------------------------------------------------------------------------------------------------------------------------------------------------------------------------------------------------------------------------------------------------------------------------------------------------------------------------------------------------------------------------------------------------------------------------------------------------------------------------------------------------------------------------------------------------------------------------------------------------------------------------------------------------------------------------------------------------------------------------------------------------------------------------------------------------------------------------------------------------------------------------------------------------------------------------------------------------------------------------------------------------------------------------------------------------------------------------------------------------------------------------------------------------------------------------------------------------------------------------------------------------------------------------------------------------------------------------------------------------------------------------------------------------------------------------------------------------------------------------------------------------------------------------------------------------------------------------------------------------------------------------------------------------------------------------------------------------------------------------------------------------------------------------------------------------------------------------------------------------------------------------------------------------------------------------------------------------------------------------------------------------------------------------------------------------------------------------------------------------------------------------------------------------------------------------------------------------------------------------------------------------------------------------------------------------------------------------------------------------------------------------------------------------------------------------------------------------------------------------------------------------------------------------------------------------------------------------------------------------------------------------------------------------------------------------------------------------------------------------------------------------------------------------------------------------------------------------------------------------------------------------------------------------------------------------------------------------------------------------------------------------------------------------------------------------------------------------------------------------------------------------------------------------------------------------------------------------------------------------------------------------------------------------------------------------------------------------------------------------------------------------------------------------------------------------------------------------------------------------------------------------------------------------------------------------------------------------------------------------------------------------------------------------------------------------------------------------------------------------------------------------------------------------------------------------------------------------------------------------------------------------------------------------------------------------------------------------------------------------------------------------------------------------------------------------------------------------------------------------------------------------------------------------------------------------------------------------------------------------------------------------------------------------------------------------------------------------------------------------------------------------------------------------------------------------------------------------------------------------------------------------------------------------------------------------------------------------------------------------------------------------------------------------------------------------------------------------------------------------------------------------------------------------------------------------------------------------------------------------------------------------------------------------------------ATGCGATTAGAACAGGATGGTATTGGATTCACTGCTCCCCTATCTGGATTTCATAAAATGGTGTATGTGTACATAGATGAA----------------AGACCATGTGTTTTTTTATTTATTTTAAGA---------------------------------------------------------------TTCTATTGCTTTTCTGTAATCATGAATGG-------------CTGGGGTATA-TTTATATTTATTCAGGGTTATATTCATATTTATTTAGCAAACACCACA---------------------------------------------------------------------------------------------------------------------------------------------------------------------------------------------------------------------------------------------------------------------------------------------------------------------------------------------------------------------------------------------------------------------------------------------------------------------------------------------------------------------------------------------------------------------------------------------------------------------------------------------------------------------------------------------------------------------------------------------------------------------------------------------------------------------------------------------------------------------------------------------------------------------------------------------------------------------------------------------------------------------------------------------------------------------------------------------------------------------------------------------------------------------------------------ATGTCTTCTCAACTCTATAAATACCCCAGAACCCCTCATTTAAGTTTTTCTCCTGGGGTAGGAGGGGATGATATCAAATTGAACAGTAATGAAATTTTTACCAACTCTCAGATAATAGTTTCAGAAAAACTAGACGGGGAAAATACCACTTTTTATTCCGACTGCATTCATGCACGTTCTCTAGATAGTAGTCATCATTTTTCTAGAGCATGGGTGAAGGCTTTACAAGGCTCTATTTCCCATAATATCCCCCCAGGATGGCGTATCTGTGGCGAGAATATGTATGCAAGGCATTCGATTGCTTATGACAATTTAAAAAGTTATTTCTATGTCTTTTCCATTTGGAATGAAAATAATGAGTGTTTAAGTTGGTCTGAAACTCAAGAATGGACTGAAATTTTAGAATTAGAATTAGTTCCTGTAATTTATCAAGGAATCTGGGATGAAGCCATAATTAAGAATATTAGCGATCAGCTCGATTTAGATCGCTGTGAAGGTTATGTAGTTAGAAAAGTAGAGCAGTTTCATTTTGATGATTTTGCAAGCAACATAGCTAAATGGGTCAGAAAAAATCACGTTCAAACAAATGAACATTGGATGTATCAAAAAATTATTCCCAATGGCTTAATT---------------ATGGAACTCAACATAAATCAGATAAGTCCCTCTCCCTGCACTCGTCAGATTTCTCTTGGGGACAAAGTGCGAGTTATTGACTTCGCCGAAACCCCCTCTGAATGTGCCGTTTTTCAAATTGCATCCATCGAAAATAACCGCCTGGCATTAACTACCTTAGACAAACAAACA---ACCTACGAACCTTTTTGGGTTAAACGCCAAGATGTTCGGCTTGTCGATTCTGACCATATTATGTCAGATTTTGATATGCAGAACATAACGAGAGAAGAATTATTAGCCCGATATGCTGCTGGAGAGCGAGATTTTCGAGGCATTATTTTGCAATATATTAGTTTGGATGGAGTCAAATTGGAGGAAGTTGATTTTACTGGAGCTATTTTCAATGCTGTCAGTTTTGAGTCTGTTCCAGTCGCTATCGAAGATACTT---ATCGTGTTGAACAAACTATTTTCACCAATTGCAATTTTTCCTGTAGCGAATGGTGGTTTTGTTGTTATATCCCTAAGTTAATTGGATGTAATCTGCAATTTGCGGTTATGGAAGGATGTTGTTTTGGTCCAAAATTTGTAGATTGCGATTGGAAAAATGGTCAAATCATTGGAGCTTATTTTGATGAATTCATCTTTGAGGATTGTGATTTGAGAAATATGAGACGAAGTAGCGGTTTTCATATTGTCCCTGAGTATATC------AATCAGAACTGGACTATTCTCTACAGAAATACGTTTGATGAAAATGGTGTTTTCCGAGATGGAATTCACTGTAATCTTCCTGACCCCGATGATATTATCCCTTTT---------------------------------------------------------------------------------------------------------------------------------------------------GTGGGGAAAGCTTATGCCTTTAGATATAGTTGGCAGAAAGAAGAAGCCATCGAACCATTACTAGAACAGTTGTTAAAAGATAGTCAAATAAGTCAGGTTGAAGCGTTAACTTTTGGGATGTTGCAAGAGGATGTATTTGAAACTTCTCAATCTCAATATATAGTAGATTATTTAGTTAATGCTAAAGATAAATTAACCAATCTCAAGGCAATTTTTATTGGCGATATTACTCAAGATGAATCAGAAATATCTTGGATTACCCATACTAATATAAGTCCTGTTTTAAGTGCATATCCTAACTTAGAATTGTTACAAATACGTGGCGGTGAAGGATTGGGATTTAGTCCGATACAACACGATAAATTACAGGCTTTAATTATCGAAACAGGTGGCTTATCTAAAGATACTATAGCCGATATTAGTAAATTACAATTACCTAATTTGCAGCACCTCGAATTATGGTTGGGTTCGGAATATTATGGAGGGAATTCTACGGTTGAAGATTTAAACTGGATTATGTCTGGAAACGTTTCAGAAAATTTAATTTATTTAGGCTTAAGAAATAGTGAATACAGTGATGAAATAGTAGCTGCTATAGCCAAATTCCCAATATTAGAAAGAATTAGAATCTTAGATATCTCTATGGGTACTCTAACAGATGAAGGAGCAAACACATTATTAAAATGTTCTGCGATCGATAATTTAGATATTCTCAATATTTCTGAAAATTATTTATCACAAAAGATAGTAGAGTCACTTCAAAAATTAAATATTCGAGTAATAACTGATAAGCAAAAAGATGA---AGATGAAGATGAAAGATATTGCTCTGTTTCGGAAATGCACCTATCAATACTCTATCGCGGATCGTTAATTATTTGTAACTATGGATGTGAATATTGTCCCTTTGCAAAGAAACAACAGTCAGCTATAGAATTAGCCAAAGACAAACAAGAATTAACTAAATTTATCGACTGGATAGAACAAAATCACCAGCATAACTTTTCAATTCTATTTACTCCTTGGGGAGAAGCCTTAATCCATCCCTGGTATCAACAAGGATTAGTTAGATTAACCAACTTACCTAATGTCAGTAAAGCAGCAATTCAAACTAACCTATCTTGCAAATTAGATTGGGTAGAAGACTGTAATAAAGATAAACTGGCATTATGGGCGACATTTCATCCAGAGTGGATAAAACGCGATCGCTATTTAAACCAATGCTTAGAATTAAATCGCCGTAATGTGTCTTTTAGTGCTGGTGTTGTCGGATTTCCCAAGTTTAAACAAGAAATTGCAGCTTTACGCCAGGAATTACCAAATAACGTCTATTTATGGATTAATGCGGTTAAAAAAGAATTACCTAAGATGAGTCAAGGTGATTTAGACTTCTTTGAAGCAATCGATCCCTTGTTTCCGATCAATACCCATCATTATCCCTCCCGCGATCGCTCTTGTCAAGCTGGTAAATCGGTTATTTCTGTAGATGGCGAGGGAAATATGCGTCGCTGTCATTTTATCAGACAACCCATTGGTAATATCTATAATTCCAACTGGGAAAGTGCCTTACGAGATCGCCTTTGCTCCAATGAAACCTGTCACTGTCATATTGGTTACGTTCACTTGGATTATTTAGAATTAGATAAAGTATTCGGAGAGGGGATTTTGGAGAGAATACCTGTTGCTACTTTGGGGAAGAAT---
>Chroococcidiopsis_sp_PCC_6712
ATGATTATTGTATCGGTTGAAGAATTTAATCGTCAGGTTATAAATAATTTATCGGGGAAAGTTTTTCACAACACTATTGTTATTCCTGGTGTTGTTTTCTCGATTCATCGTAGACAAGTTGCCATTAACTATTGTCAGGAATTAAGCAAAAAATATCCTTCTGTGCAGTGTATTTTAGTGGAAGATAATCATTATGTAGAAGTTTGGTACGACCAAGGAAGTAGTCCAATTTTAAAGACGAATCCGAACTATAAAACCCAACCTAAAGTAAGTTTGAAAAAAAACTATCGTCCTGCTCAATCTCTCTTGGAAAGTAGGTATTTACCAATAGATCGAACTTTCGTTTTTCTTTGTCAAGGAATACTAATTGAAGCAATCGGACCAATTGCTAAAATTATTATCAGAAAAACTATATCTCAAAATACAAAATCAAATCGTCAGCAATTTATTGCTAGATTGATTCGCGAAATTCATCAAACAGGACATTCAGAAGATGTTGAACAGCAATTAAAACAGTTATTGTCCAATATGGTATTAATTCAAAAGCCAGCCATGACACACTTATTGCATATTGATTCTAGCCCTAGAAGCCAAAGATCACGTTCTCGCCAAATAAGTCGAGAGTTTGTTCAAAAGTGGCAACTTAAGCATCCTGATAACACTATTACCTATCGAGATATTGGTCATGATCCTGTCCCCCATCTCAATGAACTCTGGATTGCAGCAGCCTATACGCCAGCCGAACAACGTACACCTGAACTGTGGTCAGCTATAGAAACAAGCGATCGCCTGGTAGATGAGTTTTTAGCTGCCGATGTATACGTAATAGGAGTTCCTATGTACAATTTTGGCATTCCTGCTTTATTAAAAGCTTATATCGACCAAATCATTAGAATTGGGCGTACTTTTGATTTTGAACCTGAAAATATGCTAAATCCCTATAAACCTCTTGTTTTGGGCAAAAAAATGTTTATTCTGGCTACAAGAGGAGGTTCGGGCTTTGGTAAAGGTGGACAATATGAAATGCTGAATTTTCAAACCCCATATTTAGAAACAATTTTTGGTTTCATTGGGATTACCGATATCACTGTGATCGAAATAGAAAATGATGAATCTGGTGGAGAAAAGTTGGCTGAGGCGATCGCTAATGCTCGCACTCAAATCGCTCAACTAATTCATAACATGACTATCAAGCAAATTTTCCAAAAAGCTCAAATCACTGGACAGTTAAGTAATAAGATGAAGGCGCAAATAGAACAAATATGCGCTCCTGAAAGTAAGTTATCTAAAGAAGAATACTTATATTTAGACTTATTGATGGGAGCAATTTTTACTGGAGAGATACAAATGAACTTTGAGAATTTACCCAAACCTTTAAAAATAATCATACTTATCATTTTATTCGGCTTAATTGCTGCTGGAATTATAAACT---ATGGAGATATTAATATTCCACGTTCTCCTGAATCAGCAGAAGCACCAAGTCAAGAAACACCAAAAACTATTACTATTAATTTAGTAGTAAGAGATAACAGCAATAATCCTTTAGAAGGTGTGAAGGTGAATTTTGTAGGCAATTTCTCTGATGAACCAGTAACAAACAGTAATGGATATGTAAAAATAAGTTTCCCCGATCAAGAAGATATAGAAATAGTTATGATTAAAGAAGGATATAAATCAAAAAGAGTTAATGTTAATACAAAAGTCAATCAAGGAAAACCAATCACTTATTTCTTAGACAAAATTAACGAAAATTCTGGCAGTAACGAAGTTTCTATAAAAAATATTGCTCAAAATAAGTGTTTTGAAACTACTACAATAGATAACTTTGAAATTTCTCTTAAGGAATGTGAGCAGTCAGGGTCTACAATTATCCTTTATCTTGATATTAAAAATTTAGGGAGAAGTAGAGATATTAAGCTTTACACAAATCAAAGTAGAATTATTAATTCTGGAAACTATTATTATGCTGCTAACACATACATTGGTCAACCTTTATGGAGACAAAATAGCCAAGAGACGATTCCTCATAGTACTACTGTAAAAGCTGCTTTTAAATTTGATGATATTATTATTAATCAGAATGAGGCTTCTTTCATTGAATTAAATACATCTATTTCTTTAATAGAATTTCCAGATAAAAGCATA------------ATGCTAGTTTCTACTTTTGAACTGCTTCTTAAACCACAATTGCCAAAAGAAATTACAGACCGAGTACCAGAACTCAGTTCACTATCAAGAAAAATTGTCCAAGGCTATTTTTTAACCATCGCCAATGTAACCAAGGATTTTGTCTATCTATCCCTTGTATTTACCAATAAAACACCTGGACTCAACCCGAAAACTATCGCAACTTTTCTCGATACCAATGGAACTAATGATCCAGTAAGCCAAGTCTTTGATCGCGATGGACAGGTAA---CAAAATCGCGTTTTACGATTCCTCTAAATGGTAACGACACTGGCTTATTTATTTTGCAACCTAATATTCTAGATTCTAGTCTGCTCAAAGCTGCCAATTTTGAGCTTAGAGGTTATGTCGAAATCTTTCTTAGTTCAGGTTCAACCCCTA---------AAAAAACTGAATTGCTAATTACTCCTGAACATAGAGGAACATTTTTTGGAG------------------AAGATAGCTCTAACTTAGGGGAAGTTGCTTATTCTTTACCAATAGCCACTGGAAAATCCTTTTTTGAGTTAGGCAAAGATGTT------------------------------------------------------------------------------------------------------------------------------------------------------------------------------------------ATGACAGAATTTTATCTATATCTTTTAATTAGTGCATCTGTTGGACTCTTACTATGGGGATTAATACGTCTTGAAAGAGCTTACCAATATCCCTTTTTTATGGGAAGTATGTTTATTTCTTTCATCATTCCCCAAGCACTTGTACTGTATAAAAATCCAGAACCTGCTACTCCCGAAGCCTTACAAAGATTATTTTTTATGGGTTTTCTTTGTGCTGCTATGTGTTGGTTAGGCTATCAATTTACTCCTAACCATAAATTATTAAATAAGTTAAACGTTACAGTTAGCCAAACCAAGCTGTTTCAAGCTGGAACTGTTTTATTAATTATAGGTATTTTATCTAAATACTCTATTGGTTTAATTACTATTTCTAGAGCAGGATATAGTAACGGTTGGACAGGACCAGCAACAATTTTATGGTTTTTTAGCAATTTGCTTTATATCGCTTTTGCTATTTTTTTGATGGAGCTTTTAAAGCGACCAAGTATACAAAATTTTATTTTTACTGCTCTTGCTGCTTATTTCCCTTTAATAGATATTATTTATGCTGGACGTAGACAACCGGCTATGACGTTTTTGCTTATTATTGGTTTTTGCTTCTGGTTTGTTAAACGTTCCATTCCATCAAGATGGTTTTTTGTTTTTGCTATAACTGCTATTATTTTTTTGATTCCTTTATTTGGTGCTAATCGTCGTATTGTTCATGATACTATCAACCAGAATTGGGAATCTATAAATTCTTCTTCTGAAAGAGCCATTGAAATTCTTCGGGAACAGAACGCTTTAGAATTAAAAAATGCAGCAATATTAATGGATGCTGCTTCTAAAACAGGAAGATATGGCTACGGTACGGCATATTGGGATGCTGTTATATTTCAGTTTTTTCCTGGGCAAATTTTTGGGTCTGAATTAAAAGAAGCATTACAGTTAAAGTTAGGTTTAAGTCATCTTAAATATCTTTTTGGTTATTATATTGTTCCAGGAAGTACGAATACTGGAATTGGCGATGCTTTTGCTGAATTTGATTATTTTGGCTGTTTAGTTTTTGCTGCAATTGGATATCTTTATAAGCATCTTTGGATTTCTGCAAACTATCACAAAAGCGTTTTAAGTCAATTACTTTATATAGGTTTAGGAAGTCCTGCTATGGTAACAATTACTCATGGTACACAAAGATTTGTCCAAGAAGGATTATTTCAGCTAATTTTTGTTGGTTTGGTCATTTATTTTGCTAAAGAAAAAACAACTAACAGATTAAAAATGAAACAAATTAAATTAAATCAT---ATGAAGTTTAAACTAAACATTATTTTATTTACTTTAGCTTTATTCATTAGTTTGTTGCTCAGTAAAGTTTCCCTATCTTCTGATTCAACTTTAAGCTGGTATTTAGGGACAAAAAAAAGCGAATTATGGGCATTAAGTTATCAATTAAAAAACTGGGAATTTAACAATTCTATTAATTTAAATAGCTTGCAATCGAATCAACAAGAAATTTCTCATAACGAAATTATTGCCGAGCAAATTAATAAAAAAGACGATAATTCAATTCCTTATGATTTTCCCATAGCTTGGTACGACAGTATTCAAAATCTTGATACTCCTCCCAAAGTAGCTCAAGAAGGAATGAATTTATTAATTCCTTACACAGGAGAGAGTGGAATTAAAGAAGTAAGAAATTATTTAGATCAAGCCGAAGCAGCAGGAATTCAAGTTTTAGTCGAAATACCTCGTTTTTGGATTAGAACAGGATCAACTAATAAAATTACCAACTTTGTACGACAATTAAAAAGTCATCCTGCAACTTTTGGTTGGTATCTTTATGATGAACCAGAATTT---------ATTCAATTATCTCCAAAATTGTTAGAGAAAGCTTATCAAGCAATTAAGCTAGAAGACCCCGAACATTCTATCACGATGGCATTAAATAAATTAAT------GCGTACAACTAACTATCTGAATGCTTTGGATATTTTAATGTATTTTAATTACCCTTGTTTTTACGATACTCCAGAGTTTAGCGGTTTTGCTAAAGGTGAATTTAAACAATTAGCACAAGGTGCTGCATCAATAGCAAAAGATAAAAAACGTTTTTGGTTTATCTTGCAAGGCTATGGCGAAGATGAAAACGGCAAACCAACAAGGTTTAACCGAAGATTGCCTACTCTTGCTGAAGAAAGATATATGATTTATAGTGCCGTTTTAGCTCAAGCTAATGGTTTATTATTTTGGTCACATTATTTATCTCAGCAAAAATGGATTGATTCAGTCTTAACACCAACTTTGAATGAGTTGAAAACTTATTTACCTGCGATTACCAATAGGGATTTTCAAGATGATTTAACAATCAATCATCCTGATATTCAAGCTAGTTTATATCGAAATCCTCTAACAAAAAATTTATTACTAATTGCTATTAATCACAGTAATCATTCTATCAAAAGCGCGATCGCTTTATCAGAGCGTGTCAAAGCTTCTTCAGCCAAAGTTTTAACTGAAAACCGTTCTATCCCTTTAAATCGCCAAAGGCTCTACGATCAATTTTCGCCTTATGCCGTACATATCTATCAAATTACTAATATGGTTACAATTCTCATTGTTGACGACAGCAGCAGTCTGAGGGAGACATTTTCAGAAATTCTCAGTTCATTAAAAATGAAGGTGTTAATGGCTACTAATGGTAGTGAAGCAATTGAATTGCTAGGAAAACACACTCCTGATTTAGTGATCACAGACTTAATCATGCCCGAAATGAACGGCTATGAGTTATGCCGTTGGGTGAAAAATAATCCTTCAACTAAAGAAATTCCTGTGTTGATGTGTTCTACTAAAAGCGAAGAATTTGACCGCTACTGGGGAATGAAGCAGGGTGCAGATGCTTATTTAACTAAGCCTTTCCAAGCAGCAGAGTTAATTTCAACAGTACAAAATATTTTAAAAACTATGTTTTATTTTAAATTGATAGCCACTAAAATAATTTTAATTAGTAGCTTTTTAAGCCAGCAATCTGCGATCGCGTATCCTAAGACATCGTCAAATTCTGAGCTAAATTATTTAAAAGCTTCTCTGCAAAATCTTTATGGAAATATCACCCCTGAAATGACTGATTATTTACAAGAAATGTACAATAATCAAGACCCTAGCACGGAAATAATGTTAAGTGGAGGCTATCAAGTTTGCGATGGAATCAAACTAGCTAATGCACAAGGAATAGATAGTCAAACTTTAATTGAACAAGAAATTTCAACTATTTCTCAAGTGACTAATAGTATTTTAAAAGAGCAAGGAATTTCCCTAACAGAAGAACAAATAATTAATGCTTATAACCCACCTTCCGCACGTCAAAATGTAATACTTAAAGTTTCAGGAATGGAAATCAATTTAAGAAAAACCAACCCCCAAAGCCTAATTAAGTTTTTAGCAATAGAGCAAAAAAGCGGAATTTTATCCGTAGAAACACCCAATAAAAAATTTCAATTTACTAACAAATCAACCTTAGATAATTCTTATGCTAAAAGTCTAAATCAAGATTCGTCCTCTATAAAAAATTATCATCAGAACTCGATTTTTTTTCTGGGCGGGAGAATTACTTATACTTCAGTCCACGAACAGCATAATCTTTTAAGGTTAAAAGATTATCTTCGGCATTTTCAACTAGAACAAAATATCGAAGAATATCTGACTAATTTTTCAAGTAATGAGTTTTGGGAGCTTCAAGAATATAACTGTCTTCTTTGGCTGCTTCAACAAAAGCTGATTCAAGCATCGCAAGTTAAATCAATTCTTCTTAAACTAATCGAAGAAACTATATTTGAAATTGTGCTAAATCCACCAGAAAAAATGGTTTTTCGCGCAGATCATCAGATCTACCCTATTTTGCAAAATAAATCAACTATAAGCATAGTTTATCAACTAGAGAATAAACTAAAAAACTGGAAAGAATTTGCTCCCTATATCCTCTGTCCTCGGCAAAAACTTATATTAAAAGACCAAGCTTATTTGCAAAAAAGTGTTTCTCCTAAAGTTTATGAATATCTTACTTCGTGGACAGATCGCCAACAATCTTTATTACAACTATCTAGACAGTTAAATTGTTCTCTAACTTATGTGGGCAAAGCTCTTTATCCTTATATTCAAAAAGGATTACTGGCACTTAAAACTGAGGCTTTCTCTCAAATGGCAAATCTTTTTTTTAATTCAGACAATCTTGATAGTGATAAAAGCTTAATTATTGAAAATATTAAAATTGATTCTACCATCGCCGATCAACTAGATGGTTTGTTAGGGGATGTTCCTTTATCTTTAATCACTTCTCAGGGAGATTTAAATGGAGATAATAAAAACGATATTTTTGTTCAATCGTCAATATTTCTTGCAGAAGAAAGCCTCACTCAGGAAAATTTTCTTCTCTTAGGTAGTGATGAATTTCCTAATACTATTAATGTTACAGAAATTGATGGTAGTAATGGCTTTACTTTAGGTAATGCAGTTTCATTTGCTACGGGTTTTTCTGATATTAAAGGTGATGAGCTTGGTGATTTACTAATAACTACTATTAACA------GAGAAAATAACGCTCCTTCAACAGTAGTTGTTTTAGGTAGTAATGAATTTCCTGCTACAGTCGATCTTAACGCTTTAGATGGTAATAATGGCTTTAAATTTGTTAGTAGCGAAGAAAATATTACCGCTTTATCA---ATTACAGGAGATGTTAATAATGATGATATCAATGATTTTGCTTTAATTTCTACTACTACTGTAGATAATTCTGTGCAAACAACTAATAAGATTGTTTTTGGTCAATCAACTTATTCTGCTGAATTTGATGTTTCTAGTTTAGATGGGACAAATGGTTTTATAGTTGATGGGGC------------------AGTAACTATTGGAGCTACAGGAACAGATGTTAACGCAGATGAATTTGACGATCTGT---TGTTTTCTAGCCAAAATACTCCTATTAGTTATGTTGTTTATGGTCGAGAGCAATTTGACGCACAACAAGACTTGACAGCTTTAACTGCGGAACAAGGTTTTACAATTACTCAAGAAGGAAGTCTTGACAGCGATCGCC------------TGTTTGGTGGTTTTGCCGAAGATATTAATGGAGATGGCGTTGGTGATATTATAATTCAAAAACAAATTGCTTCGGAAACAGAAGACGCACAATTGCAAGCAGATGGCGTTTTTGTGGTTTATGGAAAAGAGGGAAATACAGAAAGTAATGTCAATTTAGCTAATCTCGATGGTACTAACGGTTTTACTTTTAATACCAATGTAGAGTTACAAAGCATTATTGATCTTAACGGTGACGGAAAGCAAGATTTATTTCTCAAAAATCTGACTGATAACAAAACTTATGTTGTTTTTGGTAGCGAAAATCTTCCTGCTAATTTCGATCTAACTACCTTAGATGGGACTAATGGTTTTGTAATTGAAAACACCAATATTGAACCTCAAACTATTGCTAGTGTTGGCGTTATTGGTGATATTAATGCAGATGAAATTAGTGATATTGCGATCGATGCAGAAGGAGACGACTATTATATTCTCTTAGGTAGTCAAGAAGCTTTTCCCGCTAGTATTGATTTAACCGATCCTAATACTAATGCAATTAAAGTATCAGGAAGTAAAACCACTAACGGAATCGCTGGTTTTTCCGATCTCAACGGTGATGGTGCAGATGAAATTATTTTTAACTCCGTAAGCGATTCTGAAGACAACACTGTCGCTAGTAGTACTGTTGTTTTTAGCGATCCAGACCTCAGCTTTGCTACTACTGAAGACACTGGAGAAGAGCCAGGAGACTCTGAAAACATTGAACTATTCCGTTTTCGCAATACTAGCT------------TTGAATCTGGTACTTATGTTTTTGTTGCAGAAGAAGAAAGAGACGCAATCTTAGCAGATGAAGATTTAAATAATACCTTTGCTCTTGATGGTGAACAAGAAGACGGTAGCGTTAACCCAGCGTTTAAAGCAAGTCTTGTCCCTGGAGATGATTTAATACCTTTTTATCGCCTCAAAAGTCTTGATGTCCCTGGTACTTTCTTATTTGTCAGTACAGATGAATATGATGCTATTTTTGCTGAAGATTCCGATCAACGAGATAAATGGGAAAAAGAAGGGTTGGATGGAGAAGGAAATGATATTGCTGAATTTTATCTTTTAGATGGAAGTGCAGATCGTGGAATTGAATTTAATCGTTTCCAGAATACTCAAAACAATACTTTCTTGTATGCTGGACCAGACGAAACTCAAGCAATTGAAAACGATCCTAATTTATCGAATTTATTTATTAATCAGGGTGTTGCTTTTGAATCTTTAACTATGAAGCTCTCTGATTACGCCAAACAAGCGGGAATAAGTTATAAGACAGCCCATCGTTGGGGGAAATCTGGTCAACTTGTAGGTTACCAATTACCATCAGGAACTATTATTATTTCTGCTGATAAACCATTAAATTCAGCAAATAAAGCTTGCATTTATGCCAGAATTGATCCTTCAGAAGATATTAAAGAATTAGAAAGGCAGGTTAAAAAGCTGCGCGATCATGCGATCGCCCAAGGTTATATAATCTATAAAGTGCATCAAGAAATTGCTAGCGGTTTTAGCGATCAAAGACAACTATTAAATCAAGCTTTAAGAGATGATAATTATCAAATCTTGCTTGTAGAAAACTGCGACAAACTTGCTCTTAACGGAATTAACTACATCAAAATTTTATTAGAAAAAACAGATAAAAAGTTAGAAGTTGTTGACTTATCTGTTGCTCAAATGACTTATCAATTTTCCGCCGAATATGCCGAGCAAAACTTTGCCCAAATTATACAACAAGCTCAACAAGAATCTGAAGGAGTTATCATTACTCAGGGTGATAAAAAGTTTGTCTTGATAGAACAATCTAAACTCAACAATTTAAAAGAAGCAGAACAATTAGAAGAACTATTTGATTTGTTCCAAAATGTTAGACCTTTAAGAAAAGGCTATACTCCAAAAAAAACGATTAATCTTGGAGATATCTTTAGCATGACTCAGCTAGCTACTACACAAAAGGCAGATATTTTAATTGTTGATGACAAACCAGACAACCTACAGCTTTTAGCAACCATGCTAGAAACCCAAGGCTATGAAGTACGCAAAGCTATTAGTGGAAAAATTTGTCTTAGAGCAGCTTCAGTAATTGTTCCTGACTTAATACTACTTGATATTAATATGCCAGACATGACTGGCTATGAAGTATGTCAACATCTTAGAAACAACCATAAAACTCAAAGTGTTCCCGTTATTTTTTTAAGCGCACTTAGTGAACCCTTAGACAAAGTAAAAGCTTTTCAGTGTGGTGGCAATGACTATATTAGTAAACCATTTCAATTAGAAGAAGTTTATATCAGAATTACCAATCAATTAAAAATTAGCTCTTTGCAACAACAATTAAAAGCCCAAAAACAAGAACTAGAAATCCAAAATCAACGACTGCTAGCAGAAGTTGAATCTCGTATTGCAGCAGAAAATAAACTATTAGAACTTAATCAACAATTACAAGTTTTAGCAACCTTAGATAGCTTGACTCAACTAGCAAATCGTCATGTTTTCGATCAATTTTTACAGCAGGAATGGCGGAGAATGGGTCGAGAAAAACTACCTATTGGTCTAATTCTTTGCGATGTTGACCATTTTAAAAAATATAACGATCATTTTGGTCATCAAGCAGGAGATCGATGTTTACACCAAGTAGCACAAGCGATCGCATCAGTTGTCAAACGCCCCGCAGATCTAGTCGCACGTTACGGTGGCGAAGAATTTGCCGTCATTCTACCTAATACCAATGCTCAAGGCGTACTAATAATTGCAGAACATATTCGTCAGCAAGTAGAACATCTCAAAATTAATCATCCTGACTCTTCAGTTAATAATTATGTCACTCTTAGTTTAGGGGCTGCTTGTCTGATTCCCAGTGAAAATAATAATCCTGCGCAATTAATCCAAAATTCGGACCTCGCTCTTTACCAAGCAAAACAAAAAGGACGCAACCAAGCAGTTTTACAATCAGGGATGACCAAAAGAGAAAAATTATGGAAAAAAGCTCAAGAAAATCCCCAAAATCTTACCTTTGATGAATTTGAAACTTTATTGAGACAAACAGGCTGGACATTTAGTCGTCAGAAAGGAAGTCATCGTCTATGGTATTCACCTAATGGTCAATCATTACCAATTCAACCTCGCAAAGATGGTAAAGCAAAAGTTTATCAAGTCCAACAATTTATTAAATATCAGCAGGAAGAAGAAATGTCAAAACCTGTAATTATTTGTATTGATGATGAACCTCTTGTCCTTGATAGTTTAAAAATTGAATTACGTAAGTTTTTTGATAATAATTGTTTATACGAATTTGCTAACAGTGGAGAAGAAGGGCTAGAAATAGTTACTGATTTAGAACAGGAAAACCCCGACAGCAAAAAAATTGTTATTTCTGACTGGTGGATGCCTGGAATGAAAGGAGATGAATTCTTAATTGCTGTTCATGAAAAGTATCCTCAAATTGTTACAATAATGCTAACTGGTCAAGCTAGTGAAGCTGCGATCGCGGATGTTAAAGAAAAAGCTAATTTATTTCGCTGCATTCGTAAACCTTGGGAATATGAAGACTTAATGAATCTACTTCAAGAACTTATTATGTCCATTAATAAAAAAGAACTAATCAAGCGTGTTACTCAACGAGTTAGTCAGAATTCTCAAGATGTAGAGGATGTTATTGAGGCTACCTTAGATGAAATTTATCAATCTCTCAAACAGGGAGAAAGTGTTAGTTTGCGTGACTTTGGTACTTTTTATGTACAAATTAAACGAGATGCAAGTGTTTTTAAATTCAATCCTTCTCAAAAGTTGCGAAAGTTATTTGGTTGGTCATCAACTTATAAAGGAGAAATTATGTTTGAGAATTTACCAAGGCTCAATGGAACAGCAACCGTAGAATTAACTATCAATGGCTCTTCTATCATTATTGAAGTTGATGGAAACAACGCACCCATTACGGCTGGTAATTTTGTTGATTTGGTAGAGCAAGGAGTTTATGACGGGGTAGCCTTTCATCGGGTAGTGAGAGAGCCTGATCCGTTTGTGGTTCAAGGAGGCGATCCTCAAAGCCAAGACCCCAATTTTCCCATTGAAAATTTAGGTACTGGTGGTTTTATCGATCCTGAAACAGGACAAGAGCGTAATATTCCCTTAGAAATCAAGCTAGAAGGAGATGAAGAACCTACTTATAGTACTGCGCTAGGAAGATTAGCAGGAAATGAACCTCCAGATGTGGTCTTAGAACACGAGCGAGGAGCGATCGCAATGGCTCGTTCGGATGCACCTGATTCTGCTTCTTCTCAGTTTTATTTTGCTTTAGATGAAATCGAATTTTTGGATGGTGATTATGCGGTTTTTGGCAATATTACCGAAGGGTTAGATTTGATCGATAGTATTGAACAGGGCGATCGCATTGAAGATGCAGAAGTCATATCTGGTTTAGAAAATTTAGAGCAAGGAGAGCCAACGACGACTATTGACTTATTTCGTTTTAGAAATACTAGCTTCCCTACAGGGACTTATTTGTTTGTTGGCGCGACGGAAAGAAATGATATTCAAAGCAATCCCAATCTTAGCGAAACTTTTGCTTTAGAAGGCGAAGGAAATGCTGCATTTAAAGCTAGTACTGTCGAAAGTGTCGGAGAAGATGATTTATTACCTTTTTATCGTCTACGCAGTCTTGATGTTGAAGGGACTTATTTGTTTGTGAGTACAGAAGAATATAATACTATCTTTGATGAAGATTCAGAGCAAAAAGATAAATGGGAAAAAGAAGGATTTGATTCGGAAGGTGAAGACGTAGCTGAATTTTATCTTTATGGGGCTGATACTGGTAAAGGGGTTGAGTTTCATCGCTTCCAAAATAATCAAAATAACACTTTTTTGTTTGCAGGGCCTGAAGAGACAGAAGCTATTAATAATGACCCCAATTTATCGGCTACTTTTACTGATCAAGGAGTCGCTTTTGAAGCATTAGTTGTGGAACAAGCAAAAATTCTCATTGTTGATGATACTCCTTATAACTTAGAATTACTTTCTAAAATACTGGAAAAACAAAATCATGAAGTATATTGCGTTTCTCAAGGTGCTATTGCTTTAGAAGTAGCGCAATCAGGATGGGCAGAATTAATTTTATTAGACATTAAAATGCCAGAAATGGATGGCTATGAAGTTTGTCGGCAATTAAAAGCCCATCCTAAAACTAAAGATATTCCTGTTATTTTTTTAAGTGCTTTAGATGATATTGCCGATAAAGTTAAAGCTTTTGGTGCAGGAGGAGTAGATTACATAACAAAACCTTTTCATTCTCAAGAAGTATTTGTTAGAGTTAATCACCAACTTTCAGTTAAAAAAAATCAACAAACAATTAATTTAATTAATCAACAATTAGAAGAAAAAGTACAAGCTAGAACTGCTGAATTAGAAATTGTCAATCAAAAATTAAACTCAGAAATTCAACAAAGACAGCAAGCTCAAGATAAATTACTTAAATTAGCTCTTCACGATCCCGTAACGGGTTTACCTAATCGCAATTCTTTTTTAGGAAAACTAAAACAATTATTAATTCGATATCAAAATCAGTCTGAATATCATTTTGCTGTCATCTTAATTAATTGCAACGAATTTTCAGAAATAAAATGTTACTTCGATCATTTATCTATTAACCAGTTACTAATTAATTTAGCTAATCGTCTGCAAAATTGTTTACCCCACTCTGCAACTTTAAGCCGTTTTGAAGGTAATAGTTTTGCGATTATTTTAGAAAAAATCACAGAAGGTAAAGAAGAATTACTACAATGGGTAGAAATATTACAAAAAGAGTTTGATTTGGCTTTTAAATTAACATTCTCTACAGCAAAAAATGTAGAAAAAGCTCAAGCTATTAATATTTCTTGTAGTATGGGCATTGTTCTTAGAACAGACGAATATTCAGCAGCTTATGAAATGTTACAAAATGCTGAAATTGCTGCTTACCAAGCTTATAAAAAAAAGCTCAATTATTACTTTTTTACGAAA---CAAGCTCTCAAACAACAAAGCTTAGTAAGTCCAATCACTGAACCTTCTTTGGCAGATACCAACGTAATTGCACAATTAAAAAGTCATTTTAAAGAAGCTGTTCAAAGAGCAAAAATAAAACTTTATTACCAACCTATTCTAGATTTACAAGCGCAAAAAAAACAATTAGACATCAAAGGGATAGAAGTTTTAAATAATCAACAAGGTAATTATCGCAAATTAGCTGTTTTAACCAGTTTTTTTCAAAATATTGAAGAATATAAGTTCAATATTCACCTCAGTAACTTTATTTTAGAACATGGTGCTTATCAAATAAAAGAGTTACAACATCAACACGAAACCCAGCAAAACTTTTTTTTAGCAATGCAGGTTACAGAAACTCTTTTATTACAATCTCAATTTGTTGAGCAAATTAGACAAATTTTAACGACAACCAAACTAGCAGGAGAATTTTTACATCTAGACTTAGTTGTCAATGATTCTACTATAGCTAACCCAGAAATTTTTGCTGTTATACAGGAGCTTTACCAATTGGGAATTAAGTTAAATTTAGACTGTGTAAATTTAGCTTATGAAAGTATCAAGAAATTAAGCAATTTTCCCTTTAATAATTTTAAAATTAATCAAGCTCTTGTTACTC------------AAATTCATGAAGAAAATATTTTGGGCTTAATTGCTAAAATAATTAATTTAGCCCATACTAACAAAATTACAGTAACAGCAAAAGGAATTGAAACAGAAGAACAATTAACTTATCTTCAGTCCATAGGCTGTAACTACGGACAAGGCAACTTATTCTCAAAACCTTTAGACAAATCTACTTTGGAAACTTTCTTAGTTTGGAGACTTATGTCAATTTATATAGGCAATTTGTCCTATGATATTACTCAGGAAGACTTAAGCGAAGTTTTCGGGGAATATGGTAGTGTAACACGCGTTCATATTCCGAAAGACCGTGAAACTGGTCGAATGAGAGGATTTGCATTTGTAGAAATGCAAACTGAAGCAGAAGAAGATAAGGCGATTGAAAATCTAGATGGAGCAACCTGGATGGATCGAGAGCTAAGAGTTAATAAAGCTAAACCACCTGAAGATAAAAAATCCTTTGGTGGAAGAGGAAAAAATCGCTTTATGGCTAAAAGAATAAATGCCAAAAAAGAGAAAGCCAAACGTAATAAAATTAACGCTCGAAAATTCCGAAAAGCTTCTAGCAATCGCTATGGTAATAAAAATCGGAAATATTCTAGAAACGACAAAAAATCGGAAGATTCAGAACAATCTAGTGATGACTCTTCCGTT---------ACGACTAATGATATGATTTTTACTTATCATTCTGCCCGTAGTGTTGCTGAAGCTTTATCTTTAGGAATTTTTATAAGTTTAATTTTAATTTCTTTGATTTTTCAAGTTGCCTTTTTAATAGAAATTCCCACTTTATCTATTATTTTAGAAATCATTTTATCCATACTAGCCATTAGATATATTGCGCACAATTTTTTAATTGTAAAAAAAGCTACTAGATCAGTTAAGCAATTTATTCTGAAGCATAAAATAATATCGGCGATTGTAATTATTTGTTGGATTTATTTACTGCTTTTGGTTGCTGTCATACCTCCTAGTAACTGGGATAGTATGGCATACAATTTAAGTCGAGTTTATTTATTTCAATCAGAAAAAACTTTATTTTTAGAAAACGTAAATACAGTACGTCAAAGTATGTTTGTGGTTGGAGCAGATATACTTAATCATGGATTTTTAAGATTGAAACAAGATTATGGAGTAGGTATTTTTAGTTGGCTAGCTTACATTAGTGTTGGGTTAGGTACTTACGGTTTATCTCGTACTTTCGCTTCTCATCAAGTTAGCCTTGCCACAACTCTAATTATTATTAGTCTTCCTCAGTTTTGTTTTCAAGCAACATCAACCAAAAACGATATCTTTACCGCAGCTTCTGCACTTTTTTGCTTTATTGCTGGCGATCGCTTATTAAAACAGCCTAATGTGAAAAATTTGGCATTGCTTTTATTAGGTTTAGCCTATGGATTTTCGACAAAAAGTACATTTTTAGGCTTTCTTGTGCCTTTCGGAATTGGCTTTACTGCGATCGCATTGTGGAAAATTGGGGGCAAAAAACTAGCTCAAATAGTAATTCATAACTGGCGATACTTTTTAATTTTAACCACCCCAATTCTAATTATTTCCCAATCTTGGCTCTTTTTACACAACGCGCTTACAACTAAAGACGCAACTGGTGGGGAAACTATTAAAATCGTCAGTGAAAATAGTAGCCA------------TTTCGGCGGAATTGCTAATGCAGTTAGATACTTTTTTCAAGCAATTGATTTTTTCCCTTTAAGTTACATAGCACAAGGAAGATTCTCTTTTGATATTGCAGATTATTTAACTAACTTTTATGATCTGTTTTTTTATCCCATCTTTGGTGATTTAAACATGGGATATATTAATGATCGCCCTTATAACTATAGTATCAAGTCCTTGCCTCACGAAGACTTTTCTTGGTATGGAATTTTAGCTTTAGTTATTATTATTCCTGCAATTTTATGGAGCTTATTCAAAGGAAATTATTGGTTAAAAATCCAAAGCTTATCCTTATTAGGATTTATAGTTATTTTTAGCGATAAGTTAGTTTGGACTCCTTGGAATAACCGCTACGTAGTTTTGTTTTTTGCAGCTAGTGGTGCTTGCGTGGCTTTTTTCTTACAACAAATTCCCAAAAATTATCAATCAAAAATTTTTCGCTCAATTACAGTTATTGCTTTAATTCTATTAATATCTGCTAGTGTACTCAATGTAACTAAGCCATTAGGTGGATTGTCCATAACCCAGTTTTTTCAACCTAACATTTGGACAAAAACTGCTTGGGGAAGCGATCGCTTATATTATGCTAGAAAACACTTTGGAGATAACCGCGTTGAAGAATTCCGCGCTCTAGTACCACCAAAATCTAAAGTAGCCTTATTAGCAGGGGACAAAAGCTGGATTTATCATTTCTACTTAGTTAATCCCCAAGCTACTATCGTACCAACTTCTCTCTCTAAATTCAAAGAAAATTATGCCACTTATGATTATCTTTTATGTTTAGATGTTGAGTGCAATACTGAACAAATCTCAGCTTCTAGTCAAATGCTCTGGAAAAGCTCAAATAAAGCTCTGCGACAAGGAGCAATAATTAAACTAAAAAATGTGAAACCTAAAAATCTGTTTAATGAGACAACTTTAAAAGCTCAGTTTGACTTGGCTCTACAATCACAAGAAAACTGTAAAATTTATGTTGAAACGGCTACCAATGAATATTGGAATTTTTATTTTCAATCTGGTCATTTAATTTGGGCTAATTCTAGTAAGCACCGTTTAAGAAGATTATATCGTGTTATTCATAAACATTGTCCCGAAGTTAATTGTGAACAAATTCAGTTAAGAGAAAAAGAAATTTCTGAATTATGGGGCTATTTAATGTTAACTGTAATTTATAAACGCAATCAAATTACAGAAGAAGAATTGAAGTTAATTATTGCAGAAATAGCACAAGAGGTCTTATTCGATCTTTTTCAATCTTTGTCACAAGTTAAACGTTTTGAATATGTAACTGAAACTTCTCAGCATCCTATGAGAGCAATACTCAAAAGTGTTCTTTTAAAAAAGCCCTTGGTTCAATTAGATGCAAAAGCAATTTATCAAACTGCTGAAACTACTTGGGATACTTGGCTTAAAACAGATTTAGCTGAATATTCTCCTAACATGGCTTTATTTATTAAAGACGATGAAAGTTTAGAAAATGCAACTAATAGTAATACGTACCTAAAATTAGCTTTTTTAGTTGATGGCAAAAAAACTTTAAGAGATTTAGCTGTTGTGACTAAACAAGAAACAATTACGCTTTTGCGTTCCTTTCTTAGCTACATTGAAAATGACTATTTAGGAATTAAAGAGGTAGAAGATGAATATTTAGCTTTTTTGAACTCTGTTTCTTCTCAAGCCCAACTGGTTGAACCTTCAATTACAATCAGCGATCGCCCTAGAGAAATAATTCGTGAAAAACAACCTCTAATTGTATGTATTGATGATAGTCCTTTAGTTTGTCAGGAAATATGCAAAATAGTTAATTTTACGGGTTGTCGCTTTGTGAGTATTGGAGAATCAATTCAAGCTTTATCTGTTTTATTAGAACAAAAACCAGATTTAATCTTTCTCAATTTAATCATGCCTATTACTAATGGCTATGAATTATGTTCTCAAATCAGAAGAGTATCTTTATTTAAAGAAACGCCTGTTGTAGTGATGACAGAAAATGACGGGATTATAGATCGTGTCAGAGCTAAAATGGCAGGAGCATCAGACTTTATCAATAAACCAATAGACAGAGATAAAATTATTAGCGTTATTCACAAATATTTACGTAGTAATCATAATTTAACTACCAACGCTTCCTCTTTTGCTGAGCCACAAACTAAATACAATAAAATGTTATTCTCAACGCTCTTCAACCTCAAACCTGCGACAAAAAGCCAAAATGTGGCTTTTGATGCAGCTATGGTTGGTGGGTGTTTCTTTATAGATTGGTATTATAGTGACCTATATTTACCACAATCAACACCTCTACAAGAGCAAAGTAAAGATTATAGCTCGAATCAAAGTTTAATTCGTAAAAACACTGAATTACAACCCAAATCGAATAGCGGGAGGTACAAAACTAAGTTAGTTGTACCAAGAAGGATGTCTTTTGATATTTGCCAACATTTCGACAAATATTTCACTTTATTAGTTGCTGATAATTCCTTACTGCAACAAGAAGTTTATAAAATTCGCTATCAAGTATACTGTCAAGAACTTAATTATGAACCGCCAAAAAATTTTCCTGACCAAATGGAAATAGATGCTTATGACAGTCATTCAATCTATTGTTTACTGAAGCATAAACCAACAGGAATCTATGCTGGTTGTGTTCGTATTATTATTCCTCAAAATAATCAATTAAAGTTACAAAATTTTGTTTCAGCTTTTTGTCAAGAAGATACTAATAAATTAGCGTTTCCTTGGCAAAAATTTGCCTCAAAGATGGTTTATCCTAGTCCAGAATATGAATGGGCAAATATTTGTGAAATTTCTCGTTTAGCTGTTCGTGGCGAATTTAGAAAAAGAATTGGTGATGATGATATTCCTTTAGGTACAGTTCTACCTGATAGTAGCGGTGGTCAAAGGCGTTTTCCTTTAATTGCTATGAGTTTATATTGGGCTGCTTTTTGTTTAGCACTAAATTTAGAATTAGATGTTTTTGCTATTATGGAACCTCGCTTAGCTCGTCATCTCCGTAGATGCGGATTGCGTTATTGTATGGTTAGCGAACTATTTGAACATCATGGTCAAAGAGCTATATTCTACACTAGACCGCCAGAACTTTTAGAATATTTAGATTCAGAAACGTATGATTTTTTTAGTCTTTTAAATAAAGTTGTTGTTCAAGGACTTTCTCAAGCAGGATATATTTCTAATCCTTTTTCTCTTCCTGAACCTACATTACCTCCTGTAAAAATAGCTTTTCTT---ATGAATAAAAATAATAATTTAAATTGTAATAAAAAAAATGTTTCGCATTTTGAAGACTCTCCTATTCTTAATGTTTTGAGAAATCAACTCAAAATTAGCGGACAAGAAATTATCGTTAGAGATAAATATTGGAGCAGCAAATTTATCAGCTTTCTAGTTCATAAAGATGAAGATATAGTTAAAGCTTCATTTCTATTGCTGGAAGCTAATGTAATTAACTCGGAAGATTTAAATTTAACTCAATGTAATTCTGACGCGCATAATATTTGGAGCGATTATTATTTGATCGGTATCAAAAAGCCTGAAAATACTTTAGAAGCAGAACTTTCTCGACTTGGATTTTTAAGT---------ATGCAAACCCCCCAAAGTCGAAATAAATCACTAATTCAAGGAATTTTTACCGATACTTTGACGATTTTTTGGGGAGAATGGCTAGATTTACGAGCTAGAATCGCGCAAATTGCTGCGACAGGTTTAATTTCGCCTTTGATCTATATTTTTGCTTTTGGTTTGGGACTAGGTAGCACCATAGATCGCTCTATTGAACCGAGTGCAGGAAGTAGTTATTTAGAGTTTATTTTGCCTGGAATGGTTGCCCTTTCTTCAATGACAATTAGTTTTGGTGGCACAACTTTCTCTATTTGTGGCGATCGCTTATTTAGTCAAACTTTTGATGAATTGCTTTTACTTCCTGTTCATCCTTTAGCTTTATTTTTGGGCAAAATGTTTGCTGGTATTGTCAGAGGTTTGATGACTGCTAGTTCAGTTATTCTAGTCGCAGTGTTATTCACAGGAAAAGTTGGCAGTTTTTTAAATCCTTTATTTTTGCTTTTATTAGTGCTTAATTGTGCTGTTTTTGCTGGTTTGGGGGTGATTATTGGTTTGAGGGTAAAATCTTTAGAAAGCGTTGGTTTGTATAATAACTTTTTAATTGTTCCTATGTCATTTTTAGGCGGAACATTTTTTGATCCAACTAACTTACCAACTATCTTAAAAATAGTAGTTTACTGCTTACCTTTAACTTATACCAGTACAGGTTTAAGGGCTGCTGCATATTTACCTTTAGCCGAATTTCCTTGGTATTCAATTCCTGTTCTTTTAGTATTTGCGATCGCACTTTGTTTTCTAGGTGCATATCAATTTTCTCATCAACAAGATATGACAAATCAACAAAATACAATAAAATGGAATAAATCCAATAACATTTTAATCGCTCAAAAAATTGTCCAAAAAGACTTATTTATGTTGCAAGATATCCGAGAAAAAGTTAAAAATAATCTGTCCCATCAAAATATAAAAACAATTCGCACTCTCATTCAAAATATTTCCTATCCACCCTTTATTTATTCTCAATTTGCTAAACAATTAGTCTTGATTTTAGGTTGTCAGCGTAGTGGCAATACCTTAGCTTATTTAATGTTAAATTGTCATCCCAATATTCAAGGAATTGATGAAAGCGATTCTAATTATAAATTTCCTAATGCTTTAAAATTATATTCTCAGCAGAAAAAAAACTCTCGTATCCTCTTAAAATTTCCTAATCAAACTTATAATTTAGAATATTTTAGTCATCATCTACCTCAAACTAAGATTATTTGGCCCATTAGAAATCCCTACGCTGTAGTTTCTTCAATGCGTCAATGGCAACAAAAAGAAGGTAATTGGATTAAAGTTTATGCTCAAGGAGAATTATGGCAACATTCTTTTTTGTTCCCAGAAATTTTAAATCTTGATCTTGCTAATTTAGATGAAATATCTTTAGGAGCTTATATTTGGAAATATAAAGAGCGCACTTTACAGCTATATAAACAAAATAATTTTGATGTTTTTACTTTTCAATATGAACAGTTACTCGATAATCCCCGCTTAATGATGTCTAACATAATTGAGTTTTTGGGTTTAGACTGGAGCGAAAATGTTTTACACCATGAACAATATTACAACTCAGATAAAAGGTATCCAGGCGGAACTAAAGGAAGCAACGCTCTAGATCAATCTCGCAAACAGCCTAAATTATCTTTATCTCAAGCAGAAATTGCTTTAATTACCGATATTTGTGGAGCAGAAATGCAACCTTATTTTTACTCTTACCAAAGT---TTGACTCTTAAATTATTAATTGTTTCCACTCTTGATTCTCAAGAACCTTTTGGCGCATTTACTAGACCTTTTTATTTAGGAATGTATTTAGCTCGTCATTTTGAAGTTTATCAATTAGGAATTGATTGCTCTGCTGTTGATTATGCTCAATCTAGTTCGATTGGTTCAAGGAGTCTTAAATCTTATGTGCAAAAAATTCAGCAAGTTATTCAAGAATTTCAGCCTGATATTGTCTATGCTCAAGAAACTTTGCCTGGAATCTCCGCTTGGTTGACTTTTGTGCTGAAAAAACCACAAAAATGCCGTTTAGTTTTTGATTTTCATACTCTTTCAGCTTTTGAATACGCTACACGCCTTAATTCTGCACCTAATCGCCTTAATCAATTAACTCAGTTAGTTAAAACTTATATTGCTCAAGGTATTTTAATTAATGCAAATAAACCAATTATTGCTGCGAGTCAATCAATTATTGATTTGATTCCTAAATGGTATAAAACTTTACCTGCTCAAATTTATTGTGCCAGTAATGGGGTAGCAGATGACTTATTAAAAATTAATGCTGTTGATTTTGTTGATCCTTATTTGAAATTACGCTCTTTAAACCCTACTAATTCAAATATTCAGTCAACCAAAATTGTTGCAGTAATAGCACCGAAAACCTTCTCTTTTCCGACAAATGATATGTCTGTTGCTATGACTGTAGAAATTGCTCAATACTTAGAATCTAGGCAGTCCAATATTCAGATAGTTGTGATTGGCAGAGATCAAAGTGGATTAGAACAGCCTTTACCATCAAATCTTAGTTTTACAGGATTTTTGCCTCAAAGAAGCGATTTTCTAGCCCATTTAGTTTATGTTGATGTCGGGTTGCTACCCTTTTCTCAAGAAGCTGTGGCTGGTGGAGCAAGAAACAAAGCTTTAGATTATTTAGCTTGTCAAAAATTAGTTGTTTCCACACCTGAAGGATTAAGAGGTTTAACAGAATTTTGCGATCGCCAGCATTTATTAGTTTCTGGTTACGCAGTTACCGAAATAGCCGAAACTTTGATTGATGCTTGTCATAATTTAGACAATTATCAACCCCTAGCGCAAGCAGCATATCAATTAATTCAAGACAAATATTCTTGGAGTGCGATGGCAGATCAAATTGCGGAAATTCTTCATCAA------ATGAAAAGCACATTATTTAAAGATTTTGATGAACGCGCCCAAGAAGTTAGCAAGTATTTTTTATTACTAAAAAATTTCGAGCAAGGTTCAATTCAGTTAAGCATGGGTAACGGAACAAACACAAAAATCAAAACGATAGATACTGAATTAGCCAAAACCCTCAAAGCTACAGGATTTTTATTACTATACAATTTAATTGAATCTACAATCAGAAGTGCTATTGAGGTAATGTTTGATGATGTTATAAATCAAAAAGTATCTTTTGACGATCTGAGAGATGAAATAAAAAAAATTATTATTCAAAACTTCAAAAATAATAAAAACACGGATAAACTTTTAAAAAGTATAAATAATATCGCTTTAGATATAATTGCTGCTGGATTTGATAAAGAGAAATTATTTTCAGGTAATATTGATGCCAGAAAAATTAAACAAACGGCAGAATGCTATGGTTTTTCTTATAAAACAGATGCTAAAAAAACTCAAGACGGAAATGATTTACTCAAGATAAAAACTAATCGAAATGACTTAGCACATGAATTTAAATCTTTTGAAGAAGTTGGTCGAGATGCTAGTGCAGATGAATTATTAAAAATCAAAAAAAGAGTGATTTGTTACTTGAGAAATATATTACAAAACATAGAAAATTATATATCTAAACAAGAATATTTAAAAATGGTAACTCAACTAGAAATTACTAACGATAAAAAAGAAGCTGCTGAAGCAGAAATTCGCGATCAAAGGAAACCTGTAGACTACAACACATTAGAATATCCTATTGAAATACTCGTTCAGAAATATTTAGATGGAATAAACGAGGATACAAATGAATTATTTATCCCAGATTATCAAAGAGAAATGACTTGGGATGATGATAGACAATCTAAATTTATTGAATCTGTACTTTTAGGTTTACCAATACCTTATATTTTTGTTGCTGATATATCAGAATCAGAGGACTTAGCACGTTTAGAAATTATAGATGGTACACAACGAATTCGTACTTTGGCTAAATTTATTAAGAATAAATTAAGATTAAATAATCTTAAAAAATTGAAAAGTCTTAATGGTTTTACTTTCAACGATTTACCGCTTCCTCGCCAAAGACGTTTTCAAAGAACTACTATTAGAATGATTCAGCTAACGGAAGAAGCTGACGAAGAAGTAAGAAGAGATTTGTTTGAAAGAATTAATACTGGAAGTGTTGAATTAAATGAAATGGAGAAACGTAGAGGTAGTAAACCTGGTAAGTTTCTTGATTTGATTGAAGAGTTGTCAAAATTAGAGCAATTCCATAAATTATGTTCTTTTACTAAAACCGAAATCAATAAGAGAGATCCACAAGAATTTGTTTTACGGTTTTTTGCATTTTTAAATAACTATAAAAATTATTCTGGTAGAAAAGTTCACGAGTTTTTAGATAATTATTTAGAACAACAAAATAAATCTAAATCATTAGACATTGAATTTATGAAAAACGAATTTATTTCAATGCTAGATTTTATGCAAAAATATTTTCCAGATGCTCTACACATTCATCTAAAAACTAAAAACAAATATAAGCCTATAACTCGAATCAAATTTGAATCACTTACTGTAGGTGTTGCCCTTGCATTAAGAATAAATCAAGAACTGATACCAAAATCTACATCTTTTTTATACTCACAAGAATTTAAAGATTGTACTAAATCTGATGGAAGCAGTTCTCAAACTAAAGTTATTCGTCGTATTGAATATGTTCGGGATCAACTTTTAGGTAATATGTCTCTCAAAAATTTAGCTCAAGAAACTTTGAAAATTCTTCAAGTAGGACAATATATGAATAATTCGGGACGAGTTATTAATTTTGCTCTCGAACAAAAAAATGCAAAAGCAAATACAAAATTATATACTCCCGAACAATTAAGTAATTTATTTAATCGATTAGCATCACAAAATAATCAGAAACCACTTATTGAGGTAACGGACGAAACTACACAAGTAGCAGCCCATCGTTTAGTAACAATAGAAGGTTGTTCCGATTTAGTTTTGTTAAATTACGCTTCCGCTCGCAACCCTGGAGGTGGTTTTATTAATGGTGCAAAAGCCCAAGAAGAGGACTTGGCTCGTTGTTCTGGTTTATATCCTTGTTTACTCACGCAACCCGATTATTATGAAATTAATCGCGCTTATCAATCCTTGCTATATACCGACCATATTATTTACTCGCCACGAGTCCCTTGGTTTAGAACTCATAGCCATCAACTGTTAGAAGATTTCTTTTTAGCCTCAATTATTACAGCACCAGCCCCTAATGCAGGTCAAGTACTACTTCGCGACAATACGGCAGAAGCAAAAATTAAAGAATCCTTACACCGTCGCGGGGGATATATCCTAACAGTCGCTAAGGAAAATGGACATCGCTCTCTATTACTAGGTGCTTGGGGTTGTGGAGTATTTCGCAATAATCCTTATCTTGTAGCGGATATTTTTTATCAATGGCTTAACACTCCTATATTTCAAGGTTGTTTTGATCGCATTGTATTTGCTGTTTACGATCCTACTAAAGAACAGAAAACATTAAAAGCGTTTCAAGATGGACTTACAAAATTA---------------------------------------------------------------------------------------------ATGGTTATGAATCAAGAAGCTCAATTCAATTTAGAGCAACACCAAATACCTTTGGAAGTCAAGCAACACATTGAGCGTTTGCAAGCTAAAATTGCTTTTTTGGAAAAGGAATTAGAGAAGCAAAAAAATAAAACCGAAACTTACATCAATTTACAGCAGAACACCCAAGATATTCTGCAAAAAATCATAGATACAATTCCGCAAACAGTTTTTTGGCAGGATCACAACTTAGTATATTCTGGATGCGATCGCTCTTTTGCGAAAAAAATGGGTTTAGAAAATCCTCAAGATATTGTTGGTAAAACAGATTGGGAATTACCAAAGAGTCAAGAAGAAAAAGAACAGTTAGAGTTAATCAGACAAAGCGATTTGGAAATCATGAAAAATCGCACGGCTCAGCATCATGTAATTAGCAGGCAGCGCAACATTCAAGGGGAAGAAAACTGGCTAGATACAAGCAAAATTCCGCTACAGGATGCTAAAGGAAATGTCTACGGAATTTTGTATATTACAGAAAATGTCACCGAACGTTATCAAGCAGAAAAAGCTTTACAAGTAAGCGAGGATCGCTATCGCACTATTTTTGAAGAAACAACTATTGGGATCGGAGAAATAGATCCCATTACAACTCGTTTTGTGCAAGTTAATCCCGAACTTTGCGAACTTTTAGGTTATTCAGCTTCAGAACTACGCCAAAAAAGTTTTTTAGATTTAACTCATCCTGAAGATTTTCCTTTTTCTGCCGATAAATTTCTTTTACTACAACAAAAAAAGATTGCCAAGTACACTTTAGAAAAACGCTTTTTAAACCGCAACGGGGCGGAAATTTGGACTAATGTGACAGTTTATTGGATTAATACGGCTTTAGGAGAAAGTATGATCTCCGTAGTTTTTAGAGATATTAGTGAACAAAAAGCAGCCCTTCAATTACGCAAACAAACGGAAATACTATTACATAAAAAAAACAAGCAGTTACAAAAACAAAATTTAGTTCTTAAAGAATTAACCAAAAACCCTGCTATCCATCAAGGAAATGCTGAAATTGCTTTTCAAAGCATTACTAAGGCGATCGCTGAAACAATGGAAGTTGAGCGAGTTAGTATTTGGTTTTTTAAAGGTAGAAGCAATAAACTTAAGTGTGGCAATTTCTACGAGTTAAGTTTAGATCGGCATACGAAAAATCAAGAAATTTATTTAGCAGATTATCCTCATTATTTTCAAATTCTTCAGACAGAAGGCAAAATTTTTGCTCAAGAAGCTAATCGCGATCCAAAAACAGAAGAATTAGCTAATTCTTATCTTAAACCCCTCAATATTTATTCGATGATGAACACTTTTGTTTATTTGGCGGGGGAAAAAATTGGCATTATTTCTTTAGAACAAGTCGGAACTAATCGAGATTGGAGTTTAGAAGATGAAACTTTTTTACGTTCTACTGCGGATTTGATTTCTTTAACTCTAGAAGCTAGAAAAAGGTCTTCTACTCAAACAATTTTAAGTCAGCAGTTGAAAAAAGCGATTCTGTTAGAAGAAATTGTTTATCAAATTCGTAGTAGTCTCAATACAAAAAAAATCTTTCAAACAACAGTAGATTTAATTGGACAAACTTTTAGTGTTAATCGTTGCTATCTAGTTACTTATGACGGAACGATTACAGCTAATGCACCTATTGTTGCAGAATACTGTAGCAAAGATTTGCCTCAAATTTCAGAATTAAATTTACCTGCTAAAAATAATCTTTATTTAGGTGCAATTTTTGCACAAGAAGGAGCAATTAGTTTTAGCAATGTTTACGATGTTGACTTGTTAGCTACCGCCGTACCTACCTATAAACAAATTCAAGTAAAATCTCTTTTAGCAGTGCGTACTTCATCTCAAGGGGAAATTAACGGTTGTCTGAATCTTTATCAATGCGATCGCTATAGAATTTGGACACAAGATGAAATAGACTTATTAGAAGCAGTTGCAGCCCAAGTAGGTATTGCGATCGCTCAAGCACAACTACTTGAACAAGAAACAATCCAAAGAATTCAACTCGATAGTCAAAATCAACAACTCCAAAGACAGTTAGCAGCCATTGAAACCACTTCTGATGGTATGGCAATCCTAGAAGAAGGCAAGTATATTTATCTCAATCAAGCTCATATAGAACTATTTGGCTATGACGAACCTGAAGAATTATTAGGTAAACATTGGCAATCTCTTTACGTACCAGAACAAGTTAATCAAATTCAAGCAGAAGCCTTTGCTATTCTCGAACAAATTGGCTCTTGGCGTGGAGAAATTCAAGCAATTCACCGCAACGGAACTTATTTTGATACCGAAGTCACTTTTACTATAGCTCGCGATGGTAATTTAATTTGCGTGTGTCGAGATATTACCGAAAGGAAACAAGCAGAAGCTGTTTTAGCCAAACAGTTACAAAGGGAATTACTATTAAGCCAAATTACTTATGAAATTCGTCAAAGTCTTGACAGTCAAAGTATTTTTCAAATTGCTGCTGCTCAAATTGGTTTAGCTTTTCAAGCCAATCGTTGTGCAATTTATAGTTATGATGCGGAATCTAATCTTAATATTCCTCTGGTTGCAGAACATTTAGAAGCTGGTTTTTCTTCTTTATGGGGAATCGAAATTCCTCTGAAAAATAATACCTATTTAGAAGTTATTTTGGCAGCAGATCGCGCTGTTGCTTCGTCTAATATAGAACGCGAATCTATATTAGGTAACATTTTAGCTCTTTATCAAAAAGTTCAGCTTAAATCAATCTTAGCAATTCGGACTTCTTATCAAGGTAAACCTAACGGCTTTATTGAAGTTCATCAGTGCGATCGCTGTCGCCATTGGACTCTTGAAGAAATCGATTTATTAGAAGAAGTTGCAGTTCAAGTTGGTATTGCTTTAGCACAAGCTAAATTACTTGAACAAGAGCAAAAACAAAGAAAAGCCTTAGAAATTGCCAAAAAAGAAGCTGAACTCGCTAATAGTGCTAAAAGTGAGTTTTTAGCCAAAATGAGCCATGAATTACGAACTCCCCTTAACGTAATTATTGGCTTTAGTCAATTGATGAGACGCAATCAAGAAACTACCGCCAAACAACAAGAAACTCTCGATATTATTAATCGTAGTGGAGAACATTTACTTGCCCTCATTAATGACATCTTAGATATGTCCAAAATTGAAGCAGGTAAAATAATTTTGCAAAAACAAGATTTTGATTTGCAAGAAATGCTCAAAGACTTGAAAGAGATGTTTACTCTGAAAGCAGAATCACAAAATATTAATCTAGTTTTTGAAATTGCTGATTCAGTTCCTCAGCATCTTAACAGCGATCATCAAAAAATACGACAAATTTTGATTAACTTACTCAACAATGCCATTAAATTTACTCATAAAGGCACAGTAATGTTAAAAGTTTCTCCCACTTCTGGGCGAAAAAGTATCACTTTAACACAGAAAAAAGAAATCAATCTTTGTTTTGAAGTTCGCGATACAGGAGAAGGAATTGCACCAGAAGAATTAAATTCTTTATTTGAAGCTTTTACGCAAACTGCTAGCGGAAAGAAATCTCAACAAGGAACAGGTTTAGGATTAGCCATTAGTAGTACTTTTGTCTCAGTTTTAGGTGGTCAACTTCAAGTAAAATCTACATTAGGCAAAGGCAGTTGTTTTTACTTTAGCGTTCCCGTAACAATTACAGAAGCTACTGTAAAAACAAATTTACTTGAGTATCAAATAATTGGTTTAGAGCCTCAATTCAGAGATCGTCGTATTCTCGTGGTAGATGATTCTCAAGATGGTCGTTTACTCTTAGTAACTTTACTACAAGAAGTTGGTTTTCAAGTTCAACAAGCTATCAACGGTCGAGAAGCGATCGCTTTATGGCAACAATGGCAACCTCATCTAATTTTAATGGATATGCAAATGCCCATTATTGATGGTTATGCAGCAACAAAACAAATTAGAAAATTAGCTAGAGAATCACCAAACTTACTCAATCCCATCATTATTGCTTTAACGGCTAGTGCTTTTGAAGAAAGCCGTTCAGAAGTTTTAGCACTTGGTTGTAATGACTTTATGCATAAGCCTTTTCCCGAATCAGCACTGTTCCAAATAATTGCTCAACATCTCAAAATTAAGTATCTTTATCAAACAATTACGGCTAATTCGGAGTTA------CAAGCCAAAAATTATGAACCCCTTGATGAAGCGATTATTACGCAAAAATTAGCTCAAATTGAAAGAAATATTTTAGAAGAGCTTTATCAAGCTAGTCTTTGTCTCGATCAAGAACAAACTACCCAAATTGTTACCAATATAGTACAGCAAGATTCTGTGATAGGGGAATGGTTGAACCATTTACTAGACGGCTTTAACTTTGAAAATATTATTGAGTATCTAGAAAAAGTTTTGAAAAAA---ATGCAAATAAAATTCGATTACCGCTTTGACACTGAAGGATTTTTTACAGAAGAAAAAAAAGAAGCATTAGACAAAGCAGCAAGAATTTGGTCTAACGCAGTACAAGATGAATTTGTCGATATTCCTCCTGGAATTCAGTTTACAGTTCAAAATCCTCAAACAGGGGAAACTGAAACCATTGTTTTAGAAGAAACTGTTGACGATCTCATTATTTTTGTTGGCGCAGCACCAGAGCCTTTTAATGGAGCAGTTACAGACATTGCTAATGCAACTGCTCAAGCTCAATATCACGGAAATGATGCTGAGGGAGATATTTTTCAACGACGTATTAGTGGTGATTTTCGCGCTCAAGGCGCAGTGACAGATTTTGAACCTTGGGTTGGGACAATTTCTTTTGCAACTAATCCTATAGGAGGATGGGATTTTAATTTTAATAATCCCGATCCTGAAAAAACTGATTTTATCAGCGTTGCACTGCAACAAATAGGTCGAGTTTTAGGAGTAGGTACTGCTCCTATTTTTGATGTTTTGGCTGCTAATGGTTCTTTTGAAGGATTTAATGCTAGACAAACCAACAACGGTGACGGGATTCCTTTAGAAGATAGTTTAGATTATTTGGCAGCCGACTTTACAGGCGAAAGCTTATTGTTAGCTACAGAAATTTTATCAGGAACGCGATCGCTTTCTGATTTGGATTTAGCGATATTGGCAGATATTGGCTACAAAACTGAAGGTTTCGCTAAACAAGGTGAAACTTTGCCCATTGCTACTGAAGCAGGAGAGGTAATTAAAGGCACAATCCTTGAAGATACTCTTTATGGTAAAGGTGGTGATGACCGCCTTGAAGGAAATTCGAGTGATGATTTTCTGGTTGCAGATGAAGGGAATGATACTATCTTTGGTGGTCTAGGACAAGATAGCATACTCGGAGGTTTAGGTAACGACAGCATTTTAGGAGAGTCAGGAAGCGATTTTATCTACGGTAATGACGGGGAAGACATAATTGATGGAGATGTTGGCTACGATACCCTTAGAGGTAGTGAAGGAAATGATACCTTAACTGGCGGAGAAGGAGGGGATCTACTTTTTGGAGGTAGTGAGGAGGATTTATTAGATGGAGGTGATTACAATGACATTTTACTAGGTGGTAATGGTTCAGATTCTTTACTCGGTCAAGCAGGAGATGATGAACTAGATGGTGGTCAAGCCGATGATAGTTTAGTCGGTGGGGAAGGAAACGATCTATTTCAATTTGGTTATAGATTGGGGGATGATATTGTTGAAGATTTTGTGGTTGGGGAAGATAAAATCGTTGTTGCAGCAAAGTATGATTTTGCGACAGATACTTATGATATTAACGATGCAAGTGAAGTCTTTGCCAATTTAACAGCGAATAGTTCAGATT---------------------CAGAGATTATTCTTAGAGAACGCAATAAAATTACCATTAACCACGATGAACCTCTAACCGTAGATGATATTGAAATTTATTTTCCTTTTCAGTCTCAGATAGTACCTAATAATACTGGTTTTATCATTCAATTTAATCAAGAATATAATCCAGATACGCTTAATCTTTATCAGGGTGTCAACCCAGAAATTAATGTCCCTGATCTGAGATTGGTAGAAAATAGCACAGGAAAAGCTATTCCTGGCTCTTTAATTGGCGAGTCTGGCGATCGCAGTTTAAGATTTATTAAAGCAGATGGCGTTTTAACACCAGGGGATTATACTCTGACTCTTTTTGCTAGAGGTGATAGTTTTGTTTCTAGCACTGGAGAAATTCTTGATGGAGACTTAGATGGAATTGCCAGAGAGAACTTTATTACTGAATTTACAATTGAATCAACTGATGAGAGACTTTTAAGTCTTGATGATTTTAGCCGAGGAAGTGGACAACCAGTTAATTCACCTCTTAATCAAGAAGGTATTGCCATTACTCTTAATGATGGAGCAGATGTTACCCAGGTAGATTTTACCCTTTCTTATGATCCAGAACTTCTAACTATTGAAGATGTTTTAGTCAATTCAGACTTAGGAGAAGACTGGAGCTTAACAACGAAAGATATCACTACTCCAGGAACAGCTACTATTTCTCTTTCAGGAAGCACCGCTTTAACTTCAGGAGAAATCGATCTAGTTCAACTACAAGCTATAGTACCTGAAACAGCCAGCTATAACGATTCAGCAATGTTAAGTTTAGAATCTGTTAGTCTTAATAATGGAGAAATTACCGTTACAGGAGATACTGCATTTCAAAATGTTGCCTATCTTGGAGACACTAACGGCGATCAAAAATATACAACAATAGATGCTTACAAAATTTCTCAATTAGCCACAGGAATTAGCGGTGGTTTAATTGATTTTAACCTTACCAATCCTAATATGATTGCTGATACTAACGGCGATGGCGTAGTTTCTGCTTTTGATAGCTATTTAGTAGCTCAAAAAGCCCAAGGTGCAACAGTTCCTTTTATTCCAGAAATTACCGAAGTTATGGATAACCAACCTTTAGGAGCAATTTTAGTCGAAGCAGGTCTAGTTTCTCTATCTCAAATAGAATTTGCTTTGCAAGAACAACTAAAAGGAGATTTGAAAATCGGCGAAATTTTAGCTAACCATAATATAATCAAGCAAAAAACGGCTGATTTTTTTGTTGATCAATGGCCAAGGCTAATGACAGCAGAAAAAAAGAAACCTTTAGTGTATTACTTCAGAAAAGCAGGTATACTCGACAAGAATCAAGTCAATTTGATTTTGGCAAAACAACAGACAAA---TTCTCCTCCTAAACGTTTTCATAAGTTAGCAGTAGAAGATGGTTACTTAAGTCAAACTACAGTAAATTTTTTTCTGGCAAAACTTTTTAAGATCAAAACAAACA---ACAATATATCTTTTACTCAACCTTACGAAATTTTAAGAAGATATATCAAAGGGGAAAGAGATTTTAGCCAAACGAATTTAGTTAAAGTTCCCCTAATAGATATTAGTTTAAAAGAAATAAAATTAGATAATTCTGACCTTAGAGAGGCTAATTTAACGCGAATTAACCTTAGTTATTCTAGTTTGGCTAGAACTAATTTATCTTTAGCAAATCTTGCTAAAGCAAATTTAATGTTGGTTAATTTTGAAAATGCACTTTTGAATTTAGCTAATTTGCAAGAAAGTAATTTAGAACAAGCAAATTTTACTGCTGCTAGTTTACAAGAAGTAGACTTTTCAGACGCTTATCTTTTTCATGCTTTTTTTGGTAGCGCAGACCTAAGAGGAGCAAAACTAGCTTTAGAATATCCTTATGAAGTTTATTACGATCAAAAAACTCTTTTTGATTGCAACTTTAATCCTCAGCAAGCAGGTTGGAAAATGAAAAGTTATATGTTAACAGCCAATTCTCATGAAAATCAAGAATCAGATTTTGACCCGATAGCTCTCGAAATTAAAATTGAAGCTGATTTTCAAAAAGCGCAAGCAGAACAAGAGTTTTGTAGTTCTTATATTGACGATCTCACAACTACATTTGAAGACGGTCTGTGGGACGGTTACTTAAATTTTGAACCAGAGCCATACCAATGGATTTCATTACCCTATCGGGCTGGTTATCTTGATGGAGTAGCCAAGAAATTCGACGAGTATTTTGCTTGTATGGAAGAAGTAAATCAGAATACGGCTAAACTTATAACAGAAGCACAACAAAAAACTACCTCAAAAGAACGCCTACAAGAATTAGCTAATATCAATGATCTGCTTGCAGAAATAGTCGCTAAAAATATCTCTGCGCCTACAAAATTATTAGAAAAATTAGCTTTTCATGAAAATAAAGCTGTCAGAAAAGCAGTAACAAGTAATCCTAATACCCCAAAAAATATACTTTTTATTCTTGGAGTAGATTTTCCACGGGAATTATTAAAGAATCCAATTTTTGATTTTTCTTTGTTAAAAGACTTAAGCTTTATTAAAAAAATTCCTCCAGGTGTTTTATCAATATTAGTTCAGCAAAATAATGTTCCCAGATTTCTTTTGAATTATGCTGCTAATCATCCAGCAAAAATAGTAGCAGACACAGCAAAAATGCACGTTTCAATATTAGGAGAAATGACTAAAGGATGGCATGAAGCAGTAGCGGAAATAATAGCAAGTAGTGCTTTTGTCAATCACTTTATCAATGATTTTCATGGAATTGTCTGGGATTTTACAAACGAAGCAAGGGTTAGGGGTGATTTTGAAACACCATTTAGAAGTTTTAAACACTTAACTAATTTTTATGAATTGATTCATACTGAAGTATTGTTTAAAAGTCAGACATCTAAACGAAATATAGCCCAAAACCTTAAGACAACAGCAATTGTATTGAAACAACTCGCTTCTGACGAAGATTATTATATTCGCTGGGATGTAGCAGAAAATCCTAGTACGCCAGCAGAAATACTACAACAGCTTGCCAAGGATTCTCACGAGCGAGTTCGCAGTGGTGTCGCAGGAAACCATAACACACCTATCGAAATACTAGAGTCATTTGCTACCGACTCAGATCTCAATATTCGTTATCGTGTAGCAGGAAATCCCAGTACGCCAGCAGAAATACTAAAATCGTTAATAAGTGATTACAATAATTTAATTTTAAGGGCTGTGGCAGGAAATCCTAGTACACCAGCACAGATACTCGTAATGTTGGCTGATGATTCAGAAGATTGGTTTGATGAATACGTAGCGAACAACTTCAATCAATATTCAGACTATACAAAAAAGGATGTTGTCTTTAGCGAATATGG---TGGAATTGTGGAGAACATAGCGAAAAATCCAAGTACGCCAATAGCAGTATTAAGAAGCCTTGCTAGTGATGCTGATTATCAGGGACGAAAGTACTACATTGTAGAAAATCCTAACGCACCAGGAGAAATATTAGAATCTTTTGTAGGGGTTGAAGATAGAGATAATGGAGTTTATTCTCTCGTCGCTAAACACCCCAATACACCCAGGAAAGTACTAGAGTCTTTTATTAACATCCCAGAAAAAAATTCGATTCATAATTATTATAATGATGAAGTTCGTGAATCTGTAGCAGACAATCCTAATGCACCAGTAGAAATTTTAAAATTGTTGGCTAAGGATAAAAGCCTTAGAATTCGCTTTCGTGTAGCAAGAAATCATAACACACCAATCAACTTACTAGAATCTCTCGCTAATGAGTCCAATCATTACATCCGTGAGGCTGTAGCAAAAAATGCCAATATACCTCTGGAGATGCTGGAAAAACTTGCTAACGATTCCAACTTAGTAGTTAGAGAATCTGTTTCTGAAAATCCTCATTGCACTCTTAAAATAAAAAAAATCATCTTTAAAAATTTTGCTAAATCTAAAACGTTATCATTTAGTCGCTTGGCTCTTTTCTTGAGTCATTATGCTGCAAGTTTTGTCTTAGCCGAAAATAGTAATTCTATCTCTTGGCTAGAAAGATATGCCATCGCTCAAAATCAAAACACCCTCAGAGATACTCTAGAAATACTAGCTCAAGATGGCAATCGAATCGTGCGAGCTACTGCCAAAGAAAACCTGCAAAAATTG---------------------------------------------------ATGAGTAAACAATCAGCAGAAAAAACAGATGTCTATAATCAACAAATACGCTCTCTCTTTACGCAACTAATTTGCGAAACCGAATCTTTATATGAAAAAGTTACGAACAAAATTAAACAAAATCCTCAGCCTATAACAAAATGTATTTCTAATATGAGCCAAACAAATCAAGCAATAGTCGAACTCTTGGATTATAGACAGGCAAAAGCCTCTAATAATTTTGTTCCTCAACCTGCTAAAATTTCAAGCTTGGGCT---GGAAAGATATACATTTAGAAATACATCAACAACCTAAGTTTGAGACAAGAGAACATCAGCATACTATGCACGTGATTGCTTTTGGTTGTTCTCCATCACCTGGTGAAAGATGGCTAGACGGCAAAATTCAACAGGAAAGACGCGCATTAGGCGATCTTGCGCTTATTCCTGCTGGTATTGCTCATCGTTGTAATTGGAATAATTCAGCCGAGTTTGGGATTTTAGCAATTGAACCTCTATTTTTAAAACAGGTAGCTCAAGATTTAGTTGATGAAGATCGCATTGAGCTTAAATTACAGTTTATGAATCAGGAAGATCAATTAATTTATGGCATCTTTTTAACACTAAGAGACGAATTACAATTTTCTCAACTTGGTAGTAAGTTATTGATTAATAGTCTGAAAACTACCTTAGCCATTCATTTATTAAGAAAGTACTGCACCACGAAAGCAAAACTTTCTAGTTATGGGAATGGTTTATCGAAATCAAAGTTAAAACAAGTAAGGGAATATATTCAAGAAAATCTAAACAGTAATTTAGACGTGATCGAATTATCAGCGATCGCAGAAATGAGTCCTTATCACTTTATTCGTTTATTTAAAAAAACTACAGGTCAAACTCCACACCAGTATATACTGTTGGCTCGCATCCAAAAAGCGCAGTATTTATTACAGCATCAAAATCTTAGTATTGCCCAAATTTCTGATCTTGTTGGCTTTTGCGATCAGAGTCACTTAACTAAATACTTCAAGCGCATAACTGGATTTACGCCAAGACAATATTTAGCTAATTTAAGC---------------------------------------------------------------------------------AGATGGGTGATTGAACGAAGTAACGCTTGGATCGACAGATGTAAAAGCCTAGTTAAAAATTTCGAGAGAACTTTGGAACACGCCAAAGACA----AAATACGCCTGATGTTC--------------------------ATGCTCAAACTGCCTCATACTCTTACTCTAATTAGTTTGCTACTGTTATTTTTTTCTTGCAGTAAGAATAACGAGCCTCATCCTTCTGTCATTGCGCAAAATGAAACTAATTTGCCAGAATCATCGGTTTCAACGGAAGATAACTATTCACAAAGTCATCAAACAGCTAATTTTGTGCCTAATGATCCTGCTAATAAGCGTTTTTTGGTCCCTCCAGATTTAGCAGTGACGCAAGCGACAATTCAGGTTAAAGGAAGTTCTTTTAATGAAGTTGCTAGTTTAATTGAGCTTAATACTGACAAAGTTTTAAAAAGTATAGCTACATCTCAAGGCTGTTCTGCCACAATTAATAATTATCAATATCCGAGAGAGGATTATGGTAAAAGAATTTTAGATGATAATGCTGTATATTTTGGCAGTTCGGAGTTAGAAATTAGGATTTCCTTTGCAGGGCTAAATACTGTTGCAGATAGAATTAAGCAATTAAATAATTGTTTACAATCTTTGTCTGGTTTAAATTTAACTAGCAGCGCAAAAAATGCCAGTATTAATCTAACTTTAGCAGATGTAATGCCGACAATTAATAATGTAGATAGCTATCGTCAAGAACTTTTAGCAGCGAAATTTAATAGCTTAGAAGCCGTAGCTAATGTGGCAGCACAACCATCCCAATTTAATGCTAATGATACTAAATGTACCAGTAAAGGTATTGTGCAAATAGTGTCTCGTAGTTTAAGTAATATTGAATTAGATATTGATTTTAACTGTCAACAGTTTAATAAAGCATATGTGTTAAAAGAAAGTCAAAACACTCTATCTAGTCA---ATCTAAAGAATACTTTAGTAACGAAAATCTGAAAACAGACCTTAAAGGGCGTTCTGTTCGTGGCGGAGCAATCACTATTATTGCCCAAGGTAGTAAATTTTTTTTGAATCTTGGCTCATTAGCGATTTTGGGACGTTTACTTACTCCTAATGATTACGGCTTGATTGGCATGGTAACGCCGATTATTGGGTTTGTGGAAATGTTTAAAGATTTGGGACTTTCTACGGCTACGATCCAAAGAGAAGAAATTAATCATCAACAAGTTAGTACTTTATTTTGGATTAATATTTTAGTCAGTGGCTGTATTTCGGTTTTCTTTGCTGCTTTAGCTCCTTCTATTGCTTGGTTTTATAAAGAACCTCGTTTAGTCAATATTGTTTTCGTCTTATCCAGTATTTTTCTCTTTGGTGGTTTGAGTATTCAACATCAAGCTTTATTAAAAAGAAAAATGCAGTTTGGTAGTATTGCCAAAATAGAAATTGTCTCAGTGATTTTGGGTGTGTTAGCTGCAATTGTGGCTGCGTGGGCTAATTTGGGCTATTGGGCGTTAGTTATTATGCCTTTAACCAAAATCATTGTAATTGCCATTGGTTCTTGGATAGCTTGTAGTTGGCGACCAGGATTACCTAGTAAAGATGCAGAAATTAAATCAATGTTAGCTTTTGGCGGAAATTTAACTGGTTTTAATTGTATTAATTATTTTTCGCGCAATTTAGATAATATTTTGATTGGTCAATATTGGGGTGCAGCCGAATTAGGTTTTTATTCTAAAGCTTATCAGTTAGTTTTATTACCCATTCAACAGATCAATACTCCAATTAATGGTGTCGCGTTACCTCTTTTAAGTCGTCTGCAAACTGAACCAGAAAAGTTTACTCGTTATTATTACAAGTTTGTTCTTTCTATTGTCTTTTTAGGAATGCCCATTGTTGCTTTTACCTTTGCAGTTACAGATAAACTAATTTTGTTTGTTTTAGGTGAACAATGGCTTAATACAGTCCCTATTTTTCAGCTACTCGCTCCTGCTGCTTTTATGGGGACATTTAATTTAGCTAGTGCTTGGGTATATCAAGCTTTTGGCAGAACTGACCGTCAGCTTCGTATTGGTATAATCCTTTCGACGATCGATATTATTATCTTTATGGTTAGTATTCGTTGGGGAGCTATTGGAGTTGCTGCTGCTTATGGACTTTCTCGTCCTTTTGTCTGGTTTCCTCAGTTAGTACATTGCTACCATAATACACCTTTAAGATTTAAAACTTTATTATTAACTCTTGCTAAACCAACTTTCGCTTCAATTACTGCTGCTTTAGCAACTATGGTATTAGACCACTTTTTGCCGAAAGATATGTCAATATTATTTGCTTTATTAATTACTGGTTTGTTTTATACTTTGTTGTATTTAGCAATTTGGAGTATTTTACCTAATGGAAAACAAACTTTAATTGATTCTTTTCGCTTGTTGAAAGAATTAAAAAGTAAGCAAAATAAGCTAGCAAATAAGACTATGAATGCAGCAACAGTAGCTTCTGTAATAGATTTTTGCACTTTAATTTATGTAGAAGTTGAAGAAAATTCTAATAAAGTGTGGCAAGGGACACTATTAGATGATGGCTCATTAATTGTGGAATGGGGAAGAGTCGGTAATCAATTACAAAGTAAGACTTATTATTTTAATTCCCTCACCTTAGCACAAAGTAAATTTGCTCGAACTAAAAGACAGAAATTACGTAAAGGATATACAGAAGCTCAAATTATTAATCAGTATCAAACTTATAATGCATTTACAGTTAAAGAAGAAGATTTAGAAACAATTGCAGCTAAACAGATAGAACACGGAAAAGACCCCAGAGCCAAACAATTAATTCGCTATTTAGTAGCTGTTAATATTCATAATATTACTTCTCAAACTAATATTAGTTACGATGTCACCACAGGAAATTTTACTACTCCTTTAGGCTTAGTCACACCACAAGCGATCGCTTTAGCCAGAGATTATTTAATTAAGATTGCTGAGACTGCGAGAAATAATCGTAGTACACGCACTTTAATTAACAATTACTTAAGATTAATTCCGCAAAAATTAGGTAGAAAAATAGATTACACTCGTTTTTTCTCAGTGCCAGAAATACAAAGGCAATATGAAATTTTAAATGCTTTAAATGCCAGTATTGATCTACCTAAAGATAATCAGAATCATCAGGTTTTTGAATGCAGTATTACTCGTGTTCCTGGCAGTAGTGTAGAAGGTAGAAAAACTTTTCGAGAAATCAATCACTTATATGAATCTAGTATTAATAAAAATCATCTCTCTTCTACTTATAAATTGAGCAGAATTTATGAAGTAGATATTCCTAGTATGACTCAATCTTTTAATCAAAAAGTAGCCGAAATTGGTAATGTAAAATTACATTGGCATGGTACAAGAGCTAGCAATCTTTTAAGTATACTCAAACAAGGTTTAATTATTCCTCCTGTAAACTCAGTGCAATGTACAGGAAGGATGTTCGGGAATGGAATTTATGGTTCAGAACAATCAACTAAAGCATTAAATTATGCTACTAATTATTGGAATCAATCAGGAGATTCTCAGCAAAAAGTTTATATGTTGTTATGTGAGTTTGCTATGGGTAAAGAGTATCATATAAAAACTAATCATCAAGGTGCTTTACCCATGCCAGGATACGACAGCACTTATGTTAAACCAGGCTCATTTAATGTGATTAATCAAGAAAGTATTGTTTATAATACAGCGCAGGTTAAAATCAAGTATCTCTGTGAATTTGTTATGGCTATTTCAGATCTGACAAATAAACTTTTAGCTGCTAAAAAAGCCAAAAGTCTAACTTTTGAGAAATTAGAAGGCATAATTGGGAGAGATGAAACTTGGATCGCTTCTGTAATTTATCGTCAAGCTAGTGCGGATATGGAAGAAGCAACTAAATTAGTTCAAGCTTTAGGTTTACCTGAATCAATGGCAGAAGAATTAACCATTCCTCCTCTCAAAGGCTCTTTAGAACCAGTAATTCCGACAGATCCTTTAATTTATCGTTTTTATGAAATTATGCAAGTCTACGGAATGCCATTAAAAGCAGTGATTCATGAAAAGTTTGGTGATGGTATTATGAGTGCAATTGACTTTTCTGTAGAAGTTGATAAAGTTGACGACCCCAAAGGCGATCGCGTTAAAGTAACAATGTGTGGTAAGTTTTTACCATATAAAAAGTGGATGTTTGATATATTTAAAATTACAGTAAAAGAAGTAAATGTACTCAAAATGCCTAAAATAGTTGATCGCGATCGCTACCGTCAAGAATTACTCAAAAAATGTTTTGATTTGTTTGCCCAAAAAGGCTATGGCTCTTTAACCATGAGACAAATAGCTAAAGAATTAGGAGTTTCAACTGGTACGTTGTATCATTACTTTCCCAGTAAAGAAGCTTTGTTTGTGCAGTTAATTGAGGAGATAACAGAGCAAGACATCTTAACAGTAACAGACGGTATT------GAGGCACTAGAAACTATTGAAGAAAGAATAGCAGTTCTTCGTCAGTATATTATCGATAACGAAGAGTATTTTTATCAGCAAACTCTACTTTTTTTTAATTTTTTTCAACAACCAGAATTAGAGCAAGAAAGATTGAAAGAAGCAATTCAAAAGTCTATTCAACGTTATCAAAAAGCGATTATGAAGTATTTGAAAATTGAAGATAGAGCGATCGCTCAACATATTTTCTATTTTCTCGATGGTTTAATGTCTAATCGCGCTTTTACCCCCGAATTAGTTGATATTCAGCAACAAATGGATTTATTGGGCAAAATTATTTCTGTTTATTTAGCTCAAAAGTCG---------ATGTTGGTTAGAAAAAAAATCGATTACTATCCCGTAAGTGTAATATTACTAATATTTTCCCTTGATTTATTAGTCTTCTTTTTTAGTCCTAATTGGTACATAACTATGTTATATACCATTGTCAGTGGTTATATAAAAGGCTTTATTTGCGTATTCAATCATCATCATCAACACTACAAATTTTTCTCAGTTAAGTGGGCAAATCGAGCGATCGAGTTTATTATGGGCTTACAAACTGGTGTAGTTGGGGAATTGTGGGTTTTACACCATACTTTAGGACATCATAAAAACTATCTCGATCAAAATAAAGATGAGTCTGCTTGGAAAAAAAACAATGGCAAGATCATGAACGTTGTCGAGTACACTTTTAATGTAGGTAGTACTGCTTATCAAAGAGGTTTTCAAGTAGGTCAAAAATATCCTCGCGAACAAAAACGCTTAATTCAAAATATAATAGTGACACTAATCGCGATCGCTTTACTCGCTTATCTAAACTGGTACAATACCCTGATCATCTTTGTTCTTCCTATGGTGATATTGCTTTATACTACTGTCTTGGATACCTATAAGCATCATGCAGGACTAGACACAGACGATCCTTATCAAGCTACCTACAATATCATCGATCCTACTTATAACTGGTTTACCTGTAATTTGGGTTATCATACTGCTCATCACCTTCAATGTGGTAAACATTGGGCTGAACTTCCCGCATTACATGAAGAAATAAAAGATAAAATTCCTCAAGAATTATATCGCGAGGCTGGGTTTCCTTTCGCTCAGATTACTAAGTTAAATGCCAAAGTTACTCAGTTATCAAATTCTTGGAAAATTAGTATGGTCTTGCAAAAAAGAAAAATTATTGGCATTATGGGGTCTGGAAAGCAAGCATGGACAGAATTTTCCTATCCTTTAGCTGACTGGATTGCCAAACAAAACTATCATCTATTAACAGGAAGTGGCGGAGGAGTTATGGCTGCTGCATCGGAAGCTTTCTGTAAGGTTAACAATCGGGCTGGTCTTTGTCTTGGTATTATTCCCACAGAAATAAATAATGAAGGACAGTTTATTCCGTTAAATGGATACCCCAATCCCTGGGTAGAGCTTTGTATTACATCACCACTAACAAACTTTAAAGAAGAGAAACCAGATCACATAACTCGGAATTACATTTGTGTTTTAAGTAGTGATGTTGTAGTAGCCTTACCTGGAGATAAAGGAACTAAAAATGAAATAGACTTAGCAATACGCTTTAACAAACCAATTATTCTTTACGGTTGGCAAGATCAAATCAAGGATGTTCTTCAAACAGTAGAAAAAACTAATTCCCTTCAACGAGTTAAAGATTTTATTTGTGCGATCGCTGATTCAAACTTTAGTAT------GACAATTAGCAATAGTTATAATAGTATTTCAGGCAAAATATTCAAACCTTTGTCAGAATTAATCAAAAAAAATCTTACCGTTGAGCAAAAAGATATACTACGAGATGCTGTCAATTTCAGATTTTTTTCTCCCGTTTTATCCGATAAGTTAATTTTAATTTTAGGCTGCCAACGTAGCGGAACTACTCTAGCTCTTTTAATGCTACAAGCTCATCCTCAAATTAAAGGAATTGATGAAACAGAGTTTCCTTCTCCTTTTCCTTTTCCTTCTTCACTGGATTTGTATGTTCATAAATTACAAAAAAAATCAATTTGTTTGAAGTTACCAGAACATATTTTTAATGTCGAATATATTGCACGTCATTTTCCTCAAGCAAAAATTCTTTGGATTATCCGAAATCCTTACAGTACGATATCATCTATGCAGATGCTCACTAATAGTCAAGGAACTTGGGTTAGACGCTGTGGCATTAAAGAATTAAATCGTTTAATCCCTTTTTTTCCTGAAATTAAACAATTAGATTTATCCCAATTAGATGAAATTTCTTTAGCAGCTATGATTTGGAAATATAAAAATCAAGCTTTAGATATTTATCGAGCTAAAGGACTATCAGTATATAGTTTTAGGTATGAAGATTTAATTGATAATCCTCAAGCTATGATGTCTAATATTTTAGATTTTTTAGAGTTACCTTGGAGCGATCGCGTATTAGAATATTATAAGTTTCATCAGCCTAATAAAATATATCCTGGTAACACAAAAGGAGATAAAGCTATAGATACTTCACGCAAATCTTCTCAACCAAAACTAACGGAATCAGAAAAAAATACGATTAAATCTCTAGCTCAAGAATTAATTGAATACTACAATTATATGGAAAAAAAATTAAAATTTATAGATTTGTTTGCAGGAATAGGCGGTTTTCATGAAGCATTAAAACGTCTTTCTTGCGAATGCGTATTTGCTTCAGAAATTGACGAACTGGCAAGAAAAACTTATTTAGCCAATCACAAAATAGATTTAGCCAATTTTAATCAAGATATTAGGAGTATTTCCCCAACAGAGATTCCCGATCATGATATTTTGTGTGCTGGCTTTCCCTGTCAACCTTTTTCTCAAGCGGGTTATAAAAAAGGCTTTAATGATGGAGATAAATCAGAACGAGGTAATTTATTTTTTCGTATTGTAGATATTCTAGAAGCTAAAAAACCAGCAGCATATATTATTGAAAACGTAAGGCATCTTTTGAATCATGATTGCGGACGTACTTTTAAAGTAATTTGTCAGCATTTAGAAGACGTTGGTTATACGGTTAATTATCAGGTTTTGAAAGCTTCTGAGTATGGACTGCCACAACATCGCCCAAGAATATTTATTGTAGGATTTAATCAAGAACTTGTAGATACTTTTTGGGCTTTTAACTTTCCTTTCCCTATTCTTTTAAAAATGACAATGAGCGATATTTTGCAAGGTAAATGCGATCGCGATATTGGTTTTACTTTGCGGGTTGGAGGTAGAAGATCTCCCATAGGCGATCGACGCAATTGGGATGGCTACATAGTAGATGGGGAAGTTGTACGTATAAAACCTCAACAAGGTTTAAAGATGATGGGATTTCCTGATAACTTTAAATTACCAGTTGCTGATACTGAAGCAATGAAACAATTAGGAAATAGTGTTTGTGTTGATGTTGTTTATCATGTTGCTAGACAAGTAAAAGAATATTTAGAACAATATCAAATCAAGCAAGTGGTTGAGGAGCAAGAATTGAAAGGTACTTTTAATAAAGGTGAGTGGAGCGAATTTTATGCCTTTATGCGATTACTTTTAGATCATTACCTATATTTTGGAGATCAAGAAGGAAATTATCTTGATGAGTTTGTAACAGTATTTAAAATAAAGCACAATCTATCCCATATTGAATATTTAAAACAAAATGGGGAAATTGAAATTAGAAATTCGAGTAATCAAATTATCAAAAAAATCAAAGTACAAGAAATTATAGATAAAATCAGCGTATCAGAAATTTACCAAATCATCAAAAAAAATAAAGGTAGTTCTTTTTCTATTGCTCAAGCTCAAGAATATTTTGATTTATTACAAATAAAGTCTTTTAAAGGTTCTTCTTCTAAAAAAGGAGATATTAATATTTCCTTTGAGCATAATGCAGCAAATTATTTAGAGCAAGATATTAACATTAAATCTAAAATTGGTTCTTTACCAACATTATTAAATGCTTCCTCTGCAACTAACTTTATTTTTGAAATTAAAAATTTTACTTCAGATATTGACTCTATTAATACAATTGAAACTAAGTATAAAATAAGAGATCGGTTACTAAAAATTAAAGAAATTGGCTCACAAATTGAATTTGTTAAGTGCGAACAAGATGTTTATAGCAATAACTTGAAAAAAGTTGATTCCTTGATGCCAGAAATATTAGCAAATCTCCTGATAAAGTATTATAGTGGCGATGGTTCTAAAATATCTGAGCTAGTGACAAAAGAAAATGAAATTTGTCGGATAAAAGATTATTTAAAAGCAGTTCTTTTGGGGATGTTTTCTAGTAAGGAATGGAATGGTGACTATACAGCAAATGGTAGTATATTAATTAGAAAGCAAGGAGATTTAGTACTTTATCATGTTATTAAAGATAATATTCTGAAAAATTTTTTATTTCATAATACTAAACTGGATACACCATCTTCTACAAGACATAGATTTGGCAACTTATATAAAGAAAAAAATAAAATTCTACTCAAGCTTAATTTACAAATTAGATTTATTATGAATCAATCAACTCAACTATCTCTAGAACAGCAATTTAAACATAGAAAATTTGCCGACCAAGTAAAGCTTATGTCCCACAAGCAAGCGCAAGAGTTTTTAATTATGATACATAAGCAAATGATGATCCAAGAAACGATGTATCAACATTTTTTACTTCATGAATGGAATCTAGATTCAGGTATGGTCTCTAAAAAAATTATGCCTTTTAACATCGAATCTGCTCAATCTATCTTTTCTGACACTAAAGTTGCCAGCGTTGTTTCCGATACAATTGAGCAATTCAATCAACTTAATGCAGAAGATCAACTGGCATTAATCTGGTTTGCCTATACAGAGATGGGTAAAACGATCACAATTGCTGCTCCTGGAGCAACCAGTATGATCTTTGCACAGAAAATGCTTGACCAAATTAAACTCATGTCTCCTATTGAGCAAACACAAGTTATGTGCGATTTAGCAAATCATGCCGATACGAGCATTTGTCGTTCTTATAGTTCTTTTACTACAAATCTTAAGTTAGGCTTTTGGAATCAGTTGGGAGAATGGATGGAAGAGGGAGTTGTAGCTCCGATTCCCCAGGGATATCAACTATCCTCTGATGCTCAGATCGTGCTTCAGGCAATTGAAAACGCTGATGCAGGTCAGCAAATTACTATTCTGCGTAATACAGTCATTAATATGGGATTTAATGCCGATTCTTCTCATAGTCGTCCCAAATTTAAAGAAACCATAGCTGTCCCAGATACAATAGCAGCCCGTAGCCAAGTATCTATTGAAGGTGTAACTAACACAACAGTATTGAGTTACATAAATAACATGAACGCTAATGATTTTGAAGCTGCGGTTAACTTATTTGCTCCTAATGGTGCGTTGCAACCACCATTTCAAAAGCCAATTATTGGTCGTAAAGCGATCCTTGACTATATGCGTGAGGAATGCCAGGGACTTAAATTGATGCCAGAGCGAGGCACTATTGAATCAATGGAAGAGGGTTATACTTCTCTTAAAGTTACAGGTAAAGTCCAAACTCCTTGGTTTGGCTCTAGTGTGGGCATGAATATTGCCTGGCGATTTTTGCTTGAACCTCAAGATCAAATTTTTTTTGTTGCCGTTGACTTACTAGCATCGCCGAAAGAACTACTTAATTTAGTTCGTCAAAAAGTAAGT---------------------GTGGTCAAAAATAAACAACAACAGCAATTAGATTTAGCCGACAGAATTGCACAAGTACAAGGTTTGATTGATGAAATCAATGGAGAAATTGATTCGATTCAAGCCAACTCTCCCGTTGCTTTACCTACAGCAACCATTATTCGTTTTCGAGCTAAAGGCTATGGTGGGGCTTATTGGTATTACAAATGGCAATCTTCCCAACCGATATTTATCACCAAAAATGGTAATTCCTCTCGTTACAAATATATTGGTAAGGCAGGTAGTCCAGCTTTTAATGAAGCTGTAGAAATGTATCGTAATCGAACTCATATCTCCTCTCTACAACAAGTACTTCATACATTGGAATTAGCCAGACTAGATTTAGTCGAAGAAGCGAACAGAATTAATGAACGCTCTATGGCTAAATCTTGGTTTGAGAAAATTGCTTTATTAATTATTTCATTCGCAATAGTTGCTGAACCTTCAATAATTTTGGCTCAAACTAATCAAGAATCCTTTTTTACTCAAACACAAAATACAGCTAATAGGCTGCAAATTACCAATATTACCCACAATATGAATAACCATGTACTGACTGTGGGGGAAACTTTTACAGTTACAATCAAGGGTACAGAGGGAGCAACTGCATCTATTCTACTGATAGGAGATAAACAAAAAGTAAGAGAATATCAAGGGCGAGAAACTAGCCCAGGAGTGTACATTGCCAACATTATTTTAACTCAAGGCGATCGCTTTATTGAGGGGGCAATGATGGCTCGTCTTCAAAAAGGAACACAAGTAGTTTACAGCGCAGCATCAGAAGCCTTTACAGTCAATTCAGCCACTAATAATCAAAATACCTCATTTGTGCCTTCTAATAACACAAATACTTCTACAACAGCTACTAATACTCAAAATATTTCCCTTCCTTTAAACATTACCAGCCATCACAACGGTGATTTAATTACTAATAACGGTGTAACAATTCGGGGTCAAACTGAGCCTAATGCAGAAATTCAGATTAAAATCACTTCTAGTACTGCTATAGTCAGTAATCTGATTCAAATTGAGGGAGATACTTTGATCGACCAAATTGTTAATGCAGATAGTAAAGGTAACTTTGCCATTACTATTCCCCCAAATTCCCAAATCAAAAAGGGATTACAATATCAAATAAGTGCGATCGCTTTTAAAAATAATGCTCAAAGTCGTCCCGTGCAATTAACTCTGATTCAAAAAATGAGAATAGCTCAAGTTGTCGCTTCTATACTACTTCCTCCACTAGGAGTTTATTTAATGACTGGTATAAGCTCCGCATTAATTATTAATATTTTGCTCACTTTACTTGGTTGGATTCCAGGAATTATTCATGCTTTATGGATTTTATCCAAGCAATCAGAAGAAATTAATGTTATGGCAACTAATTTATCAATCGACTCCGAACTATTAAAAGAAGCTCTAAAAATAGGTGGTTTTAGCACCAAAAAAGATACCGTCAATCAAGCACTTAAAGAGTTCATTCAAAGGAGAAAACAGCAAGAAATCATTGAATTATTTGGTAACTTTCCCTGTGATGAAGACTACGATTACAAAAAAGGACGTAAA------ATGTCTTGTATTATCGATTTTGCAGAAGCTACTTCCTATACCACCAATATTCTCAACGGTTTTGATATTGTTGGTTTTGAAAATTCAGAAAGTATACTTCAAAAAGATAGAGGCTATGAAAATCCAGCTAGTGCTACTTTTAGCGATTTAGCAGAAAAAGTTGCTAGCTTCGACTTTATTGATTATGAAACCGAAGAACAAGGCACTACAGGTTTAGAAAGTAAAAATTTCATCGAACCATCAGAATTAATTGAGACTACTGAACATGGTGAGTTAATCGGTAAAGCAATCAGTGAAGATGGTTTTCAGTTAGAATTCTTCAGTGAGGGAGTAAATATTTTGGCTAGTGGCTTTGCTGAAGGAGAAAATAGCGTATTTATTCAAGGCGTAAGTAGTGAGGCTGATATTGAGTATGATGAAGCATCTGGAACATTATCCATAGATGGTCAAGAAATAGCCCACATCGACGTAGCATCAGATCTAAACAACAATAACTACGAAATTTTTGTGAATTACAAATACTTAAAGAAATTAGATTTTCAATATAGTTTTCTTCCTACTTTTCATCGCGGGCTTTTTTGGGGCGTTATCGTATCTTGGATTGCTGTAATATCTGGCATTGGTGGTGCTGCAATTACTCAATTTTTTGTTGTAGAGAAAAAAGAGGTTATTTTAGCTAAAAATTATGCTGCTTTAGAAAAACCGCATACTTTAAATAGTTTAAATAGTTGG---GTAGAATCAACAAATTCTCAAGTAACTCCTGTTAGTCTCAATAATTTAGAGTCATCTGCAACAGATTTTTTAGGGATAGTTAATCCGATAGTTACTCAAAATTTTGCGGAGGGTAATAATTATCAATTAGTAAATACTCCCTCTTTTTCTAGCAATTTGCCTCAAAAATATTTATTTTCTACTGTAGATTACTCTATTGTTACAACGTTTGATTCAAGTTTACTGACTTACAATACTAGCAATTTTAAAGAAACTAAAATTATTATTCAAAATACAACTGATAATTCAGAATTAGCCGATCAAGTATATGTTTATTTACAAGAAAGACATTTTTCTCATATAGCGATCGCTCAACCTGATTTTTCTAATTTAAGTAAGACTACTATTACAACTCAATCACAAAATTTAGCATCTGCTAATTATCTTAGAAGTACATTAAGTCTTGGGATTTTAGATGTTGTTGATAATCAATCTTTTGATAGTTCCTCGCCACCTATATTACTTATACAGTTGGGTCAAGATGCTCAATTCTTTGCCACAGATCGTAACTTTATTAAT------------------------------------ATGGCAAGTAAGAAAGTTAACGTCAAAGCTCATACCCGAACAATTCACACTAGAATTTATAAGTTTGTCTGCAAAAGTTGTAATAAAAAAGTCGAACGAGAGACTTACGCCACGATTTGTCCTCTCTACTGTAATAAGTGCAAAAATCAAAGGCACACTGAGAAAGCTTATCCTAGTAAAATGGTAGAAAGAAAGAGACGTAAGATTGCCAAGAAACCCCAGACATCAACTAAACCCAACCCTGATGCTTGGGTAATAGAAAGTGGTGTAGATCCTGAAATTGAAGTTCCTCTTTTATCGGAGGTGAAAGCACCTGTATCTGTAGTAAAAGAAGAGACTAAGAAGGTAGTAGAAACTAAAGCTCCAGAAAAGTCAGGGAATGAAAAGACCTATCCTCATAGAATAAGTTTTGATATGGAGGGGTCACAATATAAACGTCTTAAGTGGGCTTCCTTTGATAGCGGAAACTCTATGAATAGTATCTTGAGAGAAGCTGTAGAAGAGTGGATGAAAACACGTAATTACATGATTATATGTCTATCATCCCTTAAGGGTGGCAGTGGCAAGACAACTCTAGCAGTACACTTAGCTCATGCTATTGCCCTATCTAAAAAGAAAGTAATACTAATAGATGCCGATCCACAAGGAAGTTCCCAAGGTTGGGCAGCTTCCCGTGAAGATCAACCACCCTTTCCAGTAGTAGGGATGGCTAGAAATACTCTACATAGAGATCTTCCACCTTTATTAGAAAACTACGACCATTGTGTTATAGACACTCCACCTCGCGTATCTGCATTAGCTAGAACGGCAATCTTAGCAGCAGACTTGATTTTAATTCCAGTACAACCTTCCTCCTATGATGTTTGGGCAGCATCAGAGACAGTAACCTTAATAGATGAGGCTCAAGGATTCAAGCCTGAGATTAAAGCGGGATTTGTGATTAACAGAAAAATTACCAATACTGCTATTAGTCGTGAAGTTGAGGAAGCTCTGAGTGACTATGAATTTCCACTGCTGAAAACAACTATTGGTCAACGAGTAATATTCTCTGAAGCTTCGGCTGGATATTCAGTAATGGAGTTAGCCCCTAGCTCTACAGCATCAACTGAAGTCAAAAACCTAAGCAAAGAAGTTATGAAAATGATGGGGTTAAAGAAATGGATGCCTCATGCTATCGCTCGTATTGCTAAACTCAAAAGCGGAAACATTGCTTCAAATGAACAGCATACCTCAAGAGTTCGTGAAGTTCCTAACGCCGACCCATCCGTTAATAACATTCGCTTTATCGGACAACCAGATACTATTAATAGTCCCAATCTAGAAACTTTAGTTAGAGAGCGCATAGGCGACCAAACCATTCGTAAGAATGCCGTGTTATGTGTGGAGATGCTTTTAACTGCTTCTCCCGAATATTTTCGACCCAACGAACCGAGTCTCGCGGGATATTATCAACCAGAAAAGTTAGAAGAGTGGAAAGGAGCAGTTCATCAATGGCTCGATGATGAATACGGCGACCGTATTGTTAGAGCAGAATTACATTTAGATGAAGCCACCCCTCATATTCATGCTTATTTAGTTCCTTTAGATGAGAGGGGTAAACTCAACTGTCGGGGTTTATTTGGTGGCAGAGAAAAACTAAGTCAGTTTCAAGATAGCTACGCCTCCGCTCTTGCTCCTTTGGGACTAGAACGAGGTATTAAAGGCAGTCGAGCCAAACATACATCAGTCAAACAATACTATGCTGCGGTAAATAAATCACCAGATTTAACTCTCGATAAGCAAACCATTCAACATCAATTAGCAGACCGAACTAGAGCAATTAAAGAAGCTAAAGTTCTCAAGATTACTGCATTATCATTAGCCAAAGAAAAAGAAGTTTTACAACAGCGTCTTAGAGAAACTGAAACGTTACTCTACAACCAAAATAAAGAACTAGAAAACTGGAAAACTAAGTACACTGAACTAGCTCAAAAAGTTCGAGATTTTCCCTTAGATAAAGTCGCTTACGAATTGGGTTTAGACCCAGACCCTTTTGACAAGCACAAGTGGCAAAACGAACATCATATTATTAACATCACTGGTAGCAAGTTTTATGATTGGAAAACTCTTAATGGTGGTGGTGGAGCAATTGACTTGGTAATG---------------------CACATATCAGAATGTGATTTCAAACAAGCAGTTACTTGGTTACACGACCGTTTTGGGGAAGGTGCAACTATTGAAGCTGTTACTTATAAAACGAGAGAAATCATCCAAGAAAAACCAGTACTTGAATTTACTCCACCAGTAAGAAATGAGAGTAAATGGGAAGATGTCAAAAAGTATTTAACTCGCACTCGAAAGTTACCTAGTGGTTTGGTTGATAGTCTGCATTCCTCTGGGTTAATTTATGCTGATAGTCAACAAAATGCCGTCTTTATTCGTCGCACTTTGGGACCTCATTATGATGTCAGGGGAAGGGGAAATAACAGACACGGGGACGCGGGGATACGGGGACGCGGAGATATAGATAATATTGAAAAAACATTCTCCGCGTCTCCTATTCACCCCTCACCGCGTCAACAACAGTTAGTCAATTCAAACGAAGACAAGATAACTGGAGCTTCACTCAGGGGTACGGCAGGAGAAAATAATACTTTTAAGGGATTGGCAAAGGGAACAAAACGCAGTGAAGGTTGGTTTTATTTTATCCAAGGAGGACAATCAAGCGACCCGATAAAAAGAGCCGTGTTAGTCGAGTCTCCTATTGATGCA---------------------------------------------------------------------------------------------------------------------------------------------------------------------------------------------------------------------------------------------------------------------------------------------------------------------------ATGATTCCTAGTTCGACAGATCATCTTACCAATCAATTTAAGTTTGGAACAATCAAAGGAAAAAAAGTAATAGCCAATTTTACTGGAGGAAGAATCACCTCAGATGCAGGAATTATCTTACTAGCAGAATTAGATAATAAGCTAAAAATAACAGAGAAATTTGCTAAATGTTTTCGAGATTATCGCGACTCATCTTATGTAGAATATTCAATACATGAGTTATTAGCACAAAGAGTTTATGGCATCGGATTGGGCTATGAAGATGTGAATGATCATGATAAATTGCGCTATGACCCAGCCTTAGCAATTGCCTTAAAGAAGCTAGATTTTATTAATTCAAAAAAAATGGATTTGGCAGGAAAAAGTACAATTAATCGACTAGAATATTGTCCCGAAACAATTATCAATCAGAAATCAAGTCGTTACCATAGAATAGAACCTGATCCCAAAGCAATTGAAAAAGCTTTTGTTGAAATATTTCTAGCATCTTATAAAAAGCCACCTAGAGAAATTGTTTTAGATATGGATGTAACGGATGACCAAGTACATGGAAATCAAGAAGGAGCATTTTTTAACCCTTATTATAAAGGAGTATGTTATGCCCCTTTATACATTTTTTGTGGGCATCATCTATTAGTAGCTAAACTTCGTTCTTCTAATGTTGATCCAGCCGATGGTGCATTAGAACAATTACAGAGAATAATTGGATTAATTCGAGAAAAATGGCAGTATGTTCATATCATCATTAGAGGAGATAGTGCTTATTCTCGTGAAGATATTATGTCCTGGTGTGAAAACCAAAACAGAATTGATTATATTTTGGCAATGGCAACTAATAGCCAATTAAAATTAAGAGCTTCAGATACTATTGAGAAAGCTAAGGCTGATTACTCGTTACGACTTGAACCTGTTACTGAACTGATGGAGACATTATTTTCTCCTAATGAAGAATTATCAGAAGCAAAAAATTTAGTTCCATCCGCAATTTGGTATCGTTCTATGAGCTATAAAACACAACAATCTTGGAGCCGAAGTAGAAGAGTTGTGACCAAAGTTTCTCATGGCTCTCGTGGTTCACAAATGCGTCATGTTGTTACATCTTTACCAGCTTCAAAAATTAGTCCATCTTTACTTTATACTGACAAATATTGTCCCAGGGGAGAGATGGAAAATCGAATCAAAGAACAACAATTAGATTTGTTTGCCGACCGAACTTCAACCCAAACATTTGATAGTAATCAATTAAGACTATGGCTTTCTTCAATGGCTTATGTTTTGATGCAAGCTTTCCGCCAAAATTGTTTATCCTTTACCTCTTTTGCCAAAGCTACAGTTGGAACAATTCGTCTTTCTTTTCTTAAGTTGGGAGCAAGAATAACTATTAGTTGTAGAAGAATTTTAATCGCTATTTCCACTGCTTGTCCACACCAAGATATTTTAGGTATTGCTTACTCTAAAATTCAAGCTTTAACTGATTCTGGAATGACGGAAATAGTAGAAATTATTCAACCATCTGGACAACTTGACAATAAAAACCTTGATTTGTTACACAATGAAATACTAAATTTTTTATCTCAAGGAATTAAATTAATTTTAATTGATTTTCAAGATGTAACTTATATTGAACGCGAACAAATAGAAAGCTTAAAAACTATTTTAAATCAAGTTAATAGCGATCAAGGAAAACTTTATATTTGCTCATTAAATGAACAAGTAAAAACTGTTTTTGAAGTTACCAATAATTATCATACTTTTAATCCTTTGAGCGATCGCGAAGAGTTAGAAGAAATAATTTTAACCAACCAAGAT---ATGAAGTTAA---ATCAACTATTTACCTGGTTGTTAGTAGTTATTATCTTTTTATTTACCACCTTTGCTATTCCCCAGTCGGCAGAGGCACTTATTAGACAGCAACAGGAAACTCCTGAGCAAATTTTATATCAATCACGTCATACTCTACGAGATGATAGGGGTAATTCTTGGCAAGTAGTTTTGTTTAAAAGAGTTAATCAGGGAAAGGTTAAAGAAATTGATTTACGTTTGGTGGGATTTCCTGGAACAGTTGAGTTTGCTCACCCACAGGATTTAAAAACTATCGAT---CAAGGAAATGTTTTAACTGCTAGCGATCGCTTTACTGATAAATCACCCAGTCCGAATGTTGGTCAGTTTGACTTAGAGAAAATTTTACCCCAGTTATTAACTCAGCAAACACTTACTTTAGATTTACCTTTAAAAAATT---CAGCTTCAACTATTAAAGTTCTTTTTCCAGTTATTTTAGAATGGCAAGAAATTGCTCAATCATACATGTACACTACTCAATTAGATAACGGAACTCTCAACAACTACGCAGTTGAACCTAAAATTTCTTACCAAGAATACCCCACAGTCTGGGAACAGAAAAACTATTTCAAACAAGGAGCAGTAGCAGCTTTCTTAGTTACAGCATTACTTTTAGTTTCTTTTGTAGTCAGCATGGTGGAATCACTAACTCAAAGTTTTTTAGCAAAAAATAAATCTCGTAATTGGCGAGGATTGTTCGCAGATATTGTTTTAGCTGCTTTGCTTTCAGGGCCAATTGCTGCGCCATTATTAGCCACTGCTGCGGGTATTTTTCCTTTAAATATCATTGCCAATATCATCTATTTTATGGGGGGCGTTGTTTGTCCTCAACCAGAGATGTCATTAATGGTGACACCTCCCCACTTAATGGCAGTATGTATGCGTTGCTATGGACTATTACTCGCCTTATTAACTACAAGATGGCTCTACACTAGAAATCAGGGTCAAGCTTGGTATTGGTTATCTCAATATCGTTTTACTGGTGCTGCGATCGCTACTGTCTTAATTTGCGCTTATTTAGCAGAAATGTTGGCGCAAAACTTTCATCTTTGGACTTACAACAACTGGATTGTCACTATTTTTGGTTATATTACTGGCTTAGGAATTGGTTTGTTTTTAGTCCCAGTAATTTATCGAGAATCAACCAATAGTATGAATACAATCGCAACAATCGTGAGCGAAGCAAGCTCTAGCTTTGGGTTAAAAGCTGCTCTAGAAAAATTCGGTTTTGCTTCAGAAGAAGATTTATTTGTTAGTTTTATCTCTCAAGGTAAAGAGGTAAAATCTGCTGCTATTACTGTTGGTAGTGAAGAAAAAACTTCTACTATTAATACAGAAGAAGATTTAAAAACAACTATTTTAGATTGGCTAAATCAAACAGAACAAGAATATCAAATAAGTTCGGCTATTAGTCAAGAGCTAAGTTTACCGGAAAAAGGTGATGTTGATATTACCCTCAAAGTCAGTTCAGACTCTAAAGAATATGCTATGTCTGGTCTGAAGTACTATTGTCCTTGCCCTTCACCCCCACCATTTCCACCTTATTGTTGTTGGAGA---------------ATGATTTCTACTTCCACCCTATCCCAATTACTAACCGCCTCACCTTATCAAACCTATGTCTATTCCTATCCTCACAAAACAGCTTATCGTCCGTTAAATCCACCAGTTAAATTAGCCGATGTTTGGAGTCAAGAAAATCGAGACGCATTATTTCTCTATTTACACATACCTTTTTGTGAAATGCGCTGTGGTTTTTGCAATTTATTTACGATGGTGCAAAGGGATGAAGATTTTGTCAGTAACTATGTAGCTACGCTTAAAAGACAATCATTACAGGTAAAACAAGCTTTAGGAAAATCGAAATTTGCTCGTTTTGCACTGGGAGGAGGTACGCCAACTAGATTATCTTTAACAGAATTGGAAGCTGTTTTAAATATTGCCGAATATACTATGGGTGCCGATTTACAAGTTATACCATGTTCGGTAGAAGTATCTCCAGAAACCGCCACTCAAGATAAATTAAGTTTACTACGCGATCGCGGTATCGCTCGAATAAGTATTGGGGTGCAGAGTTTTATCGATACGGAAGTTTTAGCTATTCAACGTCGCCAACAAGTAACCCAGGTAAAAGAAACCCTGACGCGCATTAAAGAAACTGGTTTTCCTACTTTAAATATCGATTTAATCTATGGTTTACCAGGACAAACTATTAATACTTGGTTGTATTCTTTGCAGCAAGCTTTATCCTTTCAACCAGAAGAAATCTATCTCTATCCATTATACGTGCGTCCGCTAACGGGAATGGATTGTACTGATAAAGAATGGGATGATATTCGACTTGCCTGTTATCGAGAAGGAAGAGATTTGTTATTAGCGCAGGGATATCAACAAATATCGATGCGAATGTTTCAGAAACCAACTTCAACTGATATTTCTGCCCCTATATATTGTTGTCAAGCTGATGGAATGATCGGTTTGGGTTGCGGTGCGCGATCATATACGCAACAATTACATTATGCTAGTGAATATGCTGTAGGTGCAAAAGGAATTCAGTCAATTTTGCAAGCATACCTGAATACTCCAACCAAATCTTTCGATCTTATTAATTATGGTTTTGATTTAGATATTGAGGATCGTCAGCGTCGTTATATTTTATTATCTCTATTATCTAACGAAGGATTAAATTTAAAACAATACCACCATACTTTCAATACAGAATTATTTAGCGACTATCCCGAATTAAGAGAATTATTCGAGCTTAACTTAGCTACAAATAACGGAGATATTATTAGCTTAACCGAATTTGGTATCGAGCGATCGGATACTATTGGTTATTGGTTTTTCTCTGATAAAGTGCGTCGATTGATGGATGAGTATGAGGTGAAGATGAAAAGAAGAACCAAGAGAATAGGATCTATTGGCGGTAATAATTCACCTCTTACAGGTAATTTAGTTTTAGGTGATACTGATTCAAGTATAAATAAAAAATATGATTACCAAAGGCGATCGATGATTGATATGAATCAAATAGTTGGTAAATATGACATCTTATTTATCACCTTAGATACTCTACGTTATGATATGGCGCAACAATTATTTGAAGCAGGAAAAACTCCCAATTTAGCTAAAATATTACCTACAACTGGATGGGAAAAACGACACACCCCAGGAAGTTTTACTTATGCAGCGCATCATGCTTTTTTTGCTGGTTTTTTACCGACTCCCATAACACCAGGAATACACTCTCGTTTGTTTGCAGTAAAGTTTGAAGGAAGCAGCACTACAACGGAAAATACTTATGTTTTTAATAGCGATAATGTTGTTAGTGGTTTAGCCGAAATTGGTTACAAGACTGTATGTATAGGTGGTGTTGGTTTTTTTAATAAAATGACTTCTTTAAGTAAAGTTTTACCTAATCTGTTTCAAGAAAGTTATTGGAGTCGGGAATTAGGAGTTACTGAAATTAATTCTACTAAAAATCAAGTTAATTTAGCTAAAAAAATCTTAGAAACAACTCCACAATCTCAACGATTATTTTTGTTTATTAATATCTCCGCATTCCATCAACCAAATTACTTTTATTTAAATGACAGCAAACAAGATACGATTGAATCTCATGGCGCAGCCTTGGAATATGTGGATAGTCAGTTAGATAAATTGTGGGAAGCTATTAGAAAAAGAAGTCCTACTTTTTGTATTTTATGTTCCGATCACGGTACGGCTTATGGCGAAAATGGTTATACTGGTCATCGTGTTAGTGATTCTACCGTTTGGACAGTTCCTTATTTTGAAGGAATTTTAAAAGGAATGTCTCCTAACTTCGTTGTAATCGCTAACCCTGAAAATCGTCGCATCAGTTTTTTACAACAAGCATTAGAAAAATTTAATCTTCCTCCTGCGATAGTTATTACCTATGAAGACTTAATCGCAGAAAAAGAAAAACTCAATCGCTTTACCTCTCCTAATACTATTATCCGTTTTGATTCTCCAGAGAGAAACTTTGAAACAGAAAAAGCAGTATTAGCTATGGGTGCAGATTTTCCTGGTAGTCACAAAAGAATTAGTAAAGAGGATTTAGTTAATTTAGAATTTGATAAAGGGCGTATTCGCTATCCCCGTCAATGGTATTTAGGTTGGAAGGATTTATTACAGCAATGGGAGAAACAAATACAGTGTCGGGTAATGAATTCTCCTGCTGATATTATTACCATGTTCGATAAACCTGCATCCCATCGCTTATTTGTAGATAATAATTTTCCCGTAGCGCGATCGCTTGGTAAAATAGATTCTTACGAACAGTTACGAGAGGCAATGGAGTCTCAAAATTGTTCCCGTGTCTTTGTTAAACTGGCTAATGGCTCATCTGCTTCTGGAGTAGTCGCGTATCAAGTACATCCCAGAGGAGAATCGGCAGTTACTACTGTAGAAAGAGTCAGGGAAAATGGAGAAACTCTGTTATACAATTCCCGTCGCATCTGTCACTATACCAAGTCCGAAGAGATTGCCGATATTATTAATATCCTCTGTAATGAATCAGTACAAGTAGAAGAATGGCTACCTAAAGCGAGAATAAATAATCGTCCCTTTGATTTAAGAGTCGTAGTAATAGCAGGAGAAGCACAACATCTAGTCATGCGTATCGGTAAAAGTCCAATGACGAATCTGCATTTAGGCAGCGATCGCGATAATTATGATACTTTTATTAGTATAGTGGGGGAATCTAACTGGTTAAAAATGAAGCATACTTGCGAAGCTGCTGCTGCGGTTTTCCCCAACAGTTTATACTGCGGTATCGATTTATTGGTTTATCCCGATTTGCAACGTCACGCTATTATCGAAATTAATGCATTTGGTGATTTAATCCCAGGTACTTTTTATCAGGGAATGGATACTTATACCAGTGAAGTGAAAGCAGTGTTGGGAAGCCTTTCCAATATCCCGTCACCAAAAACCTTATCCAATTCCAAA---------------------------------------------------------------------------------------------------------------------------------------------------------------------------------------------------------------------------------------------------------------------------------------------------------------------------------------------------------------------------------------------------------------------------------------------------------------------------------ATGGGATGTTTGGAAAAAAAATATTCTAATTATATGCTTTATCTAAGAGAAATAGATTTAAGCGATCGCGATTTAGATGGAATTAATTTAAGTAATAGTAATTTAGTTAAATCCAATCTACAAAAATCAAGTTTATATAGAGCAAATTTAAGTAAGTCAGGTTTTTGTCATGCAGATTTAAGTAATGCAAGAATAGATGAATCCATTTTACAGCAAGTTGATTTTAGAAAAACTAATCTAGAAAAAGCCAGTTTACACAGTGAAAAAAAGATAAATTCTCATTTTGGCAAAGCTAATTTAAGAGAAGCTAGATGTGGATGTTCATGTTTTAAAGGTTCTAATTTCAGTGGTGCAGATTTTAGTAATGCTCGTCTTATTTATAGCGATCTTAGAGATGTAATTATAGACAAAACTAAGTTTTATGGAACAAATTTTAGAAGAGCAGATATTAGTGGTTTAGATTTTAAAGGTTTAGATATTCAAGAAGCAAATTTTGCTCGTTCAACTCGTACTAAAACTAATTTTAAAGGTGCAAACTTTAAAGGCGCACATTTTAGTGATGATTATTACGAACCTGGATGGGAAATGAAAAAACTACCAAGTTATGTATCTCAAGCTTCTATTTTGGGGATTAGTTTAGTAGTTGGACTAGCTGGCAATGCTAATGCTGCTGCACTTCAAGGTAGAGTAGGAATAAATCCTCCCACTCCTATGGGAGGCGAAGAACCTTCTGGTGTAGTTTTTACTGGAACTGGGATAGTCGATCCTAATGGCAATCCTTTAACTGATTTCGATTTTGTTCCTCCTACTGGAGGTGGAGTTGGTGCAGTAGTCGAAATTAATGCTAATCCTTTTAATGGCTTTAATGACTTTGCTCCTTTCGTTGGCGAAATAGGAACTATTAAAGACGTAACTGCATTGGAACTTCTTGCACTCAGTGGTTTAGATGGGAACTTAAATCCTACAGGCACACCCACTCCTATTCCTAATTTCATTACTCTCCACGATGCATTTTCTTTTACTTTAGAAGAGGTTGGTCTGCCAAAATATTCTTACGATGATGCTTTAAACAATACTACTGTTACTCTTAGTGTTTCTGGAAAATTTATCAATTTAGCTGATGGTTCGCTAGATGAATCTGATGGCTTAGGAACTTTTAGTGTCGATTTTGCGGGAAAAACAATCGCCGAAACTCAAGCCTTGTTCGATGAACCTGGCGAAATTCCTTCAGAGTTTAATCCTGGCACTTGGTCTAGTAATTTTGTAGCTTCGGCTGATAATCCACCTCCAAAAACTCCTGAAGCGTCTAACTTATTAGGTTTGTTAATAATTGGCTTTGGTGGAATTTCTTTGTTTAGTCGTAAAAAACAATGTCAGATTAAAACTCTTGATATGAACCTTGTAAAAGATAATTTAACTGAAACAATAATTTTGATTGTTGATGACAATATTGATAATCTAAAATTACTGTCTGATATGTTAAGTAAAGCTGGATATAAAACTCGTAGAGCGATTAGTGGAGCTTTGGCATTACAAGCCCTTGAAGCTACTAAATTCGATCTGATTCTTTTGGATATAAGTATGCCAGAAATGGATGGTTATCAATTCTGTCAAAAACTAAAATTAAACTCTAATTTTGCCGATATTCCTGTTATATTTATCAGTGCGCTTAATGACGTTTTAGATAAAGTAAAAGCATTTAATGTTGGGGGGGTAGATTACATCACCAAACCTTTTCAGATTGAAGAAGTCACAGCTAGAGTAGCCAATCAAATTCGGATTATTAATTTACAAAATCAGCTACAAGCGATTAATCAGCAACTTGTTCAGAATAATGAAAAATTACAACTAGAAAAAGACAATATCAAAAAATCGCAAACGATTATTGTTAATAATTCTCTAAAAGACCCCATTACTAATTTAAATACCAAAATTACTTTTATGGGTCAGCTTAGACAAATTATTAAAAACGCAGCTAAAAACAATAATGATGATTATGCCTTGCTGGTTATTCGTTATGAATCCTTTGATTTTTATCAGAGCATTTTTAATTTAGAAATAGAAAAACAATGTTTAATTGCCATTAGTAATAAAATTGTCAACTCTGTACCTAATACAAATATTATAGGTCGTCTCAATGATGCTGAATTTGGTATAATTTTTCAAGATATTGAACAACCAGAAGTATTAATTAAAGTAGTAAAAAGAATCCATCAACAATTAAAAATATCTTTACCTATTCGGGAACAAGAAATTTTGCTTAATCCGAATTATGGTGTGGTTTTGGGGAAAGCAAGCTATCAAGAACCTGAACAATTACTATCAGATGCACATCACGCTTTAATGTATGCTGTTGCTCAAGGCTTTGGTACCTGTCAAGTCTTTAATCAAGAAATTAAACAAAAAAGCCTCAATAATTTAAAATTAAAATATAACTTTAAACAAGCTTTTGTTAAACAAGAATTTAAAATTAAGTATCACCCAATTGTTCATTTAGCTACAGAAAAACTGGTTGGAATAGAAGCTGATATAATTTGGCATAGCCAAGCAGATATAAATAGTAAAAACTTGAGTCTAGAAGATTTGGGACAAATAGCAATAGAGACTGGTTTAATCCGAGACTTTAACAACTTGTTCTTAAGCCATATTTGCGATCGCTTGAAATCTTTACAGGAAGTATTTATTTGGCAAAATGATTTAGATCAAGAATTTGAAGCTAATTTTAAAATAAGATTTAAATTATCTACAGCACAAATTTCGCAGTCAGATTTTCCTGAGCAAATCAAACTGATCATGAAAAAATATCGTATAGAAGAAAATAGAATTGTTTTAGGAATTTCTCTTAAATCTTTACTGGAAAAAACTTCTATAGTTCAACAAAATATGACTCGACTTCAACAATTAGGTTTAAATTTTAGTATTGATAATATTAGCGCAGAATATATAAACTTAATCCAAAATAACAATTTAGCTATCAGTAACTTAAAGATAAACCAATCTTTAATTAATAATCTAGAAAGTAATAGAGTTAATCAACAAATTGCTTCTAATTATATAGCGATCGCTCATAATTTAGGGATGACGGTAACAGCAGAAGAAATTAGTAATTTTCAGCAACTAGAAATTCTTAAACAGAAAAAAGGTGATTTTGGCACAGGAAGTTATATAACTAAATTAGCTGAGTCTCAAATGAAATTAATAAATCAAGTTAGTTTTATGGTTACCTCTAATAGGAAAAAAATACAAGTATTCAGTTTTGTAAGTATTGGCTTTAGTTTGTTTATTGGCAGTTTATTGTTAATCAATCTTACTAGAGATCGCAGTATTTCTAAAACCATTCCTCAAGAGTTACTTTTAGCTAATAATCAAGTAAATAATCAAAATGAGCCAAAACAAACTATAGACAATAATCAAGAACTAACATTATTAGATAAAAACTCAACTTTAGAAAATACCGTTAATTCCAATATCGCTTCAGAAATAACAACCACAGATTATAACAAAGACCTACAAGGGTTTTTAGTTCCAACAGAAATTGAATCCATAGATACTTTAGTGACAGAGAATCAGCCACAACTTGAAATTGATGATCAGTTACAGCAAGAAAAAAGCCCAGGAAAATCTTATTATGATCGCGGATTAGTCTATAGTATCTATCAAAAATATCCAGAAGCGATCGCAAGTTATGACCGCGCCTTAACTCTCGATCCACACTTAACCCTTGGCTACTATCATCGAGGGATTGCTAAAGAAAAGCTAGGAAATGTAGCTAGTGCCATTAAAGACTTTCAAAAAGCGCAATTATTAGCCAAAGAGCAAAACGATCCTACTGCTTTAGAAATGGCACAACAGAAATTAAATTATTTAGTAAAGATGGCAAAACGAAATTCAAAAAACCAGCCAAATTCTTCTAAAGTCAAAAAATTAAATCTTTTTGCGACGATTTTGACTTATGCTGCACCTAGCGCAAATCATCACAACAAAGGAGATGATACTAATAAGACACTTCAGACTATTTCCCACCAAGGTAGAGATTACGCAGTTATTAGTCCCTATGCTATTCGTGATGCTCTAAGACACATTTTAATTGAAGAAGGATTACCTTGTAATCGTAGACGAGTACAGAGTGCTGGCGCACCAATAGTAGAATATCAAGCCTTTCCTGATGCCGAGAAATATGCTGATGACTTCTTTTTTGGTTTTTGTATAACTGACACAAAAGCGATCTCTAATAATCCCAATCTACCACCTAAAAGAGATAGTATTTTCAGGAACAACATGGCAGTTGGTCTATCTTCCAACATCAACGTTCACCTACAAATAGCTCCTCGAAATACAGAAAATAGTCCGTGGAATAATATTAGTGAAACAACACCAATTTATAGACAAGTAAGCTACACAGCATATCAATATCCATTTGCACTATCGCGATTAGAATGTATTTCTAAACCTGATTGGACAAAGGTTTTAATTAAAGCGATCGCAGAATTAAGCGAAGTAGCGGGTGGTAAAGGTATTAGCTATATTCAAATGTGTCCCAGAAGTATTATGGCTCGTCTTACCCCCTGTCGAGTTCCAGGCTACGACACCTACGGATTTAATGAAGAGGGAGAATTTACAGAACTAAATCGACTAATTAATAATGAGCTACCAGGGAGTGAATTTTGGCTAGGTGGGGAAATTGTTCGTCAAATGCCTCAAGAGATGAAGCAACAACTAGAAACTAATCAAGTCCACTTACAGAATAATCCCCAAACTCTCTTAGATGATATATCCCAACAGTTTTTAGCAGAGGATGATAAAATGCATGAACCAGCAATGGACATGATTTTTGCTAAACTGGTAGCTACATTAGTAACTACAATATTTAAGTGTGAAGCAAATAATAAATCGTTTAAGGGAGTTATCATGAAACAATTTCCAGACGAACAAACAATGTTAGAACTATTAAAGCTAGCTAACGATTCAGAACAAAAGTTAAAAGCTTTATGTGATTCAACAGCAGAATTGGATGAGAAATGGCGAGTTCGTTTAGAGTCTAGGAAAGAAGTTTTCAAA------------------------ATGCCGATTCCCTCAGAAATTGAATCTCTTATAGATCGCTTAAATTTAGAACTAGAAGAAATTGAGCGAGAAGCGACGGAAGGAGAAAATCTGCTTCGACGATTGATGTCTCTTTTTCCCAATAATGCTTCATTAATTCAATTTTTTGCTTATTGGCAAACTACTCGATTTTTTGTGGTTAATGCCAGAAGACGGATTAACGAAACTAAAGAACAACTTATAAATCAACCAAGAGAATCCGAGATTGTGCGAGAATTGGGAACAGATTTAGCAACCTTACTAGGAGAGGTGATAGAAACTAAGATAAGAAGTAGAAGTTTATTAGAACGCTTGAGGAATAACCTGATGATGATGCCTAACTTTTTGATTATTGGAGCAGCTAAAGCAGGAACAACCACATTATATGACTGGTTGACGCAGCATCCTCAAATTTATATGACTCCTGTTAAAGAAACTAACTTTTTTGCTTTAGAAGATAGACAGCTTAATTTTCCTCAAGGAACAATTCATCCAGGCTATTTAAAAGATTTTAAAACTACTTGGGCAGATTATCAGCAACAGTTTGATTCTGTTGAGCAAGAAATTGCTATCGGAGAAGCTTGTCCAAGTTACTTATATTATCCAGAAGCTGTTACTAAGATTAAGCAATATTTACCTAATGTCAAATTGATTGCTATCTTACGTAATCCAATTGAAAGAGCTTATTCAAATTTCGTGCATCACTTAAGAGATGAATTAGAAACTACTACAGATTTTGCTCAAGCTTTAAAATTAGAACAAGAAAGAATTGATAGTAATTGGTGGTGGGGTTTTCATTATTTGAATGCAGGTTTTTATGCAGAACAATTAAAACGCTATTTCCAAGAATTTCCAGCACAACGAACTAAAATTTACTTGTTTGAAGAGTTAAAAACTAATTCCGATTTACTTCTTCAAGATATCTTTGAATTTTTAGAGGTTGATCAAACATTTGTTCCTCAAAAGTTTAATCAATATAATGTCACTGGTATTCCTAAAAATCGTTCTTTTTATAAATTTCTCACAACTAAAAGTATTTTCAAAGAACCATTAAAGATAATTGTACCGCCACAAATTCGCGATCGCTTAGTCACAAAATTAAAAAATAAAACTCTACAAAAGTCTCAATTAGCTCCAGAAATTCGTCAACAACTAATTAAAGCTTATCGAAAAGATATTTTAGAATTGCAACAATTAATTAACAAAGATTTATCTAGCTGGTTGGAAATGAGTTTTAGTCTTTCTACTTGGTCGATTAAAAATCCCGTCCCAATTATTGTTTTATTTGCCCTTTTCGGCATATTAGGGATAGCTTCCTTTGGTTCTTTTGAAATAGATACCTATCCAAATATTGATATTCCTTCAATAAAAGTTATCATCGTACAACAAGGCGCAAGCCCAACAGAATTAGAATCACAAGTAACAAGAAAAGTTGAAGATGCGGTAGCAGAATTAGACAGTGTTGATCGGATTATTTCTAATGTAAGAGATGAGATATCAATTACTACTGTTGCCTTTGAAATTGGGGTTAATAATGATAATGCAGTTAGTGATGTGCGTAACGCGATCGCGCAAATTCGTCAAGATTTACCTCAAGATATCGAAGAACCAATTGTTGAGAAAGAAGTATTTTATCGCGAATCTGTCATCACTTATGCTGTCACTTCTACGAAACGATCCATCACTGATTTAAGTGAATTTGTAGATCGTCAAATACTGCGTAAACTTTTAAACGTTCCAGGAGTTTCCGAAGCTAATCGATTGGGAGGAGTAGATCGCGAAATTAGAATTGATCTTGATTCTAATCGTTTACAAGCTTATAAAATTACTGCCTCAGAAGTTAACGAACAAGTGCTTCGTTTTAATGTTAACTTACCAGGTGGTCGGCTTAAAGTAGGCGAAAACGAGCAAAATATTCGCGTTTTAGGTAGTTCAGAAACAATAATCAATTTAAGAAATTATCCCATTACTTTAACAACAGGAGATACGATTCCTCTTTCTCGTTTAGGCACTGTTAAAGACGCTTATGCCGAAGTTCGTAACTCCGCTTACTTAAATGGTAAAGCAGCCGTTGCTTTTTCGATTGAACGAGGTACAGGAAGTTTTATTGTTACTGTAGAAGAAAACGTGCGTCAAGCGATCGCTAAAATGGAATCTAGCTTACCTGAAGATATTAAACTGGAGTTAGTTTTCACTCGTGCTGATGCGATTCGCGCTGCTTATAATTCTACTTTTAATGAATTAATTGGTGCTGCTATCTTAACAGTCATTGTGGTTGGTCTTTCCCTGAAAGATTGGCGCATTACCACTATTACTATTATCACCCTCCCTTTAGCAGTCATCCCCACCTTTTGGGTCATGAAATCCCTAGGCTACACCCTTAACACCATGACCTTGAGTGCTTTAGCTTTAGCTATTGGAAACTTAGTTGATGATGCAATTTGTATGATTGAAAATATCGATCAACATTTGCACAGAGGGAAAACACCATTTAAAGCTGCGGTGGAAGCTGCTGAAGAAATTGGTTTAGCTGTCATTGCAACTACGGCAACAGTCATTGCTGTCTTTATTCCTGTAGCCTTTATGGGAGGAGTCCCTGGTCAATTCTTTCAACCCTTTGGCATTACTTTCTCAGTCTCCACAATTTTTTCTACCTTAGTAGCTGTTACGGTAACGCCAATGTTAAGTGCTTATTGGCTCAAACCAGTGCAAAAAACCAATCGTTTTTCCATCATTAAAATTGAAAAACAAATCGCCCAAAAAAGAGCTAATTCCTTGGTTGGTCGTCAAAATCCAGAGCAATTCCTCCAAGATTTAAAAAATCTTAATACCAATCAAACAGCAAAGAAAGATTCAAAGTTTTCTTTAATGACACCCTACCGTTACTTACTCAATTGGTCATTAAACCATCGTAACTTAACTGTTGCGATCGCGATAATGATTTTTGTTGGTAGTCTTGCACTAACTGCTTACATCCCTCAAGGTCTTTCAGGTGGAGGAGATAAAGGACTTAGTACTATTGCTGTCGAATTACCTCCAGGTTCAACCATAGAAGATACCGAAGAAGTTTTGCACCAGCTAAGTAATTCCTTAAAAGATCATCAAGCAGTACAAAATATTTTGGAGGTTGCAGGGCAAGATGGGCAAATTAATTTAGGCTTAGTTTATCTTTCTCTCAAAGATGCTGAAAATCGTAGTATTTCACAACAAGAATTTGAAAAAGAAATTCGTCCCTTACTCAATTCAATTCCTGGTGCTAGGATTAGTTTGCGTAGTATAGGCGTTGGAGTTGGAAATAAAGATTTATCTTTAGTCTTACGAGGGGAAGACGTTGAACTTTTAAATCAAGTCGCCACTGAAGCAGAAAGTCAAATTAAGCAAATTCCAGGCTTAGTTGATGTGAGTTCCAGCGTCAATTTAGTTAAATCAGAAGTTGCTATCATACCCGATCCTGTTCGTGCCAAAGAAAGAGGGGTTTCTGTAGCGGATATTTCCCGTACAGCTTTTATTGCCACTATTGGTAGTATTGATTCAAATCTGGCAAAATTTAACCTTTCTGACCGACAAATTCCCATTAGAGTGCAATTAGACTCTCAAGCACAAAAAGATATTAACACAATTAAAAATCTACAAATACCTAGTAATAACGGCTCATTAATTACCCTAGATTCTGTTGCAGATATCAGACTAGCCAGTAGTCCTCAGGAAATCAATCGTTTAGACCGTTCTCGTCAAGTCATTTTAGAAGCTAACCTGCAAAACATTGCTTTGGGTGATGCGTTAAAAGCAATTAGGCAACTACCTGCACTCAATCCCTTACCCTCTGGAATTACAGAAGAACCAGTACCAGGAGGAGATGCAGAGATTATGCGAGACGTGTTTCAGCGTTTTTCTACTGCTTTAGCGTTTGGAGTTCTCTGTATCTATGCCATTTTGGTTTTACTCTATAACAGTTTTACTTATCCTCTGGCAATTTTAACGGCTCTTCCTCTATCTGTTGGTGGTGCTTTTATTGCTTTGTTGATAACTCAAAAAGAGTTGGGATTGTTTGCTTTAATTGGGATGGTCTTGCTAATGGGATTAGTTACCAAAAATGCTATTTTGCTGGTTGATTTTTGTTTAGACGGGGTACGAAATGGTAAACCCCTAATGAAATCAGTTACTGAAGCAGGAACTTCTCGCCTCAGACCAATTTTAATGACTTCTATTTCCACAATTGCAGGAATGATTCCCATTGCTTTAGAACTAGGTGCAGATGGAGAGGTACGCAGTCCTATGGCGATCGCTGTGTTAGGCGGTTTTACGACTTCAACTCTTTTAACTCTAATTGTTGTGCCAATTATCTTTATCTTCATCTATAACTGGAGTAAATTAGGGCAAAATTTCCTTTTCGCGAAGAAAAAGACGGTTAATAATCAAATGAAAACTGAAATGAAAGCTCTACCTATATCTCTTGCTCTAAGTTTTTTAGCTCTTTTAGGTGCTTGTTCTTCTGTTAGTAGCACCCCTAATAGTGAGTTACCTACTGGAGAAAACTCAGTAATTCTCGACAATGCAGAACAAGGTGCAGAAGCAGTTGAAGATTTATCTTCTGACCCCACAGCAACCGAAACTGAAGCTACTGAAGGTATGACTGAGGACACAGCAACCGAAACTGAAACTACCGACGGTATGACTGAAGACACAGCAACCGAAACTGAA------ACTACCGACGGCATGACTGAGGACACAGCAACCGAAACTGAAACTACCGACGGCATGACTGAAGACACAGCAACCGAAACTGAAACTACTGACGGTATGACTGAAGACACAGCAACCGAAAC---------TGAAACTACTGATACTGAAACTGCTGAAGAGACTAATCCTACAGAAATCATGCTTCCCGAAGGTGATTCTGCTGAAGTAGAAACTGATTCTGAAGCTGCTGAAACACTTCCTGAAACAATTCCTCAAACAGAACCTGGGCAAATGAGGAAACAAGTTATTTTTGAATTGTCCGCTTTTGAAGATTTGAGAAACTGGGCTAAATTAGATCGAGAAATTTATCGTAAAATTGTTGCTTTAGTTAAACTCATAGCCAATTCATCTGCGCAAACTGACCTACAAGCTACACCCTTAACAAGAGAACTAGAAGGCTATTGGTCACTAAAAATTAATAATGAACACCGTTTAGTCTACAAAGAAACGCAAAACAATATTATTATTGTTGCGTGTAAATATCATTATTTTTGCATGGAAAACACAGAAAATAAAGTAGGTTTTACTCGCTTTGCAGAAATTTTAAATGGTCGTTTAGCGATGATCGGCTTTATTGCAGCGATCGCTGTCGAATTAATGACTGGTAAAGGTATTCTTGCTCAATTAGGTTTAATGGTGAAGAGGTTTCAATCTAATAATTTAAGCTTTTTACTATATTTGCGCTCTTGCTTAGTTAAAGCTAATCTTTTTTTACTCTTTAAATTAATTTTCTTAATTTTTGGCTATTATAAATTAAATCTTT-C--GTCAAATATTAAATTTTTTTTTGTGAATAATTGTGATAGTACTTGGAAATTTGAAGATATTATTGTTGCTATTTTAGCTAATTTATCTTTAATTTTAATCGCCGAGAAAAATTTAAGGCTCAATCCCAATATAGAGAATACACTAACCCTAAGTTTAGGATGTGTAATTATATTTTTTATTGTATTAGCAAAATTAAAATTAATCTTTTTTAGTCAAGATAAATCTTTTAATGGATTATTTTGCTTATTTTTTAAACATCATC---AAAAAAACATTTATCGCTTTTTTGGCATATTTATATTTTGTTTAATTCGGGCTTTTTTAAAAGCTCAAAACTTTAATCAAGTAGAATATATTCCCTCTCGTTATAATACAGATATTTTTTTATATCTTAGAAGAATTTCAATTTTTTTAGGAAGTGATACTCCATTAAATCATCAATATAATGGCATTAAAGCTATTGATATTTTGTATGATTCTCCTAAATTACTGAGTAGTTTTATCTATGCAATTTTTACCCAAGTATTCCATCATCCTGGTTTAGCGGGAACTATTTTAACTTCTCTAATTTTAAGTGCCATATACTTAAAATATATTTTGTTAATTATGCCATTTTGCGATCGCAATAAAATACTATGTCTAGCATTAATTAGTTTTATTTTGTTGCAACCAACTTTATCTTGGTTACAAGACCAGTTTTACCTTTCTAATTTACTATACATTTATTTATTAATTTACACAGTAGAAGATTTTTTTGTTTCTCAATTCACTCCTCCCAAAATATTTTTAAAATTTGCTTTAGCTTCTCTAGCTGTAGCAGGTTTTTATCCTTCTCAGTTACCTTTTTTGGCTTTGACAACTGTCATTTTAATTTTATTAACGGAACACAAAATATCCTTAAAAATAATTGATGCGCTCAAAATTTTAGTTATTACCACTATAACAATCTTACTTTTTATATCCCAATATACAAATACCACAGAAGTTAGTCAGCATTTTAATTTAACAGATGCAACACATGGAATTAATTTTGTTTATATTCCCTTTTGGTCTTTATTTAGTGTAGTACCTAAACCTGGTGGTTTTAAAATTGGTGCTGATTCGATATTTTTGTTAATAGCTTCTATCGCTTTATCACTAATAACTACAAAGTATTTAATTTCTAAAAAATTATTAATTAATCATCAATACTTATACCTTACGGCATTACTTTATCTTATTTATTCAATTTCTTTTGTAATTTTTCCTGGTTCTTACCGTCAAGGAAAGTTTTTTGTTAGCTATATTATTCCTCTAGCTCTTTTTTGCTTTCTAAAGGTACTTGCACAAACTAAGAGCAAGCAAATCAAGATAATCACAGCAAGTTTAGTTATTTTGGTAATTTATATTAGCTACAACTCTTTAACTCGTCAATATAAGTCTTATATTCCTCGAAGTATACAACCAATAATTGAAAAACTAAAAGATTCCCATCAGCCAATAGTTATTTACTACGATGATACAGAGCATAAATATTATTATCTCAGCTACCAATTAAGAGACAATCAATTATTTATGCATAATCATTGTCCCTCTTTAGCCGAATTAACAAAAGATACAGCACAAAAAAGGGCTATTGCAATATCTAAAAATTGTCGCAAAAATAGCGTATCTCTAATAAATAGTAATATTATACCAATTCTCGAAAATAATAAGAGACTTAATCTGTTGTTAGGCAGGAGGCAGGAGGCAGGAGGCAGGAGAAGTAACAATAGTTTTATACTTTTTTTCTAT---ATGAATTTTGATTCTGTAGAAAATCTTAGAGCAACTTTAAAACAAGGTTCTTCACAGTACAAAGTATTCAATTTATTATCAGATCAATCTTGGCACTGTCGGACTTGTGAAGGTAAGCAAGTGGCATCCGATCAGTATGCTGGTGGTGGCGGGATTCAAGGACTACAAAGAGGAAACAGAAAAAGACCTGGTTTAGTTATTGAGTCAGAAAACAGATTTTGCTCTAAATGTCAGCGAAAAACAAGACACGATTTATGGACTGGAGAAATTAAGGAAGCAAACGCTCCAGCAAATATCCCTGTAAAGCTTATAGAAAGGATATTAACCGTTTATTCATTTACAGATGTTATTGAACAGAGAATAAGGGAACGAGATCAACTGGTTATCGATCATCGCTTTCCTATGGAACGATGGGGAGGTGTCGAGCCTAAACATAACGTGGATATGCCTGAGAGTGAAATCAGGAGAAAGTTTCAGCTTCTTCAGAAAGATATGAATGGTAATCATAACCTTCTTAAATCTAGAAGTTGTGAGAGATGTATAAAGACTGATCGACGAGGAACACCATTAGGTATCAGATTTTGGTATATAGGTTCCGAAAACTGGGGAACAGGTATTCCTAAAATTTGTCCAAATGCAGAACAAGGATGCATTGGTTGTGGATGGTATGATTTTGAAACATGGCGTGATGCTCTCAATCAACAACTTGGTGCAAAG------------ATGTTAAAAGTAATGGATTTGCAGCTATCCTTGTTTCCCGACGATCAAAAAAAGCAAAGTGTAAAAAAGCAGAAAAAAGCCAAGTTAGGTCGTTATGAAAGAATTCAACGTGAACTAGCAACAGTAAAACGCGATCCTTACCAAGTTTTAGTTGACATTAATATTCCATCAAAACCGTTATATTCTTATAACTTTATCGATTTATTCTGTGGCGCAGGTGGTATTACACAAGGGTTAGTTCAAGCAGGTTTATACCCAGTAGCAAGTGCAGAAATTAGTCCAATTGCATCAGCAACACACCAAAAAAACTTTCCAGATTGTCACCATTTCTGCGGTGATATACATAAGTTTAAGACTCAAGAGTGGCTCTCTCAAATTGGTTTTCCATTGATTCATCTTGTTGTCGGCGGTCCACCGTGTCAAGGATTTTCTGTAGCAGGAAAACGCGATCCAAACGATCCTCGCAATCATTTATTTCAAGAATTTATTCGCATTGTTTCTGAAGTGCGTCCCTGGTATATCGTTATGGAAAATGTGCCAGGTATCTTAACGATGAAACAAGGAAAAATCAAGCAAACTATTATCGAAGCTTTTGAGAATATCGGTTACACAAATGTTTCTATTGCAATCCTAGAATCTGCTGCATATGGAGTTCCACAAATAAGACCAAGAGCTATTTTTATAGCTAATAGGTTTGGAATGCAAAATCCTTATCCGAATCCTCAATTAGTACCAGAGCAGTACAAACCGATTGAATCAGCGATTTCTGACCTGCCAGCTTACGAACCTATCCCAAGCATTAATCATCAATGGACTCGTCACTCACCTGCGTACATGGAACGGATAGCTAAAGTACCTCCAGGTGGTTCTTTGTATGAAACTTACGTTGATGCTTTCAAGCGACAGTATCCAGGCAAACCAAGTATGACAATTAAAGAAAATCATGGTGGTACTCATATCCACCCACATTTAAATCGGGTTATTTCAGCTCGCGAGATGGCTAGATTACAAACTTTTCCTGACTCTTTCATTTTTGAAGGATCAATGAAAAAAGCAATGTGGCAAATTGGAAACGCTGTGCCTCCACATTTAGCAGAGTGTATTGGGTACGCTCTCATTCCGTACCTTAATAGAATTGCTTTAGATATTCAAAGTGGTTTAGAAGCAGCGAATGTATCTAGTGAACTTATGTTATTCGCTAAAAAATTGCAATCTGTTAACGACAATTTAGTAAATTTAAGTGACGAAATTAACGAGTTAGAGCAACGCTTGGAACAGTTACGCGAAAAGAAAAAACAGTTAGAAAATTTTGCTCAACATCTGCAAAGTGCTGAAGCTGCTGCTGAATCCGCGCTCCAACAGTTAAATACAGCAGTGAAGATGGTTAGAGCAGTTGATAAAAATGAACTCGCTAGCTTTAAAGATGCTGTTGATAGTATTTTTGCTTTGAATATTGAGTATTTGGATGAAAGCGGTAAAAATGAGAAAAATGAGATTAGTGATAATGATGACCCTGTTCCAGTTGTAGATATTATTTTGGAAGAAGACAGTATTGCTTTAACTCCTGAAGAACTAGACAAGAAATTTTCTTTTGCTCAACTAAAACGCATAGCTGAAGCAATGGATATTAAGCCAACTGGGAGAAAGAAAATAGATATCGCCAGAGCAATTAGCGAGGAAGGAATGACTATAGAAGCGGTTCAAGAAATATTACCTTCGATGGACATCAAAGAACTTACAAAAAAAGTCCAAGAGTCGGCTAAAAAACGTACCCGCAAAGAAAATATACAATTGCTTAAAGATGCCAGAATTATTGACGAATCTGGTTACTATTGTCAAGATTTTTTTTCAGAAGAAACAGTAGCAAAAGATAAAGCAGAAGGTAAACCACTAATAATTGTGTTGATTTGCCTTCAGCAATTTTTATCAAAGAATATTCGTAGGTTGAACTTTAGAAAAACAGATTGTTTTTCATCATCTCAAGCTGCAATTTTAGTTTTTCTTATTTCTTTTTTTAGTACAAGTGGAGTAGTTTGGCGATTAGAACAGCAAAGACTGAGATTAGAACGTTCTAAAATTTCTGATCTTGCTGCGGATTATAGTAATAGTATTCAACAAAAAGTGGAGCGAACTTTATCTGTAACTTATGCACTAGCTGCATTAGTTCATCAATATCAAGGGGTAATTCCTAATTTCCCAAAAGTTGCTGAAGATTTGTTACCGTTATATCCAGGAGCTTATGCTTTAGCTTTATTTCCTGATGGATTAGAAGAAATTTTTGTTACTTTAGATAAAAAATCAATAGTTATCGAGGGCGATGAGTTAGAAAGTTTTAATCATTTAGCAAAATATCTAAACAGTAAAAACTCGCCCCAAAATAATGTTAGTGTATCTTTAAGTTTGATTGAGAAGTTTCCTGATGCAATAGGATATTTACCTGTTACCTTAAGTAAAAATAAAAGCAATTATAATTTTTGGGGTTTTACTACAGTTGCGATTAGTTTTCCTGAATTATTGCAAGATATTCATTTGGAAGAATTAGAAGAAAAAGGTTTTGCTTATCAGCTTCAGTGTAGTGACAATAAAACCAAGCAACAGCAAATAATCGCTACTTCGTCTACTTCAATAATGAATCAGCCCGTGGAGGAAAATTTTCAGACTTCTCAAGTTAATTGGACACTAAGCCTAACACCCATTACTGGTTGGTTTCAACCAATTTCCTTATCTTTAAAATTGTTATTAGGAATGTTTTTTAGCTTTCTACTAGCAACTTTAGTTAAATTATTTGTTGACTCTAAAGTCCATGCTTTTGAGTTAGAAAACCTTGCTTACTTTGACTCTTTAACAAGTTTACCTAACCGCCGTTTTTTAATATATCGTTTAGAACAAATAATTGCTCAAGCACAAAGAAATAACAAAAATGTAGCAATTTGTTATTTAGATTTAGATAATTTTAGTTTAATTAATACTCGCTTAGGTTCTAAAGCAGGAGACTATTTATTAGTTAGAATTGCTAAACGTTTACAAAAATTTCTGCGAGCTAATGATGTAATTGCTCGCATCGGAGGTGACAAATTTGTAATTGTGCTTCAAGATTTATCTTGTGTTGAAGAAGTAGATCTTATTTTGCAAAGAATTATCGAAGCTGTAACTTCTCCTATTACTTTTGATTCGGAAATCGTTTCTGTGTTTACCAGTATTGGGGTAACAATTTATCCTCAAGATAATAATAGTGTAGACACTTTATTACATAACGCTAATAACGCGATGTTATATACTAAACAACATAATAAGGGAAGTTATACATTATTTTTAAATTTAGATAGAGCAATTCTACAATCTTCTCCTAACCAAGTGATGTTAAAAAAACATCAATTACAGCAAAAATGTAAGCTGATATCCCAAAAATATCAGAATAACATTGCTTTTCGTTATTTGAGTATTGCGACCATATTTTTAATAGTCATTCAATTAATTATTAGTGGAATTGAAAATAAACGTATTTATCAACAAGAGTTAGATCATATTACTCATGTAGTAAAAAGTCACGCTAATTTTTTAAGTATAGTTTCTCGTGATGCGATGTTACGCGCTGATAAAAATACATTAAAAGACTTAGCTAATTCAGCCCAAACAGATACAGATATTGTTTATCTTTTATTTACTAATCCAAATCAACAAATTATTACTTATGGTATTCAAAATAATTATTTACAAAAAAATAAATTGTTTCAAAAATCTAATGTGAATTTGACAACACAAGACTTAATTAATCAAATTCAAGCAGATCAAAAAATTACAGAAATTAGTCAACCCATCAAATCGGGCGATCGCTTGCTAGGAGAGATCAAAATAGCTTATTCCATTGAATCTCTACAGCAAAGAATACCAATTTTAAGTTTTTTAGATTTAGCCTACGCTATTTTAGCAAGTCTATTATTTGCTACCTTAACTCTATTTATTTTTAATAAGCAAATTTTACATCCTTTAAAAACAATTAAAAGACTCGCTCAAGAATTTGCTAAAGGAAATCTAGAAACAAGAATTACGACGAGTAAAAAAGATGAAATTAGCGAATTAGGAGAGGCTTTAAATAGTATGGCTTCACAATTCCAATACACGCTAAGTAATTTGGAAAAAGTCATGGATGAAACATTAATTGCTGAAAAAGCAAAAAGTAAGTTTCTCAGCAAAATGAGTCATGAATTAAAAACACCTTTGAATGGAATTATTGGTTTTGCTCAACTTATGCAGAAAGAGTCAACAAGTACTGTTGAGCAGTTAGAAAATTTAAATATTATTGAAAAAAATGCTTTACATCTTTTAGATTTAATTAATGATGTTCTGGAAATTACCAAAATCGAATCAGGAAAATCAAGTTTAAATATTACGAATTTTAATTTATCCCATTTGCTATCATCTTTGGAACAAATGTTTACTTTTAAAGCTCAAGAAAAAAACCTATCTTTAATCTTTAAAATTGAACAATCTGTTCCCAATTATATTAAAAGCGATCGCGATAAATTACGTCAAATTATTGCCAACTTATTAGATAACAGTATTAAATACACAGATCAAGGTCAAGTTACACTAACAGTCAAAAAAAGAAATGACGAAACTAATACAACCTGCCATAGCTTATATTTTAAAATTACTGATACTGGAAAGGGTATTTCTCCAGAAGAAATAGATAACCTATTTATTGCATTTTCTCAAACGGAAAGTAAAGGTAAAACTCTTGCAGGAATGGGACTTGGTTTACCTATGAGTAAACAATTAGTTGAATTGATTGGCGGGGATATATCTATTAAATCTCAAGTTAATCAAGGAACAACAATTCGCTTTTCTCTTCCCATTACAGAAGTTGATGTTACTGATTTAAATTTATCTTCATTTGATAGTTGGGAAACTAA------TTATACTGAATCCATTGATTCACAGTTTTTTAATGATCGTACTTCAAGTTACGACTTAACTAAGAAAAAATTAGCTATTATGCCTTCAGAATGGCTCTCAGAATTACAAGAAGCCACGATCAAAGTAGATAACGATTTAATATTTTCTGTCTTAGAAAGAATTCCCAACCAAGACGAAGAATTAAAACAAGCTTTAATGGATTTAATTGACAATTTTCGCTACGACTCAATTTTAGAGTTAACTGATGATGCTTTAAGTCAAAAACAAATGTTAGTATCAATCTGTATCATTACCTATAATCGTCCCAAAGGATTACAAAGATTACTCGAAGGTATCAATAAGCTTACTTTTCAGCAAATAGCCACCCCGAAAATTGAAGTTATTGTAGTAGATAATGATACGCAGAGAGTTGCACAAAAAGTTTGTACTGCAATACAAAATGATTTTCAGTGGACTCTAAAAACAGATGTTGAGTCAAGACGAGGTATTTCTTATGCCAGAAATAAGTCGATATCTTTAGCCTCGCCAAATACTGATTTTATTGCCATAGTTGACGATGACGAAGTGCCAAGAGCTAATTGGCTAGAAGAATTGTTATTAGTACAAAAAGAATATAGTAGCGATATTGTTGCAGGTCGAGTAGTTTCTCGTCTTCCTGAAAATATTCCCCATTGGATTATTCAAGGTAATTTTTTTAAACAAAAAAGCCGTCCTACGGGACAATTAAGGCACGTTGCTTATACTAATAATGTGTTAATTAGAGGAAAAATTATCAGAAAATTAGATCGCATCTTCGATCATCGTTTCGCTTTAACTGGTGGAGAAGATAGCGAATTGTTTTTAAGATTAAATGCCATGAATTATAAAATAGTTTGGGCAAATAAAGCTGTAGTAGAAGAATGGGTATCTCCAAATAGAACAAATTTAGCCTGGATTTTAAAGCGGGGATATCGTTCTTGGTCAACTTATAGTTTATTAGAAAAAGAATTGCAACCATCTTTAAAAGTTCAACTAATAAGAATGCTTAAAGGAATTAGTTTAATTTTAATTGGGCTATTTAAATTATTTCCTGCCTTAGTTATAGGAGAACATGAAATAGCCAAAGCATTATTATCAATTTATCGTGGTTTAGGCACGATCGCTGGTTTGTTGGGAATTAATAATTATCAAATCTATAAAAACTCTTTCAAAATAACTGAAATGCCATCTCAAAATTGGAACGCAGAACAATATCAGCAAGAAGCAGACTTTGTTTCTCAATTAGCTAATTCAGTTTTACAATTGTTAGCACCCCAATCAGGGGAAAAAATTCTTGACTTGGGTTGTGGTGACGGAGAATTAACCTTACAAATTCAAAATTATAATTGTAATGTTTACGGGGTTGATTCGAGCGTAAACATGATTAAATTAGCTCAAGAAAAAGAATTAAATGTCAAAGTTTTAGCAGCAGAAAATTTAAACTATCAACAAGAATTTGATGCTGTTTTTTCTAACGCTGTTTTACACTGGATTTCTGATATTAATCATGTAGTTAATAAAGTTTATCTTGCTTTAAAACCAGACGGTAGATTTATTGGGGAATTTGGGGGACAAGGCAATATTCAATCTTTAGTTAATGCAATGTCTACAACTTTTAAAGAATTTCCCGCTTTTGGTGAATTTCGCAATCCTTGGTATTTTCCCTCCGTAGAAGAATTTGAGCAAGTACTAAAAAACGCAGGTTTCACTGTTGATTACTTAGAGTTAATTTCTCGTCCAACACCTCTTAAAAGTGGAATTGAATCTTGGTTAGAAATTTTTGCTGATGGTATTACCAGCCATTTAACTCTTGAAGCAAAAAAAGAATTTATAGCAGAAGTGGTTAAACAATTAAAACCCATAATTTATTCTCAAACTGAAGGTTGGATTGCTGATTATGTCAGGATTAGGTTTAAAGCAAGTAAGAACTATTCTAAAAAGATGACTATTATTGCGATCGATTTTGGGACGAGTAATACGTTAATCGGTATTTTAGAAGCCGATACTAACCAAGAAACAACTTTTAGATTTCCTGCAATATCTCGCTTGTTTAATTATAGAGATCGCAATAAAGATACTAAAACCATTCCTGTAATTCCTTCTCTAGTATTTGTTAAAGAAGCAGAAGAATTAATTTTAGGAGAAAAGGTGAGATCGCAGCGTTTGGGATTGTCTCAACCTCAAAGATTATTTAAAGGATTTAAACGAGATTTAGCAGCAGATTTTCAACCGCCAGCACGACAATTAGATGGGGTCAATTATACCTCGGAATTAGTTTCGGAATTATTTCTCAAACAAATTTGGCAAGAACTACAACGGCAAAATATTAAACCAGATCGAGTAATTTTTACCGTACCTGTAGGAGCATTTGAAAGATATTTAGATTGGTTTCGCGGTGTGGTTAAGGGTTTGGGAATTGAAAGTGTTCAGTTAATAGATGAATCTACGGCTGCTGCTTTGGGTTATGCCGTCAAACATCCTAATTCTTTAGTATTAGTAATAGATTTTGGAGGAGGAACTTTAGATTTAAGTTTAGTTCGCACTAATTGGAATAACAGTGAAGCACAAACAATTTTAAAAGCAGAAGTTTTGGCTAAATCCGATGCTTATATTGGGGGTGAAGATATCGATCTTTGGATTATTGAAAATTATTTAAGAAGTCAAGGTTATTCTAGAAAAGCAGTAGGAGAAATTGGTTGGCAAAATTTATTAGAAATTGCCGAAAAATTAAAGATTCGTTTATCAGCAGAACAGGAAGCTAAAGAAAGTTGGTTCGATGACGAGACTTTTATGTCTTATGAATTGTACTTAACTCGAGAAAAGTTAGCAGAAATTTTAGAACAACAGCAGTTATTAGAACAGTTACGCAATACTTTAGATGAAATAGTTGCGATCGCCTTAAGAAAAGGAATTAGTAAGAGCGATATCGAACAGGTGTTGTTAGTAGGCGGTAGTTGTTTGATTCCTGCGGTGCAAAATTTAATTATCTCCTATTTCGGTCAGAAGAAAGTAAAATTAGATAAACCCTTTGAAGCAGTCTGTCATGGTGCGTTAGCTTTAAGTCAAATCGGCGAAATAGAAGACTATCTCCGCCACAGTTACGCTATTCGACTTTGGGAACCCCAGAGTAAAAGTTATACTTACGTTAATATTTTTGATCGCGGTTTATCATATCCCTGCGCTACAGATAAACCTCTAACCTTACAAGTAGCTACCGATGGACAAACTGAAATTCGTCTCGATATTGGGGAAGTAGCTGAAGTATCTCAAGCTGAAGTGAGTTTTGATGAGAAGGGAAGAATGACAAGTGGAGAACTACAGCAGCAAAAACAATACAGTTCGCTGATGAGCGACCGCAATTCTGTGTGTCTGGCACATCTCGCTCCTCCTGGTGAAATAGGAATAGATCGTATTGTAGTTGATTTTGCCGTCGATGAAAATCGGGTACTTTTAGCAACGGTAAAGGATTTATTGACAGGAAAGATGTTAGTAGAAAGAGGTGCGATCGCAAAATTAAAA---ATGAATGATGAAAGAAAACCTACAGAATACGATTTGGTACTGGGAGGCAATAATCCTCCTCCTGTAGATGGTTTAGTATTGGGTGGTATTGATGGTTTAAAACTGCAATTTAGTAATGCTATTTCTGAAGAAAAGAAAATTGCTATTTTGAAAAATGCTATTAATTATGGTGAAGCTAGAGAGGATTGGTTATTCGATCTCGTCGCTACGGAAAAGAATAAAATTCAATGGCTTGCTGCTGTTTTGCTTTCTAATACTAAAAATGAGGTTTACAAGCAATTATTATTAGAATATTTTGCTGAGTTTATTCCTAATAATATAGAAAGTTGGAATGAATACAAGCAAGTGTTACCAGATTTTGAAATTAACTTATCGCGGATTAATCTTAGCGGAACTAAATTATACGGAATAGATTTAAGTCGAGTTAATTTAGATGAAGCCGATCTAAGCAATATTGATTTGAGTATAGTAAGTCTCAACGATATAAACAGAGTAAATTTAAGTCTAGCATCATTGAAAAACGCTAATTTAAAAAAAGCATATTTTTACGAGTCCAATTTATTTCAAACCGATTTAAGTGAAGCAAATTTAGAGGAAGCATATATTATCGATGCCAAATTAAAACAATCAAATTTAGAAAATGCTAATTTAACTAAAGCAGTATTTTATGGAGCAGAATTAGATGAAGCTAATTTAAGTAATGCTATTTTTGTGAATACCGATTTTCGAGATCGTGCTTGCATTCAAAATATGCTTATCGATAGTAGCTATAATTTTTCTAATACATCATTCTCAGAGACAATTTTTAAAAATGTAACTTTTAAAAATGTAAATCTTCAAAGTATTGATTTTTCAGGTTCATTGTTTGAAAACACTATTTTCAATCGCTGTAATTTAATAGGTGCTGATTTT------CGTATTGATTGTATCGCTAATTTAATTTTCCAAGAATCTGATTTAGAAAACATTGATTTTATGTTGTCCGATCTTAAAGGAGTTAAATTTGATCGCGTTAATTTAAAAGGTGCGGATTTTAGAAGGTCTGATTTAACGGGAGTAGATTTTACCGGTTTAGATGTTAGTGGTGCAAATTTTACTCGCTGTACTTTTGGTAATAATAATCTCGATAAAGCCAATACTGAAGGTGCAAAGTTTAGTGGTATTGATAGTCCTCGATTTCCTCCTAATGGTTTGGAAGCGGAAAAAATAACAGGAGCGTTATTTGACGATCGACATTATTATGAACCAGGATATGAGATGAATGATCTGTTTTTAGCTTTATTGCTGTTCTTGTTTTTTTTGACTATTTTTATCAAAATTTTTGGTCATTCTGCTAAAGAAGATATTATTAAAGTTAAAGATAAAGAGATAGCCGAATTAAAACAACAATGTGCTAGATTAAGAACGGATTTAGTAGAGCGATCGCAACAAACTACTGAAGATTTAAAACAAGATTTTTTCACTAAACTACAAACTCTTTTAGCTAACTATCCTACAGCGATTAAAATGGCAAAACAAAAGCCAGATTTACCTGCCAAAAATTTAGTGGCGTTGTTTACTCCTTTGGATAATTTATTATTAGATTGGGGTTACGAACCTATCGGCGAACCTTGGGAAAAAGTAATCTATAATCCTCAGTTACATCAAGCAGATTTAGAAGATATTCAACCAGGGGATACTGTTTATATTCGCTTTATTGGTTATAAAAATAAAGATATTATCCTTTGTCCTGCTAAAGTGAGTCGAAATCTTCCGCCTATTTTA------ATGGCTGAATATCAAAAAATCGAATACCGTATTGGTAAAGATGGCAAAATCACCGAAACAGTAATTAATGCTTCAGGAAAAAGTTGTACCCAAACCACCGCACCACTAGAAGATGCTTTGGGCGAAATTGAATCGCAAGAATTGTTACCTGAATATTACCAAGGCGACGAAAATTTAACTGATTCGGAAACTCAATATTTAGATATTAAAGAATCAATGAAAAAAACTCCTCTTGCTTGGAAGCAATTAATCAAAGAAAAAACTCGATTAGCGATCGCCATTGGTGGTATTGCTTTTGCGGATGTCTTAATGTTTTTTCAGTTAGGAATGCTGAATGCTTTATACGACTCAGCGACAAATCCCCATCGTCAATTACAAGGGGACTTAGTGTTAGTTAATCGTCAGGTCAAAACTTTAATCGATTTGAGTAGTTTTCCGCGCACTAGGTTACAACAAACTCTTGCTTATGATGGGGTTGCAGCAGTTAATCCTGTTTACGTTGGTTTTGCTAATTGGCGTAACCCAAATACTCACTTAGAAAAAAGTATTTTGGTGTTTGGTTTCGATCCTTTTCATCCTGCTTTCGATCTATCAGATGCAGAAGGGAATTTAGAGCAAATATCCATGTTAAATCGAGCTTTATTTGATCGCGCATCTCGTCCCGAATATGGTGCAATAGCTGATTTGTGGGAAACTCAAGAAACATTAGCAGCACAGGTAAGCGATCATGTTGTAGAAACAGTAGGCTTATTTAAGATGGGTGCTTCTTTTGGTGCAGACGGTAATTTAATCGTTAGCGATTCGACTTTCTTTAATTTAATGAGCGATCGCAATCCAAGTCAAGTAGATATTGGCTTAATCGATCTTACTCCTGATGCGGATATAGCAGAGTTACAAAAACAATTAAAAGCGGGATTAGCTAATGATATAGAAGTTTTTACTGTAGCTGAATTTGTCCAGTTAGAAATTGATTATTGGGCAAATCAAGGGACTGGTTTTATTTTTAATTTGGGTGTAATTGTGGGTTTTCTTGTTGGCATTATTATTGTTTACCAGATTCTTTATGCCAATGTTTCAGAGCATTTACCAGAATACGCTACTCTCAAAGCGATGGGATACAGCGATCGCTATTTGTTAATAATGCTCATGCAAGAAGCTCTTATTTTAGCAATATTAGGTTTTTTTCCTGGGTTCTTTGTTTCTTTGGGACTTTATCAAGTTACTTACGCTGCTACTTTATTACAAACCTCTATGAAATTTAGCCGTGCGATTGTAGTACTTTTATTAACAATTTTAATGTGTTCTGTCTCAGGAGTAATTGCTATGCATAAACTACAAGCTGCTGACCCTGCGGATATATTT---------------------------------------------------------------------------------------------------------------------------------------------------------------------------------------------------------------------------------------------------------------------------------------------------------------------------------------------------ATGCGTCATAAATCGAGTTTTTGGGGAGATACTTCATATATATTGTGGGAAGAAGCACGCAGACTATCAAAAGCAAAAGTAGGCTCTTATTTATATCTATTTGGTACTTTACCAGAAACCCAGCTTGAAGCTATTTTTTCTCTAAAAAACCAAAAACTATGCTTGCATTATTCATTTTATTCCCCTCCTATTACCTCTAAAACAATTATTACTAGATACTACCTTAATAACCAAGAAAATCTTATTTTTCTAACTCTTTTCGATAAGGCTGAAGAAATGCACGAGTTAGAACTGAAAGATTTATCAGAACATGAAGTTCAAGGCGCAGAATATTGGATGGTTATGTCTCATTCTTCCAACAATCAATCTAACGGGAAACATCCCGCGAATCATGATACTACTATCATTGGAAAACGCTATCAGATAATTCGAGAAATTAGTGTTCCCTCAAGTGATTGTCTCAATGATTTTTTAGACTGGAAAACTTATCTAGCTCAAGATACTGGTATTATTGGAACTCCTTTTTGTGTAGTTAAAGAAATTCGACTAACTGAAGATGAGGAAATTAATGCCAATTTAAATAGAAGTAAATGGGACGAATTAGTAGCAATTCAGCAAAAGTTAGGTAAATATCCAGAAATACCTCGCATACTCGCTTACTTTATTGAAAAATCTTATTTGTATATTATTCGTGAATATTTAGAGGGAGAAACTTTAGCGCAGCAATTAAGTGAGCGTGTTTTGACGCAAACAGAAGCTTTAAAATTATTTTTAGATATTTTAGATGTTTTAGCTTTTATTCATAGCAATAATTTAATTCAAGGGAATATTCAGCCAAAAAATATTGTTCAGTTAAAAAGTAACGGTAAGTATACGCTAATTGATTTTGACAATATTCAACAAGTTACTTTAGATGAAGAACATTTAGTCGAAAATAAAATTGATACTTTGGTTATTAATACTAATAGCTTTTTTGCTCCAGAACAAAGTGCAGAACAAGCTATTATTAGTAGTGATTTTTATAGTTTAGGTAAAACTTTAATTTATAGCTTAACTAAAAGTCTTTCTCCTCAGTGGCAACAAGAATTAAAAAATCAATCAATCTTAAGATTATTAGAGCCAGAATTAAAATATATTCTTGATAAAACAATTGTGCCTAACGTACAACAAAGATATCACTCAACCAGAGAAATCATTGAAGACCTGTCGCAAATTGAAGATGTTTCCACTATTTTTAATTATCAGGCTGTGAACTCATCTAATTATACTTTACCTCCAACTAGCATCGATCAACATAATTTTCAAAACCCTTTACTGAAAACTACTTTAACTTCAGAAAAAAAACCAATTAAGTTGTTGCCAATTTTTTGGAGCATAATTGGGTTATTTGCTGCTTTGGTAGTTGCTGAATTAGTTAATCCTATGGTTCGCCCTTTTTACCAGTCCTACAGAGGCGAACAAGTCTTAATAGAAGAACCTGAAATTGCTTTAAATAGATTCCAAAAAGCGATTGAGCTTAATAGTAAATATACTAAAGCTTGGCTAGGTCGAGGAGACGCTTTATTTAATTTAGAACGTTATCGCTCTGCTCTTTTGGCTTATGATAAAGCAACAGAATTAGAGCCGAAAAATGCCGAAGCATGGAAAGGAAGAGGAGACGCTTTATTTCGCTTAGAACGCTTTGAAGCTGCTTTGACAGCTTACAGCAAATCATTACAAATTCAACCAGATAATGCAGAACAATTAAATCGTAAAGGTCGCGCATTATATAAATTAGAGCGTTTAAAATCAGCTTTAGTTGCTCAAGAAGCAGCTTTAGAAATAAAACCAAACTATTCTCAAGCATTAAGCGATCGCGGAATTGTTTTAATTGGTTTAGGTCAATACGAAGAAGCTTTAAAAAGTTTTGAAGATGCTCAGGCAATAGAACCTTTAAATCCTGAATTTTGGCAAAATAAGGCTTTAGCTTGGCAATATTTGGGTCGTAATCAAGAAGCGTTTCGTTTATATCAAGAAGCTTTAGAAGCCTATAACAATAAGCTGGAAAAAGACCCGAAAAATGTGACTGCGTTAATTGATAAAGGAAATGTTTTAACCAAGCTACAACAGCATTCAGAAGCCATTAAAGCTTACAATCGCGCCATTGCCATTAATCCTAATTCACATTTAGCTTTACTCAATAAAGGTAATGCTTTCTTTGCTTTAGGTAAATATGACGAAGCTCTCAAAACTTTTGATCGCGCTTTAAAAATTGCTCCAGAATCTTATCTGACATGGCATAATCGTGGCTCACTCTTGCGTGATGGTCAACGAAATTACCCAGAAGCGATCGCTTCTTATAAGAAAGCAACAGAACTTAATCCTAGTTTTTATCACGCTTGGCGCGATATGGGTTTGGCTCAAAGTCAAAGCGGACAGCAATATTTAGCCTTAAAATCCTTTCAAACTGCTTTAGAGATTAAACCAGAAGACTATCAATCTTGGGTTGGTCGTGGAATTGCTTTCTCTTCTCTGGGTAAAATTGAAGAAGCGATCGCAGCTTTTGACCACGCAGGAAAGCTAAAACCAAACGATCCTTTTGTCTGGATTAACAAAGGTTATGCACTAGAAGACGCGGGACGTTATAGCGAGTCTTGTGATGCTTACGAAAAAGTGGTTGAAATTAACCCTACCCTATCTCCTGCTATTGAAGCGATAGAAAGATTAAATTGTCAAAGAATGTCTCATAAAACAAACGAAATAAATTATTCAGCAGGAAAAAATGATTTTAAAAATCCTGGATATGAAGATCAAATGATTGATTGGCTTTTATCAGATTATCAAGATGAGACTCAACTTTTACAGCCTCAAGATATACAAAACCGTTTAATGTTAATTGATAATAAAGTTTTACTTAATGAGGAAAATCTTTTTTTAATTAAAAGTATTCTCAAAATGTTTAGAAAACAACTAAAGATTGATTTTTTACAAGAGCAGAAATTGACAATAATTATGCTTAATTTTGTAGAACAAGCCCAAAAAGAACAAATAGAAAAAATTAGCAATCCTCACGCGATCGCAGGAAAAGTTATTTTATGGACTAAGGGTAATGCTACTATTGCCAATACAATTTTTAGAACTCTTTTACACAGTGATACTCTAATTCAAAGTAATTATTTAGAAAATTTAACCGTTTGGTTGAATTCTGAAGAAAAAGATTTATCTCAATTATTAACTAAAGAAAAACTAGAATTAGCACTACAACAATTTCATCCAGATTTAACCACGATAGAAAACAAGTTTTTAGTTCGTAGCTTAGTTTTTAATTTGCGGAGTATGGTTTGGACAAAAGAAGAACAGGAATTAATTGCTATTTTAGATCGTTTTGTTGAAAATTGTTCAGATTCAGAAAAGCTTAAAAATATTAATTATCATCGCTTAATTAGGCAAATATTAGCTAAAACTAAAGGAGATATTAAGGCGACCCAAGCTTATTGTCAGCAAGTATTAAATTCATCTAGAAATTTATCTCAAAATCAGGAAATCAATTTAGAGGATTTGATAGATGAAAATTTTGCAGCAGAAAATTACTTAACAAGAAACAATATAGAACACCAAAAAGAAGTAAAAAACTTTAATGCTAGCCAGCAAGATTTGAGAGACTATCAAGTCTTTACAACATCAAAATTTAAATCTTTCTGGACAGTTTTCTTTCTCTTAGTTTCTTTTGTGGCAATTTTTTTTACAGCTAAAAAATCGCCTAATATTGCCTCTTCTAATACTTATTCCAATATCGCTATTTTTTGTCCAACCAAACTTATTGAAACTGCACAAACAGGAATTAAAAATCGTGATGAAGCACTTTTAATTAAAGCTATAGCCGATTTTAAAGACTTAAAACAACAACAAGGAAATTTATTAGGTTTAGAATGCGAACAAGTTTTCTGGGAAACTCAATTTATATACGCGATCGATTTTTTAGCCTCTCAAGGTCAAAGAAAAAAAGCAGTCAAAAACTTATGTGAAATATCAACTAAATATTTTCAAAATACAGAAGTAATTCCTTGGTTTACAAGATGGTCTAATACCAACCCGAACTTTAGCCAATGGTTGACGCAGTATAAAGCGAATAATAGTTGTCCCGTGGCTCGATATTTAGAAATGATTAGAGGAGATATTTACCAAGCAGACTTAGACCCCACTAAAGACTCGGAGCAAGCAGGTTTTCGTCCAGTAGTAATTGTTAGTCGCAATTCTATTAATTTGAGTTCTCCTGTCGTAATTGTTGTACCAATTACGACGTATACTCTTAAGAAAAAAATTTATCCTAGTCATTGTTTAATTAAAGCTTCCCTAGAAAATGGATTAGCCAGGGATAGCATTGTTAAATGCGAACAAATTAGAGCGATTACTAAATCTCGTTTGTCACGCAAATGGGGAAGCTTAGAATCGAATTATTTGATGCAAATAGACGCTGCTTTAAAAATAACTTTGTCGCTGGACATGGAATTACGTTTTTTAGGACAACTTTACTCTACACTTGGCGACCGTATTGAAACAGAAGCAAGTGAACAAACTGGTCATTTCCTCGGACAAAAATATCAGCTTCGCCGTCCTATCACTACTATTAAACAACAATTGGGTTTGAGAAAGTATCGCGGTGTTACCTATGGTGAT---ATGACACAAATTTTTCATTTACCCGAAGATATTCGGCAAGAGTTTTCTGTTGATGATTCTGGAAAAGCTTACGCTTCTCAATCTGCTATAGCTAGATTATGCGAGGTCAGTAGACAAGCAATTAACCAGCTTTTAGAAAGAATCATGTCAAGCAAATCTCTTTCAGAATCGCTACAACCTTTTGCTGGTCAAGATTACACTGTGTCAACCAAAATCCCTGATGTAGTAGTTGCTGCAATTATTAACCATTACGCGATGTACGCCAGAAGCACAACTGAACAAGCTAAAAAAGTATGTCTTTGTTTTCAGGCTATAGGTATTCGCAGTTGGATACAAGAAGAATTGGGATGGAAGCAAGAACAAAAATCTAATTTATCTATGGAAGATATGCTTTTGTTAGCCGATATTGGCGCAAAATCAGCCCTAAACGCTGGAGTAGACAGCGACATAGTAGAACAACTAAAACTAGAAAGCTTGATGGAGATGTATCCAGAAAGTAAACCACTGCTTAAGCCTCAAAAGGATGCTATAGCAGCAAATAATCCGATCTTTGAAATGCCGATGACTCCAACTGATATCGGTCGTGAGTTGGCTCTAGAATTGGGAGTTGAGAGTATTTCAGCAAAGGCGGTTAATCGTAAACTGCTACATCTTGGCTATCAACAATCAATTACTCGCACTAACAGCAAAGGAAAAGAAGTACACGACTATTATCAAGCGACAGAAAAAGGAAAAGCTTATTCTCAGCTACAAATGACGGCATTTGTAGATGGAGAAGGCAAAAGTACTAAAGCCCAACTCCGTTGGTTTAAGTCTATCGTGTCAATCCTAGTGCGTAACTGGGGGGAAGAGATGGTCAAGACTAAAGCCAATCAAAAGATTAATATTGATAAGCTCCAAATTACCTTTGATAAGTTAGAGCAGTTAAAGGAAAAACCAAAATCAGAACTGACTTTACGAGAAAGTATTTATTTCTTAAGGGATAAGCTCCATAGTGCTTTGAAGAAAGGTTATAGTTATGAGGATTTGTCGGAGATTTTAGAGGAACAAGATATATTAATTAGTGCTTCTACTCTCAAGCAATATTTGACAGAGATTAGTAAAGAGTCAGCGTCTCGAAAAAAAAGAAATAAGTCAGTTAAAAGTAATAAAAGTAATTCATTTGACAAGCTCGATAAAACTTTATCTCAGGCAGAATTAGATAAAGGTTCG---TTAGAAGATACGACTTTATCTGATAAGAAGTTAGATGAAGATAATAAAGAAGTTCAATCCGATAATGGCGAGGGAGAAGTTGCTATTAATTCAAAGAAGGATTCGGCATCTAATTCCGAGCAACTTTCAGCTATTAGTAGGGAAAAAGGAGAAGCAAATA---AAGGTTCTTCTCTTGGTCGAAAGTTAACTAAGAGTCAAACTAAAGTCTTATCAAAAAATAATCGAGATTTGTCTGAAGATTTCAATCAATACGTGCTGAAACGAAGCAAAAATGACTCTTTAACATTACTTTTATTAGGAATTTACTTACCATTACAAGTATTTATTATATTACTACTAGCAGTAAAATCTCATGAGGGTGCATTAAGTTGGGAATTGCCTATTTTATTATCAATTCACAACCAAACAGGAGAAACATTAAATCAAGTAGCAGAAATACTAACTAGGTTAGGTAGCTTTAAAACAACAACTCCTTTAATAGTAGGAATGTCTTTAAGTTTTTTATGGTTAAAACGATGGTATTTTTCTTTATATACGATAATTACTTTTTTAGGCGCGATCGCAATTAGTTATACAGGAAAAATAATTATACATAGAGCTAGACCTCATTTGTGGGAATTATTTTATCAAATAGGCTCTGATTATTCTTTTCCTAGTGGTCATGCTATGTCTAGTATGTCTTTTTTTCTTGTGTTAACAATTTTAACCTGGAACACTGCTTGGCGATGGCTAGTTATTACTATTGGTAGCCTATTTGTGATTGGCATTGCTTGGACACGCCTTTATTTGGGGGTACATTATCCTAGTGATATTGTCGGAGGCTGGATGATTTCGCTAGCTTGGGTAACGACAGTTGTTTTTACTATTAAGCTCTTTGATCGTCACCCCGTCAGT---------------------------------------------------------ATGTGGCTCGAATATGGGGTTAATCCTCATGGAGAATTAGTCAGAATTGATGAAGTATCTTCAGGTTTAACCAATTTAGTTTGTCCCTTTTGTGATTCTCTGCTGACTGCTAAGAAGGGTAAAATCAAGCAACATCACTTCGCCCACAGTGGAGAAACCTGTCTTAAGGTCAGAAAAGGTCAAATTCCATCACTGCCACTGTACGACAGTTTTCACCTACAACTATCTGGTAAACATTTTCAACTACTCAAAGACTTGTGGAGGGAATACGGCAATACGAACTATGCAATTATTACCGTTCCTTTTGAACTAGAGATGAAAAAGCTCTTTGATTGGACACCACAAGGATATTACTTTACAGACTTGGGCAAGATTCCTGTTGGTGGTCTATCATTATCTAGATTCAATGCCGTTCAAGAACCCTTAATACTGGCGGAACTGGATAGATTGGTACGGGCGATTGGTATTGCTGAGGGGATAGATGAGATGAGGTTGTCAGAGAAATTAGCCGATTTGAAGATATATCGCCTACAATTACAAAGAATTTTGCGCTTTAATCTCTATTTTCTCCAAATTAAAGTAGACGGCAAGCTCGTTAATAAGATTGGCGTTACGAGTAGGAGTATTAGCGAGCGCGTCCTTGAAATAGAAAAGGACTTACAAAAACATTATTCGAGTATCGAGATTGAAGTACTCGGAACGTGGCAACATCGGGGAAATGTAGAGCTTTATTTCAAACACCGCTACAAGCAATTTAATTACCGTATTGGCAAACTAACCGAATATTATCAGTTTGATAATGTCGAATCTGTTTTAGCAGACCTAGTATCTATGGGGCAAAAGGTTTTAAAAGATGAAGAATTAGAGATTTTA---------------------------------------------------------ATGACTTATACAACAGCAAAACTAACCGTTCATCCTGCATCGAATCATTCAGTTTCAATACCATCATTTCAATTACCCACCAATTGTCACAATTGTCCCTACTTTAATAATTTTAAAGATAATAGAGGTAGAGGCTGGTGCAATCAACAAAATCGCCATTCCTTTACTCATCATGTTTTCACTCCTGATTGTGAGTTAAATCTCTTAAGTGATGAAGACTTAAATTGTTATTTTGAG---CAAGGCGATAAAGTTAAAATCATTTCTGCCGATCTAGATCATTCCCAGTGGGCTACCTATATCGTCATTAGCAAGAGATATCATCCAGACTCCAACGAA------------------------GCCGATTGGGAATATTTTCTATCTTCTCCTTCTCAACCCACTACTGGCTTATTTTGGGTAGCTGAGAATCATATCTGCGACTATTCCACATCTCATGCCGTTAATCCAGAAGGGGAATTTATGACAATTAACTGGAGTGAGAGAGAACAAACTCTAAAAGAATTTTTAGAAGATGATTTACCGTTTTTAATACAATCTCACTATGAAGAAACAATTATTTTTATAAAACAAAAATTACAAGAAATTGATATCTCTTTTGATTTGATTATTGACCAATACCCCAATTTTTTGGAAAAAATTAGATATCATTTGTACTTTTTTTTTGCTCATCAAATGAGCGAAATGGAATTAAGCAATAGTAGCGACTTTTACAGTCAATATTGCCTAATCGCCGATATTTATCGCAATCAATATATTTATTCTTTTGTCCAAAAGCAAATTCAAGATCAAAAAGTTCAACAGATAATTAAC---------------------------------ATGAGAAATCGTGTTATAGCATTGATTATTACCTTTTTTGCTGGAGCATTTGGGATACATAAATTTTATTTAGGTAAAAACTTTGCAGGAATTATGTATTTTCTCTTTAGCTGGACACTGATTCCTGCCTTGATGTCTTTTTTTGATTTTCTCGGTTTAGCTTTTATGTCTGATGAAGCTTTTGATGCTCAATTTAACGGCATAGCCACAACCCCTAAAGCCTTAAAAGTCACCCCCGTATTTCCCGCAAAAAATCGTCGAGAATCTTCTAGAGAAATTGCTGCCACTTTAGGAGAATTAAAAAAATTGTATGATAATGGCATCATTACCGCAGAAGAATATGAAAGTAAACGCAGAAAACTTTTAGATTCTCTG---------------------------------------------------------------------------------------------------------------------------------------------------------------------------------------------------------------ATTTTCAATAAAAAAATTGTTCAAGAAATGCCTAATTTGATTCTGGAATTTTTACTCTTTTATCGTCCAGATTGTAACATCGCCGAATTAATTTTGCATTCAAATAGCGAATATCTGGCTCATTGTCTCTTTAAATCTGTTGAACAATTAAAATCTCTTTTACATAAACTTTTGAATAAAATAGTTTAC------------------------------------------------------ATGTTGACTTTAAATAATGAACCTTGGGTACCTGCTATCGATCTCCAAGAAACAGAAAAAGAACTGATTGTAAAAGCTCAAATACCAGGTGTAAGAACAGAAGAACTGAAAATAAGAGTTGAAGAAAATACTTTAACCATCGTAGGCGAACATCAAGAAAAACAATGTGCGGTTGATGATTTTATTTGTCAAGAATTACATCACGGAATGTTTAGCCGTGTAATCGATTTACCAACATCTATAGATCAAAAGCAAGCAATAGCAGAGCTAATAGACGGAATTTTAACTATAACTTTGCCAAAAAAAAGAGCCGATCTTTTA---------------------------------------------------------------------------------------------------------------------------------------------------------ATGCCTAATACAATGTCTGTCAAAAATATCTTGACTAAACTTTTGAGAGAACACGATATTACTCCTTACGCCTTTTGGAAAGCTCTCGATATTGGTCAAAATACTGCTTATCGTCTATGTAATGATCCTGACAGCATTCCTAGTAAAAAAATTATGGATAAAATTCATGAAATTTACCATTGGCTTCCTGGGGATTATTTGGTCAGCGATCTCGATTGGACTCTTTGGCTTAATTCTCTATCTTCAACCGAACGCCAAGAAATTTTAGATGTTGCTACTTCTTATTCTCGTAAAACTGCTGATGGCAGAATTAAAAAAAATTTTTCCTCTCAACTTATCTCATTTTCTGATTTAGTTGCTATGTCAATTTATGTAGGTAACTTAGCTTACGAAATTAATCAAGAAGACCTCAACGAAGTCTTTGCCGAGTATGGTACTGTAAAAAGAGTTCATATTCCTACAGACCGCGAAACAGGTCGCGCTAGAGGATTTGCCTTTGTAGAAATGGAATCAGAGGCTCATGAAGATAAAGCAATTGAAGCTTTAGATGGCGCAGAATGGATGAATCGTGAGCTAAAAGTTAATAAAGCTAGACCTCGCGAAGATAGAGGTTCATTCGGCGGAGGTCGTCGCAATAACCGTTACATGGTACGAGATTATAGTTCCCAAAAACCGCATCAGAATGTAATTGAAGAATTGGATTTGATGCTGCGGGCGCGTTATCCTTTAATTTATATCGTTTCGGTAGAAGAAGAACCAATCGATGATGTTTTAATTTTAGTCGCTAATTTATCTCAACCCAAACGCAAGGTTGTTATTTGGGATATCGTGCGGGGATGGGATGATAATGGCGGTGATAAGGGTTCGGTAATGTCTGCATTGGGTAGAGTTGCTAAAGCAGATAGTAATGACAATACAATTTTTTTACTGCGAGACTTACACTTTATCTTAAAAAATCCTCAGAGCGATCGTAATGCCCCTGTAATTCGAGAAATTAAGAATCTAACAAAGGAATTGAAACGCAGTCGCAAGACATTAATTCTCACCAGTCATGCTCTAGAAGTACCAGAGGAGTTTGCCGAGGAAGTAACGGTAATTGATTTTCCTTTACCCGATGCAGCAGAAATAGATTACCTGATTACTCAGTTAGTTGTACCAGAAAAGTTAAAAGTAATGGGGTTGGCGAGGGAACAATTGGTTAAAGCCTGTCAGGGATTGAGTCGCGCCAGAATTCAACGGGTGTTAGCCAAAGCCCTAGCAGCGAAACAACAGGTAAACGAGTCGGATATCGATGGGGTATTGGAAGAGAAAAAACAAACCATTCGTCAGACTGGTATTTTGGAATTTTTTACCACATCAGAGTCTCTGAAAAATGTTGGTGGGTTAGAAAATCTCAAACAATGGGTAAAAATCCGCCAGGATGCGTTTACCGAAGAAGCGCGGAGTTATGGTATCCCCAACCCCAAAGGAGTATTGCTTGCAGGTATTCAAGGGACGGGAAAATCTCTCTCTGCAAAAACCATTGCCCATGAATGGCGTTTACCCCTGCTGCGTTTAGATACGGGGCGATTATTTGGGGGAATTGTGGGGGAAAGTGAAAGCCGTGTCAGACAGATGATTCAAATAGCCGAAGCGATCGCGCCTTGTGTATTATGGATAGATGAGATTGATAAGGCTTTTGGTAACATCACTAGCGGTGTGGATGGCGACTCTGGTACATCTCGTAGGGTATTTGGTTCGTTAATTACCTGGATGCAAGAAAAAACCAGCCCCGTATTTATAGTTGCCACTGCTAATAATGTGAAAATTCTTCCAGCCGAATTATTACGCAAGGGGCGATTTGACGAGATATTCTTCCTTAATTTACCCACGGAAAAAGAAAGAGAGGAAATCTTTAAAGTTCACATCCAACGCTTACGCCCCAGTCGTTTGCGGGAATTTAATCTCAATAAACTTGCTACTGCTGCTAATAACTTTAGCGGTGCGGAAATCGAACAGGTAGTAGTAGACGGAATGTATCGAGGTTTTGGCGAGAGAAGAGATTTTACGACAGAAGATATTTTGCAGGGTATTAATGAAACTGTACCATTAGCTGCGATCGCTCATCAACAGATTGAAGATTTAAAACAATGGGCTGCTGAAGCTGGTGCGCGTACTGCTTCTGATAATGTCGAATTGGCAGAAGAATTGAAGCAATATAATCTGCAACAAACTATTAGCCCGTTGGAAGTGGATATGGCGAGAAATGACTTTTTCCTTGATCCCGATGATGCTCAAACTTATGGCAATCTCAATTACATGAGAAAGTCAACTAGAGTAAGACATACTTTTCCTAAAAATTTAAAGAATCCTAATGGATTTGAAGTTGTTAAAGAAATCTCTTCTTTAGGCAACAGTTCTTTAAGTGATTTTCCACAAACAATAGCTCAAAACAATTCTGTTGCTAGTACTCCATCTCAATTTAATCAAGCTA---------------GTAGTATTAGCAGTAATAATCCTAGTTCTACTAATATGGATTTCTTCCGCAGTATGGCTCGCAATATGAAGAAAAAAGTGCAACAAATTACTAAAACGCTGAAAGTCTTACTAATAGAAGATAGTCTCACTGATGCTGTTCTTTTAGAAAGAGTTTTTCAAAGAATGAGCGAGACGAAACTAGATTTGACCAGAGTTGAACTTTTGCAAGATGCTTTAAAAAAGATTGATCAAGATTGGTTTGATATTATACTTCTCGATCTATCTTTGCCAGATAGTTGGGGTTTAGAATCTCTTAATAAAATTCAAAACATTACCAAAAAGATTCCTATTATAGTTCTAACTGGGACGGATAATGATGAAATAGCGATCGCTGCATTACGAGAAGGGGCGCAAGATTACCTAATTAAAGATAATAGTATTAATAGTGATTTATTTACTCGCTTACTTAAAAGATCGATTAATCATGCAATAGAAAGAAAACAAATTATGGAGCAGTTACGCCACAGTGAAGCTCTTTATCGTGGTGTTATTGAAGACCAAACTGAATTTATTTGTCGCTTTTTAACTGATGGACAAATATCTTTTGTTAATCAAGCTTTTAGTCGCTATTTAGGACAAACCTCTACAGAATTATTAAAACGCAATTTTTTTAGTTTAATTGCTCAAGAAGATTTAGCTTTTGTTTCTCCTAGTATATCTAGCTTATGTCCAGCTATCCCTCATCTTGCTTTAGAATTTCGCTGTAATCGCCAACAAAGACTTTATTGGCAACAGTGGAATATTCGTGCTATTTTTCGCGGTCAAGAAATCGTGGAATATCAAGCGGTAGGTCAAGATATCAGCGATCGCAAAAAAGCAGAGACGGAAAAAGTTCGTTTAATTGCTTCACTCCACGAAAGCCAGGAAAAATTTCGGGTTGTGACTAATAGTGCGCCAGTTTTAATTTGGATGACAGATGTTAAGGGAAAGCCGATTTTTGTTAACCAGTTTTGGTTAGAATTTACAGGAAAAACCCTTGAGCAAGCTTTAATTGAAGATTGGATTATTAATGTTTATCCAGCAGATCGTCAAGATTGTCATAGTGTTTATCGTTATGCTTTACAAAACCGAAGATATTTTGCTTTAGAATACCGTTTTTTAAATCATGAAGGAACACACAGTTGGATACTAAATACAGGTGTTCCTCGATTTGACGAAAAAGGTCAATTTGCAGGTTTTGTTTGTTCGGGAATTGACATTTCTCAGCGTAAAAAAGCTGAAAAGTTATTAGCCCAACAAGCAAAAAGAAACTATATATTAGCCGAAATCACTAAACACATTCATGAATCTTTAGATTTAACCACTATTTTACAAACAACTACAGAAGAAGTTAATAATTTTTTGTTAGCAGAAAAAATAGCAATTAGTAAGATTGAATCTTCTGGCAATTTTAAAAGTTTATCCGAATCAACTATTGTTAAACTTAGCAATAATTGCAAGCTTTCTCCTTTTTTAAATAGCAATTTTTCGCAGATAAATAATTATATTGATCGTTTAAAAAGAGGAGAAATTATAGTTTTAGGCAATCTAAGACGAAAACAAAAATTGATTTCCCGACTAATTAATTTAGAACAAAAACCAGATTTTTCTTGTTCTGTAATTATTGTTCCAATTACGGTAGAAAAAAAACTTTGGGGCATTTTCGGTGTTGAACAATGCTCAGAGCCGAGAACGTGGAAAATTGAAGAAATTGAGTTATTAGAACAAATTACTCGGCAATTGGCGATCGCAATAAAACAAGCAGAACTCTATCACACGATTGAAGAAAGTAATCGAAAATTGACCGAGTTAACTGTAATTGACAGTTTGACAGGTATTGCTAATCGACGTAAATTTGACGAATATCTAGAAAGTGAATGGTTGCGTTTAGCCAGAGAGAAAGCACCTTTATCATTGATTTTGTGTGATATTGACTACTTTAAACTCTATAACGATACTTACGGTCATCAAGCTGGCGATCGCTGCTTGCAACAAGTAGCCCAAACAATCAAAAAAACAGTTAAACGTCCAGCAGACTTAACAGCGCGTTATGGAGGAGAAGAATTAGCCGTAATTTTGCCCAATACAACTCCAGAAGGCGCAAAAAAAGTAGCGCAAGATATTCGTCAACAAGTTCAAGCTTTGCAAATTGCTCATGAAAATTCTACTGTTAGTGCCTACGTTACTCTTTCTTTAGGAGTCGCTAGTTGCATTCCCGAACGTGATTCCTCGACGCAAGATTTATTAGTTCAAGCTGACCAAAACCTCTATAAAGCTAAAAAAAGAGGTAGAAATCGAGTTGTTGATTGTATGTTTAAAAAAGCAAGTTTGCGTAATATCAAAATACGCATGGCAATGTCTGGGGTTAGCGGAAGTGGGAAAACTTACACAGCTTTAGCGATCGCGGAACACCTAGGCAAAACCGTAGCGGTAATCGACACGGAGCGAAACTCAAGCTCACGTTATGCAAATATCTTCAACTTTGATGTTTGTGATTTGGAAAATCACGATATTGGTAGTTATATCGAAGCTATCAGAGCAGCTAACGAAGCTAAATATAACGTGATCGTAATAGACTCATTGAGCCATAGCTGGCTATGGGAAACAGCCCAAGTAGCTCAAGAATATAACTCTTTTAAAGCTTGGGGGAAAATGCGCCCCCTGGAGCGACAGTTAATAGATGCGATCATGAATTCTTCTGCTCATATCATTGCTACTCTAAGGGAAAAAACCACTTATGAAGTAGAAGAAAACGAAAAAGGTAAAAAAGAACCAAGAAAAATAGGGACTGCCCCAGTGCAATCTACAAACTTAGAGTACGAATTTGACATCTACGGCACAATAGATTCTTATCACAATTTAAAAATAGTCAAATCAAGATGTCCCCAACTGCAAGATCGAGAATTTCTCAAAGCAGGTAAAGATGTCGCATGGATACTCAATGAGTGGATCGAACAACCTTGGAAAAATTGGCGTTCTGAGCAAGATGCAATCAAATATGCAGCGATAAGATATCCCAATCTTTCTGAATCAGAAATAGTTCAACGATATCAACAAATTCCCTCGGTCAACGGTAGAAAAGCTGTTGAGTGGGTCAAAGAAGTTGGTAGTTGGTCAAACAATAATAACTCGAACCTTCTTACTGAAGAACCCACTTCAGATGAAGAAGATTTTATGACCGCCGATTTTAACCCTGACATTATACCGATAGAGGATTTTAACGCTTCTAGGCAAATGAGACTTTTTCAAGCTCTCAAGCTAAATCGTTTTAGTGGTCAATTAAGCTTTAAAAATGCCCAAGAGATAGAATGGATCTTCTTTCTTTATTTAGGCAGAATTATTTATGGTACAGGCGGAAAACATCCCGTTAGAAGATGGCGACGAAACTTAGTAACATATCTTCCTCAAATAGCTAAAGATTTACCGCAAGAATTAAAAGCTATCAATTTAGAACAAGAATCTGAAATTTTATTAATTTGGGATTATCATCTGCTCAACATTTGGCATAAAGAGCAAAAAATTAATATAGAGCAAGTAGCTCAGTATATTAAAGGGCTAACTGGGGAGATTTTATTTGATCTTGCGCAAGCCAACAAAATTAGTTTTCATCTCAAGGCTCAAAAAAAACAATACTTTCAACCATTGGCAATGATCGATGCCGAGCAACAAATAATTTCAACAGAAAAATTTTGGAAAAAATGGCAAGCACTTGATTTTCAAAAGATTTTTCCCGATTTAGCTCCTAATATTATTAATGCTCAAGCAATACAAGAAATTGCCTCTGAAAAAACTTATCAAGCTTTAGTTAGATTATTAGATGGAAAACATTCCATTAGGGATTTAGCAGTTCAAAAACAAACGGATTATTTGACTTTTCTCAGGTCAATTATGACTTATATTCAGCTAGGGGATATAGAGTTATTAGAAATACCAGACATAGCTTATCCAATTGCTATTGGAGACACTACAGTTAAGCCAGAATCAACAATTGAAGATACAAATAAGATCAATCAATTAATTATTGCCTGTATCACAAATAGTTCGATTATGAACCAAGTTTTGGCAAAAGTTGCTTTGGTTTTTGACTATAAATTTATTAGTGAAAATAATTCAATGCAAGCTATTCCTGTTTTGTTAGATTCTAAGCCTGATTTAATCTTTTTAGATATTGAATTATCTGGCGTAAGTGGTTTTGAGCTATGTACTCAATTAAGACAATTAGAATTTTTTAACAAGACTCCTATTATTTTGTTTGGACGTAACATTAGTTTAGTAGAAAAAATGAAATCCAAAATGTCTGGCGCATCAGATTTATTGCAGCAATCTATAGATATTAAAGCCATTTCCGATTTAGTGCAAAAACACGCTAGTTTATTATCCGTAACTATGAAAGACAATTTAATCAATAATATTGCCCCCGCAGGTGCAGATTTATTTTCTGGCTTTGGTAGCTTTTTAAACGACTTATCTGAACATGATGAAGCTGTTATTGCTGGTGGCGGAAGTAATTCTCGCTCTAGA---AGTGGTCGCCGTCGTCGCCCCCGTCGTCGTCCCCGCCGTCGTGTTGTTAGAAAACGTGGCAGCCGTACT---ATGACTGCTTCTGATCTGGATATTCCTAGTTTTATTGAGCAAACCCTTTTATTTAACCAACAATGGTATCTGCAAAATAGAGGTCAAACAGAGGGAACATCGGGGGCAGATGCTAATATTGTCGATGCATGGTCAATAGTTACAGGAAAAGGAGTAGTAATTGGCTTTGTCGATCAAGGAGTAGCATATACTCATCCCGATCTGGATGATAACTATAACTCTGCTCTTAGCTACGATTTTCAAGACCATGATAACGATCCTTTCCCTTTAGTCTCAGAAAATCATGGTACTCAAGTAGCAGGTATTGCAGTAGCAGAAGGGAATAACCAAACAGGAATTATCGGCGCAGCACCAGAAGCGACTTTTGCCAGTTTACGAATTAACTTTACTAACGCACTAGAAGACTATGTTGCCCTATCTTACTTAAATCAAGATATCGATATTTATAACAATAGTTGGAATTTGAGCGAAAACTTTGTTGAAATACCACAATTAGCTCAAGATGCGCTAAAAAATGGCATTGAACAAGGTAGAGGGGGATTAGGTAATATTTATGTTTTTGCAGCAGGAAATAATGCTTTAGACGCAGATAACGTTAACTACGATTCTTTTACTAACTCTCGCTACACAATTACAGTAGCAGCGATCGATCATGAGGGAAAACATTCAAGTTATAGTAATCCTGGTGCATCACTACTAATTTCTGGTTATTCGAGTAACGATAATGTGGGAGTGATTACCACAGATAATAGTGATGAACTTAATGTTAATGGTTATACAGAGGATTTTGGGGGAACATCTGCTGCAACGCCTTTAGTTTCGGGGGTAATTGCTTTAATGCTGGAAGCTAACCCTAACCTTACCTGGCGTGATGTACAACATATTCTAGTGGAAACGGCGGAAAAAAATGACTCCAATGAGCCAAACTGGGTACAAAATGGTGCAGGATATCATGTTAACGATTTATATGGCTTTGGTGCAATAGACGCGATCGCAGCAGTTAATACAGCTACAACATGGGAAAATGTAGCTGAGGAAATTTCTGTGACTTCTGAAGCAATTGCAGTGAATACTTTAATTCCCGATCAAGATACAACAGGAATTAGTTCTAGTGTCAGAATTAAAGAAGATATTAACCTTGAATGGGTAGAAATTGTTTTTGATGCGGAACATCTGGTACAAGGTGATTTAGAAGTAGTTTTAACTTCTCCTGATGGCACACAATCAGTTTTAGCCGAATCTCGCAACGAAAATCAAGAAGATTATAACAACTGGAAATTTACCTCTGTTCGTCATTGGGGGGAATCTTCTCAAGGAGAATGGACACTTACTGTTGCTGATAATATTAATTTAAATAGTGGAACTTGGAATTCTTGGCAAATTAATTTTTATGGTACAACAGGAGAATCTGATCGTAATAATGATAATCCGCCTACTGTAATTAACCCAATTGCCGATCTTACTATTACAGAAAATGACGACCCACAAATAATTGATTTAAGTAATATTTTTCAAGATGTAGATCGAGATGAAATTGCGATCGCAATTCAAGATAATACTAATGATAACCTAGTTTCCGCCACTATAGAACAGGACTTACTAACTCTTAATTTTGCTGAAAATCAAACAGGAACAGCAGAAATTACCCTTAGAGCTACAGCTAACGAAGAATTTGTTGATGATACTTTCACTGTCATTGTTGAGGAGCAAGAAAAAAACAATCAAACTATCGATTTGTTTCGTTTTCGTAACACTACTTTTGCCACAGGTACTTATATTTTTGTCGGTGAAGAGGAAAGAGATATTATCCTTCAAGATGAAAATTTAAGTAACACTTTTTCTTTGGATGGTGTTGAAGATAATCTAATTAACCCTGCATTTGTTGCTAGCACAACTCCAGGAGAAGATTTAACTCCTTTTTATCGTATTAAAAATCTAGAGTTATTTGGGACTTATTTATTTGTGAGTACAGAAGAGTATAACGCTATTTTTGCTCCTAACTCCCCTCAACAAAATCGCTGGGAAAAAGAAGGCTTAAACGCTGAAGGAGAAGATATTCCAGAATTTTATCTTTATGAAGGAAGTGCAGACCGAGGAATTGAATTTAACCGTTTTCAAAATAAAGAAAATGGTACTTTTCTTTATGCTGGAAGTGAAGAAAGCAACGCCATCAAAAATGATCTTAATTTATCGAACATCTTTAACGATCAAGGAGTTGCTTTTAAGTCTTTAAGTATGGCAACTAAAACTTTATCAATAAAATTTGAAACTAAAGGAGTTAAAGAAACAGCGTCGTCTTTAAAGATTATTAAAGAGCAGCTTAATGAGACTTTAAAACAAAACGATAAAATTAAATTATTTAAAAATAATCGGGTTGTTCAAGGGTCAAGCAGTAGTAGTTTTTCTGAGGACGAGACTGCGCCGTCGAACGGCGCAGCTCGATACGTCCGCCAAGAAACCACAATTAGCAGCAAAACTATAGATAAATTTGCTACTAAGTTTGCGGAAAAATTTAAAAAAATTGAATTAAGTATTTCTCGCAACGATGAAAATCAGGGAGGGAATAAACACAAAAATACTCCATCGCCTCCACCCCATCACCCAAAAGGTTTTGGAAATTTTGGAGCATTTGTAAAAGATGCTTTTATGGCTGCTACATTCCCTATAAGAACTATAATGTCGGGCTATTATAGCGGGATTGGGGGGCATTTTGGATCGCAAACAGGAAAAGGCTTAGCAAAAACTTTTGATGAGGATTTGGACTTTTCTTTTAATAGAAGAGGTCAAACTATTGGGAAAGGAATTACAAATTTATTTTTAGAAGGATCGGAAAATTTAAAACAAGAAGTTGATTTATTTCAACAAGAATTTAAGGATTTATTTAAAAGTTTTAATGGTAAAAAGTTATTAGATTTTGTCAAACAATTTAATCGAACTATTACTTCCTTGCCTACTGATTTTTTACGTGGATACAAGAAAGGTAGTATTAAAGTTGAAGCTTTACACAAATTAAAGACAAAACTGCAAGAAGTAGATTATAACGAAGCAACTGATTTATCAGGAATAGATACTGCTTTTTTCTCTATGGGCGGATTGGCGGGGAAAAAGGGTAAAGCAGGATATTTAACGGCAGAAGTCTTAAGTGAATTTGTCGATCAAAAAGGTATTGTTTTTGGGGCTGATACTACCTATACAGATGTTAAGACAGGTGCAACTGAATCATTGTCAGGCTGGGTTGTAGATACGGTTACTAAAATTATTGGACTTAATGCTAAAGGGTTCAATCCTGATGCAATAAATCTTGTAGCTAAAATAGTCCCTTTACTTGAAAAAAATAAAGAGTTAAAAGTTAGAATAACAGGCGATTCTGGAGGCGGTTTTCCAACAGAAGAAGCGCAAGAATTATTAGATTTATTAGGGTATGGAGATAGAGTTAGTAGCCTTGTTATTGCTACCCCCGATGGTAGGTCAGGATTAAATAATCCAAGAACTGAGAAAAAAATAGGAGATGGCGACTCAATAATTAAAAATGTTGAAAAAATTGGGGCATTTTTGGGAATTTCTAATGAGAGGAAAGGGGGAGAATTAAAAGGGGTAAAAGGACATTTTACAGGTGATTATTTAATGTCCGAAGATTACCTTAGAGCTATTTTAAAAGATAGATTTGATGAGAACAAAGCTAAAAAGAAAGCTCAAAAGTTTAAAGGAAATTTAATTGAATTAGAAGCTTTATATATAAAGTATCTTAGTGGCTTAATTCAAACATCAGAAGAATTAAGCGATTATTTAGACCCAGCAGGAGCAACCAGAAGAGGCAAAATCAAAAAAAATGCTTTTAGATCAATTGTTGCTCAAAAACTAAAAGATGATTTTGAAGCAATAAAAGTAAAAGAAAAAACAGAAAACGCAATTGTTCTTGTAGGAGGAGAAGGGAAATCAACTAAAGGTTTGGCAGAAGAAATTAATAGTAACTCTTTAGACAAAAAAACTGAATATATTGGATTAACAAATGCCCCAACAGATCGAGAGAAAAACAATAAACAGGGGTTTAATGATGAAGCAAGTAAAATAGCTGCCCAAGTATTAGATTTAATGGCGAAAAAGCCTAATTTAAATATAAAGATTGTAAGTAACGCATCATTAGGCGGGCAAGAAATTCAACAAGACGTTATCGATTTGTTGAAAGCTTACGGGGCTGATTTATCTAGGGTGTCTTTCCCTGATAAAATTAGCTCTGCTATAACTAAACCTCGCTCAATCAGTAAAGGGTTTCAACAAAAATATAGTCAATATTTAAACAAGTTAATTAAAAATGCGACTACTACCGCAGAAGCTACTGTAGCTGTTGTTGTTCAGGACTTTAAAGCCTTATCAAAAGATGGTCAACAAAATTATTTAGAATCAATACGTTCTGTTTTTAATGCCAAAGCAAAGCTATTTAGAACAGCAATTAAAAACGGACAATTAGATATTGCAAAAGATCAAGGGGAAAAGTTACTCAAATTATCTGCTCTTTTAAAATCTTTGTATACTCAATTAGACCAAGATGAAGATATAGAAGGAGAAGTCAAATCTAAGTTATTAGGAATTAAAAAATATATTACTAGCGTTCAAAATGAAGTTCTTGTTGGCAGCAAAGGGAAAGGAAGGGTTGCTGTTGGTTTGCCGTCTATATTAGAAGAGCAAGGGGAAAACGTTACAGATGGGTTTATTGAATCTATCCTTGCAGAAATTAATTCAGTAAAAGAAGTTGGGGAAGAAATAGGGGACGCGGTAGCAGAAGGTACAACTGAATCTTTAGATAGTCATTCTCCATCTCGCAGATTTATTAAAATTGCTCGTGATGTTATTGCGGGATTTCGTCAGGGGCTGGGATTAGAAAATGTTTCAGGGATAGGGGAAGAGTTGGGAGACGATATAGTTTCAGGAGTAACAGCCCCACTTAACGAACTAAAAAATAAATTCCCTATTTTAGGGAAAATCAAAAAAGCTTTACTTCCTATTGTTGGGATATTTTTAGGAGGGATGGGGTTAAAGGGAGTAATTGAGGCTTTAGCTAGATTTAATCAGGAGTTATTTCAAGCAGCAATGCAAGCAGAGACATTAAATCGAGCAATTATAGTTGTGTCTCGTAATTCAAATGAAGGGGCTAAAAATTTAGAATTTATTTCTTCAAAAGCTCAACAATTAGGAATTGATATTAATACGGCAAAAGCAGCTTATTCTAGTTTCATTGGGGCTGCTAAGGACACTCCTTTAGAAGGCTTACAAATTGAACAGGTTTTTGATGCTTTTGCGGAAACAGCTACTTTAAGAGGATTAAGTCAAGAATCAAGCGATCGCTTATTTACTGCTTTATCTCAAATTATCGCCAAAAGAAAATTTACCGCCGAAGAAGTGCGATCGCAGATTGGAGATATTGCAGGGATGGGAGATTTTATTAATTTAGTTGCCCAGGCTCAAGGGGTATCAGTGCCACAGGTTGAGGACATGATGAGCAAAGGGCAAATAGGGCTTGATGCTTTGCCTAAAATAGCTGCCGTTTTAAAAGCTCAAAATTCAATGGCAAAAGGGACAGAAACGGCTCAAACTTTGCAAACTAAATATAATAATTCTTTGACTATTTTTAAAGAAACTTTAGGAGCAATTTTTGCACCTTTTAGCAAATTTGTTTTAAAAATTAAAACAATTGCAATAGATGGATTAATCGATAAGTTAGAAATTTTAACTACTATTTTAAATCAATTAATAGGCACAGTTTTAATTGTTTTATTGCGTAAAGTTAATATTATTCCTCCAATTATTAATGCAATTAAATTTGCTGTAGAAGGATTGGTTGCTGCTGTTGCTAAAATCTGGGCAGCCAGAATAGTTATATTGCAATTTTTAGGAGCTTGGTTACTTGTTGCTGTTGCCTTTAAAACTATTACTAATTTATTTAATATTGCTAAAAATCAATTCCCCGAAGCTAAAAAAGATATTGATAGTTTAACTAAGGGAATAAACGCTTTTAATGATGCCCTCCGCGAGGCAAGTAATTCACAGAAAGAATTTAATGACAATCTACCTAAATCAAACAAAGATTTGCAATTTAATGAAGGATTGTTGGGGCAATCATGGTTAAATTTGGATACTTTGGCACGGAAGCCTATTAATTGGGTATTGGATCGTTTTGGAGTAAAAGAACCAGCAGCAACTCCTGTTACTCGCCCTGGATTACTTGATAATCAAGAACAATTCGACCCCCATTCGAGGGCAAGTAATCAAGGTTGGATAGATGCCGTAAGGACATTAATGTCTAAACGCTTAGTAACAATGGCGGAAAAAAGACAAAATGATTTTATTGTCAACGCGGGAGATTATCAATTTAAATCAAATCAAGTAATGATGGATACTTACAAAGCATCCCAATCAGCAGAAAAAATTACACAGTATGATGCACAAATAGCAGAGATACAATCAGCAAGATTAAGTTTATTGCCCTCTCAAGTAGATGAATTGAAAGCAAGTTTAGAAGCAGAAAGAAAGATACAGGAAGAAAGAGATAAAGAACTAAAAATACTCACCCAACAACAACAGAATTTACAGTTAGTTATTGATGCAGGAAAGCGCAGGTTAGAAGAATTAGAACAATTAAGGCTTGAGGGGGGAATAACTCAGGGTAATTATGATACACAGAAAGCAGGGATTGAAACAACCATTGCTGATGCTGAATCTAACCTAAAAGATGTTAATGACATTATTGGGAGACTGCCTAAACAATTGTCAGAGTTTAACCGCCAACTAAAAAATGCTTCATTGCGGGTAAGCGGATTTATGGAAAATCGCGATCGCGCTAACAGTCAAGAACGAACTAATATTATTCAGCAGGGTTTGATTCAGGGCAAGGGAGATACTGTAATTCAGCTAGAGCTAGAAAGCCAATCCAGGGGAGATATAGAGGCTAGGATTAGTAATTTACAGTCTGAAATTGCCAAACAAGAAAAATTATTAGGTTCGGCTGCTTTAGATACTGCGATGCAGAGATTAGAAGAAGCTGCACAGAGTAAAGGGGGTTTGACTACTGATGTAATTAATGAAATGTTAGAGCAAGAGCGAGACGGCAGCGAGAAAGAAGCATTATCTGGTGCAGTAGCAGTACGTGGGTGGCAGACGCAGTTATATCAATATCAAGAACAGTTGGCACAGTCGATGCAGCAATCACGCTCAAGCATGATTGATTTTAATCGCACCATTCAAGATTACTTTTTCAATTTGATTCAACAGATTAAAGAAGCTCAACTTGAAGCTAAAACCTTACTCTCTCAAATTCTTGGTAGCAAGATTAAGAATAAACTGAAAGCTGCTTTAATTCCTGGTTCTGATAGTTTTGTTAACGGGTTAATTGAAGGGATACAAGGCTTGCTTGATCAAGCGCAAACCTTGATTGAGCAGACATTAGGGTTAGAGGGGAATAAAATACAGTTGGAATCCTCTAATTATTCCTTGGATAAGGAAATGCAGGATTTTATTAAATCTGTTAGTGGTGCGACTGATGCTTTATCTCGATTCAGAGAGTCCCTTGGTATGGTTGGCGGTGGTGGTGATAGTGAGGGGTCGTCGTCTGGGGTTTCCCCAGACGCTCGTGAACCCCGTTCTAACAATCAACCTATCGGCAATAACAGCAGTGTTGTTGATAGTTTAAGAAGAGCAATTATTGGCAAGGAATCGGCGGGCAAATTTAACGCGGTTAACCCTGATTCAGGGGCTTTAGGTTATGGGCAAGTGATGCCCGCTAACGTGCCATCTTGGACAAAAGCAGCATTAGGAAAAAGTTTATCAGTTGATGAATTTTTAAATAATCCTGATGCTCAAATAAAAACAATCAATCATAAGCTGAATCAGTATTTAGCTAAAGAACTTAAAGCGACAGGAAATAACCTTGACGTTGCTGTAAGAAGGGTTGCCTCTACTTGGTACAGTGGACAGCCAAATTTATACAATAATACTCGTCCGCAGTATTACAATGGGGCATCTTATCCAAGTATTAACGATTACACGGCAGATATATTAACAAGGTTTAAAAATGACGCGGGTGTTAATGTTGAGGACGCGATGCCTGGGGAAACCCCAGGCATTTCAGCCGTCCGTTCCGTAAATAATCAGGGCTTAAGTGATCGATCTAACAATGCTCAAGCGGTCACTGATGCCCTTGTTTTAACTAATCGATTAAAAGCAGACAAAAACTTGAATGCTTACCTCCAGGAGCAAAAAAACGCCCAAGATAAGATTGGGTTCGACCTCCAATTACAACAGCAATTACAGCAACAGGAAAGACAGTTTATTGCTAACCAAAGAGAGTCAGAGCGCACTTTATTTGGAATAAGCGATCGCTTGTTTGAGTTTGGTAATCAAGGGAAGCTACAAACAGCGAATACAGAGTTAGAGCAAGGCATTAGATCTTTAGTTGGTCAGTTTAGGGATTATAAATTAGAACTGGCAGGGATTAAACAGACTTATCAAGACAGTGTTCAAATGTTGACAAATGCAACACAAAGATTCCCAGAAGCCATTTCTATAGCTAAAGAACAAGTAGAAATGCTGCGGAGTGCGGGACAATTTGAAGCTGCATCTGCTGCTGAAGCGCAGGTGAAAATTTTAGAAGAGTCGCTACGACAGGCGAATCAAGCTTTACCTTATTATCAGCAACAGTTATCAGGAATTGAAGCGCAGGAGAAAAGATTACCCGATCTGGAGAAGAAGGCGATCGCGTTTTATCGTCGTCAAGGAGAAATAAAGTTAGATGCTGAAAGAATTAGCAAAAACAGTGCGATCGCGCAACTCAAGGTTAACATAGCTTCGGAGAGAGGCACAAATGAACTTAGACGGCAAAATGATTTACTTGCCGAACAGTGGCGTTTAAGTTCCGAAATTAACAGAATTCGCCTAGAAGAGGGGGATACTCCATTAGCTGATGAACTAATTAAATTACAGGAAGAGCAGAGTAAAATCAATGTTGAAAATATTAATCGTGGTGCGTATGACCGTGATTTGAGTTATGAGCAGAAATTACTGGATTTAGATGCAGGTGTTAAGAATACTCGTGGTGGCTTGCTGTCTGGGTTTGGGGATTTATTGGGGGGCAATAAACTACAAAGGGAAGCAGCGATTTCTCAAGAAAATTTTAGGTTTTATAAGGAATTAATTGATTTACGGCGAGAATACAGCGCAGAACCCGAAAAACTAGATATTTTAATCAATAAAGCGACTGAATTAAATCAAGTCAATTTAGAGCAAATCAAACAGCAATTTAAAGGGTTAAAAGATACTCTGATTGATTTGGGGCGAACTAATTTAGGTACGTTTTTTGAATCTGCGATGGAGGGAATTTTTAATCGTGGAGAAAAGCAGCTAGAACTTAAAGAGCAGGAATTACAGTATCGAGAAGAATTAATTGATGCTGAGAATAAATATCAAGATAATTCATCAGGGCTTGATTTTGCCCGCGATAGAATCAAGAAATTGAATGAAGAGAAGCTGGATAAAATCAGGAATGAGCTTAATTTATTTAATACGGTAGTTAATGCAGCGCGAACTGCTGTTGTCAATCTGCTTAAAGAGATTGCGAGGATGGCAGCGCAAAAGTTAGCAGCTAAAATAATCGGCACTATTTTTAGTAGCTTCTCTAGTGGAGTTAGTTCGGGAGGGGCAGCAACTACAAGCTTAAATTTTGATGCTGGTAATGGAACTTTTTCTGCTTCAGAAGGAATTACAGTTCCTAATTATGACAAAGGTGGGATAATCGAAAAAAGTAGGACCTTATTTAATAGTGAAGCATTTAATAATGCCAAAACTGCTATGGATAATACTAAGGGAGGGTTTTTCAAGAAAGCTGTCAGCTTCTTTTCTACTCTGAAAAACTCCAAAAAGCGTGTTGTCCCAACATCCTACAGTAATTATTTGCGCTCAACTTCTCCTGCGATTGATGATGCGTTTAGCAGGGAAGGAAGTAAAGGAGTGTTGGGGGTGTTTACTCCTGGAGAAGAGATTCTAAGCGTTAAAACGGGAGAGGCGGGAAGATATCAGGCATTAAAGCAGAAGTTAGGGTTAGACCCACTTAAGAAAATTTTTGCAGGTAACTTTGCAACGGGCGGAACGGTTGATATTGAAAAGAACCTTTTAGCCAGATTACCATCAATATCAACGCCCGTTAGCCTCACTGGTATTGGTAATCAAAAAAGTAATATCCCCACCAGTGTACAAAATATTACTAATTTTAGTGCGACGGTGGTAACTCCTAACGCTGATAGTTTTAGAGCGAGTAGTTACCAAACGCAGCAAGATATTGCAGAAGCATTATTGAGAGCGAGACGCATGTCTCAACCAAGATACAAGTATCCCAGAACACCCCATCTTAGCTTTTCTCCTGGGGTAGGAAAAGATGATATTCAACTTAATTGTGAGCAAATTTTTGCCAATTCTCAAGTAGTAGTCACAGAAAAACTAGATGGAGAAAATACAACTATTTATCCTGATTATTTGCACGCTCGCTCAATAGATAGTCGCCATCATCCTTCTAGGGCTTGGGTTAAAGCGTTACAAGCTTCCATCGGTCATAATATTCCTCCAGGATGGCGTATTTGTGGAGAAAATGTCTATGCTAAACATTCTATTGCTTACCAGAAGTTAACCAGTTATTTTTATGTATTTGCAATTTGGAACGAAAATAATTATTGTTTAAGCTGGTCGGAAACAAAAGAATGGGCAAAGATTTTAGAATTAGAGTTAGTGCCTGTGATTTATCATGGAATTTGGGATGAATCCTTAATTATTAATATTGGTAAAAAAATCGATCTTAATTGCTGCGAAGGTTACGTAGTTAGAAAAACTGAGCAATTTCATTTCCAACATTTTGCCCGTAATGTTGCTAAATGGGTCAGAAAAAATCATGTCCAAACTAATGAACATTGGATGAATCAAGTAATTATTCCGAATGTTTTAACTTCTAAGAATCAAGAA------ATGAATATTTCTAACACAAAA---ACAGTAGTCTTTTCTTCTTTCACTATTGGCGATCTAGTCCAAGTAATAGATTCAGGTGAAACTATTAGCGAATGCGCTTGTTTTGTTATTTCTGGTATTAATAATAATAGGTTTCTTCTCAAAACATTAGACGATCAAAATACTTACGACGAACCCCTTTGGGTTGATGCAACAGAAATTGTTTTTTATCAA------------------------------------ATGGATAGAGAAGAATTGCTTAGGAGATATGCTGCTGGGGAAAGAGATTTTGCTGGGGTCATTTTGCAACATATCAGTTTGCATGGAATCCAATTGGAAGAAGTTGATTTCACTGGAGCTATTTTCAATGCCGTAAGTTTCAAAACCACCCTCATCAGGATTGATGATATTTCCCAAGGTTTCAATGAACCTATTTTTATCAATTGTAATTTTTCCTGTAGTGAATGGTGGTTTTGTCGTATCCCAAGAGAATTGATTGGGTGTAATTTTCGATACGCTATTATGGAAGGTTGCTATTTTCATGGCAAATTCGTTGATTGCGATTTTAGAGCTAGCCAAATCAAAGGGGCTTGTTTTGATGATGTTATTTTCGAGAGATGTGACCTGAGAGAAATGAGACTGAGTAAAGGAATTGCTCTTGAACCTGAAGACCCCTCTATCCACACTTATTTCGGACTCTTGTACAGAAATACTTTTGATGAAAATGGAGTTTTCCACTCTGGAATTCACTCTACTATTCCCGCTCGTAATCTCGACGATCCCATTCCTTTTATGGTTAATCTAAATCTTCCCGACAACTGGAAATTTGCCGAACGTTTAGAACCCTCTGCTAATAATAATTACTATCATCAAGTCACATTTGCAGGTAGACAATTAATAGAATTTAATCCCGCAACAGGTATTGAAAATCCTATAGGTAAAGCTTTTGCTTTTAGATACCATTGGGAAACAGAAAAAGATCTAGAACCTCAGCTAGAACAGTTATTAGAAGATAATAATGTTGGCAAGATAGAAGCATTAACTTTTGGTATGTTGCAAGACGATGTTTTTGAATCTCCTCAATCGCAATATATAGTCAATTATTTAGTAAATGCTAAAGATAAATTTACTAATCTCAAAGCAATATTTATTGGCGATATAACCCAAGAAGAATCGGAAATATCTTGGATAATGCAATCAGATATTAGTCCAGTTTTAACTGCATATCCTAATTTAGAAGTCTTACAAATACGTGGCGGTTATTGTTTAAAATTTAGCCCCGTAAACCACCATAATTTACAAGCATTAATTATCGAAACAGGTGGTTTGCCCAAAGATGCGATCGCAGATATTAGTAAATTGCAATTACCTAATTTACAACACCTTGAATTGTGGTTGGGTTCTAATTACTATGGCGGAGATTCAACTGTTGAAGATTTAAACTGGATTATGTCTGGTAATGTTTCAGAAAAATTAATTTATTTAGGGTTAAGAAATAGCGAATATAGCGACGCAATTTCAACTGCTTTAATCGATGCACCTATTGTAGAACAAGTTAAGGTTTTAGACCTTTCGATGGGAACATTAACCGATCGCGGATTAGATGAATTATTAAAATGTTCCGCGATTGATCGACTAAATATTTTAAGTCTAGCAGACAACTATTTATCTAAATGTGCGATCGCGAAATTACAACAACTAAATATTCAAGTAATTAGTGATAACCAAAAAACCGAAGACTATGAAGATGAGAGATATTGTTCTGTTTCGGAAATGAAACTATCAATTCTCTATCGCGGACCGTTAATTAGTTGCAACTATGGTTGTGAATATTGTCCCTTTGCTAAAAAACAACAGTCAGTCATAGAATTAGCTAAAGATAAACAAAAATTAACTAAATTTATCGACTGGATAGAACAAAATCAACAACATCAATTTTCTCTTTTATTTACTCCTTGGGGAGAAGCATTAATTCATAATTGGTATCAACAGGGGCTAGTTAGATTAACCAACTTACCTAATGTTAACAAAGCAGCAATTCAAACTAATCTATCTTGTAAATTAGATTGGGTAGAAGACTGTAACAAAGATAAACTAGCATTATGGGCGACATTTCATCCTGAATGGGTATCGCGCGATCGCTATTTGTCTCAATGCTTAGAATTATATCGCCGTGGGGTGCGTTTTAGTGCAGGTGTAGTTGGATTTCCCCAATTTAAACAAGAAATAGCAGCTTTACGCCAACAATTACCAGAAGATGTTTATTTATGGATTAATGCAGTTAAAAAAGAATTACCCAATTTCAGTAAGGCAGATTTAGAATTTTTTAGTGTGATCGATCCATTGTTTCCCATCAATACTCATCATTATCCCTCTCGCGATCGCTCTTGTAAAGCAGGTAAGTCAGTTATTTCAGTCGATGGAGACGGGAATATCCGCAGGTGTCATTTTATCAAACAAACTATTGGCAATATTTACGATCCTAACTGGGAATTGGCATTACGCGATCGCCTTTGTACTAATGATACCTGTCACTGTCATATCGGTTACGTTCACTTGGATTATTTGGAATTGGATAAGGTTTTTGGTGACGGGATATTGGAAAGGCTTCCCAACACTGCTTTCACTTCACTGGTA
