# Supplementary material for: Comparative Genomics Discloses the Uniqueness and the Biosynthetic Potential of the Marine Cyanobacterium Hyella patelloides
Source: Front Microbiol. 2020 Jul 7;11:1527. doi: 10.3389/fmicb.2020.01527 (PMC7381351; doi:10.3389/fmicb.2020.01527)
Supplement: Supplementary file 8 [file Data_Sheet_8.FASTA]

>Hyella_patelloides
ATGCTGTTAGGTTTTAAGACGGAATTAAAAGTTAATAATACACAAAGAATTCTGTTAGCCAAACACGCAGGAGTAGCTCGTCACGCCTGGAATTGGGGTTTAGGTTTGACCAAACAAATTTTAGATAATAACCGAGACAAGCCAACAGCCCTAAAGGATACCGCTTCGCCTAAAAAAATCAAGTTTCCGACCTCTATTGACCTGCATAAATGGTTGGTAGCTCTGGTAAAACCCGAATGCCCTTGGTATTACGAAGTATCGAAATGTGCGCCACAATATGCTTTGAGGCACTTAAGGAAAGCTTGGGATGATTGTTTTAAAAAAGTCAAAAGACCACCACGTTTTAAGAAAAAAGGAAAGTCAGATAGCTTTACTTTAGATGGTTCGATAACTGTAGAAAATCAACGAATTAAAGTTCCTAGAATTGGATGGCTAAAGACTTATGAAAAACTGCCAATTAATAGCAACCCAAAATCTGTAACCATTAGCAAAAGAGCAAATAAATGGTTTATTAGTTGGAAGATAGAAAGTAGTGTAACTTATGTTGCGCCTGCAAACAATCCAGTATCAGTTGACTTAGGTTTGCTGAGATTTGCTACATTATCGACAGGGGAGGAAATACATTCCCCCAGACCATACAAACAGTTGTCAAAAAAGCTGGCTAAATTACAATGGCGCAATCGCCATAAAGTAGTTGGTTCGGCTAATTGGAAGAAAGCTCAAAGCAAGATAGCTAAGTTACATTATCGTATTGGTTGTATACGTGCCGATTTTATTCATAAATTAACCACACGATTGGCTAAGAACCACAGCCATTGTGCGATTGAAGATTTATGTATATCGGGTTTAATCCAAAACCGAAAGTTGTCAAAAGCTATTGCTGACTCTGGTTGGGGCGAATTTCGCCGTCAATTGGAATATAAAACCGAGCTATATGGCAGTGAGTTAGTTATTGCCGACCGCTTTTTTGCCAGCAGTAAACTGTGTCCCCAGTGCGGACACAAAAAAGACAAACTCCCATTAAATGTAAGAGTTTATAAATGCGATAACGATAGCTGCGATTGGGTAGCTGACCGAGACTATTCAGCCGCAATAAATCTTTTAAATTTACTAGGGATAGCTAATCCCGATGTCATGCCTGTGGAGAAGCAAGAGCCGACTCTCTTTGGTGAAGCAGGAACTAATAACCAACAAGAAAAAGATAATGGTTATGTACAGTTGTCCTTGCCATTGTCCAATATTGTCATGAGTATTTTACGTCGCGAATCAGAAGGTATTGAGTTTTTCACTGTTCGAGCAACAGGCAAATCTGGGATGAGTCAATCTGGTTTGGCTCGGATGTGTGGAGTTAAACCTCATGCAGTCAATCAACTATTAAAATCAGTTATCACGAGTTCTTGCCCAGATTTTCTGAAACCTTTGCAGAATAAAGAATTGACACTTGGTACGAGTTATCATGAGTTTAAAAATATCACTATTATCAAAGACTCAGTTTGCGCGGTCATTTTGGAATGGTATGCTTTTGAATCTCAACGTCCAACAGAAAAAGCTCGTCAAGCATTCAGACAATTTGCAGCAGTAGGAATTAGGACTTGGATACAGTCTTTAACTGGTTGGCAAAATTCTGTTACTTCTCCTATGTCTCCACCA---ACAAAACAATCTGTAACAGAGAAAAAACTATCTAAAACTTTGGAAGATTCAGAATTATCTCCCTTCATCCAAGAGATTAATGCCTTACAAACTCAATTAAAAATCGCCTTGAAGCATCGCCACGCTATCCATAATCTTGTAGAAAAACCCGTTGCAGTAGATTTATCTTTAAATCGCATTATCCATACAGCAGTACACGAACAATCAATAAAACTCAATCAAGCTTTGACCTCTCTGGAAACTATCAAACAAAAAGCGATCGCCTTAGAGCTTCTAACTTTACAAATCCCTGAATCTCAGAACATTGCCTTAACCCTAAACCAATTAACCAACACCATCGAACAGATGCGCCAAGAAAATAATCAACTAAGACAAGTGATTCAACAACAACAAGTTCTTTTTACTCCTCGCAGAAAAAC------TCTATCTCAACTAAAATCTTCAGACAGTGCAGATTTGAATGCTTTGCTTCAACCTAGAATTCAAGAAATTACTGAGATTCTAATGCGATCGCAAATCAGAAAGGGAGGCAATCGGGCGATCGCAACTTGTACCAGAAAAGCTACAATCTATGCCATGTATGAAATCGGTCAAAGCTTAAATGAAATTGCCAAATCTCTGCAAATACCTTACGAAACGGTGAAAACCTACGTTAAGTTAACTAGGGCAGATATGAGAGACTATTATTCTGAGCAAAACATGTCAAATTTAATTAATGCGATCGCCCATAGCAACTTCCTTGCATCAATAACTTCTGAGTTAGTCAAAGATGAATTTGATTTGCTTAAATCAAACATTTCCTATTCATATAGGATTATTAATTTTGCCTTTATTTCGGTTACTGCGATCGCGGGATTTGTTGGTTTAACTAAAATTCTCAGTTTCAAAGAATTAAAAAGAGATGTAAACGATCTAATTGAAAGAACTGTTACTAAAGAAATTGCAGAAAAAGTTAATCAAAGAATTGAAGATGTAGAAAGAATAGTCAAACAAGAGGCGATAGTGAGTAGCACTAACGTTAAATATTGCTTGCCAATGTTAAATCCCGACATTAGATCGCTTCAAGAATACAAACTATTAGATAATCGAGGATTTAATATTTCACCAGTAGAAAACCACGAGCGAAAATCATCATTTTCTAATTGTGATGTGGTAGTTATGGACTTTGTAAATGGTCAATTTTCTGATGACGAAGAAGTAATTAGCATACTCAAAAAAATAGTTGCAATAATTCCAGAGCGATTGACAATAGTTATCTACATAAAACGTAGAGTGAATGAGCTAGACAACATATTTAACAACCAAGATGTTTACTATACTCCCGCAAATAACGTTCTAACCTTAATGGGAAGAGCGATCGATGCAGCCCAAATCAATAAAGCATTTGCAGGATTGAAGAAA------------------------ATGACAAATAAAGCAAAGATAGATTCAGAAGAAAAGGGACAAGAATTTTTACAAGAAATTTTTTCTGATGTCCAAGAATACCTTAACGGTAAATTCAAAAGAAACAAAAAATCTACTCATAATGGCAAGCAAGGAGAAGCAACCGAGCAAGCTTTTATTAAATTATTAAGGGAGTATTTACCCAAACGCTACGCAATTGAAAGTGGAATAATAATTGATAGTCTTGGAAAGACTAGCGATCAAATTGATATTGTAATTTTCGATCCTCAGTATACTCCCAAATTATTTATTGAGGATGAGATGAGATTTATTCTCGCTGAATCTGTATATGCAGTTTTTGAAGTCAAGCCCAAAATTAGCAG---TAATTTAAAATATGCAGGAGACAAAGCTGCATCAGTAAGAAAACTACATCGAACTTCTGTTCCAATTCCTCATGCTGGTGGAACTTATCCAGCAAAACCTTTATTTAAGATAGTTTGTGGAATTTTGGCTATTAATAATGGCTATTCTGGTGGTTTTAAAGGTACTTTTCTTGAAAATCATTATAAATTAAATGATGAGCAAAAATTAGATTGTGGCTTGGCTGTTTCAGGCGATCATTTCGATTTCTTTGACTCTTATCCAAAAATAATCAACGAACAAAGTGAAAAAGCTGTTATGTATTTTATTTTTAGGCTGCTTGGCAAACTTCAATCATTAGGGACAGTACCAGCTATAGATTGGAATGCTTACGCACAGCATTTGTCTAGTATGTCTGATTCTTTGGTTATTCCCTCTGCATTAAAAATTCTTCAGCACGCTGTTAAGCTTTTGTTTACTAATGCTGGTATGAGCATACCTGAGAATTGT---------------------TCTGTAGAAGATGATTTCACCGATATAATAAGTTTGTCAGATAATTCCGAAATTAAAGCTTTGCGAGTACTTTTTGATCGCATCAAGCTAGATCGAGGGCAGAGTGAAAATCATTATTGGATACCAAGAGAAATCGACAACGAAAAACCCAATATTCCTTATCCTCAAAATATACAACCGACATCAGAAGATATCAGAAAATATCTAGAAACATCATGCCAAGAAATAAGAACCCTTCTCGAGCGAGATGAAAATTGGCAAAATGAATCCCTACTGGCTTTAATTATCGAAAAATACGGCTCATTTATCGCTTTAGATGATGAAGATGTAGCATTTGTCGATTTAATACGATCTACTGCTGCTGTATCTACTGCATTAACCAAAAATCCCGATGCCAAAAAATTAAGTCTGATTGTGGGAGATTTATCTGGAGTGCAGAAATTCATCTATACCATTTCTAGTGCTGGTGCGCTCAAGTCTCTGCGTGCGCGTAGTTTCTATTTGGAATTGGTAACAGAAGAAATAGTACAACAACTATTAGAAGAATTAAAATTACCTCGTACCAACATTATTTTTGCTGGTGCAAGTAAGCTTTATATCTTGGCAACAGATTCAGATAAAACCAAACAAGCTGTCGAAGAAATAGGTAACAAGTTTAATCAATGGTTGAAGGATGAGTTTCAGGGTAAGGTATTCCTGGCTTTAGATAGCTATGAATTTGAAGTAGCAAAAGTATCAAACAACGAATTTGCTGAAGTTTGGTCAAAAGCTAATAAGAATTTAGATGGATTGCGATCGCAAAAATTCAGACAAGAACTATCAGATTTACTTACCCCACAACCTGCCTACGAACCCTGTAAAGTATGTCATCGAGATGATGTAGAAAATCTAAAACCATTAGGTGATGATAGTGATGTTGAAGCCTGTGGTATTTGTCGCCGATTATATCGTTTGGGCGGACAATTAAGAGATGTTAAAGCGATAGTGCGATCGCAAGATAGAACTCTTTCTTCTAAAAAGTATCTTCAGTTTAAATTGAGCAAAACAGAAATTCATTACTACCATCTCTTTGATGATATTAGCGAAGCCAAGAAAAAAGCCGAGCGAGGCAAATTATTCTTAATTAATAACTGGAATATTAATGATTATGTTGGTTTAGATGCCACACCTCTTTTCCTTGGTAATTACTCCCAAAAAAGTAAAGACGATCCCAAAGCATTTGCAACAGCCGAAGAATTAGCCAAAGCATCTCAAGGAATTGAGCGAGTTGCTTCTCTGAGAATGGATGTAGATAATTTAGGCAAAATTTTTGCAACAGGATTAGGAGAAAAACAAACTTTACCTCAGATAGCGGGTTTATCTCGGCAGATGACTTACTTTTTTAAAGTATATCTAAACAGTTTGGCAGAAGATCGAGACAATAATCTTCCCCAAAATGAAAATTACACAAAAATAGAT---------TTACCGAAAAAAGGCGAAAAGCGCGACAATCTCTTATTTATATATGCAGGTGGTGACGACTTATTTATCAGTGGTGCGTGGAATGAAGTAGTAGAATTTAGCTTTGATGTCGATCAATCTTTTCGGGCATATACTGGCTACAACCCAGATATTACTATCTCCGCAGGGATTAGTCTTGCTGTACCTAAATATCCCCTCTACCAAGCAGCAGAAGATTCAGGGGATGCAGAAGAAGCAGCCAAAGGAAATGGGCGTGATAGCTTGACGTTATTTGGTGAAACTTTTAAATGGGATGAATGGTTAGGAAATAAAGAGAATATTCGGGTTTCCATTGAGCAAAAAACTCAAATGGAAAATTTATCTGAAAAGGAAAAAGAAATCATAGATTATTTAAAAGCAGAAGATTATCCCGATTTATGGGGAGTTTTTTCGTTCGTAAAACAATTAGAATACCAAAAAATAGGAACAGATTATACACGAAACTTTGTCCGTAATCTACTGAATACTGCTCAATTACAGGAACAAAAACTTGAAGAAATTGAACAAAAAAGAAGAGATAAATTGTATCCCTTTGAAGATAAAGACCTTAAATATTACTTGCATTTACCCCAGATTGCTTATACGTTAGCAAGATTAGAAAAAAATGTCAAAATCAAAGATGATTTTAGGAAGTCCTTGAAAAATCCACGCAATGCGCCTTATTATAGGGCGATCGCAACTTGGATAGAATTATTAAACCGTATGAATAATTGGAGGTTAGTTAAACTTAATTTTGGCAAAAATGTAGCTCATTTTGGTGAGTTAGGAATTGGTATTGAAGAAACAAGCGAGCGAGTTTATTCTGACACCTTATTTAGTGCTTGGATTAACGCTTATGCAAAGTTAAGAGGTAAAGAATCTGTATCTGAAATATTGGAGCAATTTCTAGATATAGATAATATTCC------------------------CTTTAGTTTAAGTTCTACTTTCATTTATC------AACAACCTCAAAAAGAAACAAAAACAATTTATTACTTACCTCGTCCTCTATGTTTGCCATCAGGATATCCTACAGAAGAAGAGGGAGGCGATCTTGCTTTTTTCAAAACTTTTAAAAAGCTAAAATATTTACCAATAGATATTTGGCAACGTTGGTATCAAGGGAATGGCTTTTCCGAAAACGACCGTAATG------------AATTGATTGTTAAAACTATTAAAAGTGCAAATACTTCTCAGGTATTAACAAAAGCTGGAACTTTCCAATACAAAGATAATTATAAATTCAGTAAATTACCTAAAGTTAGTATTGACCGCGTAACTCATGCAAGCAATTTCTATCATACGGGATTCGTGCAGTATAGATGGGAAGAAAATTATAG---------------TTCTGGTCTTTACTTTTTAGTAAACTTTCTT------GATTCAGAATGGGAAAATACTTTTTTTGAAGTTTTGGAATTTTTAGGCGATGAAGGTCTTGGCGGAGAACGTTCTAGTGGTGCTGGGAGATTCCAATACACTAGAAAGAAAACTCTGTCGAAACAATGGAATAAAGTGCTTAAATTTAATCAGTCCAGTTATCACAGTCTTCTTAGTCTATTTTGGACAGATGATTCTTTTCATCTACAACAGCTACTTGGAGAAGAAGATAAACCTATTGCTAGTTATGAACTAAAAGAACGAGGTGGTTGGATTGGTTCTTATTCTTCAGATGGTCGTCAATTAAGAAGAAAAAAAGTTCATATGTTTGCAGAGGGTTCTGTATTTTCTAAAATTCCCCGAGGTAAATTAGCTAATGTAAAGCCTCAAGGTTTTAACGATCATAATGTTTATCGTAGTGGTATTAGCCTCAGTCTTCCTATAAAAATCTTGATTAAG---------ATGCTCATCCGCTCCACTTGGACATTAACTACTAAAGAAACTGCTGTAATTCCCCGTTCCTATTGCCTCGAACTAGTCAAACAGCTACATCAGCAAATGGGCTTGGAAATCGGGACAGAACAAATTCCCAGTACAACTTTTTCGGGATTATTAGGTTATTACACTAGTTCCCAAGATTTTTATAGTTTTCTCCCCAATGAAACCTATCAACTATCTCTTTCAGGATTAACCGAAAATAGTAGTAAGGCGATCGCAAATTTAGACTTATCCAATTCTCTAGAATTTCTCGGTGCAAAATTCATAGTAAGCGATCGCCAAAAGGAAATTACTAGCTACGATCGCTTATACACAGAATTAGTCGCCGAAGAACCAGAACCCATTAGATACTTTAGTTTGAAATTTCTTTCACCTACCAGTTTTTCGTCCCAAGGAAGCTATTTACCTTTACCAGTTCCCAGCTTAATGCTACGTAGTTGGTTAGAAAAATGGAATCATTTTGCCCCAATCTATTTAGGTGGAGACGAGTTAGTCAGCTATCTCAGTCAAGCTATAAGAATTAAACGCCATCGGCTACAAACTCGCAATTTTCAGATTCATCGTGGCTATGTTACTGGATTTACAGGCAGTATAGACTTACAACTACCTTATAAGGTCGAACCATTAATTGCCAATGTCGCCCATCTCCTAATTCAATATGCAGCCTTTTCGGGTACGGGTATGAAAACTCGTTTGGGTATGGGTCAAACTATTACTTGTTCTGATAAAATGAATACTTATACTTTCAATTTAAAACTTTCAACAGAGCCAATTACTGATGAACATTTCCAGCAATTATGCGCTCTTAATCCTGAGTTAAAACTAGAAACTAATAGTCAAGGGGAGTTAATTATTATGTCACCAACAGGGAGTAATACAGGTAGACGAAATTCAGATTTAGTAGGACAATTCTGGTATTGGAATAAGCAATCTAAATCAGGAGTAGTGTTTGATTCTTCTACTGGTTTTACTTTACCAAATAGTGCTAAACGTTCTCCTGATGTCAGTTGGATTACTATTGATAGATGGCATAGTCTTACCAAAGAAGAACAAGAAGGTTTTGCTCCCATCGCTCCCGATTTTGTTTTAGAGTTAAAGTCTCCTACTGACAGTTTGGTTACTTTACAAAAAAAGATGGAAGGATATATTAATAATGGAGTACGTTTGGGTTGGTTAATTAATCCTCAAAGTAAGCAAGTAGAGATTTATCAGCCAGGAAAAGCGAAAGAACTTTTAGAACATCCCAATACTATTGCTAATAATGATATTTTACCTGGATTAGTTGTTGAGTTAGATGCTATTTGGGAA------ATGTCAAATCCCAACCCCTCCTTAAAAATCCAAGTTAGCCATTCCCGTAACTTTTTGTCTTGGTTGAGCGACCAACAAATCTCTTTAGCCTTAACTACCTACCAAAGTTCTCGCTTGATGTTGGTGGGAGTCAATCCTCAAGGGCAGTTTTCTGGCTTTGAGCGCATCTTTGACCGCGCTATGGGGCTTTATGTGACTCCAGATAGTCAAAGACTGTATCTAGCTTCTCGCTATCAACTATGGCAATTAAATAATGTTCTCAGTCCAGGACAACTTCACAACCATTATGATAAGCTCTATGTCCCCCGCATTGGTTACACCACAGGAGATCTCGATCTCCACGATCTCGCGGTAGATAGTCAAGGGCGGATTATTTTTGTCAGTACTGTGTTGAACTGTTTAGCCACAGTCAGTCATCAGCATAGCTGTCTTCCTTTATGGAAACCATCTTTTATTAGCAAAGTAATCAATGAAGACCGTTGCCATCTCAATGGGTTGGCAATGGTGGAGGGAAAACCAGCTTATGTTACTGCTTGTAGTCAGTCTGATGTAGTAGGTGGTTGGCGAGAAAAAAGGAAGACTGGAGGTTGTGTCATCGATGTTGCCAGTAATGAGGTCATAGCGACTGGTTTATCGATGCCCCATTCTCCGAGATGGTATCGAGATCGGCTATGGTTGCTCAATTCGGGAACGGGGGAATTAGGTTATCTCGACAGGAATAAAGGAGAATTTCAACCCGTAACTTTTTGTCCAGGCTATGTCAGAGGATTGAGTTTCTCTGGTAATTACGCCATTGTTGGCTTATCTCAACCGAGAGATGAAACTTTTATGGGGTTAGAACTACAAACCAGATTAGCCGAAAAAGAGGTCTCTCCCCGATGTGGAGTGATGGCGATCGATTTGAGTACGGGAGCAGTGGTGGAATGGCTCAACTTTACAGGAGAGGTGAGGGAGTTATACGACATACAGGTCTTACCAGGAGTCCAACAGGCTACTGCTTTGGGTTTCCAAAGCGATGAAATCAGCCGTTTTTTAACCCTGGAAGCGATGGCAGAT---------------ATGTCCATCTCAACCCCATTTATTAAACGCCCCGTTCTCACTACCGTCTGTACAATTGTAATTGTGTTGTTGGGCGTTATCTGCATCGCATTGTTGCCTTTAGATAAACTGCCTCAAATTGCTCCCAAGCAAATCACAGTGAGTGCTAACTATGTAGGCGCAGATGCTAGAACTACCGTAGATAATGTCACTACTGTATTAGAAAGAGAAATCAATGGTACAGAAGATGTCAGATGGATTAACTCCAACACCGATAATAACGGTAATGCCACGATCAATGTGTCTTTTCCTGTAGAGAAAGATACCAATATTGCTCAGGTACTGGTGCAAAACAGAGTTGCTCAGGCACAATCAAATTTACCTCAAAGTGTTCTCGCCACGGGAGTAACTACAGAGAAACAATCTCCTAGTATTACTCTGGCTTATGCTTTTTCTTCAGAAAAAGATGAAAATGGCGAATACTATTATGACCCTGTGTTTATCTATAACTATGTCAATCGCTATTTATGGAACGAACTCAGAAAAATTGAAGGAGTAGGAAGTCTCAGTGCATTTGGTTCAGCTAGTTATTCGATGCGAATTTGGCTCGATCCCAATAAATTGGCTGCTAGGGGATTAACAGCAAGCGATGTAGTTGGTGCGATTCAAAACCAAAACTTTGAAGTCGGTGCGGGGGGTGTGGGCAGACAACCAGTACCAATCGCACAGCAGTACGAATTACCCTTAAGAGTCAACGGTAGATTTACCACTGTCGAAGAAGCAGAAAGCCTAGTAGTACAAGCCCAAAGCGACGGTACGCTGATTAAGATTAAAGATGTCGGACGAGCCGAATTAGGAGTAGAAGATTATTTTACCAAATCCATATTTGATGGGGAAGCCCCTGCGGTCGGATTACTTATCTATCAGCTTCCTGGTACAAATGCACTGAATACTGCCGAGTTAGTTAAAGCAAAAATGGCAGAATTAGAGGCAGATTTTCCCAGGGGTTTAAAAGCAGAAATTGCTCATGATAATACTCTGTTTATCAATTCTTCTTTGCAAGACTTGGTAGTTACCTTGGTACAGGCAATTGGACTGGTTGTCTTAATTATCTTTATTTTTCTTCAAGACTGGCGTACTACCCTGATTCCAGCGATCGCTATTCCTGTAGCCTTAATTGGAGCGATGATTGCACTACAAGCATTAGGATTCACCCTCAATCAGCTAACCCTATTTGCTTGTGTACTGGCAACGGGTTTGGTAGTAGATGACGGGATTGTGATCGTCGAAGCAGTATCAGCCAAGCTTTCTCAGGGGATGCGTCCTGTGCAGGCAGCTTTAGATGCAATGGAAGAGTTGGTCGGGGCGGTAATTTCTACTTCTGTGGTCTTGATGGCGGTGTTTATCCCCGTCACTTTCTTCCCTGGTACAACAGGGATTGTTTACAAGCAGTTTGCCCTCACTATCGCTTTTGCTGTAGTCTTTTCCACCTTTAATGCCTTGACTTTTTCTCCCAGTATGTCAGGAGTATTTCTGCGTCGGACGCAACCCGTAAAAGGACCTTTGGGCTGGTTATTTCCTAGATTTAACAGAAGTTTTGACTGGTTGAAAGAACGCTATCGAAGTCTGATTGAATTTCTCACCAACATAAAGCTTTTTGTCATCGCAATCTTTATTGGTGGTTTAGTGCTGACGGGTTGGACATATACCAGTTTGCCTCAAGGATTCGTACCTGAAGAAGACCAAGGCTATTTCTTTGTGCTAGTCGAGGCTCCTCCTGGTGTTTCCTTGAACTACACTCATAACATTACTCAGCAAGCAGCCGAGATGATTATGGAATATGAGGAAGTGGAGCATTCTTTGGCATTTTCAGGATTTTCTTTTGACGGTCAAAATAGTAATAAAGGAGTTATGTTTGTCAAGCTTCATCCTTGGAATCAAAGACTAGGGGATTCTAGCTCGGTGTTTGGGCTGCTACAGCGAATCAATCAGCAGTTTCAACAACATATTGATGGCGCGAGTGTCATTGCCGTTAATGCTCCTCCCGTAGACGGCTTGAGTAACTTTGGTGGTTCGGAAATTTATATCCAAGACCGTCAGGGTAGGGGAATGGAAACCCTAATGAGCAATACTCAACAGGTAATTGCTGCTGCTAACGAAAGACCCGAAATTGCCTTTGCATTCACTACCTTTACCTTTGATAGTCCGATGCTAGAGGCCGATATCAACCGCAATCAGGCCAACGCCCAAAATGTCGATATCAGCGAAATTCTCAATACCCTGCAAACCTATCTTGGTTCAAACTTTGTCAATCAATTTGTCTTAGATGGCAGACTTTATCGAGTGTATGCTCAAGCAGAAGCTGAGAGACGCTCCAATCCAGATGATATTAACCGTCTTTCTGTGCGCTCTCGTGATGGGGAATTAATTCGGCTCAGCAGTCTCATCAATGTTCAACAAATTTCTTATCCGCCTATTGTTAGCAACTACAACGTTTATCCAGCAATTAGAGTTATTGTTGCTCCCACACCTGGTTATAGTTCGGGACAGGTAATTACGGCGATGGAGGAAGTAGCAGAAGCGACTTTACAACCAGGTTTTGGTTACGAATGGACCAATACCGCAGCCGAAGAAAAAACTGCTGGCGGAGCTGCACCTCTAGTATTTGGTCTCGCTTTTGTGATGGTTTTTCTGGTGCTAGCAGCACAATACGAAAGCTATATCGATCCTCTAATTATTATGCTCACCGTTCCCCTAGCTATCCTGGGTGCATTGGGTGGAATTTGGCTGAGAGCAA---------------CTTTTTTACAGGCTGGTGGAGTGTGGCCCGTTCTCAACAACAACATTTATGCTCAGGTAGGTTTGGTGATGCTAATTGGTATGGCAAGTAAAAATGCGATTCTCATTGTGGAATTTGCCAATCAAAACCGCGATTTGGGTATGAGTATTGAAAAAGCCTCTATTTTTGCATCCGAACAGCGATTTAGAGCAATTTTAATGACTGCGATTTCTACTTTAGTCGGTTTTATGCCTCTCTTAATTGCTAGTGGTGCTGGTGCAGTCAGTCGTTGGTCTTTAGGAACGGCGGTGTTCGGCGGAATGTTAGTGGCAACTGCTTTGAGTCTGATCTTTGTCCCTATTCTTTATATTGTAATCAAAAACTTTGAACAATCTTTCTTAAAAAGAGACAGGAAGAAAGACGGTGGAACTCAAGGACGAGAGAATGCGAATCATCATAATAATGGAACGCTAACAAAAGTTCCTTCAGAGACTGAAAAAAAACA---ATCAACAATTAAAAAT------------------------------------------------------------------------------------------------------------ATGTATAGACTACGCCATTCCTCGGAAAAAGTAGCTTTAGCAATGAAAATGAGAGCCGAGGGCAATGGGTTAAGAGCAACTGGCAGAATTTTAGGGAAATCTCATGCCACAATAATAGGCTGGGAAAAACATTTAGAAAAAATCGAATCAAAATGGTCTCCTGCTGCCCCCGG-CACTGGTCAAT--------------------------------------------------------------------------TAAGATGTGTTGAGAGGC-ACATAATAGTGCAATTAGACGTAAATGTAGTGCTTATAGAAGAAGACAAAATTTATATGC---------------------------------------------------------------------------------------------------------------------------------------------------------------------------------------------TAAAAAGGTTCAAGGAT--------------------------------------------------------------------------------------------------------------------------------------------------------------------------------------------------------------------------------------------------------------------------------------------------------------------------ATGACAACATCTAGCGCAGCTTCCAAAATTCAAGCCAATTTACAGGAGTTATTTAAGGCAAATTTATCTCCTGGTGATGCTTATATCCGATTTCAACTGACATCAAAGATGACAGCTTTACTGTCAATGGAACAGGTGCAAGAGTCATTGATAGTTGAAGCCGAGAAAATAACTCCTTTGCCTGGTATGCCAGAATCCCTCATTGGTATTATGAGTTCGCGCGATCGCGTGTTTTGTGTGTTCGATCTAACTCAGTTGTTAAATTTACCTTCTAAGTTGGTTTCCCCTCGGCAATATCAAATTATCGTGTTGCAAACCACTGACGAAAAATCAT---------------------------TTTATATTGGGTTTGTTGTTAGTCGCCTCCAGGGCATTATGCGTTTAACCGCAGAAAACATTTTGTCATCAGCAGCTC---TACCTTCGGACATTGTTCCTTATCTCTGTGGTGCAGTGCAAGACGATGGAAGCATAATTCCTGTCTTAGATTTTAACCGCATCTTAGATAAACTAACCACAATCGCCGATTATGCGGTTATGGCTACTTCAAAAGCATTAAATCCGAGCTTTTTAAGAGATGCATTTACATCTTATTCCAAATACAATACTCCGAAACAACAGGAACTCCAACAGTATGCTTTACAATGGCTGCAAAGCCAGATTGAATCAGAACTCGATGATGGAAAGGCAATCATGGAAAAGTTTACAGGTAAATGGCGTAAAGGATGGCAGCCAGGCATAAATTCTCAAGAATCACCGATTGAATTAAAAAATTTACCTCATTCCTATAAAGGCTCAAATACAATAGATTCCCATCAAGAGGATGCTCTAGTTTTTATCCACGAAGCAATTCCTCAAAATCTAAAAGATGACTTTGCCAAACTTTGGAATATCAAGGAAAAATTACAGGTTAGTAATGCCGATGGTGCGATCTTCATGGTTAATGACGAGGAAATAGCTACTCTAAAAGAACAAGATCCTGAAGGAAATGGCACAGCTTGGTATCAAGTAGACGAAAAGCAAACTTATTATTTGCTTTCTTCTGAAGAAAAAGGCGATCGCTATTTAGTAGTGTTAAGTGAAGCAATCAGTCCCCAAAATCGTGATACCTGGTTGGTGGCTCAAGCAGATGTTAATATCTCTAAAGTT---------------ATGGAATCTGTTAACTACTCAGAATTTCGTCAAAATCTTGCTAGCTATCTCAATAAGGTTGAAGATGATCGCATTCCCATCGTAGTATCGAGGTCTAACGGTAGAAAAGTTGTGGTAATGAGCTTTGATGATTATCAGACGAATGAAGCCACTCTACATTTGATGTCTAGTAAAGAAAACATCAGAGTTTTAGATGAGGCGATCGCAGAATTAGAAGATGGTGGTGGAATTGAAGTAGAAATTTTGAAAGTCGTTTTTGCTGCTTCTGCTTTGAAAGATTATCGTGACTTTGAGCAGAAAAATCCTAAAGTATTTAAGCGAATTAACCTTCTACTGAAAAATATCAAAGAAACTCCCTTTAAGGGTCTTGGTAAACCAGAACCACTAAAACATAATTGGACTGGGTACTGGTCGAGACGAATCACTCAAGAACATCGCCTAGTATATAAAGTCACTGGAGATAAGATACTTGTGGCTCAATGTAAATTTCATTAT------------------------------------------------------------------------------------------------------------------------------------------ATGAAAGGATATGATGACAAGTATAAAATTAAAATTGGTAACTATAGGATTGGAATTACTATAGATAAAAAAGCTAAAGTTATTATTTGCCAAAGAATTGCTCATAGAAGAGAAATATATAGAGTTTTTCCT-------------------------------------------------------------------------------------------------------------------------------------------------------------------ATGTCA--------------------------------------------------------------------------------------------------------------------------------------------------------------------------------------------------------------------------------------------------------------------------------------------------------------------------------------------------------------------------CAACTCGTGCGACGCGAAGCT--------------------------AGTCCTAAAGGGGC-----------------------------------------------------------------------------------------------------------------------------------------------------------------------------------------------------------------------------------------------------------------------------------------------------------------------------------------------------------------------------------------------------------------------------------------------------------------------------------------------------------------------------------------------------------------------------------------------------------------------------------------------------------------------------------------------------------------------------------------------------------------------------------------------------------------------------------------------------------------------------------------------------------------------------------------------------------------------------------------------------------------------------------------------------------------------------------------------------------------------------------------------------------------------------------------------------------------------------------------------------------------------------------------------------------------------------------------------------------------------------------------------------------------------------------------------------------------------------------------------------------------------------------------------------------------------------------------------------------------------------------------------------------------------------------------------------------------------------------------------------------------------------------------------------------------------------------------------------------------------------------------------------------------------------------------------------------------------------------------------------------------------------------------------------------------------------------------------------------------------------------------------------------------------------------------------------------------------------------------------------------------------------------------------------------------------------------------------------------------------------------------------------------------------------------------------------------------------------------------------------------------------------------------------------------------------------------------------------------------------------------------------------------------------------------------------------------------------------------------------------------------------------------------------------------------------------------------------------------------------------------------------------------------------------------------------------------------------------------------------------------------------------------------------------------------------------------------------------------------------------------------------GTT-----------------------------------------------------------------------------------------------------------------------------------------------------------------------------------------------------------------------------------------------------------------------------------------------------------------------------------------------------------------------------------------------------------------------------------------------------------------------------------------------------------------------------------------------------------------------------------------------------------------------------------------------------------------------------------------------------------------------------------------------------------------------------------------------------------------------------------------------------------------------------------------------------------------------------------------------------------------------------------------------------------------------------------------------------------------------------------------------------------------------------------------------------------------------------------------------------------------------------------------------------------------------------------------------------------------------------------------------------------------------------------------------------------------------------------------------------------------------------------------------------------------------------------------------------------------------------------------------------------------------------------------------------------------------------------------------------------------------------------------------------------------------------------------------------------------------------CCGACAG---------------------------------------------------------------------------------------------------------------------------------------------------------------------------------------------------------------------------------------------------------------------------------------------------------------------------------------------------------------------------------------------------------------------------------------------------------------------------------------------------------------------------------------------------------------------------------------------------------------------------------------------------------------------CACGAGGAAACCTTATCCGAAGGTGTATCCTTTAGGACAGCAGGTTCGTTCGTCAATAGTAATTTA---------------------------------------------------------------------------------------------------------------------------------------------------------------------------------------------------------------------------------------------------------------------------------------------------------------------------------------------------------------------------------------------------------------------------------------------------------------------------------------------------------------------------------------------------------------------------------------------------------------------------------------------------------------------------------------------------------------------------------------------------------------------------------------------------------------------------------------------------------------------------------------------------------------------------------------------------------------------------------------------------------------------------------------------------------------------------------------------------------------------------------------------------------------------------------------------------------------------------------------------------------------------------------------------------------------------------------------------------------------------------------------------------------------------------------------------------------------------------------------------------------------------------------------------------------------------------------------------------------------------------------------------------------------------------------------------------------------------------------------------------------------------------------------------------------------------------------------------------------------------------------------------------------------------------------------------------------------------------------------------------------------------------------------------------------------------------------------------------------------------------------------------------------------------------------------------ATGAAAATATTAAGTAATCAACAAATTAACTATTGCAACTTAACTCGCCAAACAGAACAAGGCTTAGAATATTTACCTGGTGTTTCTTATGAAAGTAAGCTTCATCTTAAAAACGCATTTTTTGGTTTAGAACAAAAACAAGAAGCATTAGAATATTGTCGCCAAAAATTTTTAAATTCTCGAGGAGAAACTTCTTATCTTTTAGTTGAAGACCCTACAGGTTTTACTATTTGGCAAGAAGATAAACAAGTCAATATTTCTGATAGCAATCAGGATCGAGATATTGTAAGTCAGATCGATCTTAAAGATTTAGTTTCCAAAATGCGTAATATTGGTGGTGTTCAAATCAAAGATCGTCGTTATAATCTTAAATTTTACTCAAAATGTTTTGTGGGAAATGAAGCTGTTGCTTGGATGAAGTCTGAACTTAATTTATCCACAGGGCAAGCCATAAGATTAGGTCAAAGACTAATAGATGAAAAGATTATTCATCATGTCGTAGATCGCCAAAAATTTGCTGATAAATTCCTCTTTTATCGTTTCTATTGGGATGAAATT---------------------------------------------------------------------------------------------------------------------------------------------------------------------------------------------------------------------------------------------------------------------------------------------------------------------------------------------------------------------------------------------------------------------------------------------------------------------------------------------------------------------------------------------------------------------------------------------------------------------------------------------------------------------------------------------------------------------------------------------------------------------------------------------------------------------------------------------------------------------------------------------------------------------------------------------------------------------------------------------------------------------------------------------------------------------------------------------------------------------------------------------------------------------TTGTCTCAGATTGCTTACGACACATTTATCGAAGATCGATTATTTTTTCCTAAACGAACAGTAGTCAAACAAATCGAAAAATTACTACCCGAATTATTACCAGATGAAAAATATGTTGATGGCAATCATGTTTTGAGAGATATCGAAGTACAACACGGTTTATTAGTAGAAAGAGCAGAAAGTATTTATTCTTTTTCCCATTTAACAATTCAAGAATTTTTAACGGCTCAACATATTGACTATAACGATATACCCATTGAAGAGTTAGTAGATAATCATCTTTGCGATAAACGTTGGCGAGAAGTCTTTTTACTATTAGCAGGATTGAGAAAAGCCGATA---ATTTGCTTTTAGCAATGGAGAAAAAGACTCATTCTTTGATTAATAATTCTAAATTACAAGACTTATTAGATTGGGTAGAAAAAATTACCGACTATCCTTTGGAAAATATTAGATCGTTAGCTAAAAGAGCAATTTCTTTTTCTAATGCTATTAATAACTTATCTGCTTTTATT------CAAATTGACAAAAATCAGATCTCTTTTATGAATGGGATGGCTTATGACTATTTAATAGAATTTGCCAATAGCCTTGCTGTTATTAAATTTAACTCAAAGACAGTCTATATTTACACGAATATGAATCAAACTATTAACATCGATAATGATAGTATTGATGCTCAAACTATTAATATAGTTATTAAAGAGGCTGTGAAAGAATTTATTGATTATGTTTTATCTATTGCAGAATACAAAATTTATAGCCATATAAGATATGATGAACTGATTGATAATTTAGAGAAATTAAAACAAGATGCTATTAGAGATAAACAAGATAAAGATCGCCTTTTGGGTATAAGTAAAAAAATTAACGAGTTATGGATGAATACTTTTAATCTGACTTCAGAAATGATGGAGATATCAGAATCAGAAATGGAAACAATAACTGATTACACTTATACGAATTTACTAATGCTTCAATGCAAACAAGCAGTAGTAAGAGTAACGCCTGAAGTATGGAAAGGAATAGAATCGCGGATGTTGTTACCAGTTAAAAATGAT---ATGAGTATTGTGGCTAAAGTAATTGCTCAATCAGATATTTCTGAGCGATTTTTAAGTAGTGCTGAGTTAACTCAGCTTCAAGATTTTTTTAACAAAGGTAGTGTACGTATTAGTGCTGCCCAAAAATTGGCAGCTAACGAACAGAAAATTGTTGACCAAGGCAGCAAGCAGTTCTGGAATCAGTGCCCCAATACCCCTAGCAACAGTGGTAATGCGCAAAAAACAGGCTTATGCCAACGGGATCAAGGGTGGTACATTCGCTTAGTCAGTTATTGCATTTTGGCTGGTAATTCTAAGCCTCTAGAAGACATTGGACTGGATGGTATGCGCGAGATGTATATCTCTCTAGGAGTTCCCCTCGCTAATCTAAAGGTAGCAATGGGCTGCTTAAAGTCAGTTGCGATGGGTCTATTAAGTTCCGAGGAAGCTGCCATAGCTGGTCCTTATTTCGATCAACTGATACGTGCCTTTATGCAAGACACAATTACTTCCCTCATTAACCCTGCTGATGAAAAGGGGCAATATCTTGAAGGTAATGAACTAGACAAGCTCAAGCAATACTTTCAAACTGGTACTTTACGCGTTAAAGCAGCTAATCAGATTGGGTCGAGTGCTGACAGTGTTATCAGTGAATCAGTGGAAAAAAGCCTACTATATGGAGATATTACACTCCCTGGTGGCAATATGTACCCCACAAGACGCTATGCAGCTTGTCTACGTGATTTAACCTACTTTTTGCGTTATGCCACTTATGCCATGCTAGCAGCAGACATCTCCATCTTGGATGAGCGAGTTCTCAATGGCTTAAAGGACACCTACTCATCTCTTGGAGTTCCTATTGAGCCAACAATTCAGGCTCTCCAGGCTATGAAAGAAGTAGTGACTCAGCGGGTGGGTACTGAAGCAGGTCAAGAAATGGATGTCTATCTCGATCACATCATTAATGGTCTGAGAATGTACGCTTCTAATGAAACCCAGGAGCAATATCCCTGGTGGTCGGGAAATGCCCGATTTATAGACTTATCTAACACGTTTATTGTGGCTCACGTTGCTCAAGCTGCTCTGATTATGTTGTGGGCTGGGGCATTTACCTTATTTGAGTTAGCCGTCTATTCCCCTGATGAGCCACTATACACTCAAGGACTAATTTTGTTACCGCATCTGGCGACTGAAGGGTGGGGCATAGGTTCAGGAGGAACAATTGTCAATACTTACCCTTGGTTTGCAATCGGCGTAATCCATATTGTTGCAGCGGTCGTATTAGCAGGTGGAGCCTATTTTCATCGTAATCGGCTACCATCTAGCTTGGCGATGGCTTCGGAAAAAGCTGCTAAATTTCATTTTGAATGGCAAGATGCTCCCAAGCTGGGCTTTATCTTAGGACATCACCTGGTCATTTTAGGTTTAGGTGCGTTGTTGCTTGTTGTCAAAGCACAATTCTTTGGTGGTCTTTATGATGCCAATTTAGATCAAGTGCGCATAGTCACGTCTCCGACCCTAGATCCAGCAACCATTTGGGATTATAAAACCCATCTGTTTGATGTCAACAGCTTGGAAGATCTGGTGGGCGGACATATTTATGTAGCCGTGTTGCTTATCGCAGGCGGTGCTTGGCATATCCTGATACCACCCTTTAAGTGGGTTGAGCGAGTCTTCATTTTTTCAGGGGATGGTATCTTGTCTTATTCCTTGTTTGGCATTGCCTTGGCGGGATTTGCTGCATCTTATTACTGTGGCTTTGATACACTGTCCTATCCAGAGAAATTTTATGGGCCCACTTTAGAATTGAAGTCA---TTTTTGCCACGCTATTTTGAGTCTCAACCAACCCTCGCCGAAGGTTATACCGTCCGTACTTGGTTGGCTAATACTCATTTTTACTTGGCATTTTTCTTCTTACAAGGAAGCTTATGGCATTTTCAGCGAGCAATGGGCCTTGATATCAGCAAGGTGCTAAAAAACTGGCAGCAGAATATGATGTTAGTAAGTAACAATCCGCAGTTAGCGTATCAGCAGCCAATAAAGTCACAGCCTCAACCTTTTCCGTTGCTACAATACGGAATGCCTCAAGCTGAATCTCAACCCTACCTGAAACAAAAACAACCCTTTGACGACTATTTTTATCGTCCGTCTCAGGGAATTGAGCAACCTACCTTGACAACGATTAATGGGGTTGAGAATACACTGTATCAAACCACTTATCAAACTCAAAAATATAGCTTCTATCAATCTTCTAAGCAGTCAAAGGCTAAGGCAATGTTTGGATATGGTAGTAATAGCTCGGCGCAACTGTACGAACAGCCTAAGACCAGGACTAAAGCGTCGGCTTATTCCCAACCAATTGAAACAGTGTTTTATGAACCCAAACATAATCGCAACTCA------------------------------------------------------------------------------------------------------------------------------------------------------------------------------------------------------------------------------------------------------GTGACTGCTTTGGGCGTATACGATGTGGGTGAAGATGGTCTATTTCTTGAATCAGGTAGAACTGGTGTAGATGTGGGTCTTTGGGATAACTCTGGTACGCTTTTGGGTCAGGTATTGGTATCAGGCGGTACTACTGCACCTATTCTTGATGGTTTTCGCTACGAAAATTTAGGTGCGAGTATCGATTTGACAACAGGTAGTTTTTATCGCGTAGCAGCAGACATGAGGGATATTAATGGTCTAGACTTATTAAGTGGAGCTAATCCTATATCTCCCAATAGAATCAATCCAACACAAACTTACTTTCAATCTAGTTTTTCATTTCCTACGCGGACACGGGACAATCCTGGTCAAGTAGCTTTAGGAGGAAACATTCTGTTTGATAATGCTGCATCCGCTTCAGTACCTTTTGAATTTAGCCCCACTTTAGGTTTATTGTTAGTAGGTGGCTTGTTTGGCGGTCGTCAAATGTATCGCAGTTATCAAAACAAAAAGATCGTTGATATGGAATTTTTATCTGCTACAAAACTGCAAGAACACAATATTGATATTAGTATCAGAAATAATTCAACTATCAGCTGGAAAGGTAAGCTATACGAAAGAAAAAAGGTATTTTCTAAATCTTATCGAAACAAAGCATTTTCGATTTATAAAGAAAACTTAAAATCTAATTTAAGTACCTTATTGGTAGAGTACAAGAATTATCTTGCTGTTTGGGTTGAAAAGCAATTAAAAACAAATCCAGGTAAGGAAAAATCTTTG--ACTATTTTATCTCCAA-AATCCACACCTAAGAAGAAAATTATCAAAAAATATCGTGGTATTGCTTACGAAG-----------TTGAAATACCTGATTAT-ATGACCGATGAAAAAATAAGCATTTTCGTAGCCGATTTAGCAGCCTACAACAACGGTATTCTTCATGGAATCTGGATTGA---TGCAACTATAGGGGAAGACGGTATCAGGGAAGAAATACAAGCAATGTTAGAAGCATCACCGCTTGAAGATGGTAGAGCCGAAGAATATTCAATACATGACTATGAGGGCTTCGGGTCGTTATGCATCCATGAATATGAATCGATTGCACAGGTAGCAGCCTGGGCACACTTTCTGGAAGAACACGGGGCAGCACTCGGATCGGCGGTACTTGCGTACTACGATGATATAGACGAAGCTCAAACAGCACTAGAGGATCGTTATTGTGGTGAGTTTGAGAGTGTCACTGAGTATGCTGAAAATCTAATCACCGAT------TGCTATGAAATTCCTGCCTACTTAGAAGGCTATATCGATTATGAGAAATGGGGGCGTGATATTGAATTAGGGGGCGATATTATCACCTTTGAGTTAGGTTTCAGGGAAGTACATATTTTTCATAGCTAC------------------------------------------------------------------------------------------------------------------------------------------------------------------------------------------------------------------------------------------------------------------------------------------------------------------------------------------------------------------------------------------------------------------------------------------------------------------------------------------------------------------------------------------------------------------------------------------------------------------------------------------------------------------------------------------------------------------------------------------------------------------------------------------------------------------------------------------------------------------------------------------------------------------------------------------------------------------------------------------------------------------------------------------------------------------------------------TTGCTCATAAAAAAAATTAATCATTATGATTTACTCGAAACCGATATTTTCCGATTTCAAAATACTGATGTTCCAGGTACATACATCTATGTAAGAGAACAGAAAGCACAAAATATTCGAGACAACTTTGACAACTTTGAAGAAGAAGGATTAGCTTTTCAGGTAGCAGTAGAACCAGGAGACGATTTAATTCCTCTGTATCGTTTTCAAAGCACAACTACTCCAGGCACTGATGTTTATGGAGTTGGAGTAGATCGAGGCACACCTTTTTCTCGATTCCAAAATACT---G--ACTTGCCAGGAACTTATTTATTTAT--TTATTTATTGGATCAACGGAAGCAGACAATATTGAAGAGAATTTTCCCAACTTTCA------------------------------------------------------------------------AAATAAAAGTATTGCTTTTGAAG-----------------ATGTCAGGAATACTGAAGATTGAAATATCAGAATCTGAAGAACAGTTACGTAAATTGCTGAAGCAAGTACACGAACCGTTAGCAAAAGAAAGGATTCAAGTGTTATTTTGGATAAAAACGAAGCAAGCAGAGACTGTAAATCATCTAGCAACATTAATTGGTCGTCATCGAACCACGGGATCAAGATGGTTGAGTCAATATCGTTCAAAGGGTTTAAATAGTTTATTAGAAATTGGAAAAAGTTCTGGAAGAACGAAGGCGATCGCA------------------------------------------------TTGTCAAAATTGACCCTGGAAATGAGTCTTAATAACTATTTCAGCTTACAGAGTTTCAACGACCATTTTGCGATGGGTTGGTTTGAAAGGGGTAAAAATTTTACAAGTATATTAGGATGGATTGAAAGGCGCATCGCTTTCGGGATTAAGACGACAAGATTTTGTCACTACCTTCTAGACGACGCTAATTTGGCTCAACAACAAGTAATTAGTCTCCATGACATCAATTTGACTCCAACGACAAATAATGTGGAAAACAATCGCTTAATTATGTATCACAAGCAATCCGCAAGTGCGCGTATTATGTTTTTTGCCTTAAATGGTTCTGTTTGTCATTTTGATGGCTTACCTCCTAAGTCAAAAATTGTTGACAGCAGTATCTCTGAAGAGCGAGTTGTTGACAAGAGCGAAAACTTAATTACCATCAGTCAAGGAAAATTAGGACTATCTAGTAATATCCTTGAGATTGAAAAACAGTTTCTGGCGATCGCTAAAAACGAGGCTCTGACATTCAATGTATATTTAGCCAGTTTTACCACGGTCGATCCTCCTTACGAACAACTAGCGGATCTCGGAGGAAAGTTTATTACTCTGATTGAAGCCCGTTCCTTACCATCAGTCGAAATAGAATTGTTAGGCTTGGCTTATTCATTTCTGATGGATATGACCCCAACCGAGCAAACCACACTCCAAGCCTTTTTAATAGCACTGGCTCAACTAGAAACTACTCTGCTAGAAGACTTACAGCAGGATATTCGTCAAATTGGTGATGATTTAAATAAGCAGCCTACTGTCGCTTTCGATAAGATTCCCGAATTGGTAACAAAACACGCTCAACTGAACGATTTATACAAAACAGCCCGTTTAAATCTCCAAAGGGAATACCAGACTCAACAACGGGATAAATTGGAGATATCTGTTTCGGGTAAACTTGC------------------CCTTGAACCTATGGCAATTACCATGCTTACTGCTGATGACTTTCAAGCTACAGCTAAACAATTAGTTACGAGAGTAAAAGACAGCAAAGACGCATTCTTTAAAACTTTACAAGCAGCAGTATCAGTTACTCAGGCAAAAGCAGACTTAAAAGCATTTTCTGTCCTTAAAGCTTTAGAGTTCAGACCATTAACCATTGAAAATTTGGCTTATGCTCTAGAAATGTCGCCAGACCAAGCTCGTCAAATTATTCAGCGTCTTTGGCAGGAAGGAAAAATAAATACTACTAAGGCAGGTATTTTCGGGACAATTTTTCCATTTCTCCGACCGAAAAAGCGACCTAGCCAGATACATGACTCTAATACTTATTTTACCCTTACTTCTTTTGGCTACTTTGATTTACATCCAGTCATTAAAGTTAGT---ATGAAATCATTATTAGACTGGTTGCCCTATATTGGGATTGCGGTAATTCCAGGAATAGTCAACCTAATCGCTGCTTGGCAAGAATTAACTAAAAAGTGTCAGTTTTTACCATTTTTTAAACCTCAAAAGAGCTTAGGATTTTGGTTGTGGGCTGCTATTCAGTTAATTTTTCCTGTCTTATTATTTTGGTTAGTTAGCCCTATCAAAACTCAACCCAACATCGAGCTAAAACTCATATTTGAAGCACTCGGTTTAGGTATTGGATTTGTTGCTTTCTTAAATGCTAGTACAGAAGTTGGCACTTTATCACTAGACATTAAACCTGTTTATGATTTCTTTATTGGTATAGCTTATGAGTTGATTGCTAACAATGAAACTAGGCGTACTGCTTCTTTTTGGGATGACGTTGAGAGAGAACTAAATTCATCAACTGCGGATTTGAAGCGAGGACTTGACTATTTAGAAGATTATTTTCTTTGTGATGTATCGCTCAGTTCGTCTGTAAAACAAGAAAAG------CAAGACCAGTTAAAACAGGTACAAAACAAAAGACCAAAAGAAGAAAAAGTCAAAGCAGTTAAGAGTTTGATAATGATGAATATCAGGCGTAAAGATTTATCAGATGTGCTGAAGAAATTTCAATGTAGCTCAGAATTATTGAATAGATATTTTTCTAGC---------------------------------------------------------------------------------------------------------------------------------------------------------------------------------------------------------------------------------------------------------------------------------------------------------------------------------------------------------------------------------------------------------------------------------------------------------------------------------------------------------------------ATGCAGTTTCTACCCGAAGCCGAACCATTATTATTGCCCCAGAAAAAAGCGATCGCGCTTTCTAATCCGATTCCTGAAAAATCGCTAACGCCCACTGAAATCGGTCACATCATCGCGGGCAGGCTGGGACTCCCCAAGATTTCTGCTCGCGCAGTTAATAAAAAACTTCTTCAACTGGGCTATCAAGTATCTGTCAAGAGAATCAAAAAGTCAACGGGAAAAGAAGTTCACGATTATTATCAGCCTACCAAAAAAGCGATCGACGGTAATTACAGCCAACTAGAGATGGCAACCTATAAGGCTGGAGACGGTAATTCGACTAAGTATCAACTTCGTTGGTTTAGTCCTATAGTCGATCTTCTCATTAATCATTGGGCAGAAAATATGAAACTTTTAAATCAAAATAAATTACCCAAACCAGAAGGAAAAATAACTCTTTATGGAGTTACTTGGGAACAGTATGACAATCTAGTTTCTATGTTTATGGATCAATTTCCAGGGTTACGCATGACTTTTCTTGAAGGAACATTAGAAATTATGGGAACATCTTCCGAACACGAAAGGCTAAAAACAATTATCGCTAGATTGCTAGAAATGTACGCTGTAGAAAAAAGGCTTACTCTTAACGGTTATGGCAATACAACTTTTCGGAAAGAAGCAGCCCAAAGAGGATTAGAACCAGATGAATGTTATTGTTTAGGAGAGCTAAAAGAAGTTCCAGATATTGCGATTGAAGTTGCTCTAACTAGTGGTGGTATTGATAAATTATCTGTTTACAAAGGTTTAGGAGTAATAGAGGTTTGGTTCTGGCAAAATGAGCAGTTTATTTTATATCGTTTAAAACAAACAGAATATCAACAAATTAATAACAGTGAATTTTTACCCAATCTAGATTTTGCTTTATTGAGTCAGTTCATAAATTATGATAATCAAACAGAAGCCGTCATTGCCTATCGAGATGCTTTAGAAAAGATGACCACTTATAATGTCACTTTAATTAATAACAGCAAAAACTTTCAAAAAACGATCGCCATTCCCGATAATGAGTATATTCTTTCGGAAGCTGTCGAAGAGGGGATTAAAATTCCCTTTGAATGTGTGGTAGGTGCTTGTGCTACTTGTCAGGGTAAGATGATCTCTGGCACTGTAGATCAATCAGAACAAATATTTTTAAGCGAGGAACAAATTGAGGAAGGCTATGTGCTAACTTGTGTTGCTAAACCTACTTCTAACTGCACTATTGAGATCGATCTGGGTGAATATCTTATGTGCCAGTTCTGTGATTCTTGTGCTTCAAATAGCACCAAAAATACTACCATTTATGGAACGGATGAAGCCGATTTATTGGTTGGTGGTTCTTTAACCGATTATATTTTCGGGAAAGCGGGAGACGATTCTCTTTCTGGTCATGGAGGAGATGACTATGTCTTTGGGAAAGAAGGCAACGATAGTATTTTAGGAGGAGAAGGCAATGACTATCTCGTAGGTGATAGTTTTATGGCGGA------CAACACCGCAATTAGTAACGATACGATTCGTGGTGGTGTGGGTAACGATGAATTAGTGGGTGGTATCGGACAAGATCAATTATTTGGTGGTCATGATAACGATCAATTATTTGGAGAAGAAGACAACGATAAATTACATGGCGGTCGAGGAGAAGACTATTTAGATGGGGATGAAGGAAATGATAAGTTATTCGGAAATGCGGATAACGATACTTTGTGGGGAGGTAATGGAGTTTTCTCTGGAGAAGATCGCGATACTCTCATAGGAGGTGATGGTAACGATATTCTAATGGGTGGTATTGATAATGATGTCTTAAATGGTGGCAATGGCGGAGATCGATTTGCGTTTGTTGA------------CTCTAAAAGTTTTGTAGAGGCTAATTTAGGGGTAGACCGAATTCAAGACTTCGGTAAGGGAGAAGATCAAATTATTCTTGATAAGAGAGTATTCCAAGGTTTAAATGGTGGCGTAAATAGAGATACCCCTCTCGACTCTAGCAAATTTGCTGTGGTTAGTAATGACGCAGCAGTGGCAGTAAGAGATGAGTTAATTGTTTATAGTAGTAGTTCTGGTAAATTGTTTTATAACGAAAATGGTAATGATAATGGCTTTGGAGAAGGAGGTCAATTTGCCATCTTGTCAGGACAACCCGATTTAGTAGCTCAAGATTTCATTGTAGCTTTGAAAAACTTTAAAAAGTTACAACCCCTGACTCTGCGTCGCGAATGCGAACCTAATTATGAAAAACAAATCTGGCAGCCCAATTGGTGTTGTTTCTGCTGCCACGATACGGGTTTTGTATTGGACAGATTAGCAGCTTATGTAATTGAAGGTTACGTAGGGGGTCAACATAAAATAGTTGAATGCCGAGCTACAAGATGTCAAGCCGAGATTGGGGAGACATTAAGAGCTAGTGGCAGTTTAGATCGACGTTTAACCCCAGAGATTTGCGACCATCTGGACTGTATGGAACGGGAAGAATGGGCGCGGACTGCGGAAAAACAGCATGAATTAAGAAAGAGGGCAAATGGACTGGTTGATGAGTTGGCTCAGAGGAAAAGTATTAGGTTGCGTCGGCGAACTCCTACTGAGGAGATGGAGGTGAGAAGAAAGCATGAGGAGGTGATTAATCAG---ATGGGAAGACCAGGCGGGAATCCAGATTTTGGAACTAAATATCGATTTGATTACGGTAGAGACGAGCCACTATCGGAACAGGTTAAGGTGTTGATGCACCCAAACATGAAGCATCAACTCAAAAATCTGGCTAGCGAGAATAAATGTACCGTACCAGATGTGATCCGAGAGGCTATTGATCGGTATTTAGCCAGTTTGCAAACTGAAAATGCGAGTATGATGAATCAATCAGAAGAGGCTTATCCTACTATTGAGCTTGACTTCGTTCAAGAAACCATTAAAAGATATATTGCAAAACATCCCCATTCTGCTCGTGAAATTGCTTTGCAGCTTTTAGCACAACTGAAAGAACAGCGTCAAAAACAGCATGAGCTAGAACAGAAGTATGATGAACTACTTGCCAGCTACCTCAATGTTAATGATGCTTACTTGGATACTTTGCGCTTATTAAACGATCGCACAGTTATTGAAAGTGAACCCAATATCATT------------------------ATGAAA---TTATTTTTATCTGCTGTAGTCGCTCTG---AAAACTGTGATCGCTATAAAAGTTGTTGCTTCTTCTGATGTAGGTTTACATATCGAATTTAGTGAAATAAAAAATACATTTCATCGCACTTTAACCAGATATACAGGAGAATGTCCTGGGAAATACTGGTCAGGGATAGCACAAAATGGCGACTTACGCTTTATTGATTATAATATCGAACCCAGCAACGAACTGAAGGTCAATTTAATTAATCTCGTCACAGGAGAAAAAATCACTAGAGATTATAAAAAAGCGAGACTAGGTTCCAATGATTTCAATTTAACTCAATTAGGTAATCTTGATGGGGAACATAATATTGAGTACGAAATCTATCACAAAGATACGAAAAAAACAGTAGCTACAGGAAACTTTATTTATACTGTTACTTCTTCTGAAGAGACTAAACAGCGTGATGCTCAATGGAAGCCAAGATTATATTGTGCTAGTGATTCCGATCGCAAATTGCAAGATTGTGATACAGTAGCTAGTCGTAAAATTAAGTATTGCGATGGTAGAGAAACTGGCGATAGTCAACATCAAGGAACATTTGATTTAGATCGTAAAACAGTAGAAATCGATTTGATGGCTAATGTTGTAGTAATTGGAGGAGGACTAGGAGGATTACCGACAGCCTATGAATTAAGATATTATTTGTCCAAAGAACACACCGTAACCCTAATTTCGGATAAACCTCAATTTACTTTCATTCCAGGGTTGATTCGAGTGGCGTTGAACCTCAACCCACTCGAACATATTCAACTAGATTTGAGTCAGTTGGCACAATGGCACGGAATTGAATGGATTTCGGGAAAAGTCACTGCTCTCAATCCTCAAACAAAGGAAATTACTGTTGAAGATAACCAAACAATAAATTATGATTATTTAGCGATCGCCACAGGAGCTTCTCTGGCGTTTGAAGAAATACCAGGATTAGGTCCTCATGGAGGTTATACTCAGTCGGTCTGTACTCCCGATCATGCTCTGCAAGCGAGATCGGCGTGGTTAGAGTTTCTAGAAAATCCAGGTTCTTTAGTAGTGGGAGCAATGTCAGGGGCTGGATGTTTTGGTCCTGCTTACGAGTTTGTTTTGATGGCGGACTGGGAATTACGTCGTCACCGAATCAGAGACAAGGTAGACATTACTTACCTTACTCCAGAACCATATATCGGTCATATGGGTGTGGGAGGAGTCAAAAATGCCCAAGAATTAACTCAAGAATTAATGGCACAACGGGGAATTAAAGCGATCGCAAATACCAGAATTACTCATATAGATGCACAGAACATCAGTTTAGCTGATGGTCGTCAGTTTCCCTTTAAATATGCAATGATTCTTCCTTCTTTTAGAGGAGTCGAGTTTCTACGAGAAGTTCCTGAATTAACTAACGAAAAAGGATTTATCCCTGTACTACCCTCCCAGAGACATCCAGATTTTCCTGCTATTTATGCCTTGGGGGTGGGGGTGCATCTAGAACAACCAGAAAAAACTCCCGTTTCTATCGGTTTACCCAAAAGCGGACAAATGACCGAAGCCATGGGAGTAGCAGTAGCTCACAATATTGCTGTGGAATTAGGAGCAATTAGATCGCCTTTGACCAAACCTACCTTAGAAGCTCTATGCTTTGCCGAATATGGTAATACTGGCATTGCCTATATTGCTGCCCCAGTATTGCCCGATCCTGTTACTGGCAAACGGCGATATTCCTATGCGGTGCGAGGACGCTGGGTGAACTGGGTTAAAGCAGCCTTCGAGGAATATTTTCTGCTCAAAATGCGCTTCGGCTTGGGAATGCCTTGGTTTGAGAAATTAGGACTGCGCCTTTTATTTGGTTTATCGATGTTGAAATCTCTGAAAACATTTGAAGCAGACAATAGGCAGATAACAGAAAAAAATCCAGAAGTAATTAAGAGT---------------------------------------------------------------------------------------------------------------------------------------------------------------------------------------------------------------------------------------------------------------------------ATGAGAACAAATATTCTTCAGTCTTCTCACGTAGTTGTTATCTGTATGGAACGGCAGTTATCCGAGAAAATACCGAGAATTGAAGAGATTGAAGCGGTGGCTTGTAGTGTGCAAAATATGGCCCTAACTGCAAGTGCTTATGGTATTTGTAGCTTTTGGGGTTCTGGTGGTGTTACTTATACTGAAGAATTAAAAGACTTTTTGAATTTAGGTCAAAAAGACCTCTGCTTAGGATATCTTTATTTAGGATATAGCGATCGCCCTGCTACTTCTAGTCGTCGCGATCCTATTCAAGATAAAGTTGAGTGGATTGAT------------------ATGACAACTACCTATAAACAGGATCAAAACTATAGTCTGTGGGAACGTTTTTGTCAGTGGATAACTAGCACGAATAACCGTCTTTATGTCGGTTGGTTTGGTGTTTTAATGATTCCCTGTCTGCTTGCTGCAACTATTTGTTTCATCATTGCTTTTATTGCTGCTCCTCCTGTAGATATTGATGGAATTCGTGAGCCTGTTGCTGGCTCAATTCTTTATGGCAACAACATCGTTTCTGGTGCTATTGTTCCTTCTTCTAATGCCATTGGCTTGCACTTTTATCCTATTTGGGAAGCTGCTTCTTTAGATGAGTGGCTTTATAACGGCGGTCCTTATCAGCTAATCATTTTCCACTTTTTAATTGGTGTCTTTTGCTGGATGGGTCGTCAGTGGGAACTTTCTTTCCGCTTAGGTATGCGTCCTTGGATTTGTGTAGCATACTCTGCTCCCGTATCGGCTGCTAGTGCTGTCTTCTTAATCTACCCTCTCGGACAAGGTTCTTTTTCCGATGGTATGCCTTTAGGAATCAGTGGTACTTTCAACTTTATGTTGGTATTCCAAGCCGAGCATAACATCTTGATGCATCCCTTCCATATGCTAGGTGTAGCTGGTGTTTTTGGTGGTTCTTTATTCAGTGCAATGCACGGAAGCTTAGTAACTTCTTCCTTAGGGACTTGCGCG------------------------------------------------------------------------------------------------------------------ATGAATTTTTTATTACAAATTGCTAGTAGCGAACCTCATTTTCCTTATGCAGCAACAGCGGTTATGGGATTAGGGTTTATTGCAGCAGTCACTATTGGCTCGATCGCTTGGTACAATTCCAAACGTCCTGCTGGTTGGGAAAACAAAGAGCGTCCTGATATTGTTCCCAATGTTAATAAGATGATTTCTCGCAGCAATAAGCTTGAGACAGATAAAAAAGCTTTACTTTCTACACTATGGATATTCGTACTGTTTAACCTGATTTTTCGGGATATCCATGAGTTTTTTCGAGCGGGACTTTTAGAAGAAATAATTACAGGAGTCGTCAATGGGACTCAAGTGACTGAAGAAGTCATGCTGATAGGAGCAGTTGTGGTAGAAATTCCTATTTTGATGGTTCTTCTGTCTCGAATCTTAAATTACAGAATTAACCGT------------------------------------------------------------------------------------------------------------------------------------------------ATGACTACTTCTACTAAATTTTGGGACAAGATTGCCGAAAAATATTCCAAACAACCCATTGCTGATGAAGCATCGTATCAGAAAAAATTAAAAGTTACTCAGGATTACTTTAAGCCAAACATGGAGGTACTGGAGTTGGGCTGCGGTACGGGAGGAACTGCTATCATTCACGCACCCTACGTTAAACATATTCGTGCCATAGATATCTCAGCGAACATGATTGCTATTGCTAAAAGTAAAGCGGAAGAACAAGATATTGATAATGTCACTTTTGAACAATTAACCATTGAAGAATTAGAAGCGGAGGCTAATACCTATGATGTAGTATTGGGACTGAGTATTTTGCATTTACTAGAAAACAAAGAAGAAGCGATCGCCAAAGTTTATCAAATGCTCAAACCAGGAGGGATTTTTGTTACCAGTACTGCTTGTATAGGAGATAGTATGAGTTGGTTTAAACTTATCGCACCCATTGGCAAGGCTTTGGGCTTCTTTCCCTTAGTCAGGGTATTTACCACGCAGCATTTGATTGAAAGTCTAACTGATGGGGGATTTGCGATTGATTATCAATGGCAACCAGGCAAAAACAAAGCAGTATTTATAGTAGCGAAAAAGACTGAGAGCGATGAA----------------------------------------------------------------------------------------------------------------------------------TTGGGCGGGGCTTACAAGT----------------------------------------------------------------------------------------------------------------------------------------------------------------------------------------TCTGCCGTGAAACGACAGAATCAGCCCCTTGGGT------TTCCCTCAATGAGC----------------------------------------------------------------AACTCGTTCAAGACAGTAATGTC------------ACCCAAAATAATACGGTTCTTAGCTATAAGCTA------------------------------------------------------------------------------------------------------------------------ATGTGCGTTAAACAATCTTTAGCAGCTATCCTAACTATTACTGG---TGTTGCGACAACAGTTATGATGAGCCAATCAAGTCAAGCGCAATCTGATAAATTTATTTGTCAGGTAAATAAAC------AAAATATTCCTACTACTTATGCCAACACACCTGAAGGACCGAAACCTGTAATGAGATTTGCATCAACT---CATTTTCCTCCACCCTATACACCCATGCGTCGTTGCCAAGAAATCACAGCAAGGTATAACAAATTTTACGCTCAAGGAATTTTGGAGTACATGACCTCTGGATGGGTTAACAGATTGCCAGTTATTTGTGCAGGTCAAACTTGTAACAAGGAGACTGTTTTGCTAACTCTTAAGCCCGATCAAGAACCAGACCAAGCTCTACAAGAGATTTTAGCCAATCGCAGTGGAGCAAGTGGGCCGACTGTTCAATCCAGTGGCTCTGGTTCGATTACTATCCGCATGGAAGACTACCTAAATAAAACTCAAGTTGAAGAACCTGGCAATTCCGTCAATTCTGTTCCTAGTCCAGTCAGACCCGACCCACCAGTGC---AGACAACGAATAGTAATGATGGTGTTATTTATATGAATCGTTTAAATATTTTATTCGTCTGTTCTAAAAATAAATGGCGTAGTCCTACAGCAGAAACAATCTATCGTCATGATATAAGGTTAAATGTGCGCTCTGCGGGAACGAGTGCTAGTGCAATAAAACGTATTTCAGAAAAGAATATTAATTGGGCTGATTTAATTTTAGTAATGGAAAACAAACATAAAAAAAGAATAATTAGTGAATATAACTA---TCTTGAATTACCACAAATTATTGTATTAGATATTCCTGATGATTATCAATATATGGATCGAGAATTAATATCAATTATTGAAACCAGTCTAGAAGATATTTTAAACAATATTACTAATCTTGAGATGTCAAAACTCTTATCTAAAATAACTATTACCGTAGTGGCGATCGCCATATCGACGTTCGGAACTTTTTATCTCACTTCGACTTCCAAAGGCAATAATACTGTTAATAGCAGTAATTTAGCGATCGCCAATGACAATCATGAATCAGCCACTTTAGTCAGTGTTTGGGACAAAGAAACCGAACCAGATTATTTAGGGACAAAAGAAATGACCGTGTATCGATCTCCTTCCTGTGGTTGCTGTGGTGTCTGGGTAGAACACGCTCTTAAACATGGCTTTAAAGTTGAAGATCTCAAAACTGAAGAGATGGAAGCCTTAAAGCAAAAGCATAATATCCCCCCAGAATTAGCATCCTGTCATACAACTATTATTGATGGTTATGTGATGGAAGGTCATATTCCTGCCGATGATATTAAACGTTTTCTCACTGAAAAACCT---CAACTAGCTGGTTTAGCCGTACCTGGAATGCCCATCGGAACGCCAGGAATGGAAGCGCAAGATATCAAACAACCATTTCAAGTATTGGCGTTTAATGACAAGGGAGAAGTCGAAGTATTTAAGGAATATCAATCTTACATGAATACATCGATACATATTCCCGATGATTTAGCCCGCAGACTAGAAAATCATATCTCTTCTTCTAAATGTGAAGTTAAAAGTAAAAATGCCTTCATTGTTAAAGCAATTCAACAACTC------------------------------------------------------------------------------------------------------------------ATGGAATTAAATCCTATTAGAACTGAATCAGATTACCAAAATGCACTCAAAGAAATTGAACGACTATTTGATGCTGAACCCAATTCTCCAGAATTAGATCGATTGGATATATTAACAACATTAGTAGAAGCTTACGAAAAACAACAGTATCATATTGAAATTCCTGATGCTATTTCTGCAATTTTCTACTATTTAGAAGCTCGCGGATTATCAAAGCAAGATTTAGAAGTTTTTATTGGTAGTCAAGAACAAGTAAATGCAATCTTGAATAAAAAACAGCCTTTGACTTTAGAGATGATTCGACGTTTAAATCAAGATTTAGGCATTCCCGCAGAAATATTAATTCAGCCTTATTCTCTAGAAAAAGCTTCCGCTATGCGAATTATTGCTCGTAGTACTTTACGCAGTTTTTGGGAAAAATATCCTGATGCCGAACAACCTTTAAAAGCATGGTTTTATGAAGCTTCTCATGTAAAGTGGCAAAATCCGTCTGATATTAAAAATCTCTATCGTAATGCGAGTATCATTGCCAATAATCGTGTTGTTTTCAATATTAAAGGCAATGATTATCGTCTCATTGTTCATGTTCGATATGATATTGGTATCATCTTCATCCGTTTTATTGGAACTCACAAAGAATACGATAATGTAGATGCAACAACTATT------ATGGTTAAATCAAACAATTTTGGCGCATATGTAGCTGTAATAACTTTAGTTTTAACTATATCTGCGCCAGCTAAGGCAGTTAGTGTTTCTGCTTTTAGTGACAGAGCATCTTGGGAGGCAGCAGTAGGCGGAAATTTTAGCGAGGAAACATTTAATTCTTATACAGTTGATACATCTTTTGTTGACACATCATTAGATGTTGGTGACTTTACTCTTAATGGCATAACTTCTATCCCTGGAAAACAAAAGATTGATGTTCCACCTCTAGACTCTGCTTCGTTGGATATAGATGGAAGTCCCATCATCAATGGTTTAACAAATAGCTCTTCATTTTTCACGGCAACATTTGACTCTCCAATTACAGCATTTGGCGCAAATTTTGCCTCTGTTTCTGTGAATGGAGCAACTAGGTTAACTGGTAATTTAATTCAAGGAGGAAGTTTTTCTTTAAATGTGACTCGTAACCTTAGTTTTTTTGGACTTATTATTGATGGAGATAGTTTTAATACTGTAGCTCTTAGAAGGATTAATTTTGGTAATGATAGTTTTGGAATGGATAATTTTGTTTATGCCGATTCTAGC------------------------------------------------------------GCATCCGTTCCATTTAAATTCTCCCCTACTT------------------------------------------------------------TAGGTTTACTTAGTATTAGTGGCATTTGGGGCATTTCTCGTCTATGTAAGAGGATTGGTGTT---TTGTTCTACGATAGCGATGGTACTGGGGAGAATGAAAAAGTTAAGTTGGCTCAGTTGAATTCTGGTCTAAATTTGGATGATGATAATTTGTTTGTGGAAATTTTAAAATTTTCAATTAATTACAGAACAAAAAATCGATTCCTTTTGCGAGTATCCAACGATATAGTCATTCCCAGTAGAAACCATATGAACTATAAATTAAATCAACTAATTAGATTGAGAGTAATTACTACTGCTATCGTAATGTATTCTACATCTAATATTGCTACTGCACAATCTATATCTAATGAAGATTTCCCCAATAATTGCGATCGCCCTGTAACTCAAATAGAACTGAATAACTGTGCACATTTAGAATATCAAGAGGCAGATTTAAAATTAAATCAAGTTTATCAACAACTCAGGAAAAAAAATCAAAATACAGAGCGAGAACAGCAGCTAATGAATACTCAATTAGCTTGGCTTAAATTTAGAGATTTAAATTGTGAATATGCTGCGAGTAGATATCAAGGAGGATCGATTCAACCCCTGATATATTCTTCTTGTCTTACTCGCTTAACTAAAGAACGTATTCAGCATTTAGAATCTTATTTGAAGCCT---ATGAGAACCAATATCGTAATCGACGAAAAGTTGATGAATGATGCGCTACTTGCTACTGGATTAAAAACTAAAAAAGAAGTTGTAGAACTAGGACTAAAAACATTAGTTAGACTCGATCGCCAAAAACAGATTAAAGAATTAAAAGGCAAACTCAAATGGGATGGCGATCTTGAAGCGATGAGAAGCAATCAAATGAAAATTAGCGAACTTATTAAACAGCGCAGCCAGGAAAATTTTACGCTACACGAGGAACACCTAAATAACCAGATGGTACAAGTTTTAAAGACCATTGGTTTTAATCGCCGTTATGTCAAGGCTGAAGGAGCATATCTATTTGACGATCTCGATAACCGTTACCTAGATCTGCTCAGTGGTTTTGGGGTGTTTGCTTTAGGTCGCAATCATCCCCAAGTCATCCAAATACTACAAGATGTATTAACTGCCGACTTACCAAATCTGGTACAGTTAGATGTCTCCCTACTTTCTGGATTGCTAGCTGAAAGACTGGTTGCTGTTGTACCAGATGGCTTGGAAAGAATTTTCTTTGCCAATTCTGGAACCGAAACTGTGGAAGCTGCCATTAAATTTAGCCGTTACGCTACTGGACGTTCCAAGATTGTTTACTGTCAAGGTGGCTACCACGGGCTGAGTTTGGGTTCTCTTTCTGCTACAGGAGATCCCTATTTCCGAGAAGGTTTTGGGTCGTTATTGCCAGATTTTATTGAGGTTCCTTTCGGAGATCTAGCTGCTTTAGAAAAGGCACTCGCGGGTAAAGATGTAGCTGCTTTTATCACAGAACCAATTCAAGGACATGGAGTCTGGATTCCAGAGGAGTCTTACCTACCTGGAGCAGTAGAACTTTGTCGTCGGTACGGTGCGCTTTTTATCGCTGATGAAGTCCAAACTGGTCTGGGTCGCACAGGAAAATGGTGGGCTGTTGAACATTGGGGGGTTGAACCAGATATTCTCTGTATGGCAAAAGCTCTCTCAGGAGGGTTCGTTCCAGTAGGGGCAGTTGCCTGCCGACAGTGGATTTTTGACAAAGTCTTCAACCGTTTAGACCGAGCAGTTGTTCATGGAAGTACATTTGGTAAAAATAATTTGGCAATGGCAGCAGGACTAGCCACATTAGAAGTTCTTGAGTCAGAAAAACTAATTGAAAAATCTGCCCAGATGGGAGCAAGTATTGTTGCTAATCTCAAACCGCTTACTGAGCAGTATGAATGTTTGAAAGAAGTGCGTGGATTGGGTATGATGATAGCTCTAGAATTTGCCGAACCCAGTAGCTGGTCACTGAAAATGTCATGGAAAATGCTGGAATCAGCTAATAAAGGACTGTTCTCTCAAATGATTACCGTGCCTTTGTTCTCTCGCCATCGAATTCTGTCTCAAGTTGCTGGGCATGGCATGAATATTGTCAAGTTTATGCCACCATTAATATTGAGTGAAGATGACCATCGTTGGGTTATTGATGCTGTTAAGGATGTGGTTGCTGATGCCCATCGGGTTCCTGGTGCAGTTTGGGATTTTGGTAAGACCTTGGCAACTCAGGCAATTCGCATGAAAGTCGAGACACGT------------------------ATGACCATAACTCTACAATCTGAATCTCTTTACAGCGATATCATATTCACATCTAAGGATTTGAATCGCAAATCAGGAAGCGTCCTAGATGAAGCTATGAAGCAACCAGTGACTATTACTCGTAACTCTGACACCTTTGCGCTCTTGAAACGAGAACGCATGGGAGAAATAACTAAAGTAAGTTACTACAAAACTGTTGTCATTTCAATCATGAATTCTGTTTTCAGACTATCTCTAGGGAATGCTTTAGAAGAACACGATCCTTATCAATGGATTAACGAATTTGATAATGAAGATCGAGAGGAAATGGTTGGAGAGATTCTTCAAACATTGAAATATGCAGAAGAAACAAATGACTGGGATGAACTGAAAAGCGTAATTTTTGAATGGAGAGAGAGCGCGATCGCCAATCAAGGTAATGAACTTGATGAGTTTAAAGAAGCATTAAAAGAAAATCCAGTTAGTATGAACCCAAACATTACGGTAACTCAAAAGCAACTATCGGAATTTTTGTTAAATGTCGCCCTAGTCCGTCCCGTATTTATCTGGGGCGCACCTGGAATTGGTAAGTCTTCTTTAGTAGAAAATTTTGCTCTGGAATTAGATCTCCCTTGTGTTTCTCTATTAGGCAGTCAACTCGCACCTGAAGACCTCATCGGCGTACCCCAAATAAAGGACGGCACGAGTTCTTTTTGTCCCCCCAAAATGATTGCTAAAGAAAAACCCTACTGCTTATTTTTGGATGAGTTGAATGCTTGTTCTCATGAGGTGCAAAAAGCTTTTTATAGTTTGATTAACGATCGTCGAATTGGTGAATATCATTTACCCGAAGGTTCGATTATTATCGGTGCTGGCAATCGCGCCCAAGATAATGCGATAGTTAAACCGATGTCATCGGCGTTAATCAATCGCATGGTACACGTTCATCTCAAGGTATCCCACCGCGATTGGCTGGAGTGGGCGCGTCATCATAATATTCATCCTTGGGTACTCGAATACATTCAAACTCGACCCGACCATCTCTGGAGTCAGCCACCAAAAACCGAAGAACCTTTTTCCACCCCCAGGTCTTGGCATATGCTCAGTGATGCCCTACATGAATACGGAACAGACCTCAATCCCCAATGGACGGAAATTTTAGCTAACGGTTGTTTAACTCCTCACCATGCCACTCAGTTTAAAGGATTTATCAAACAAATTAACAGCCAGTACCAGCTTAAAAGCATTATCAAAGGTGAAACTAGCTGGCCGAGCCAACCCGAAGACCGCGATGTTTTATATTTTTTAGCCCAATCTTTTCGCAGTCAACTTATCAAAGAGCTACCTCCAGAGAAAAAACAACTCAGTAGTAGCCATCAAGAGTTAGCTCACCGTGCCAAGGCTTTATTAAAGGATTTAGCAGCTTTGAGTTGGGAAATCGCTCAGATGGTAGTCGCCGAACAAGATAAAGGTTCGACTTTGCCGAGTTGGTTGATGGTGGAAATTGTCCGCGATCTACCCCGTTTAGTTCAGAAGAAAAAA------------------------------------------------------------------------------------------------------------------------------------------------------------------------------------------------------------------------------------------ATGGAATCTATTAGAGATAGTGGATTGGAAAACGAAGATTGTCTCATTCCTTTGAGCGAAGGTTTAGATAATAATTTAACTCTCATGGATACGAAAGTAGCTGAAGAAGATGAAAACCGCTATGAAGGCTTACATAATGCTTTCTATGCTGATTTTTATCGTTTAAAACCAATTAAA---------------------------------------------------ATGAAAATTCAGCCAAAAATCGTACTAGGCTGTGTAGTTGGAATTGGAATCATAATAGCTAGCTGCACTAACTACCCGAAACAACAAATAACTATTGGCATATCTTCTGAGAATCTCATCTTAGAAGACTCTATCAGCCAATTAACCAAACTCGCTACGGGCGGGACTCCAGAAATTATGACCAAAGGTTCGGTTTCTTTAACCAAACTTGCCTGTGAAGGACAATTAGATGCGATCGCCATTGCCGATGAGATGTGGGCTTCTATATTATGTCCTGATGCCAACTGGGTTAACAATTCCGACACTCTATACCGAACGAGAATTCAATTAGCAGTTCCTACCAAAAAGGCTCAAGAATTAGGTTGGAACGACAGAACTGTATCAAGGAAGGAAGTTTTAGAGGCTTTAAAATCTGGAAAGCTAAAGTTAGCAACTACTCTACCTACCCATAGCAACAGTGGCTACAACTTTCTACTTTGGTTGACCAGAGAAGAGTTGGGAGGCAATATCGACCCACAGCAAATTACTCCTCAAACTCTCAAACCACTACAGCCAATTTATCAAAACCTGGCTCAGTCAAGTGAAAGCACCTCATTCTTAGCCGAGAAATTAACCCAAAATTGGGAAGATAATACAATTGCTGCTCTTTATCGCTTTTTGTATTCCCCAGATGGTAAGTCTTTATCTATTCATGGCGATCGCGTATCACTTCCACAATCCGTAACCTTAGTCGATGTTAATCCTGCCGTAACCGTAACCCCAAGCTGGTTTGTAACTAGCAGCGACCCAGAAATAAGAGAACAATTACAGGTTGAGGTATTTGAGGCATTAGAAGAAAGCGATCGCTCTACTTTCGAGCAGATAGCGCAACTTAATCCCCCTTTGTCTCAAGAGATAAAACGAGAAACAACTCCTGGTGTTGCAGTGCATCGCAAACTACTAGAAAGTTTTCACCCCAGTATTCGCCAAAAACGTTGGATCGTGGGAATAATTGATGGTTCTGGTTCAATGGAAGGAGAAGGATTTAATCAGTTATTATCTGCATTCAGAGAACTCCTAGAAACTGAAAAAGCCAAGTCTAATTTTCTTTACTCACCAGAAGATAAATTTAGTTTGATAGTTTACCAAGGAGAAGGTGCATACAGCTTGCCCCGCAATGTCGAAGCTAGTACAAATTTGGATCGAGAAAAACTGTGGCAGAGTTTAAACCAAGAAGTCAGAGTAGGTGGGGGAACTCCAGTTAAAGCTGGTTTGTATCGGGGATTTGAATCAGCTTTGAAAGTCCCAATTGATTATCAAATAGAAATATTTTTGTTTACCGATGGGAGATTTGGCAATCCTCTAGATCGAGAATTATTAAGTCTCCATCAAGAATTGGAGAACAAAAATGCACAGATTACAATTGTTGGTGCGGGAAATGTTAATGCTAAGCAACTCCAAAAACTAGCGCGCGAGCTTAATGCACGACCGATAATTTCATCTAGTGCCAGCCAAACCAAAGAAGAACTACTTAAAGCATTCAGAGAGGGTCAAATAATGAAACGCAAACAAAAAAGGATTTCACGAATTATTTGTAGTATCCTTGCTTTGGTATTACCCATCGCTCTGAATCTATTGGGTTTGAACTGGATTAGTGCCATTGCTATTGGCGTCATAATTGCGATCGCCCTCCTGATTCTTACCTCTAGTCTCAGTAGCAGAATTCAAAACTTTTCAACTTGGATTGGCTATAGTTTGATTGCAGCAGCTACAATCCTCATGATTGTCTTTGGTGTTCCTCAAATAACCGAGCAGTTGCAACCTCCAAAGTTAGTTTATGGTTATGTTGGAGGCGAACGTTACGAGCTTTTAGTTCGCGATCTCTCCGTACAAGAATTGATAAAGGAAGCTGATCTTCAAATTTCTGAAGGCAGCGTAATCAAAAAAGGTTCGATTTCTCAGCTTAAG------ACTCTCTCAAGCAATTCGGACATAGAAAATATCGATTTTATCTGGACTGGAGATGCCCCCATTGCAGCAGCAGGTAAAGAAATAATGGAAGCGCGAGGAAAGAAAGTTTTGTTTAATGAAGCTACTTTGAGCGACCCTCTGGTTTTAGTAATGGATCGAGTTGCAGCAGAAGCTGCTAGTGAGCGCAATTTTTTAACTCAATTAATACCTGGGGATTCTTTACAGGATTCTGGTTTTGAATACAAGATTGATACGGTATCTTTAGCCGATTTTCTTGGGGGAAATTGGACTTGGAAAGACATTGGGTTAAATAGATATATTTCTCCTCCAGGAGTCATCATGAGCGATGCCAGAAAGTCAAATGGAGGATTAATGGCGGAAACTTTGCTCGGTACTATTTTTTATAACATTAACGAGTCATCA------TCGAATAATAGGTTATTAACCAGCAAAGATATTCCCCAGTTTCAGCCATTACCCAAAAAATCTGATGCCAAGTTATCAGAAAAAATGGAGCAGTTAAGATTGCATTCGGGATTTGCTGAATCAACTTCGAGCAAGATTCAAACCCAATTAGAAGAAGGCGGTATTCCCTGGTCGCTAACTTACTACTCTCTGGGTAAAAAAATAGTTGGAGATCATAATAATTTTGCTTTAGTTGCGTTATCTCAAACTTTAATTAATAGCAACCAATTCTTATCATTTTCCGAATCAGGAACAAAATTATTAAAGATTCTTCAGTCGGATAAATTTCCAGAAATAGCTAGGGAATATGGATACGATTCTCCTCAAGGTAGCTGGAGTATTTTGCCAGATCAAAGCTTTGAAGCAATCAAAAACTTAACTGGTTTAAATCTGGATAATATGCCAAAGAAAAATCAACAAGGTGTTATAGTTCTTTCTGCATTAGAACTAGATTTATTGACAGTTCTCATGGGAGAAGAATTATATGGTTTAGAACTTCTAGAACGGATTAACAAAGCGCGAAGCAAAGTAGGAATGAACAAGCTGGGTATCGGATCGCTATATCCCACCCTTAAGCGTATGGAAAAAGCAGGATTAGTTGAGGGAGAATTCCGCGAACCAGTAGCAGGGGAAGATTCACCTCGTCGAAAATACTACAAGCTTTTGGGTGAAGGGCAAATAGCCATTAGCCGTACTCAAGCGTATCGAAACCTATTAGCAGAAGAAAAAGACAAATCATTTATCCCAGAAGGTAAACAAGTA
>Xenococcus_sp_PCC_7305
ATGCTGTTAGGGTTTAAAACAGAATTAAAAGTAAATAATACACAAAAAATTCTGTTAGCCAAACATGCAGGAGTAGCTAGACACGCCTGGAATTGGGGTTTAGGTTTAACCAAGCAAATATTAGACAATAATAAAAATAATCCAGAAGCCCTAAAGGATACCGCTTCGCATAAAACAATAAAATTCCCCACAGCTATAGATTTACATAAGTGGTTAGTAGCCTTAGTCAAACCAGAATATCCTTGGTACTATGAAGTATCAAAATGTGCGCCTCAATATGCCCTAAGACATCTGAGAAAAGCT------------------------------------------------------------------------------------------------------------------------------------------------------------------------------------------------------------------------------------------------------------------------------------------------------------------------------------------------------------------------------------------------------------------------------------------------------------------------------------------------------------------------------------------------------------------------------------------------------------------------------------------------------------------------------------------------------------------------------------------------------------------------------------------------------------------------------------------------------------------------------------------------------------------------------------------------------------------------------ATGAATATTTTACGTTACGAATTAAATAATATAGAATTCTTCACTATTCAAACAACAGGTGAATCAGGAATGAGTCAATCTGGTTTAGCAAGGATGTGTGGAGTTACACAAAAAGCTGTTGATAATCTCCTAGAAAGACTTGGTACGAGTTCTTGCCCAGAATTTCTACAATCCCTACAGGGCAAGGGATTGACACTTAGTACGAGTTATCATGAGTATCATAACGTCACCATCCTCAAAGACTCAGTTTGCGCCCTTATCCTAGAATGGTACGCCTTTGAATCCCAACGTCCCACCGAAAAAGCCCGACAAGCATTTCGTCAGTTCGCCGCTGTAGGAATTCGCACCTGGATACAAACCTTAACAGGGTGGCAGAACTTCACCACTTCGCCCATCCCCGAAAAAGAATCAAAACAATCTGTTCGGACAACATATCACCCCCAAACCCTAGAAGATGGAGAACTATCGCCCCTAATCAAACAAATCAACTCCCTACAGCATCATCTAAAAATAGCTCTCAAACATCGCCACGCCATTCACAATATTGTCGAAAAACCCGTTGCTGTCGATTTGTCTCTCAATCGTGTCGTCCATACCGCAGTTCACGAACAAGCAGCAAAACTGAACCAAGCCCTAATCGCCCTAGAAGCCATCCGAGAACAAGCCCTTGCTTTAGAACTTCTGACTCAAAAAATCCCCGAATCAGAAAAAATTACCCAGTCATTAAATCAATTGACCAACGTAATTGAACAAATGCGCCAAGAGAATAACCATCTCAAAAGCATTATTCGACAACAAAAAGCATTACTTCAAAGCCGAAGACAAATCAGCCCCAAATATCAACTAGCAACCACAGAACTAGAAAACTTAGATCAAACTCTCGCCCCCAGAATCCAAGAAATCACTGCCATTCTAATGAAATCCCAAAAACGCCAAGGTGGAACAAGAGCCATCTCCACTTGCACCAGAAGAGCAGAAATTTACGCTCGATACGAAATCGGGCAAAGTCTTGAAGAAATCGCCCAAGCCCTCAATACGCCCTATCAAACCGTTAAAAGCTACGTCAAGCTGACCAGAAAAGAAATGAAATACAATACG------------ATGACAAATTTCATGATGGAAATAGTCCAAAGTAGCTTAATTGCCGAATCGGCAAACCATTTAATGAGTCAAGAGTTAAATTTGTTGATGAGACAATTTACTCTGTTTTATTCGGGAATTGGT---------ATCTTAGCGACATTTATCACGATTTTAATATCTGTTTCTTATTGGAAGACCATAAAGGATGCCAAAGAACAAATTGATAGTTTAGTAAAAAAAGCGGTTGCTGAAGAAATTTCTAATCGTGTGAATCAAAGAATTGAAGATGTAGAAAAAATTATCCAAAAAGAAGCGATTGTTAGTCAAACAGTTGCTAAGTATTGTTTGCCAATGCTCAATCCTGATGTGCAATTGCTTGAAGAATATCAACTTTTAAAAAATAGAGGATTTCAAATATCGCCAGTGGAAAACTATGAGCGCAGAGCATCTTATGCTAAATGCCATGTATTAATTATGGATTTTGTTAATGCCAATTTTCCAGATGATCAAGAAGTAGTCAATATACTAAAAGAGGTTGCTAATAATATTCCAGATAAATCTACAATAGTTATCTATATCAAACGCAGAGTCGCTGAACTTGATAGCATATTTAGTAACCAAGATGTTTACTATACTCCAGCGAACAATATCCTAACTCTGATGGGAAGAGTAATTGATGCGGCACAAATAGCCAATACAACAAAA------------ATGACCAATAAAGAAAAGAAACAAATAACGAACAAAGCAAAAAAACAATCAGAGCAAGATGGAAAAAAGTTCTTACAAAATGTCTTTGGCAAAGTACAAAAAACTCTAAAATCTAAGTTTGATGAATCTGAAGAGATCACCCACGATGGAGATAAGGGAAAAGAAAATGAGTCAATATTTATCGAAATACTTAGAAAATACTTACCTAATAGATATGCAATTGATAGTGGCATAGTAATTGACAGCAAAGGAGAGACTAGTGACCAGATTGATATTATTATTTTCGATCCTCAGTACACGCCCAAATTATTAACTCAAAAATATCATAGATATATTCCGGCTGAAGCTGTATATGCTGTGTTCGAGGTCAAGCCCAAGATTAATAAAAAGTATTTAGAGTACGCTGGGGACAAGGCAGCATCAGTAAAAAAACTACATCGAACTTCTGTTCCTATCCCTTACGCCGGTGGCACCTATCCTGCAAAGCCTTTATTCAATATAGTTTCTGGTATTTTAGCTATTGAGAATGGATGGTCTGATGGTTTTGGTGGCACTTTTCTCCAAAATCACTATGAGTTATCTGATGAGCAAAAGTTGGATTGTGGATTGGCTGTTTCTGGTGATCATTTTGATTTTTATGATGCCTATCCAAAAATAGTGAATAATAATAGCGAGCAGGCTCTTATTTATTTTATTTTCAGACTGTTAGGAAAGCTGCAATCATTAGGGACTGTTCCTGCTATTGACTGGAATGCCTATGCAGAACAAATATTAAGCATGTCAAATTCCTTCGCAGATGAACTTGCCTTGAAAATTGCTCAGCAAGCCATTATTGATTTATTTCAATGGGCTGGAACTAGTTTGCCTACAAAATTTACTATTAGTCAGGAAGTTGAGCCAGCGATCGCAGAAGCAAAAAAACTACTAGGCTGGGCGAACAATCCTGAAATTAAAGTTTTAAGAGTACTTTTTGATCAAATAGAACTGGAGAAAGGACAAGATAAAGTTCATCATTGGAAGCCAGTTGCGATCGCCAATGAAAATCCAACCATTCCCTATCCTCAAA---------CAGAATCAGAAGAAATAACAACTTACTTACAAAAATCTTGCCAAGAAATAGCTCAAGTTTTAGATAAGGACAATAATTGGCGTAATCTATCTCTACTAACTTTAATCATTGAAAAATACGGCTCATTTATCAGCTTAGGATCAAAAGATATTGCTTTTGTCGATTTAGTACGTTCAACTGCTGCTGTGGCTGCTGCTCTTGCTGAAAATCCACAGGCAAAGCAATTAAGTTTGATTGTCGGTGATTTATCCGGAGTACAAAAATTCATTTACACTATTTCTAGCGATGGTGCACTGAAGTCTCTTCGTGCGCGAAGTTTCTATTTAGAATTAGTCACCGAAGAAGTTGTTCAGCAATTATTAGAAAAATTAGACTTACCTCGGACTAATGTTATTTTCGCTGGGGCTAGTAAGCTCTATATTTTGGCGGCAGCGACAGAAAAGAACAACAAGATTGTTGACAATGTTGCGAAGAAATTAAATCAATGGTTACGTAAGAAATTCCAAGGGAAAGTATTCCTCGCTTTGGATAATTACGATTTTGAGATTAACAAAGTATCCAGTCAAGAATTCGCTCAGGAATGGGCTAAAGCTAATAATAATTTAGATAAAATGCGATCGCGGAGATTTAAGAATCAAATTGGCGATTTACTTGAACCACAAGATGCGCACGAGCCCTGCAAAGTTTGCCATCGCGATGATGTAGAACATTTGCAAAAACTTGGTGATGATAGTGATGTTAATGCTTGTGATATCTGTCGCAGACTATATCGTTTAGGAGGGCAATTAAGGGATGTCAAAGCGATTGTGCGATCGCAAAAAGAAAACCTTGCCCACA---AATATCTACTGTTTCGTTTAAGTCCAGAAGAAACCTATTATTATTATTTATTTGATGATATTGCTCAGGCAAAAAAACAAGCCAAATATGGCAAACTATTTTTAGTTAATAACTGGAATATTAATGACTACTCTGAGTTAGAGGTTACTCCTCTGTTTTTGGGTAACTATGCTCAAAAAAGTAAAGATGATCCGAAAGCATTTGCTACAGCAGAAGAATTAGCAGATCAATCAGATGGCATAAAACGAGTTGGTTATTTGCGCATGGATGTGGATAACCTGGGGCAAATTTTTGCTAAAGGATTGGGTGAAAAACAGACATTAACTCAGATTGCTGGCTTGTCCCGTCAGATGACCTACTTTTTTAAAGTGTATCTAAATAGTCTGGCAGAGCAACGCAATCAAGATTTTCTCGGGCAAAGAGAAAACCTAGAAATTCTGAAAGATATTAAGAATTTTAGTAACAGCGATCGCCCTAATCTTTTATTTATCTATGCTGGTGGAGACGATCTTTTTGTCAGTGGGTCTTGGAATGAAGTTGTAGAATTTGGCTTCGATATATATCAATGTTTTCGAGCTTATACTGGTTACAATCCTGATATTACGCTATCAGCAGGAATTAGCTTTGCTGTTCCCAAATTTCCCCTTTATCAAGCAGCAAAACAATCAGGAGATGCAGAAGAAGCTGCTAAAGGTAATGGCAGAGACAGCCTAACTTTATTTGGTCAAACTTTTAAATGGGATGAATGGTTGGGCAGCAAAAACTTATCTAGATCTACAGTTGAAGCTAAAGATCGAGAATATTG---G---------------------GATGCCATTACAATCAAACCCCAACAGCCCAACTTACTGGGAGTTTTGCCGATTGTTGAAAAATTGAATTCTCAAGAAATTGGTAAAGATTATGCGCGTAACTTTGTTCGAAATCTAATTAATGTCTCCAATTTACAGGAACAAAAGTTGAGAGAAATTAATAATAATCAAAGAGATTTAAACTATAAAGATGAAGCCTTAGACATTAAGTACTATCTTCATCTGCCGCAAATTGCCTATACCTTAGCTCGATTACCCAGGAATATTTTGGAGGATGATGATTTTCGTAAGGCACTAAAAAATCCTTATAATGCTCCCTATTATCGTGCGATCGCGACTTGGATAGAATTATTAAACCGCATGAGTAATTGGCGATTAGTTAGGCTCGACTTTAGTAGAACTCCTGTTCATTTTGGAGAGGTGGGAATTGGGATTGAAGAAACTAGCGAAAGAGTAAGATCTGATACTCTCTTTAGTGCTTTAATCAATACCTATGTAAGACTTTTTGGGGTTGAAGATGTCACTGAATTCTTAGAGCTTTTTCCTATTGAAAATAAATCATTAGATAAACAAGAGAGACTACCACCTGTACAAATAAGTTCAACCTTTATTTATACTTACGAAAAAGATCAAACTAAAGATCTTTATAGATATTATTTACCTCGTCC------------GGCAAATTTTCCTCCAGGTTACCCAGAATACGATTTAGAGTTTTTTAAATCATACAAAAAACTCAAATATTTACCATTAGATATCTGGAGAAGATGGTATCAAGAATCAGGATTTTCTACTGACAATAAAAATAGCGATCGCACCGAACTAATTGCTCAAACTAAAAC---TAAAGAAACAAAAGGAGCTTTAGCTGAAGCAGGAGTATTTAACTATAGTAAAACCTATTCCATAGCAACTTATCCCAAGGTTTCAATTGATCGCAGAACTGCTGCTACCAATTTTTATCACACTGGATTTACTCAATTTAATTGCGAACAGAATGACAAGGGTAAAGAAAAGCGATCGGGATTATATTTTTTACTATATTTCCCTCAAGAAAATCCAAAATTAGAACATCGTCTTAATGCGACACTTAATCTCTTAGGGGAAGATGGTTTGGGTGGGGAACGATCTAGCGGTGCTGGAAGATTTGAAGTTGAATATTGGGGAGATTTACCACCTGATTGGGAAAAGATTGTTAATTTTCAAAATGCACAGCATCATTGTTTATTAAGTCTATTTTGG---------------------CGTAAGTCTCTAGAAGATAATTTTTTAGATAATTCTAGTTATGAATTAATTGAACGAGGAGGTTGGATTGGTTCACCATTTTC---TGGTAGACAATTACGGCGGAAGAAGATTCATATGTTTGCTGAAGGATCGGTTTTTAACTCACAACCTTCAGGACAATTAGCGCTAGTAACACCAGATGGTTTTAATAAACATAAAATTTATCGCAGTGGCATTAGTTTAAGCATCCCTATAAATGTAAAACCAGAATCAAGTGAGATGCTAATCCGCTCTACTTGGAAATTGGCCACTAATGAGGTTGCCGTTATCCCTCGTTCTTATTGCCTAGAATTAGTCAAACAACTACACCAACAAATGGGCCTAGAAATTGGTACAGAAAAAATACCTACTACTACTTTTTCGGGCTTGGTGGGATATTATACTAGTTCTCAAGATTTCTATAATTTTCTGCCAGATGAAGTCTATCAATTATCATTATCAGGATTAACCGAAACTAGTAGTAAGGCGATCGCAGATCTTGATTTATCCAATTCTTTAGAATTTCTTGGCGCCAAATTTAACGTAATTAATCGAGAAGATTGCATCACCAGTTACGAAAAACTTTATACAGAGTTAGTTGCCGAAGAACCAGAAACGATTAGACAATTTAGTTTAAACTTTGCCACTCCTACTAGTTTTTCTTCCCAAGGTAGTCATTTACCTTTACCCATTCCCAGCTTAATGTTTCACAGTTGGCTAAAAAAATGGAATCATTTTGCGTCAATATATTTAGGTGGGGATGAGTTGGTTAATTATCTGAGTCAAGCCGTAAAATTTAAGCGTCATCGTTTACAAACTCGTAATTTTCAAGTACATCGAGGTTACGTTACAGGGTTTACTGGCAATGTAGTATTGCAACTTCCTTTTCGAGTTGAACCTTTACTGGCTAATGTTACTGATTTATTGGTTAATTATGCTGAATTTTCTGGGACAGGAATGAAAACTCGCCTAGGAATGGGACAAACTTTAGTTCATAAAGATAGCATGAATGCTTATACTCTTAATCTTAAAGTTTCAGCAGAGCCCATCACAGACGCATATTTTAATCAATTATGTTCTCTAAATCCAGAATTAAAACTAGAGACTAATAATAAGGGAGAACTGATTATTATGTCGCCAACAGGAAGTGAAACAGGGAAACGAAATTCTGATTTGTTAGGTCAATTCTGGTACTGGAATAAGCAACATAAATTAGGAGTTGTTTTTGATTCTTCTACGGGATTTACTTTTCCCAGTGGAGCAAAACGATCTCCCGATGTTAGTTGGATTGCTCTAGATAGATGGAATCGCCTTACGTCCGAAGAAAAAAAGGGTTTTGCTCCTATCGCTCCTGATTTTGTATTAGAACTCATGTCTCCTACTGATCACTTGCTGACAGTACAGCAAAAGATGGCAGAATATATGAGTAATGGAGTACGTCTAGGTTGGTTAATTAATCCTGAAAGTAAGCAAGTAGAAGTTTATGGCACAGGAAAAGTGAAAGAGATTTTAGAGCAGCCTCGTATTCTCACCAATGATGATGTTTTACCTGAATTAACGATTGATTTAGACTCTATTTGGGATATGAATACAACTTTAGCTAAACCATCACCTTCTCTGGGTGTTTCCTGTTCTCGGAGTTTTTTAAGTTGGTTGCGATCGCAAAATATTTCCCTAGGTTTTACAACCTATCAATCTTCTCGTTTGATGCTAGTTGGCACCGATGACAAAGGGAAATTTTCGGGTTTTGAAAGATTATTTAATCGTGCCATGGGCATGTATGCAGT---CAATAAAAATCGGCTGTATCTGGCGACTCGTTATCAAATCTGGCAAATGGATAATGCTCTAGAGCCTGGTCAGATTTATGATGGTTATGACAAGCTTTATATTCCTCGGATTGGTTATACCACAGGAGATCTCGATGTTCATGATTTGACAGTTGATAGCCAAGGACAAATTATTTTCGTGGCGACTCGTCTCAATTGTTTAGCCACAGTCAGCGATCGCAATAGCTGTACTCCGCTGTGGCATCCGCGTTTTATTTCTAAAATTATCAATGAAGATCGTTGTCATCTTAATGGTTTAGCAATGGTGAATGGGAAGCCAGGATATGTCACGGCTTGTAGCCGCACGGATATTTTTGATGGTTGGCGCGAAAAACGTCGCAAAGGCGGTTGTGTAATTGATGTCGCTTCCAAGGAGCCGATCACTACGGGATTATCGATGCCCCATTCTCCTCGTTGGTATCAAGAAAAGTTATGGTTGCTGAATTCTGGGACAGGAGAATTTGGTTTTATTGATTTGGCATCAGGGGAATTTGAGGCGATCGCCTTTTGTCCTGGTTATATGCGAGGTTTAGCTTTTTGGAAGAATTGGGCAATTATTGGTTTATCGAAACCGAGAGATCAAACTTTTTCCGGTTTGGCTTTACAGGAAAGATTGCAGAAAGAGGATGTGGAAGCTCGTTGTGGGTTGATGGTGATTGATCTGGGGACTGGCGCGATCGTTGATTGGTTAAGGTTGGAGGGGATCATTAGTGAGCTTTATGATGTACAGGTTTTGCCTGAAGTCACCAGGCCAATGGCGATCGGGTTTCAGAATGATGAGATTAGTCGTTTGTTAACTCTAGATCCTTTGAAGGGTTTAGAAGGGATGATATTTTCCATTGCCACCCCCTTTATCAAACGACCTGTTTTAACGACGGTTTGCACTATTCTAATTATTCTGGTTGGTTTGATTGCCATGGCACTATTGCCTTTGGATAAGCTGCCGGAAATTGCCCCCAAGCGAGTTTCTGTCACGGCAAACTATGTTGGAGCTGATGCCCAAACCACCATTGATAATGTTACTACTGTTCTAGAGCGGGAAATTAACGGGGTAGAGGATGCGAAATGGATTGACTCTTTCACCGATAATAATGGCAATGCAACTATCAATATCAGCTTCCCTGTAGAAAATGATAGTAATATGGCTCAGGTATTGGTGCAAAATAGGGTTTCCCAAGCTCAAGCCGAATTACCTCAGACAGTTTTGGCTACAGGACTCAAAACCGAGAAGCAATCTCCTAGTATCACTTTGGCCTATGCCTTCTACGCAGAAAAAGATGAGAACGGAGAGTTTCCCTATGACACTATTTTTATTAACAACTATATTGATCGTTACGTTTGGAATGACTTAAGAAGAATTAAAGGGGTCGGTAGCATAACGCTTTATGGAAGTTCTACCTATGCAATGCGAATCTGGGTTGACCCCGACAAGCTAGCGGCTAGAGGTTTGACGGCATCAGATGTGGTTAACACTATTCAAGAGCAGAATTTTGATATTGGGACAGGCGCCATTGGGAAACAGCCTGCTTCATCTGAACAGGATTTTGAGTTTCCTCTAAAAGTTCAAGGCCGCTTTACTACCCCGGAAGAAGCAGAAAACATGGTAGTGAAAGTAGGTGATAATGGGGAGTTGATTCGTATCAGAGATATTGGCAGAGCCGAATTAGGAGTACAAAATTACGATACCAGCTCCTATGTTGACGATAATCTGCCGGCAGTTACGTTATTGATCTATCAGCTTCCTGGAACTAATGCCCTCGATACTGCCGAGGCTGTAAAAGCTAAAATTGCCGAGCTAGAACCTTCTTTCCCGCCTGGAATTAAGCAGGCAATTATTCTAGACAATACTTTGTTTGTTAATGCTTCCCTTAAAGATTTGGCAATTACTCTGATTCAGGCGATCTCTTTGGTTGTTTTGGTAATCTTTGTTTTCTTGCAGGACTGGCGTACGACAATTATCCCAGCGATCGCGATTCCTGTGGCGATGCTAGGGGCCTTAATTGCCGCTATGGCTCTTGGTTTTACCCTCAATAATATGAGCTTGTTCTCTTTGATTCTGGCAACAGGACTAGTAGTAGATGATGGGATCGTCGTGGTAGAAGGAGTCTCAACAAAGTTGTCCCAGGGGATGAGGCCAATGCAGGCAGCTCTTGATTCGATGGAAGAATTGTCAGGGGCGATCGTTGCGACCTCTTTGGTCTTAATCGCAGTATTTGTTCCGGTGTCGTTCTTCCCTGGTAGTACAGGGGTAGTTTATAAGCAATTTGCGTTAATTATGGCCGCAGCAGTGGCATTTTCTACCTTCAACGCTCTTTCTTTTTCGCCCACTATGGCCTCGATCCTCATGAAGCGTCAGCAAGATGTTAAGGGGCCATTGGGCAAGTTTTTTGATTTGTTCAATCGTTTCTTCGCTTGGGTAACAGAGCAATATCGAAGATTACTAGAACTGCTAACCCGTTTCAAACTAATCATTATTGCTATCTTCATTGCTGGTCTAGTGGCAACGGGGTGGGTGTACCAGAGCTTGCCTCAAGGATTTATCCCCGACGAAGATCAAGGTTACTTTTTCGCGATTATCGAAGCCCCAGCTGGAGTTTCCCTCAACTACACGAGTGAAGTTAGTCAACAGGTTCTGCCTGAAATTATGGAGTTCGAGGAAGTTGAACATGCCTTAGCCTTAAATGGCTTCTCCTTTGAAGGTCAAAACAGTAATAAAGCAATTATATTTATCAAACTCCATGATTGGGGTGAACGACCTGGGGCCAAACATTCTGTTTATGGGGTGATGAATCGCTTGAACGGGGTACTGAGCAAGAAAATAGATGGCGCGACAGTCCTGGCCGTTAATGCTCCTGCGGTTGATGGTCTGAGTAACTTTAGTGGTTCGGAGTTATTCATCCAAGATAGGCAATTGAAAGGAATGAGTGCTCTGATTGACAACACTCAGCGAGTTCTTCAAGCAGCTAATCAGCGCCCTGAGATTGCTGTTGCTTTCAGTACTTTTACCTTCGATAGTCCGATGCTAGAGGCGGATATTGATCGTGACAAGGCTAAAGCTCAGAATGTGGACATTAATGAGATTATGACCACGTTACAAACCTATCTGGGTTCTAACTATGTCAACCAATACGTATTAGATGGTCGTCTCTATCGAGTTTATGCTCAAGCAGAAAAAACCTCTCGTGCCAACCCCCAAGATATTTCCCGTCTTTATGTGCGATCGCGAGATGGAGCTTTGATTCAATTAAGTAACTTTGTGGCAGCACAACCGATTTCTTATCCTCCCATTGTGACCAATTACAATGTCTTTTCTTCAATTAAAATCAACGTAGCACCTGCACCAGGTTATAGTTCAGGACAGGTAATTGCAGTGATGGAGGAAGTAGCAGAACAAACCTTGCAACCAGGCTTTGGTTATGAATGGACAACTACAGCTGCCGAGGAAAAAGCTGCTGGTGGGGCTGCTCCGATTATCTTTGGTTTAGGTTTTGTGGTGGTGTTCTTGGTGTTGGCCGCTCAGTACGAAAGTTATATTGATCCCACCATCATTATGCTTACCGTCCCTCTAGCTATTTTGGGAGCCTTGGGAGGAATTTGGTTAAGGTCGATGTGGCAAGGTTTGCCTTTTAACCCAGGAGCAGGAATTTGGCCGATTCTCAACAATAATATTTATTGTCAGGTAGGGTTAGTAATGTTGATTGGGATGGCAAGTAAAAACGCTATTCTAATCGTAGAATTTGCCAACCAAGCAAGAGCATTGGGGATGAGCATTACCAAAGCAGCTATTACTGCTGGAGAACAGCGTTTGCGTCCGATTCTCATGACAGCTTTCTCTTCACTATTTGGTTTCTTACCTTTGGTAATTGCTGATGGTGCTGGAGCCCTGGGTCGTTGGTCTTTGGGAACAGCTGTTTTTGGAGGCTTGGCCGTGTCCACTGTTTTATGTTTGTTATTTGTTCCCAACCTTTATATTGTGATCAAAACTTTGGAGCAAAATTTCTTGAAAGGAGGTAAAAAACCTAAAGGTGGCAAACGCGGTGGTAAAGGTGGTTCTTCGCGTAAACCCAAAGAGCCGC---CAATTACTTCAGCTCCAGATGATTCACCTGTTCCTAGTTTTAAAACTTCTACGCAAAATGAGATGACCCTCTATCAAACTCAAGCTCATGGCTCACCTACCATCTATCATTGCGCTAGTTTCGACATATATTTCAGTGAGACCTTTGAGACCTCGATTGCTGGTCTGAGAACCCCCATAAGTCTAATTATTACGCTCCTCAAAGCTAGGAGTGACGGGATGGGGTTGAATGCTACGGGTCGAACTTTCAATGTCTCGAAAAAAAGCGTGATTGATTGGGAAAGACGTTTAGCCGGGCTCAAACCGACATTAATGCTTTATGCCTTGCTGCATGAGTTTATTCATCAGGAAATCGAAGGGAATGAACTCTATACTAAGGTGGATAAAAATGTTCCGCCTTCAGTTTCCCAAGGATGGACAATTGTTCTGATGGAACGAGGCAGTCGATTTATCTGGGAATTACATTGTGGAGGCAAAAACCAACAGCTATTTGAGAAAGCTTTAACCTGCTGGGCTCAGGTTATTGAGAAAACAGGTAGTCTTAATCTCTTAACCGATGGGGAACGACGCTATGGCAATTTACTATTTGAGATTTGCTATGACCTGATTCGCAGTGGTCGACCGGGAAAACCGAAAAAAAGATTACGCAAAGGAGTGCGAGTGCGGTTGAAAAATAAAGGTTCTCAAAAGGGGCCTGGACGTAAACGTCAAAAGTATCAAGCCCCAGTGCCTGAGCATCCTGAAACCGAACATGATGTTGCTGAGTCTAGGATTCACGCGAATCATGTGGAAGCCTTCAATGCTTCTCTCCGACAGCGGAATGCAGCCTTTCGGCGCAAAACTAACACCTATGCTAAATCACGTAATAACCTACAACGAACACTCGATGTCTACTGGTTGGTGCATAATTTTGTGCGCGTTCATTTCACTACTAAAATGATCCCTGCTGTGAACTTAGGAATTTTGCCTGTGAGGATATCTTGGGCAGAGTTGTTACTCATCCGATATGCAGTCATGTCAACATCTACTCCTGCTTCCAAGGTTCAAGAAATCTTACCTCAATTATTTGAAGCTAGCCTAACACCAGGGAAGCCTTACATTCAGTTTCAACTCACAGAGACGATTACGGCTTTAATTCCCCTAGAGCAGGTACATGAGTCGCTCATAGTCGAAGCAACAGCAGTTTCTCTATTGCCTAGTATGCCTGAGTCTGTCATGGGCATCATGAGTTCTCGTAATCATGTCTTTTGTGTGATCGATTTGGCTCAATTATTGATGTTGCCATCGACTTTAATAGCTTCTCGGCAATATCAAATTATTGTAGTGCGAGTATTGCCTAACAAAACAGCCTCAGAATCTTCTGTAAAAGGCGATTCTTTTCTAGGAATTGCTGTTAGCCATCTCCAGGAAATTACTCGTTTAACTGAGGAAAAATTTCAATCGCCCACGGTCGATTTTCCCAGTAGCCTGAATCCTTATGTTCTTGGTGCTGTCAATATTGGAGAACAGCAAATGCTAGTTTTAGATCCCCAAGCGATCGCTACAGCGGCAACTCTTTACGCAAGTCAATCA---ATGGTTACTTCCAAGACATTAAATCCCAGTTTCCTAAGAGATGCGTTTGTATCTTATGCCAAATATAATTCTCCAAAAGAACAAGCAATCCAACAGGATGCTTTGCAATGGCTGCAAAATAATATTGAATCAAATATTGATGATGGAACAGCAATTATCGAACAGTTCACGAGCAAATGGCGTCCGGGATGGCAGGGATTAAACAATCCCCAAGAATCCCCCATTGAATTTAAAAATTTACCTGGTTCCTATAAAGGCTCAAATTCAATAAGTCCCCACCAAGAAGAAGCTCTAGCTTTTGTCCACGAAGCGATTCCGCAAAATTTAAAAGATGGCTTTGAAAAACGTTGGCAGATCAACCGAAAGTTGCAGGTTACTAGTTCTTCTGGTACGGCCTTTATGGTTAGTGAGGATGGAATAGATGTTTTAAAGGAACAAGATCCTGAGGGGAATGGCACAGCTTGGTATCAAGTAGAGGAAAAGCAAACTTATTACTTGATTTCTCATGAAAAAAAAGATGACCTCTATATAGTGGTCTTAAAAGAACCAATTAGTCCCCAAAATCTTGATACATGGTTCGTAACTTCAGCAGATGTAGAAATATCTAAGGTTATGTACTTTTTTATTATGGAATCAGTTAACTATACAGAATTTAGAAGAAATTTAGCTAATTATCTTGATAAGGTAGAAAACGATCGCGTCCCCATGATTGTCACAAGATCTAATAACCGCCGCTCTGTAGTCATTAGTTACGATGACTATATGGAAAACGAAGCAACTCTCCATCTAATGTCTAGCCAAGAAAACATTAGAGTTATTAATGAAGCGATCTCAGAATTAGAAGCTGGAGGCGGAATAGAGGTAGAAATTTTGAAAATTAAGTTTTCGGCTTCTGCTTTTAACGATTATCAACAATGGAAAAAAGATAATCAGCGAATATACAAAAGAATCAATCGTTTGCTGGAAGATATTAAGCAATCACCATTCGAAGGAATTGGTAATCCTGAACCATTGAAATACAATTGGCAAGGATATTGGTCGCGCAGAATTACTCAAGAACATCGTTTAGTTTATTCTGTTCAAGATGAAATCATTTTTATCGTTCAGTGTAAATTTCACTATATGTGGAAAGTTGAATATACCAAAAGATTTTTAAAAGAATTAGCTTCTTTGCCCGAAGATACTCAAGTTCGCATCGAGTCAATTGTTTTCAATGAACTGGAATCAGAGAATCCTTTTGATTTGGGATATCTAAAGAAGATGAAAGGCTATCAGGATAAGTATAAAATCAGAGTTGGCAACTATAGAGTTGGTTTAACCATCCACAAGCAAAGGCAAACTATAATTTGCCAACGAGTTGCTCACCGCAGAGAGATTTATCAAATTTTCCCCATGATTAATATATCTGCCGACCTCAAGCTTAGTACTAAAAAAGCCGAAAAGCAGTTACAGGCGATCGCATCAGGAGTCAAGCCTGTTGCTGTTCCTGTTAGTTTCTCGACCAAAGAAATTGACGCCAAAATTACCCAACTAAAGAAAGTTAACTTTGGCTGGAATGTTAAGCCTGTTGTTGAGACAAGATATGTTGACAAGCTTGAATTGCAGCTTGAGCGCATTATGGAGCGATCGCGCTTCGCTGTTTTGCCCCAGGTTGATTTTAAGGAAGCAAATCAACTAGAGGCTCAAGTTGATGAGATCCGAGAAAAGGCTAGGTTTAAAGTTGTTCCTGATGTTGGCTTTGTTGACGTTGATAGGCTCTCGCGGCAAATTGAAGAGATTAGGGCGCGATCGCAGTTTCGGATCGATCCTGAAGTTACTTTTGGCGGGATTAATAGGCTAGATAGCATCGTTTCTCGACTAAAGTCTGGCAAGTTTCAATACCAGATGGATGTTGATTCGGGGCGGGGTGGCAATGCGGTCAAGAAAGACCTGGTGCGAGAAGCTAGGAAACAAAGCGCAAGCCTAAAGCAAGTAGTCAAGGGGCAGCGCCAGACCCAAAAGACAATTCGCCAAGAATCTCCGGTTAGCCTTGGCAACACCATTAAGGGCGCGGTTATCGATGCTGGGTTGAGGGCGGCTAAAAATGTTGCAGTTACAGAGTTTGGGTTCGACCCCAAGATAATCGAGAGGACTCTTAAATCTATCCTGCCCTCGACAAACTTGATCATTACAGACTTAAAAAGCTTTGCGGGGAAGCTAAATGAAGCTAGCGGCGGGACGCAAAAGGTTTCCAAGTTGGTGAATAGCTTACTCGTGGGGATTGCCGATGCTTCTGCCGGTGCCGATAGCATTGAGCAAATTGGCACTCGCTTTAAAGAGTCGGCAACCAAAAGCTTTGGAGTTTTTCGCGACGAAGTTGCCCTGACAGCTCAAAAGATGTCTTCGCTTAAGGACGTTATCAAGGTTTTGGGGTTAAGTGGTGATCAGTATCTAGCAACCCTTTTGCAGACCCAGACTGTTGGCTCAGCAGCTCGCGGGGTGAGCAGAGCTTTAGATAAACCACTGGGGGAAAGAAAAGACCGAATTCAAGACGAAAGACTGGGGGCAGTTTTAACTAGGGCCGAGGAATTGGCTGCTCAAAAAACTAAGCAAGCGCCCAATAGAGTTAAAAATATTGCATCTCAATACAAAAATGTTTTAGGGGCTGTTGATGATTCTCTTGAAGAGCTTTTGATTGTAGTTGGCGGCTATGCTGATACTGCCAACTCTGGAGTTTTAAGGGCAATCGAAATTAATAAGCAACTTGAACAAGTTGGGAAGTTTGGCAAGAGAAAAGCGGTTGGGCTGCAAAATCCTGATATCTACAAGGGAGGTTTACCTAAAAACTTGGCTGTACCTGCGGCTATATTGCGCCCCAATGTTCGAGGGTTTTCCCGTGACGCCGAAGAAATTTCAGCTCAAGCGATCGCAGCTCTAGAAAAGAATCCTACGATTAAAGTCAAGCTTATTGCTGAATCTGGCGGGGGCTTTGCTGCTGAGGAAGCTGTTCAAATTCTCAACAAGCTAGGGTATGGCGATCGCGTTCAGGGAGCAGGTTTTGGGACTCCTAGTTTCAAGGGTAAAGCGTCGCGATCGTCAAACTATGAAGCTTTTTTGGGAGTTAATGACGCTGAAAAATTGGGTCGTGAAGTTGCTCAGCTCTACTCTAAGCTAGGATTCGTAGCTCCAGAGGCTACGAGGAGGAACCCCAAGGTTTCCCAAAGCATGAAAGGGCTTACGGGTCATGATTTAGGCCATTATTTTAAGACTGCTGAATTCCGTGATTTTGCCCTAGGAGAAGGCGATGGGATGAAGCAGGTTAGGGTCACTCAGAAAAAAATCAAAGAGATTGCCAATGACTCTATTAAGCTGGCAATGGAAGGGGCTTCGCGTCAGGTAATCGAAGGGCTGAAGCAGTTTGAACAAAGAACTCGCATCACAGGGAAAGCGGCAGAATCCTTTGTGGCACTGCGACAAGATATTGAGAAGTTTGAGAGAGAATTAAACCAGGGCATTCCAGGTGAGCTTAGGCAATATCAGCAGCTAATCAATAATGTTCGCAAAGGAGTTGATGAGGCGGAATTTGAAGGGGATGCTGCTTTCTTCAAAAAACTAGAATCAGATTTGCCGAAGGTAAAGATAGTTCTTAAGAAGCTGGGGTTGAACGCTTCAAACGTAACTCAGGGGATGATCAAGGAGGTTGAGAAAAATCTTGCCCAACTAAAATCGCAACTCCCTAAGACAAAATCCCCAGAACTACTAAAGGCCGGATACATTCGCAGGAAAACTGATGCGCTCCTTAATACCCTTGCCGACGCTAAGCCTCAAGATGCGATTGACACGATCACCGCTATTGAGCCTGAGATTAAAAAATATTTGTCTCAGGTTCGGGAACTAAAAGATGATTCTGCTGACAAAAAGCGCATTCAAGCAGGACTTGAAAGTCAGCTCAAGGCAATCAAGACGGCAAGAAAGTTAGCCTTACTCTCGGTTGAGTTTGATTTCAAAGAGCTTGTTGCTGACCCCAAGAAATATATTGCCCTACTTAAAGATGCTTCTATTGCAAAAACCAAAGAGTCTATTCAGAGTAATTCCCTAAAATTTGCCAATCAGGTTCAAGCAAAAGCAAAAGGGGCTATTGATGGCACGATCGCGACGGTACGCGATCGCATTTTTGAAGCTTTAAATATTATTGAAGGAAAGGCTATATCTGGAGGAACTAGTTCTGGAGCCCTAAAGCCTTCGTCTTCGGCTATTACAAAAGTTGGAGGGGCTGGTCAAGCCGTTCTTTATCGTGCGATCGCGGATATAGTAGCAACTGGAAAGGGTAGCTATCAAGCATTAGAAACCATTGAGAAAGGGCTTTTTGAATTAGTCCCCTTACTTAAAGTTGGCAAAGGTGCTGTCCAAACAGCTGCTCCCGTTATTGGCGGGGTCGCGATCGCATCTCAAGTTCCAGAGCTTGCCGCCCTAGCCAAGATGAGCGCCCATGAAATTGCTGTGGTTATCGAGCCTTTAATTACGGCATTGAGAGCCTCTAGCGCTGGTGCTTTAGGGAATTTGGCGGGGAATATCCCAGGGGTTGGCTTTGCTTCAAAAGCAGCTATTCAGATGTTGCTTAATAACAATGTCTTGACTCCCCAAATTGCTCAAGGGGCAGGGTTCTTGACAGCCTATGGGGCTCTGGGGGGCGGGGCTGGAGCTCTAGCGAGAACCGGAACAAAACTTGCTGCTAAGAAAACGTTTCAAGCTCTTCCCCAAGGATTACAGGAGCAGATGTCTCCTGAGGCGATTGTTGCTTTTGACAGTCTGGTGAAGCAACGCCAAGGGGAAATTAAAAGCTTAGCATCGGGGCTAAATAAGCAAATAGCAGCCTTAAAAGCCAGCTCCACTGAAGGTTCAGCTCAGAAGTTGTTAACTGGGTATCAACAGTTAACCACAGAAATCAAAGAGCTTGAAGCTGCGACCAAGGCCAATGATGCTCTAGCCCTCAAGAGTACTCGCGATCGCGTCAAAGAATTAAAAGGCGTGCAAAAGGCGATCGCTAAATCAATCCAAAAGGCTCAGCCTAAGTTACAGGTTATCGCTTCAAATGCCATTGATAGCATCTTTAGCGTTAAGGTTACTCCTCTAGCTGAAGGGGATGTTAGTCAAGCAACTCTCAAGTCCGCGATCGCAGAATACAAAAATAAAGTTATTGCTTATCGTCGGCAGATTGAGAAGAAAATTCTTTCAGGGAAGGTGACTCCTGAAGAGCTTAAGGCAGGGGAAGAGCTAGCGAAGCGAGGCCAGGCTTTAGCTACTACCCTAAAAGGGCAGAGAGGGTTCGGCAAAGAGGCGCGATCGCTATCGGGAGCTAGTGGAACTCTGGGGCGAAAAGTTGCAGGACTGAGGAATGAGTCGGTTGCAGTAGGGGAGGAAGTGGTCAATGGGATACTCGAAGGAAGCAATCAGAAACTAGTTCAGGTTTTTGCTCAAGGTAAGGTTCTGGGGAAAAACTTGCTTGCTGGGTTCAAAAAGGAATTAAAGATTAAGTCGCCTTCTGGTGAGTTTAGGGATCAGATGAGCGAGGTTGCAGCTGGTACTGAGCAGGGGGTGAGCCGCGAACTCAACAGAGTCGCAAACCAAGGCCGAAGGATTGGGCAGGCGATCGCGCAAGGGGCCCGTCAAGGGATGTCCAACGTTAATTTCACTGATACGGGTTTTGAGCAAGCTCGTCGCCTCTCCCAGGAAGCTTTTCTTTATAGCAAGCAAGTCAAAAATCGGGCGACTGTTGTTGATGCTGGAATATCAGGGAATGAGAAAAAGCTTAAGTTATTAATTCGTTATGAAAAAGAGCTAAAACTTTTGGCTCGCAGCGCTTCGGAAGCTTCAAGGGAGCGGATTAATCTTGTGGCCGAAAGAATTAGGCAGCAGAAAGCGGCGGCTAAAGGACGTATTAAGGAACTAAAAGAGGAGCAAAAGAGGGGCAAGTCTCGAATTCGCGAGCTTCATTCTCTAATTGTTCTTAACCAACGACTCCAGCAGGCGATCGCGGCTCAAGATCCCCAGAAAGTGCAGCAACTTTCTCAATCTATTAACGTTTTGATGAATCGCTTGAACGCTAGGCCATCAAACAACCTAAGTCGAGGATTGGGGGGGATTGAAAGAAGGCTTGAGTCGATTCGTCGAATAGCAGGGAGGACATTTAAGGCGATCGTTGGTTTCGCTACCTTAAGCCTTTCCTCTAATTTGCGATTTGGCTTACAAAGAATAGCTCGTGAGGCGGTGCGTACCCAAGTTCGCTTTGAGCAACTGGAGACCTCGATTAACTTTATTACTGGTTCCGCTGCTGAGGGGACCAAAGCGCTTAATTTCGCCAGAAAAGAAGCCCAACGATTAAGAGTTAATCTTGACACTGCCTTAAGAGGATTTAGTTTGCTATCGGCTGCGGCTAAAGATTCCCCCCTGGAAAAAGACACTCAAAAAATGTTCCGAGTGATCAATCAAGTCGCTCGGGTTTATGGTTTGTCAGCTCAGCACCTTGAAGGGATTTATCGAGCTTTGCAGCAGTCAATTTCTGGCGGTACTCTACAACTTGAAGAGATTCGACAGCTTGGGGAGTCGGGAGGTATTCCTGGGGTGTTCCGGATTATTGCCGATGCGATCGGGGTTAGTCAAAAAGAGCTTAAGAAGTTGGTCAGCTCAGGCCAAGTGTTCACTGAGGATGTCCTACCCGATATCATTGATCAATTGGATCGGGTCACTCGTGGTGGGGTGGCCGCAGCGACTCAAACTGCGGGGGCGGCTCTACAGGGGCTCCAAACCCAATGGGTGGAGTTTCAAGTTGCGGTGGGCAAGGAGATTAAGCCGGTTTCCGTTGCTGGATTTAATTTCTTGGCAGATGCGATCGCTCTTGTTCGGAAGAATTTGGGGCTCGTCGGGCCCGTGTTTAAGGCTTTCACTGCTTTTATCATTACTCTGTTTTTGCCTAGTCTCTTGTCTCTTGGGAAATTGATCAAGGGTTTTGTGGTCAAAGCTTTTAACGCTCTGCTTAAAAGTAGCGTTGCCAATACGGCGGGGTTGACGGCTATGGGCAAAGCCGCCCGACTAACTGCGGCTGCTTTAAAGACCCTGATTATTCTTGAAGGGATTTCTCAGTTGATCGGATTGATGGTTAAGTTAAAAAATACCAATATAGACACTAAAAACTCAGTCGAACAAATAAAAGAAGCTTATCGAGATCTCAAAGAGTTTCAAGCGGCGGAACTTGCCGATCAAGGTCAACCAACTCAATTGCTAGATGCCGAGATAGTCAAAGAAAATGTCGCAAAAATCAAAGGTGAGCTTAGCTTGGCGCAAAAGGTTCTTGATGGGTTTATAAATTTTTCAAATAATGCTCCAATAACAAAACTCATTGGGTTTGAGCTCAACACCTTCGATGAAGCAACAATTGAGGATCAAAGAACGAAGTTTTTAGAAGCTGTTTCTTTTGCTAAAGATGGTGAGTTTGCCCGTTTGAAGTTTCAAGTAGAGGTAGGGCTTGACGAAATTGAGACGGACAAACTTAAAAAAAGTCGGGATGGTCTAGAATTAGCGATCGCGGGACTAGAAAAAATAGATGTTACCGAAGTGGCAGACTTAAAACTCAAAAGAAGGGTTTTGTCCGACCAAAAAGAAGTACTTGAAGAATACAACCGAGAATTAAGTGTTCGCAAAGATAGAACTCTCACTCTGACCAAAATCGATCTAGCTCGTAAGAAAATTGTTGATGCCGCTTCGGAGGAAGAAAAACAAGCTTTAAACGAGATTGATCGGCGCATTCTGGCTTCGGGGGACTTAAAACAAAAGACTGAAGCGGAAAAGCTAAAAATCGCTAAAACCCGTATTGATAAAGAATTAAAAGCCGAGAGAAAAGCTCTTAAAGACTTGCTATCCTTGCAAAAAGAAAAAGGAACAGATGAGGCGACTGGCTTGCCTCTTGGGTTGAATGATAAGCAAAGAAAAGAATATGTCAAGCGGCGCGATCGCCTTCGAGAACTAGAAAGAGAATCAGTAGAAAATTCAGTTGCGATCGCCCAAAAAGAACAAGAAGAGAAATTAGCAATTTATGATGATTATCTCAAAAAACTAAATGAGAAGGTTGAAGAATCAACTAGCCTTGTCTCGCTAGGAGAAAAAGAGCGACTACTTGAAATCCAAAAGCTTGTTAACGATGGACTGGTCACAACCCAACAAGCCGAAAATCTCAAAGGAAAGGCTACCAGCGATCGCATAAAAGGGGAACTGGAGGCCGAGAAAGAAAAACTCGAAGAACTTGAGTCAACTCTCGAAGAAGAAAAAGAATTAAGGGATGAGCAAGTAGATGACATAAAAGATGCGAGGAATAAGGTTCTAGACTTGACTCTGCAAAATCTTCAACAGGAACAGCAAGCTGAAGAGCGGGCTATCAATGCGATGACCAACGCTCGTAACAAATACTACTCTGGGGTAGAAGCCTCTCTTGGACGGATTGAACAGTTACGGCAACAAGAAGCTCAGCTAGAAAGCGATCGCGCGTCAATTCTTCAACAAGAGGCTGACCTTGAACTTCAAGGTTTAAATAGGGCTGTTGAGATCAGGAAACAGTTGAGCAGCGATGATGTCACACCTAACCAAAGACGAGATTTGCTGCGGGAACTGAATAGGTTGGGGATTAAAGGACGGACTGATGAGTTGTCCTTGCTGAAGAAGATCCGCGATCGCGAGCAGGAACTTGCAAAGATTAAGCGTGAAACTCTCGACAAGCAGCAAGCAAGAGAGCGTGAGTCCTTGGAAATTGAAGAAAGGAAGCTGGAAATAGCTGCAATAAGGGGCAAGCTAGAAGCCGACAAAGGGTTGATTGAAGCTGAAAAAGAAGTTGCTAGTACAGAAACTGCGATCGCGGAAGCTGAGACCGATGATGAACTGAGGCAAGCAACAGAATTAAATAAGCTTGCTAATAAGTCTTTAGACCTAGCCAAAGAGGAAGTCGATCTTGCGGATCAACAGCTAGACAAGCTGGACGAAATCATCCAGAAAAAACGAGATAATTTAAAGTTAAGCCAAGACACGACCAGAAAAGAACAAGGTTTCACCCAGGATCAAGAAAAGTCTCAAGGTGAGCAAAGACGTACAGGGACTAGGGCCGAACAAAGGAAAAGAGAAGGTCGAGTAGGCGATCGGGATTTGACCATTCAAGAGCGAGTGGATCGGCGAATTGAAAGGGAGAAGGCGGAGAATGAAGAGCTTACAGACGATGAGGTCAGGGAGCTTGAAGATAGATATCGAAGAGAGGAAAGGACGCGAAATAGATCGCTTTCTCGCTCTTCTGGTACTGGCAGATTCAAGACTGTTACTCCTCGCGGAGAAATCAAAATTCCCACTATCCCAAGTACTCGGACTGTTCCCAGAGGTTTGGACTCTGTCAAATCTCAAGGAAGTAACTTGATATTGAGCGCCTTGAGGGACATTAATAACAAGATTGGTAAAGCAAAAACAGTGGTTAATCAAACCAACAATAATCAATTCGTAAATAAGTTTGAGAGTCCTGATGATGAGCGGGTCTTGCGGAAGGTGCGGAGCGATATGCTAGAGGTAGTTAGAGGGGTTGAGATTATGAAAATTTTAGATAGTCAGCAAATAAACTATTGCAACCTCATTCGCCAAACAGCAGACAAAACAGAACATCTTCCCGGTGTCGTCCATGAGGGTTTACTTTATATCAAAACATCCTTTTTTCCCCAAGAGCATAAAGAACAAGCATTAGAATATTGCCGAGGAAAGTTTCTTGATGCCAAAGGCGAAATCTCATATCTTGTCGTTAATGATCCAACAGGTTTTACAATTTGGGTTGAAGACCAAACTGTTGAATTACAGAATAATCAAGAAAAGCAAGACATTGTCCAAAAGATTAATTTAGAAGAATTGGTCACTAAAATGCGCAATATTGGGGGCTTACAAATTAAGAACCGTCGTTACAACCTCAGAATTTATCAGCAATGTTTTGTTGCGAGTGAAGCCGTAACCTGGATGCAAGAAAAGCTTACAATATCCAGAAAACAGGCTGTTAGTCTTGGCAAAAGATTAGTCGAAGAAAAATGGATTCATCATGTTGTCGATCGCGAAGAGTTTCAAGACAAATATTTGTTCTATCGTTTCTATTGGGATGAAAACATGACTCCAGAGGAATATTTAAGTGGTGGCGCGATCGATACTTTTGAAGCCCCTTTTGCCAGAAGCATGACAGGGACTCTCTTTGAGATTGCTAAGAATGTAGGCGGCAGTGTTGTTAAAGTTATTAGCGATAAGCATCAAGCGGCCCAAGCATTTAAAAAATACGCAGACAAATATCAAAGCAAGTATGGTTTGCTGAAACTATTGGGAATGCCTCAAGGAATAGCATTAGAATCGGTATATACTCCCGTTCGGGTTCTTAATGATTCAAGTATTCGGCAATTTGAAACGATCGCAGATCTCGAAGACATTTATCGCCAAAGCAACCAGCGTAGATTTCAGCAAAGAGAATGTCGCCCCGAAGACGGTCTCACCGTAGCTGATCGCCATAAATATTTGATGGTTTTGGGTAACCCTGGAGGAGGAAAATCTACTTTTCTCCGGCGCTTGGGGTTAGAAGCTTTTAACGAAGATAGAAAAGTGTTTCTGCACGACTGCATTCCTGTAATGCTGGAGTTAAAGCAATTTGCTAATAAGGAAGTTGATTTAATTAGCGCGATCGCCGAAGAATTTCAACATTTTGGGTTTCCTCCATCAAAAGAATTTGCCCTTAAAGCTCTAGAAACAGGGAAATTGATGGTTTTGCTCGATGGCTTGGACGAAGTTCCCAACGAATTTACCAACTCGGTGATGAATGCGATCGATAATTTGGTGACACGCTACGAGAAAAATCGCTTTATCGCTTCCTGTCGCATTGCCGCATACCGTAGTAACTTCCAACATGATTTCCAAGTTATTCAGCTAGCGGACTTTGATGACGCTCAAATCAAGCAATTTATTACTAATTGGTTTAGTACCGAACTCGACAGACAAACCGAAACCGCTAAAAAATGTTGGGAGACTCTCGACAACGAGAACAACAAAGCAGCCAAAGAATTAGCCCAAACCCCATTGTTATTAACTTTTCTCTGTTTGGTTTATAACCGTAAACAAAGCTTTCCGCCCACTCGTAGTCGTCTTTATAACAAGGCTTTAGATATTTTGTTAGATGAATGGGCAGCAGAAAAACGCATCAATCAAGAACCTATTTATGAAGGATTGCATACCGATTTAGAGAAGGTAATGCTGGCAGAAATTGCTTATAAAGGTTTCAAAAATGACGAATTATTCTTTGATGAGCAAGAGATAATTAAATCGATAAATGATTTTTTAGCGGATACGGTTGATAATCCTAAATATTTAGATGGCAAGAAAATTCTTAATGCGATCGCAGCTCAACAAGGCATTTTTGTGCAACGTGCCGAGGATGTTTATTCTTTTTCCCATCTCACTTTACAGGAATATTTGACTGCTTTATATATCAATGAGGATGATAGTCTCGTTCAGCAATTAATTACTCAAAATCTAACTGATAAACGCTGGAAAGAGGTATTCTTGCTGGTTGCTGGTCTAAAAAATGATGCTAGTAATTTCTTAGTCTCTATGGAGGAGGAGACTCAAAAGCTCATCAATACTGACAAATTACATCAACTTCTAGAATGGACTAAAAGAATAGCAGATAATTCATCAGGTGATATTCAACCCCTAGGGAAAAGGGCGATCGCTCTCGCTAACGCTTACGCTCTCGCTCTCGCTAACGCTTACGCTCTCGCTAACGCTAACGCTAACGCTTACGCTTACGCTCTCGCTAACGCTT------------ACGCTTACGCTCTCGCTAACGCTAACGCTTACGCTAACGCTCTCGCTAACGCTTACGCTTACGCTCTCGCTAACGCTTACGCTAACGCTCTCGCTAACGCTAACGCTCTCGCTAACGCTCTCGCTTACGCTATTAAACAGTTTACTAGATATATTAAATGGTCAGAAAAATTTCAAATTTATCGAGACGTGAACTATCCTCTGTTAATCAGGAAAACAGAAGAACTTAAACAGCAAATCCCAAATGATTCGGCCGCAAGGGAAATCCGTCAAGCTTTTGCGCAAAAAATGATTAAAACCTGGCTCAAAGCTTTTCATCTCACTCCCGAAATGGTGGATTTAACCGAGCAAGAACTAAGAGCATTAGATAATTACTTCTATGCCAATCTGCTGATGGTCGAATGTGAAAAAGCAGCAGTCAAAGTATCGCGAAGAACTTGGTCGGAAATTGAATCGCGCATGTTAATGCCTTTTAGGGAAACTACTATGAGTATTGTGGCTAAAGTGATTGCTCAATCGGATCGTTCTGATAGGTTTCCCAGCACTGCTGAGATCACTCAACTCCAAGATTTTTTTAATAACAGTAGTGTAAGAATCAGCACCGCTCAAAAACTGTCGGAAAACCAACAGAAAATTGTTGAGGAAGGTAGCAAACAGTTTTGGGCTCAGTGTTCCAATACACCTAGTAATAAAGGCGATGCCACAAAGACAGCCCTTTGTCAACGAGATCAAGGATGGTACATTCGCCTAGTCAGCTATTGTGTTTTGGCAGGTAACTCTAAGCCGCTAGAGGATATTGGTCTAGATGGGATGCGTGATATGTATGTCTCCCTACAAGTTCCCCTCGCCAATCTAAAAATAGCCATGCGCTGCATCAAGTCAGTTGCTACGGGCTTGTTAAATTCTGAGGAAGCGGCCTTAGCTGCTCCTTATTTTGACGAGCTGATCCGTGCTTTTATGCAAGACACTATAACTTCTCTAATCAACCCTGCTGATGAAAAAGGTCAATATCTTGAGGGACAGGAACTAGACCAACTTAAGAAATATTTTCAGAGCGGTTCTTTGCGCGTTAAAGCGGCCGATCAGATCGGCTCAGCTGCTGCCAGCATTATCACTGAATCAGTGGCGAAAAGTCTGTTGTACGGAGATATCACCCTCCCTGGCGGCAATATGTACCCCACAAGACGCTATGCAGCTTGTCTAAGAGATTTAACCTACTTTTTGCGTTATGCAGTTTATGCCATGCTGGCCGACGATCCTTCCATCTTGGATGAGCGAGTGCTTAATGGCTTAAAAGATACTTATTTATCACTTGGCGTTCCCATTGAACCCACTATTCAAGCAGTGCAAGCTATGAAGGAAGTCGTAACTCAAAGAGTTGGTGCTGAAGCTGGGCAAGAAATGGATGTCTATTTAGACCATATCATTGCTGGTCTGGGCATGTACGCTTCTAATAAAACCCAGGAGCAATATCCCTGGTGGTCGGGAAATGCCCGATTTATTGACTTATCTAACACGTTTATCGTGGCTCATGTTGCTCAGGCTGCCCTGATTATGTTGTGGGCTGGAGCATTCACTTTATTTGAGTTATCTGTCTATGCTCCTGATGAGCCGCTATACAGTCAAGGACTAATTTTATTGCCCCATCTAGCAACTGAAGGCTGGGGTGTCGGTTCAGGAGGAGCCATTGTTGATACTTACTCCTGGTTTGCTATTGGTGTAATTCATATTGTTGCAGCTGGGGTATTGGCAGCGGGAGCCTTGTTTCACCGTGGCCGACTGCCATCTAGCCTAGGGATGGCTTCGGGAAACGCCGCGAAATTCCATTTTGAATGGCAAGATGCTCGAAAATTAGGCTTTATCTTAGGGCATCACCTAAGCATTTTGGGCTTGGGTGCATTGTTATTCGTTATCAAGGCCCAATTCTTTGGCGGTCTTTATGATTCCAGTATAGATGAGGTACGGCTAGTCAGCTCTCCAACTCTTAATCCAGGAATTATTTGGGACTATAAAACCCATTTGTTTGATGTCAACAGCTTAGAAGATCTTGTAGGCGGACATATTTATGTCGCTGTGTTGCTAATCGCAGGCGGTGCTTGGCACATCCTGGTACCTCCTTTTAAATGGGTTGAGCGGGTCTTTGTCTTTTCCGGAGATGGCATCTTGTCCTATTCCTTGTTTGGCATTGCGATAGCGGGATTCGCCGCATCTTATTACTGTGGGTTTGATACTGTATCTTATCCAGAGAAATTTTATGGCCCAGCTTTGGAGTTGAAATCAGCATTTTTGCCCCAGTATTTTGAAGCTCAAGCAACTCTGACAAATGGTTATACTAGTCGTGTTTGGTTGGCTAATGCCCATTTTTACTTGGCATTTTTCTTTTTGCAAGGTGGCCTATGGCATTTTCAGCGGGCGATGGGCTTTGAGATTAGCAGCCTGTTCAAAAACTGGCGGCAGAATTTGACTTTCGCCGGCGAAAATCCGCAGCTAGCGTATCAGAACCCCAACGAGATACAGCCACAACCCTTTCCATTAGTACAATATGGAATTCCCGAGGCGAAGCCTCAGCCCTGGTTAAAACAAGAGCAGCCTTTTGATGACTATTGTTATCGTTTGGCTCAGGGAATTAAGCAACCTAGCTTGACGGAAATTAATGGAATTAAGAATACGCTGTATCAAACAACTTATAAAACAGAAAAATATAGCTTTTATCAGTCCCCTAAAAAACCGGATACGAAGGAAATGTTCGGATATGGTGGTAGA---GCTCAGCAACTATACGAACAGCCCAAAACTTTGGCCAAGGCGTCGGTCTATGACCAACCAATTACCAATGTTTTGTACAAACCAAAACAGAATTTTTCGGTAGAAAAAACTGCTTCGATGGAGGATTTATCGGGAGCAAAACGAGTAATAGATAAGATGACCAAAACAATAATCGGCAAATTAGCTGCAAAAATCAGTGGTGTAATAGTCTGTGGCGGCCTAATCTCTTTAGGGATAACTACTTCTGCTCAAGCTCTAACAGCAGGAATTTCTGATTTCACGGGAGTATCTCAATCGAATAGTTTCGCTACCGATGGATTTCGGTTCCGAGCAATACAAGATTTAAACGTGACGGCTCTAGGAGTATTTGATATCGATAATGA------------TGGTCTTAATGCTACTACTGTAGATGTTGGTCTTTGGGATGATAGCGGTACTCTTCTAGGGTCAGTTGCCGTCTCAGGAGGGACTAATGCTCCCATATTAAATGGATTTAGGTATCAGAATTTAGGGTCTAGCATTAATCTTACTTCTGGGAATTTTTATCGAGTCGCAGCTGATATGACAGATATCTCAGGATTGAATTCTCGGAATTTTGTTACTGCGTCTACTCTCAATGGCATTGATTCGGTTGAAATAGCTTTTGGTCCGGGTGATTTATCTTTTCCTGCTAATCATTTTGGGGGCGGTTTTGCAAATCTAGGGGGCAATATTCTTTTTGAAGATGCGGTTC------CTGTGCCCTTCGAATTGTCTCCTAATCTGGGAATTATAATTTTGGGAGGAATCTGGGGCGT--GTCTCGTCTACGCA--AAAAAAGAACAAAGCGC--------ATGATTACTTTTACTGCTGAGAGTCTAAAATGGCAAAATATTAATGTA---------AATGCTTCAGAAATAATCTTTGAAAATATTTCATATATTAAGAAAAAAGTATTATCGAAAAAGTTTAAAGAGCAAGCTATTAATTTTGCCAAAGAGCACGAATCCAGTATGTTACGGTCTATGGTAGTTGAACATAAACTATATTTTAGTGTTTGGCTAGAAAAGGCTAAATCTCTTAC---TGACAAAGAGCAGCCTGATCCGATATCTGAGAAACGGAAAAATCTTTTGGATGAGCAAATGATTGAAGATTATAAAAATCTTGATTCTTTTCTTGATCAAAAGTTTAGTGAGCTTGGTCTT------------ATGACTAGTATTTTTATTCAATCTCTAGCTGATTACAATGCAGGACGGATTGTTGGCCGATGGGTCGAGTTAGAAGATTTAGACAAAGATGGATTATGGGACGCTATTAAAGAGATCTTAGCCATG------TCTCAAGAGCCTTTAGCTGAAGAATGGGAGATAGCTGATTATGATGGTTTTTATGGTTTAAGTCCGAGTATCTCTC------------AAGTGTTGGAAATAGCAAATTTACTGTCCAAACATGGCGAAGCCTATGCAATCTATGCTC---AATATATAGGCGAAGATTATGCCGCAGAAGAAGGATTTGAGGAAAGTTACTGTGGCGAGTGGGAGAGCTTTAGAGATTATGCTGATGATTTGTTTGATCAGCTTTATCTTTATGAACTGCCAGATCATCTGCACTTTTATATTGATTATGAAGCCTTTGCTCGTGATTTAAGTATGGATTACCA--TCATGACCAGGGT----TCTGATGGCAAAATCCATATATTTCGTTGTTGTATGAAACAAATTATAATTCATGCAGGCTTTCACAAAACAGCAACGACATCAATTCAAGAAACTTGTGCCATAAATCAAGATAAATTAGCAGAGCAAGGATTTTATTATCCTATATTTCACTTAGATAATAGAGTTATTAATAACCATTCAATCCCCTTTTATAGCTTATTTACTAGTAAGCCAGAACAATATCATATGAATATGATTTGGGGAGTTGATTCTCAAGAGGCGAATAGCAGGTATGAAGAACAATTAAATCAAATATTAGAACAAAACTACGAAAAAATCATAATCTCAGGAGAAGATATATCAGAACTTTCTCAGGCAGAGCTTGAGAAAATAAAAACAAAAATCGATTTATTTGGTTATAGCCTACGCATAATTACTGTTATAAGATCTCCCTTTTCTGCTATTAATAGCATGATCATGGAAACAGTAAAAAATGGTTACTGCATTGAGGACTTGAATTTAACCTCAAACACTGATAAAAGCAGAATTATAACTAAAATAGAAACCATAGAGGCTGTTTTTCCTGAAGCCGAATTTTATTCTTTTCGTGACTCATTAAAACATAAGAATGGGCCGGTTGGATTTTTTTTAGAACTAATTGGGGTTAATGATTTTTCGAATTTAGCTTTTTTCAAATCTAATAAGTCCATATCGGATCAAGCAACTAGATTGATTTCCTATATCAATCAAGAACAACCTTTCTTTATTAATGAGGAGATAAATTGTTTGCGGCGCAACCAAGATACTGCTTGTTTACATAAACTACAAGGGAACAAATTTCAACTTAATGAAAAAGAGTTGTTGAAGTTAAAGCCGGGAATTAGGCATGTAAATCAATATTTGCTCAGTAAATTTAATGCTTCATTTTGTGATAAAAATACAGGTTCTTTATTGGAAATACAAGATGACGATTGGACTGATGAGCAAATAGAGCAATTAAAGAATGTAATGTCTCAAATAGATGAAAATTTAAGACTTATCGCCTACGATTATTTTAAAAATAAAATCTGCTTTAATAACGAAAAATTATCCTATGTATTCTTTAAGAAAAATTCTCGCTCAGCATCCCTTGATACTCCTATTTATCGGTTCCAAAATTCTGAAATTCCCGGAACTTATTTATTAGTTACAGAGGAAGAAGCCCATAATATTCGGGACAATTTTCCGATCTTTAATGACGAAGGCATTGCGTTTAAAGCAGCAGTTACTCCAGACAATAACTTAGTTCCTTTGTATCGTTTTCAAAGCATTAAACATCCAGGGACATATCTATATATTGCAGAAGCAGAACGCGATTATATCAATGCAGATGCTGATTTAGCTAGCGCTTTTAATGATGAAGGGATTGCTTTTTATGTCTATGGTCCAGGAACGGGCATTGCAAACCCATTTTATCGTTTTCAAAATTCTGACATATCAGGGACCTATATTTATGTCACGAGTACAGAAGCGGCTCGAATTCGGACTAGTTGCCCGAATTTTATTGATGAGGGGATTGCTTTTGAAGCCAAGAGTAATATCTACATGACTGGAGTAACAAGAGTTGTCATACAAGAAAGCGCTGAAGAACTGAAAGAGAAAATGAACCAACAGTTCCAAGCCAAAGGCCATGAAAGACTACAAGCTCTCTACTTACTAAAAACAGGACAATGCCAACAAGTAATTGAAGTAGCGGCAATAGTAGGAAGAAGTAGAAGCACAGTGCATCGATGGCTTCATACTTATCAAGAAGGAGGGTTAGCTCGATTAATTGGACCA---------------------------------ATGGTATCTACTGTAATTGAAGAAGAAATACGACAATTTTTCCTAGGTTTGTCAAAATCTACTCTGGAACTGAGTCCCAGTAATTCTTCCAGCTTACGCAGTTGCAGCGACCATTTCGCTCTAGGTTGGGTTGAA------------------------------------------------------------------------------------------------------------------------------------------------------------------TTGGATAACAAACGCTTAATTATCTATCACAAGCAAGCTGCCAGTGCACGTATTCTATTTTTTGCCTTAAATGGTTCGGTTTGTCATTGTAATGGTTTACCTGCTGAGTCAAAAATAGTTGACAGCTGTATTGAAGGAGATCGAGTTATTGACTATCCAGAAACCTTAATTCCCAGTCTTAAGGAACGATGGAAACTATCTAGCGATATTCTAGAGATGGAAAAAACATTTATGGCGATCGCAGAGAGTGGAGATTTAGCGATCAATATCTATTTGGCTCGTTTCACGACGGTCGATCCTCCTCGCGAACAACTAAAACATCTAGGCGGCAAGTTTATTCCTATTGTTGATGCTCGCACCTTTCCCCCAGTCGAATTAAAATTATTGGGCTTGGTTTATTCATTTTTGATGGACATGAACATTATCGAGCAAACCACACTCCAAGCCTTCTTAATTGCTTTGACTCAAGTTGAAACTCCTCTACCACAACAGTTAAAACAAGAAGTTCAAGCAATTGCTGGCGATTTGGCAAGTAATCCTAGTCACGCGATTTCAAAAATAGCTCCATTAGTCGAAAAAAATCCTCAATTCAGTAAGTTTTATCAAACAGCACGTTCCAATTTGCAAAGGCAATATCGATCGCAGGAACGAGATAAATTTAGTATTAATGGCGGTGGAAGCTTAGCACTCGAAGAGAGCAGATCGCTAGAAGATATTGCTTACAAAATACTCTACTCAAATGATTTCCTCGCTACAGCTCAACAAATGGTTGAAAAAATGCAAGGCAGTCAGGATTCATTTGTCAAAACATTGCAAACGGCAGTTTCCGATGCCCAAGCAAAAGCTGATTTAAAAACTATTTCTATTCTTAAAGCCTTAGAATTGAGACCTTTAACAGTGGAAAACTTAGCTTATCGTTTGGAAATGGATGAAGAGCAAACCTATCAGATTGTAAAGCGTTTGTGGCAAGAGAGAAAAATAGATTCTCTTCATGAAAGTACTTTACGTAAAATCTTTCCTTTTTTGATACCTAGAAATCAATCCTCTAAAATAGATCCAACAAATACCTATCTGACTACTACTTCTTTGGGCTATTTCTATCTCCATCCCATTATTGAGGTGGCTGTGCAGAAGTTTCTTACTGAATGGGGATTATATATTCTGATTGCGATCTTTCCTGGAATAGTAAATGTTATTGCTGCTTGGCAGGAATTTAATAAACAAAGCAGATTTCTCCCCTTTTTCAAGCCTCTTAAGAGTTCAGGTTTTTGGCTTTGGTTATTCTTACAATTTATTACACCAACTTTATTATTTTGGTGGATTAGTGACTTTAATTCTAAACCTAAAATCGATATCGTTCTGGTATTTGAGGCTATTGTCTTAGGAATTGGATTTGTTGCAATTTTAAATGCAAGTACAGAGGTTGGCACTTTATCTTTTAGCCTTAAGCCTGTTTATAATTTCTTTGTGGATATAGCTTATAATTTGATTGCCAAGGAGCAAACTCGCCATACTGCTAAATTTTGGAATGATGTAGAAATAGAACTGAATCAGTCTAGTAACGATTTAAATTCTGGATTTGATTATTTAAAAAATTATTTGCGCTCAGATCTTTCTCTGCGTCGTAAGCTAGAAGAACTCGAAAAAAAACTTGAACAATTAAATAAAACTCAAAACAAAGCACCAAGATTAGAACAAGTAAAAGATACGATAAGTCTAATCGAAGATAATGTGAGACGAGGTGACTTACAAGAAGTGTTGAGGAATTTTAATTGTAGCCAACAGTTAATAGACAAGTATTTTAATGAATCAATGAATAAAAATATTGTACGACTGCCTGAAGAAATCAAACAAGAATTCCGAGTTGACTCAAAAGGCAAGATCACCACTTCGATAAGAGGTGCAGCAAGATTAGCTGATGTTGACGAAAGATCTATTAGGAAAGCACTCAAGTTGGGTGCGGACTTAGAGGCATCTCAATTAGCTGAATTCCTTATTTCACAGGGGATTAATGGTGCGGACATAAATAATTGGAATGAAACAGGAATACCTGATATCGCGATCGCATTTATTCTCGAATATTACGCCTACGAATGCCGAGAAGATAGACGCAAAGAACAAGCAAAAAAATTCTGTCGAGCCTTCAGAGCAATTGGCTTCCGAGCATGGGCACAACAACAACTAGGCTGGCAAGCAGAATCAACCCTTTCCCTAGAAGACACCATTACCCTCGCCAACTTCGCCTCCACCACAGCCCAAAACGCAGGAGTATCCAAAGCCCTTGCCGAAACCATCAAACTAGACACCATCATGCAAATCGCACCCCAAGCCAAACCCCTACTCCAACCCCAAAAACAAGCCATCACCTCCGCCCATCCCCTACCAGAAACCGCCGTCACCCCCACCATCATCGGCCAACGACTAGCCACCAAACTAGGACACCCCAAAATCTCCTCCCGTGCCATCAACCAAAAACTCCTCGCCCTCGGCTACCAAACCTCCGTCACCCGCATCAAACGCACCACAGGCAAAGAAGTCCACGACTACTACCGCCACACCGAAAAAACCCTCAACGGCAACTACGGTCAACTAGAAATGACCAGCTACAAAAATGGAGAAAGCAACAGCACCAAATATCAACTCCGTTGGTTCAACTCTATAGTCGAAATTCTCGCCAACAACTGGGAGACAAAGATGCAACTTCTAGAAAAAACTGATTTACCCAAACCGGAAGAGAAAATTACTCTCTACAATGTTACCTGGGAGCAATATGACACTTTGGTTTCTGTGTTTATGGATCAATTCCCTGGTTTGCGGATGACTTTTCTTGAGGGAACATTAGAAATTATGGGTACATCTTCAGAGCATGAACGACTTAAAACAATTATTGCGCGTTTGCTAGAAATGTATGCTGTAGAAAAACGAATTGCTCTCAATGGCTATGGCAGTACAACTTTTCGGAAAGAGGCAAAACAAAGAGGATTAGAGCCAGATGAATGTTATTGTTTAGGAGAATTAAGAGAAGTACCTGATATCGCAATTGAAATTGCTATAACTAGTGGTGGCATAGATAAGTTATCTGTTTATCAAGGATTGGGTATTACGGAGGTTTGGTTCTGGCAAAATAATCGATTTGTTCTATATCATCTCAGGCAAGAAGAGTATGAAAAAATCGATTACAGTGAATTTTTACCGGATTTAGATTTAGTTTTACTCAGTCAATTTGTTAATTACGATAATCAAACGGAAGCGGTAATTGCTTATAGAGATGCTCTG------ATGGCTACTCATAATGTGACTTTAATTAATTACAGTAAAAATTTTCAGCAAACTATTGCAGTTCCCGATGATGAGTATATTCTTGGGGAAGCTGCGGAGGCCGGGATCAAAGTTCCCTTTGAATGCGTGGTCGGTGCTTGCGCTACTTGTCAGGGCAAGATTGTCTCTGGCACAGTGGATCAATCAGAACAAATGTTTTTAAGTGATAAACAAATTGCTGAAGGGTATATTTTAACTTGTGTGGCTAAACCCACTTCTGATTGCACTATTGAGGTCGATCTAGATTCTTACCTAATGTGTCAATTTTGTGATGCCTGTGCCGGGGATAATTCTGGGAAAAATTCTATTTATGGTACTAATGATGCTGATTTATTAATTGGAAATTCTCTTGCTAATTCTATATTTGGCAAAGCAGGAGATGACTCCCTGTCTGGTCACGCGGGAGATGATTCCCTATATGGAAATGCTGGCAATGACAGTGTATTAGGAGGTTTAGGAAATGATTATCTGGTTGGCGATCGCTTTTCCAATGAGACTCTTGATCCAGAAAATAGCGACGATACGCTGCGTGGTGGACTAGGTAATGATGAAATCCATGGCGATCTTGGTAATGATCGCCTTTTTGGTGGTCACGATCAAGATGCCCTTTGGGGTGGAGTTGGTAATGACTGGCTTCACGGTGGTCTAGGAGATGATTACCTAAACGGCGACGAAGGAAATGATAAACTTTTCGGCAATGCTGGGAATGATACATTGTACGGCGGTGATAGTTTATTTGCCCTTGAAGAACGAGATTTTCTTCAAGGTGGAGATGGTGAAGATTTGCTAGTGGGTGGAAGAGGTAACGATACTTTGGTTGGTGGTAATCAAGGAGATCAATTTGCTTTCACTGGTTCAATTTTTGGTACTAGTTCTTTTGCCGAGGCTGATTTTGGAGTTGATCGGATTAGGGATTTTGGCAATGGAGACGATCAGATTTTTCTAGGGAAAAGAGTTTTCAGTCGCTTAAGTAGCGATGCCTA------TGGTGATTTTGATGCCAGTGAATTTGCTGTCGTTAATAGTAATGCAGCAGCCACAGCAGCCGAAGCATTAATAGTTTATAACAGCAGTTCAGGAAATCTGTTCTATAACGAAAATGGCACCGAAGATGGTTTTGGTGATGGTGGTCAGTTTGCTGTGCTACAAGGAGCACCAGAATTAACCGCAGCAGATCTCATGGCTGTCATGAATAACTATCCTCAACTTTCGCCGCTCAAGCTGCGGGAAGAAGCCCAACCAGGATATCAAGCAGAATCTTGGCAGCCGACTTGGAACTGTTTTTGTTGCCATGACACAGGTTTTGTACAATATTCACTAGTTAAAAAGATTATTAAGAATTATGTACCAGACAGACATAAACCAGTTGAATGTAACGCTAGTAGCTGTAATATACGTTTAGGAGAAACGCTCTATGAGACCAACACTTTAGATCGAAGATTTGACCCTGAGATTTGCGATCGCCTAGACGCAGAAGAACGTCAGATCTGGAAAAAATGGCGTCACGAAAAGCATAG----------GAAGCGACTAGAATC--ATTAGAGTTAAATTGCACTAAAAATCTTCGGGCTAGAAGTAGAACTCAAGAAGAACAGTTTGAGGTGGAACGCAGACATCAAGAGATGAGGAATAACTAT---ATGTCGAAACGTGGTAATCCCGATTTTGGAACTAAATACAAATTCTATTACGGTCGAGATGAACCGCTATCGGAACAGGTTAAGGTTTTGATGCATCCTAAAATGAAGAATCAACTTAAGGCACTGGCAGAGGAACAGAAATGTAGCATTCCAGATGTGATTAGAGATGCTATTGATAAGTATTTGAATGAATTGAACACTGAGGACGTAAGC---------------ATGACGATGAAATTAACTATCGAACAAGAATTTGAAAAAGAAAACTTAAAACGCTATTTGGAGGAGCATCCAGAGCAGGCCAAGATGGTTGTCTGGCAATTGTTCGTCAGGATGATTCGAGGCCATCAAAAGCATCAAAAACTAGAATCGCAATATGACGATTTACTTCAAAGATATATAACCCTTCATGATGCCTATCTGGCAAATCTTCGGCTAATTCGCCAAAAAACCGTTGGACAAGCATCAAACCAAATCCAACTGCCAAATTTCAGCCAAGAACATATGAAAATCTTATTTCCTGCTACTGTCATTACTTTAGTCACTCTGGTTGCTGCGGCTAAAGCTATTGCAGCTGCTGATGTAGGACTCCATATTGAATTTAGCGAGATAAAAGACACTTTTCATCGTCATCTGACCAAATATACTGGAGATTGTCCTGGGGAATCTTGGTCAGGCGTTGCCCAAGATGGAGACTTACGATTTATTGATCATAACTTTGAGCCCAATAAGCAATTAAAAGTGAATCTGATTAATGTCTCTACAGGTAAGAAAATCACTAGAGATTATAAAAAAATTCAACGAGGTTCTAATGATTTTACTTTAAAACAATTGGGAAATAGTGATGGGGAGCATAATATTGAGTATCAAATTTATGATAAGAGTAGCAAGGAGACAATAGCTACAGGAAATTTTACTTATACTGTGACATCTTCTGAAGAGACTAAACAAAGAGATGCCCAATGGAAATTAGAATTATATTGTGAGAGTGATTCTAGTGACAAGTTGAAAGATTGTGATACTTTAGGCAGTCGCAAAGTCAAGTATTGCAATGGATCAAGAACTAGTGATGTCTATAATCAAAGGATCTTTAATTTGGATCGTACAACAGTAGAAATAGATCTTATGGCTCATGTTGTAGTAATAGGAGGAGGACTCGGTGGTTTACCAACTGCTTACGAATTGCGACATTTGTTACCAAAAGAACATCAGGTAACATTAATTTCGGATAAAGCACAATTTACCTTTATCCCCGGACTGATACGAGTTGCCCTTAATTTAAAACCCTTAGCAGAGATTCAACTTGACCTACAAACTCTTACCGAACCAAGAGGTATTCAGTATCTAGCAGGTAAAGTGATAGTTTTAGATCCAGAACAACAAATAATCACCACAGATCGAAAGCAACAAATTCATTACGATTATTTAGCGATCTCCACGGTCGCTTCCCTCACTTTTGACGCAATCCCAGGACTAGGGCCTCATGGCGGTTATCCCCATTCTGTCTGTACACCCGAGCATGCATTACAAGCTAGATCGGCTTGGCTAGAGTTTCTAGAAAATCCAGGTTCTGTGGTG------------------------------------------------------------------------------------------------------------------------------------------------------------------------------------------------------------------------------------------------------------------------------------------------------------------------------------------------------------------------------------------------------------------------------------------------------------------------------------------------------------------------------------------------------------------------------------------------------------------------------------------------------------------------------------------------------------------------------------------------------------------------------------------------------------------------------------------------------------------------------------------------------------ATGAGTTTTCCTTCCGAACAAGTAAATAAATTGATCCAATCTCGTCGTTCTACTAAGCCTCGTTATTTCAACGGTGAGAAAATTGCCGATGAGATAGTCTGGCAAATTTTGGAAAATGCCGGTTGGGCTCCCACTCACGGCTTAACTCAACCTTGGCGATTTAAGGTTTTTACTGATGATGGGTTAGAAAAATTAGCTAATTTTCAGGCTGATCTGTATCAAAAACTAACAGCTGAAGAGAATTTTCGTTTGGAAAAGTATAATCGTCTGAAGACAAATATACTTAAGTCTTCTCATGTTGTCGTAATCTGTATGGAGCGTCAAAAATCCGAGAAAATACCGAGAATCGAAGAAATTGAGGCTGTAGCTTGTAGTGTTCAAAATATGGCGTTAACTGCGACTTCCTATGAGATTTGTAGTTTTTGGGGATCTGGAGGTGTTACTTATACTCAGGAGTTAAAGGATTTTTTGAATTTGGGAGAAAAAGATCTTTGTTTAGGATATTTATATTTGGGTTATAGTGACAATCCTGCTACTGCAAGTCGGCGTGATCCCATTAAAAACAAAGTAGAATGGGTTGATTCCGTGAACAGTGGTCAGATGACTACTACTCTACAGCAACGCGAAAGCGTCAGCTCTTGGGAGAAGTTCTGTCAGTGGATTACTAGCACAGACAACCGCATCTATGTCGGTTGGTTCGGTGTTCTAATGATCCCCTGCCTTCTCGCAGCTACTACTTGTTTCATCATTGCATTCATCGCTGCGCCTCCCGTGGACATCGATGGTATCCGTGAACCTGTTGCAGGTTCCTTGGTATACGGAAACAACATCATCTCTGGTGCTGTAATTCCTTCTTCTAATGCAATTGGTCTTCACTTCTACCCCATCTGGGAAGCTGCTTCCTTAGATGAGTGGTTGTACAACGGTGGCCCTTACCAGCTAGTAATTTTCCACTTCTTGATCGGTGTATTCTGCTACATGGGTCGTCAGTGGGAACTTTCTTTCCGCTTAGGGATGCGCCCTTGGATCTGTGTTGCATACTCTGCACCAGTATCCGCAGCAACTGCAGTATTCCTAATCTACCCTCTAGGACAAGGTTCCTTCTCCGATGGTATGCCTTTAGGAATCAGTGGAACATTCAACTTCATGTTGGTATTCCAAGCTGAGCACAACATCTTAATGCACCCCTTCCACATGTTGGGAGTAGCTGGTGTATTTGGTGGTTCATTGTTCTCCGCTATGCACGGTTCTCTAGTAACTTCTTCTTTGGTTCGTGAAACAACTGAAACTGAATCTCAAAACTACGGTTACAAATTCGGTCAAGAAGAAGAAACTTACAACATCGTTGCTGCACACGGATATTTTGGACGTCTAATCTTCCAATATGCATCCTTCATGAATTTATTATTGCAAATTACTGATAGCGGATCTCACTTTCCCTATGCAGCCTCAGCAGTATTAGGATTAGGCTTTATTGCCGCCGTTACCATTGGTTCGATCGCTTGGTACAATTCTAAACGCCCTGCTGGTTGGGAAAACACAGAACGTCCTGATGTTGTTCCTAACATTAACAAAATGATTGCTAGCAACAAAACCATCGGCATGGATGTTAAAGCTTTGCTTTCAACATTATGGATTTTTGTACTGTTTAATATGATTTTCCGAGATCTTCATGAGTTTGGTAGACCTGGCTTTCTAGAAGAAATTATGACAGGAATCGTCAACGGCGTTCAAATAACTGAAGAACTTATGCTGCTAGGCGGAATTATGGCGGAAGTTCCGATTTCTATGGTTCTCCTCTCGCGGGTGTTGAAGTATCGAGTAAATCGCTGGGCAAACATCATGGTAGGTGCAATAACGATCGCATTTGTTATCAATAATGGAGTCAAAGATCTCGACGATATATTCTTTGCAGCTATAGAAATTGTTGCTCTGGCACTAATTGTCTGGTGTGCTTGGAAGTGGCGTAAACAAATGAATCAGTCTGTTAAATTTTGGGACAAGATTGCCGATAAATATTCTAAACAACCTATTGTTGATGAGGCATCTTATCAAAAGAAATTGCAAATTACCCAGGAATACTTCAAACCAGACATGGAAGTGCTTGAGTTTGGTTGTGGTACGGGATCGACAGCCATTATTCACGCACCCTACGTCAAACATATTAAAGCGATCGATTTCTCTTCGGAAATGATTGAAATTGCCAAAGGTAAGGTAGAAAACCGAGATATTAGTAATGTCACTTTTGAACAATTAACTATCGAAGAATTAGAAGTAGAAGAATGTAGCTATGATGCTGTATTAGGACTCAATATTTTGCACTTACTAAAAAATAAAGAGAAAATAATCGCCAAAGTCTATAAAATGCTCAAACCAGGCGGAATTTTCGTTACCAGTACAGTTTGCCTGGGAGATAAGATGAAGTGGTTTAAGATTATCGCGCCGATTGGAAAATTCTTTGGTTTGATGCCATTGGTTAAGGTTTTTACTACGAAAGAATTGTTAGACAGTTTAATCGATATTGGTTTTGCGATTGACCATCATTGGCAACCAAGCAATAGTCAAGCTGTGTTCAAAGGGCTATTTATCGTAGCGAAAAAGTCTAAGATGTCTGTTGACTTAATTCCTTTATCCCAACTGCCGTCGAGATATGGCATTGCTCGTTCTAATCTTTATACTCGCCTTAAGGAGTTAAAGATTGAATCGGTTAAACAGGGTCGCAAAGCTTTTGTCACTGCGGCTAGCTTACAGTTACTAGATGGATTACATGCTCATCTCGAACAGGGAGGGACTACTTCCGACTTTATCAAGTTACAAGCCAATAATATTGTGACTATTCCTAATAGTTCGTTAGAAAGCTCGAATTATTTTGAAAACCCATACTCTAGTGAACCCACAATTTCCCTAAATCCCACGGCACTGGTTGGGGTCATTGAAACCGTTGTTAAAAGATTGATTCCGACTTCTCGGAGTCGTTTGACCTACATGAGAGAGCTGGAAGAAGCGTATCAAAATCAATGGCTACTTTCAACTTCAGAAGTGTCAGATCTTCTGGGACTAACTAAGAAAACTATTACCAACTATGGACAAGAATTTAGTGATGCGGGTTTTATTTTTGAGCGAGTAGGAGTTAGAAAAGGAGGGGAAATAGCTTGGTCGATTGATAAAGAAAGTAATCGGCTGGGAGCTTTTTCTGATTCAACTGAGCAGGTCAAAGCAGCTTTTTCTGAAGCCTTTGATCCCATGTCTATGAGAAAGTTTATTGGGGTCTTATTTACTTCTACTGCTGTTATCACTTCAGCAATAATGATCAATCAACCCAGTCGGGCTCAATCTATGACCTTCAGATGTCAGCCAGACAATAGCGCCAATTCTATTCCCACAACCTATGCGGTTACTCCTGATGGGACAAAACCCGTCATCAAGTGGAAGTCAGACTATTTTGAGCAATCAGCATACACTCCAATGAGACGATGCAATGAAGTAACAGAAAGATTCAACAATTTTTACAGTCAAGGAATGTTGCAAGATTTGACTCCTGGGTGGGTCAACAAACAGCCTGTTGTTTGTGCAACTTTAAGCTGTACTGAGGATACTCTTCTATTCACTCTTAGACCAGATCAAGATCCTGACCAGGTTCTTCAAGAATTATTCGCCAATCGCCAAGGAGCAAGTACCCCAACATTTCAATGTAGTACTTGTTCACCCTC---CTATAATCTACAGGACTATTTAGATAAAACTCCAGTTGAAACACCTGGCAGTTCAACCAACTCGGTGCCTTCTGAACCCTTGCCTTCCAAGCCCACAGGCAATACCACTACTGGGAATGGTAATGGTACTTGG---------ATGAAATTGTTATTTGTTTGTAGTGAAAATAAACTACGAAGCCCCACCGCAGAAACAGTATTTTCTGAATATGATAATGTCGAAGCAATTGCTGCGGGGACAAACAAAGATGCATTTACACCAATTTCTGGTGATCTTATCGAATGGGCTGATATTATTCTTGTCATGGAACAAAGTCATCGCACTAAAATTGCTAAGAAGTTTAGAAAACAACTCAAAGATAAGAAACTAGCCGTCCTGGAAATACCTGACAATTATAAGTACATGCAACCAGAGCTAATATCACTGCTGAAAGCGAAAGTTCCTAAATATGTACGCTTGGAT------------ATGTCAAAACTCCTATCTAAAATAACTATAGCCTCTATTCTGCTCGCTACTGCTGCGGCTGGAACTATCTACTTCACCTCAGCTTCAGGAGATAACAATATCTTCAGCAAAAGTAACTCAGCCATAGCCAATGAAACTAGTTCTCAAGCAACCTTGGTCAGCGTTTGGGACAAAGAAACCGAACCAAACTATTCTGGAGTAATGGAAATGACTGTATATCGCAGTTCTTCTTGTGGTTGCTGTGGTGTCTGGGTTGAACATGCCCAAAAGCATGGTTTTAAAATTGAAGACATTAAAACTGAAGAGATGGAAGCCATCAAGCAAAAGTATAATGTCCCAGCAGAACTAGTTTCCTGTCACAGTACTATTATCGACGGCTACGTGATGGAAGGACATATCCCTGTTGATGATATCAAACGTTTCTTGGACGAAAAACCAGAAGATTTAGTTGGACTAGCAGTACCTGGAATGCCAATTGGTACACCAGGAATGGAAGCGAGAGATATCAAGCAACCCTTTCAAGTTTTGGCGTTTAACGATAAAGGGGAAGTAGAAGTATTTAAGGAATATCAATCTTATATGAATACTTCAGTACATATCCCCGATGACTTAGCTCGAAGATTGGAGAATCATATGTCTTCTCCTAACTGTGAACTTGCAAGTAGAAATGCTTTTATTGTTGAGGCGATCAGACAGTTTTTAGATGAGGTGGAGAGCGAAGAAAACTGGTGTGAGGAGATTATGGCTTGGCAAGGATGCGACTTAGAGTTGCAGCGAGAGGAATTAACAGGCTTTGAGAGAGACCTAGAATTAATGAAATTACGCCCAATTAAAACTGAACTAGATTATCAAGATGCTCTTAAACAAATCGAAAAACTTTTTGATGCGGAACCCAATTCTCCAGAGTGCGATTATCTGGATATTCTAACTACATTAGTCGAAGCTTACGAACAAAAACATTATCCAATTGAAGCCCCAGATGCTATTTCTGCAATATTCTATTACTTAGAAACTCGTGGATTATCTGAGCGAGATTTGGAAGCCATTATTGGTACTGAAGAACAAGTAACGGTAATTTTAAACAAACAACAACCTTTAACTTTGGATATTATTCGTCGTTTAAACCAAAATTTAGGAATTCCAGCAGAAATATTGATTAAACCTTATTCATTAACAACAACTTCTACGATGCGAATTATTGTCCGTAGTACTTTACGCAGTTTTTGGGGAAAATATCCTGACTCCGAACAATCTTTAAAATCATGGTTTTATGAAGCATCACGCGTACAGTGGCAAAGTCCATCGGATATTAAACGACTTTATCGGAATGCGAGTATTATTGCCAACAACCGCGTTGTTTTTAATATTAAAGGAAATGATTATCGCTTAATTGTTCATGTTAGATATGATATTAGTATTATCTTTATTCGCTTTCTTGGAACTCACAAAGAATACGACAAAATAGATGCAACAACTATTATGAGCACACTAGGTCTCCCGAAGATTAGCATAGGTCTAGCAACATTGGCAGTAGTTGTCGGTGCAGTTTCCTCAGCAGAGGCTTTCACCTTGACGACTTTTAACGATCGCGAATCTTGGGAGTCAGCAGTAGCAGGTGATTTCAACGAAGAGAATTTTAACTCTTTTACCATCGATAGCTCATTCAATGGTGTAAATCTCGATGTTGGTGATTTTACTCTCAATGGGACTGGCA---------ATAGACAAAAAATTGATGCTCCAGCTATGGATGTTCCTGCATTCAGCGTTGATGGATCTCCCATGATCTTGGGGCAAACAGATAGTGATTCTTCTTTTATGGTCAAGTTTGATTTGCCAGTTACTGCTTTTGGTGCAGATTTTGATGACATCACTAGTCAAGGAGTCACTCAATTAATTGCCGATTCCGATGTTGTCGGGAGCATTCCCCTGAATG------------GACGATTTTTTGGATTTACGGTTGACAGCAAT---ATTACTACCATTACATTAAATAGTGCCAATGGTGGTTTCGATGGTTTTGGGATGGATAACTTTGTTTATGTCTCCAGTAACGATATTCCAGTGAGTGAGTCCCCGACTCGGGCAATGCAAATGCCTTCTGATATTGCTAACCCATTCGTGCCTGTTGAATTTTCCCCAACACGTGGCATTCCCCTAACTTTTGAAAATATCCGAGCAACACCTTTCACCTTTTCTCCTGCACTGGGATTACTTGGAGTTGGCGGAATTTGGGTTTTATTTCGTTTGCGCAAGATGGTCGGCAAAAAA----------------------------------------------------------------------------------------------------------------------------------------------------------------------------------------------------------------------------------------ATGATGGCG--------------GAACAGCTTGGAGCTTCTCAAGTCAAAGCAGAAATTAACCAAAAAGACAATTGTGATAATCCTCTAACTCAAACCACTATGAACATCTGTGCGAACTTAGATTATCAGGAAGCAGACGCAAGATTGAATGAGATTTATCAACAAGTTAAAAGGGAAATTGTCAATGATGTTCAAGAGCAAAAATTAATTAAGGTTCAGTTATCTTGGATCGAATTTAGAGATCTCAATTGTAATTATATTGCTGATGCTTATCGAGGAGGAAGCATTCAACCTTTGATCTACTATTCTTGTTTGACATCTTTAACTGAAGAAAGGATTCAGCATCTCGAACTAATGGTTGACAACTTTATGCGTACTAATATAGTTATAGATGATGATTTAATGGCTCAAGCCCTTAAAGCCACTGGCCTGAACACCAAGAAAGATGTTGTAGAACAGGGGCTGAAGCTGCTTATCAAAAGACAAGAACAACAGTCAATCCGTAGTTTGCGAGGCTCAGTTAATTGGGAAGGGGATCTGGATGAAATGAGAGGCGGCAAGATGAAAATCAGCGAACTAATCAAACAGCGCAGTCTAGAGAATTTCACCCTACATGAAGAGCATCTGAACAACCAGATGGTCAATGTCTTGAAAACCATTGGTTTTAATCGCAACTATGTCAAAGCTGAAGGCCCTTATTTGTTCGATGACCAAGATAACCGCTACCTAGATTTGCTCAGTGGTTTCGGGGTGTTTGCTCTAGGTCGTAACCATCCTCAAGTTGTGCAAACACTTCAAGATGTCCTGAGTGCCAATTTACCAAATCTTGTTCAGTTAGATGTTTCTTTGCTTTCTGGTTTATTGGCCGAAAAATTAGTTGAGATTGTGCCCGATGGCCTAGAGAGAATTTTCTTTGCCAATTCGGGAACCGAAACTGTGGAAGCTGCTATTAAATTTAGCCGTTATGCTACTGGTCGTTCCAAGATTATCTACTGCCAAGGTGGTTATCACGGACTGAGCTTGGGTTCTCTCTCCGCCACAGGCGATCCTTATTTTCGAGAAGGATTTGGCCCTTTATTACCAGATTTTATTGAAGTTCCTTTCGGAGATTTGGCGGCTCTGGAAAAGGCTCTGGCGGGCAAAGATGTCGCGGCATTTATCACCGAACCAATCCAAGGTCATGGTGTCTGGATTCCTGAAGCAAGTTATCTACCTGGAGCAGCGGAACTTTGTCGTAAATATGGCGCGCTTTTAATTGCTGATGAAGTGCAAACTGGTTTGGGTCGTACAGGAAAATGGTGGGCTGTCGAACATTGGGGTGTTGAGCCAGATATTCTCTGCATGGCCAAAGCACTTTCGGGGGGATTTGTTCCTGTGGGTGCAGTTGCTTGCCGACAATGGATTTTTGACAAGGTATTCAATCGACTAGATCGAGCGGTTGTGCATGGAAGTACTTTTAGTAAAAATAATTTGGCAATGGCTGCTGGGCTCGCTACGTTGGAAGTTCTGGAAGAGGAAAAACTCATTGCCAAATCTGCTCGGATGGGGGCAAGCATTATTGCTGAATTGCAACCATTAACTAAAGAATATGAATGCCTCAAAGAAGTGCGGGGCTTGGGCATGATGATGGCATTGGAATTTTCGGAACCTCGTAGTTGGTCGTTAAAAATGTCTTGGAAAATGCTGGAGGCGGCAAATAAAGGTTTGTTCTCGCAAATGATTACTGTTCCCCTGTTTGCTCGTCATCGTATTCTGTCTCAAGTTGCGGGACATGGCATGAACATTGTTAAATTTATGCCAACACTTACTTTAGGGGATGATGACCGTCGCTGGATGATTGAAGGGGTTAAGGATGTGGTTGCTGATGCCCATCGGGTTCCTGGGGCAGCTTGGGATTTTGGGAAAACCTTGGCAACTCAAGCAATTAAGATGAAAACGAAGGCAGAGGGGAAAAAGCAGAGCTTACAGAGG---------------ATGAACACTGCTATTTTCAGCGATCATATTTTTACATCTAGCGAGCTAAATCGCAGATCTGGTCACGTTTTAGATACTGCATTAACAACGCCTGTTACGATTACTCGCAATAATGATTCATTTGCTCTTTTGAGACGAGAGTTGATGACAAATATGGCTAAAGAAATTGAACAGACTAATAAAGTTAGTCAACTTGTTAATGTTGTTTTTCAGCTCACTTTAGGGCAAGAAATTGAGAGCACTAATGAGTTTAAATGGATAGAAGAATTTAACAGGGAAGAACGAGTTGATTTAGTAAATGAAGTTTATGAGGCTTTGAATTTGGCACAGTCAACAGACGATTGGGATGAAGTTGCTGCTGTTATTCATGAATGGCGTGAAAGTGCGATTGCGGTCTCTAGTGACGAGCTTGCAGAA---------GCATTTAGC--------------------------------------------------ATGG----TTAATGCGGCTCTGGCTTTGCGACGACCTTTGTTGATTGCAGGAAATCCAGGGACGGGAAAATCTTCCCTTGCCTATACAATCGCTGATGAATTACGCTTGGGAAATGTCTTAAAATGGG-C---AATCTA------------CCACTCGGACTACTCTCAAAGATGGATTGTAC-----------------------------------------------------------------------------------------------------------------------------------------------------------------------------------------------------------------------------------------------------------------------------------------------------------------------------------------------ATCT---------------------------------------------------------------------------------------------------------------------A---------------------------------------------------------------------------------------------------------------------------------------------------------------------------------------------------------------------------------------------------------------------------------------------------------------------------------------------------------------------------------------------ATGTGTTTTTGCGATAACATCCCAGACTACTACAAATCAACCAAAAGAAAAGCGAGGAAAACTCATGTTTGCGATGAGTGCAGTCAGCCAATAAAAAAGGGGACTCATTACTTTGTTGATCGCGGAGTAATAGATGGTGAATGGTACGGGAGTAAAAGGTGTCTTGAATGCGACGATCTTTACCATTTTTTGCTAGATAGGCTTGATTGTTTTTGCCCAAACCTTGGCGAGCTAATGGAAGAAATAAGGGACTCGGACATTCAAAACGAAGATTACTTAATTCCTCTATTTTTAAACGAGCAGGGAATTTTGCAGGAGATGGACACTTCGGTCGAGGAAAGCAGCAAAGAATATGATGAATATCGGCATGATGCTTTTTTCGCTAGTCATTTTCGCTTGAAGGAAGCTTTTGTGAAGGAGGCTGCGATGTTGATAAATAGGCCGAGATCAGCGATTTTGAATTTTATCATTGGTTTAGCGATCGCTTTAGGAATTCATGCTTGTAGTAACTCTACTATTACTAATGTCCCTAATAATAATACTCAATCAATTCAGATTGGGATTTCTTCAGAAAATTTGATTTTTGAAGACAAAATCGTATCTTTAATCAAAAAAGCTACAGGACGACCAGTAGAAGTCCAAACAAAAGGCTCAGTAAGGCTCACAGAGCTCGCTTGTTCAGGCCAACTTTCGGCGATGATGATTGCGGATGAAATGTGGCCTAATATTAAATGTCCTGATGCTAGTTGGATTAACACTTCCGATGCAGTTTATTCAACGAGAATTCAGTTTGCTTTACCTGTTGCCAAGGCTAGAGAATTGGGCTGGCTGAACAGAGTTATTAGTCGAGAAGAAGTTGTTGCGGCTTTGAAAGCTGGGAAAATTCGCTTAGCGACTACAACTCCAACCCATTCTAATAGTGGCTACAATACTTTACTTTGGCTGGTTCGTGGAGAAATTAGTCCCAATTTAACTCCTGAACAAATAACTCCTGAATCTTTAGCTTCACTTCAACCAATTTATAAAAACTTGGCAATATCGAGTGAAAGTACTTCCTATCTTGCTCAGAAACTTGCTCAAGAATGGCCCGACGATACTCTCGCTGCTTTATATCGTTTTCTCTACACAGCAGATGGCAAAGCAGTTTATTACCAGGGAGATAAATTACAGCTTCCGCAAAAAGTTGCGCTAATTGACGTTTCTCCTGCGATCGCAGTTACTCCCACATGGTTTGTCACCACAAGCAATGAACAATTGAAACAGCAATTAATGGAACAAGTCTTTGGCAAATTGGACACCGCTAGCCAAAATCTACTCAAAGAATTAAAACAACTCAATCCTCCTTTGCCAGAAGGAATCACTCAAGAATTTACGCCCGTTGCCGAGATCCATCGCAATTTACTCAATAGTTTCCATCCGAATATTCGTCAAAAACGTTGGATTGTGGGAATCGTTGATGCTTCGGGTTCGATGCAGGGAACAGGTTATCGAGAGTTACAAGAAGCGTTCCAAGAGTTGCTCAATGTCGAGCGAGCTAAGAATAATTATCTCTATTCTCCTAATGATCGCTTTAGCCTGATTATTTATCAGGGCAAAAATGCTTATCAAATCCCTCCAGGATCTACCGCAGGAGCTGAGATAGATCGGGTGGCTATTCTGCGATCGCTACAAAAAGATGTCCAACCAAGAGGCGGAACTCCGGTTGCTAAGGGGCTAAAAATTGGTTTTCAAACGGCTTTAACTATTGCGCCTGAGTATAAAACGGAAATTTTTCTGTTTACTGATGGTCAATTTTCCGACCCTGTCGATGCTGATTTATTAAATATTTTCCAGCAACTGGAGGATAAAAATGCTGAGTTTACGATTGTTGGCGCGGGAGAAGTCGATCGCAAAGCGTTGATTAATCTGGCGGAACTGCTTAATGCCCGTCCGATTATTTCTGAAGATGCTAATGAGACTTTGGAGGAACTTTTGAAAGCATTTCGTGAGGCGCAGATT------ATGAATTCTCGTAGGTTTTCTAAAATAATTGCTGGTTTATTAATGTTGTTGCTGTGTCTCGCATTTGCTGTTGTCGGAGCAGGTTGGGCCATTAGCGTTGTCTTGGGGATTTTGATGGGAATCGCTTTTTTGATTCTGACGAGCGGTGTGGGCGATCGGATTCAGAATTTTTCTAATATCATTGCCTATGTTTTAATTGCGATCGCGACATTAACCTTAATCATTTTTGGTGTACCTCAAATTCAGGAAAGCTTGAAAGCTCCGGATCTTGTTTATGGCTATGTCGGTGGGGAACGATATGATTTACTTGTGCGCAATAATAAGGTGCAAAAATTGTTGTCTAGTGCCGAGTTGCAAGTAAGCGATGCTAGCACCACCAAGAAGGGTTCGGTTTCTCAGTTACAAGTTTTTAATCAGGCGACTAGTCAGTCTTTGGATACTCTCGATTATGTTTGGACAGGAGATTCGGCGATCGCAGAGGCGGGAAAAGAAATTATTGAAGCTAATGGCAAGAAAGTATTAGAAAATGAAGCTACTTTACTAGATCCTTTGGTTTTAGTAGTAAACAAGAAAGCTGCGAACAAAATGAGTAAAAGTGGCTTTCTCTCTG---CTCTTACTGATAATTCACTCAAAAGCTTTGGTTTTTCCTCTGAATTAGATGCAGTCAAGTTTGCTGATCTTTTAGAGGGCGATGCCACTTGGAATGAGATTGGCATTACTCGTTATGCTTCTCCTCCTGGAGTCATCATGGCAGATGCGCGTAAATCTAATGGTGGAGTGATGGCGGAAACTTTGATTGGGACTATTTGGTACAACATGGCGCTTCAGGGCATTGCTGATACTCCTAGTTTGGAAGTGAGCAAACAAATTAATCAATTTCAACCTTTGCCAACCCAAATTTCCCAAGCCTTAAGTAAGAAAATGCAGGAGTTGCGATTGCGTTCGGGTTTTGCCGAATCAACTTCTTCTAAGCTAAAAGTGCAACTAGAAGAAGGTGGCTCTCCTTGGGCTTTAACTTATTATTCTTTGGGGAAAAATATCATTAAAGCTAATCCTCAATTTACGTTAGTGGCTCTGTCTCACACGATGGTTAGTAGCAATCAATTTTTATCTTTCTCGGATGCAGGAACGAGATTGCTTAGGGTGATAGAGTCAGCAGAGTTTCAGAAGATTGCTCAAGAGTATGGTTATGATGCGCCGCAAGGGAGTTGGATCGTGTTGCGAGATCCGACTTTTGAAGCAGTGCGATCGCTAACTAATTTGCCACTT------ATGGCAA------------AGAAACCAATTAAGCTATCCAGCATAGATGAGGATATTCTGACAGTCTTGCTGGGTAGAGAATTATACGGATTAGAGCTTTTGGACTATATCAATCCAGGTCGCCCAGGTCTTCCGCTGACCTATGGCAGTAT---------CTATCCAGCATTAAACCGATTGGAGAAAAAGGGACTGATCGAATCGCGTTGGGGTGATGAGAGTACGGGTTCTAGTGGGGCAAGACGGAAGTATTACAAGGTAACAGGGTTGGGTGCGAGCTGTTTATCGGATGTGCAGAATTATCGTCTGATGCTCTCTC-----AAAGAACAGTTTTTGGT-------------------
