# Supplementary material for: Comparative Genomics Discloses the Uniqueness and the Biosynthetic Potential of the Marine Cyanobacterium Hyella patelloides
Source: Front Microbiol. 2020 Jul 7;11:1527. doi: 10.3389/fmicb.2020.01527 (PMC7381351; doi:10.3389/fmicb.2020.01527)
Supplement: Supplementary file 9 [file Data_Sheet_9.FASTA]

>Hyella_patelloides
---ATGATTTCTAAAACTAAACGAAATTTTTGCATAACTTTAGTATCAGCTTTATCTTTAGCAGTGGTTGCCCAAAATATAGATATTTCTTCTAATAGAGCTAATATTTCTACACCAGTTGCCAATGCTCAGGGTATAAGTTTATCTGGTGCAGGTGCATCTTTTCCTGCTCCTTTGTATCAACGTTGGTTCTCCGAATACAACAAACAAAATCCTGATACTCAAATTAGCTATCAGTCTGTTGGTAGTGGTGCTGGAGTAAACCAGTATCTTGAAGGTACAGTGGATTTTGGTGCTTCTGATGCACCCTTAAGCGATGAAGAGCGTCAAACTTTTGAGCAAACTTATGGACAACCTCCCATACAAGTACCGATGGTTGCTGGCAGTGTGGTATTTGCATACAACTTACCTGGAGTAGAAAATTTAGAATTACCCCGCGATGTTTACTGTGGCATTGTTAATGGCGATATTAGTAGTTGGAACGATCCTGCAATTACTGAAGCTAACCCTACCGCTAGCTTACCCGATACTCCTATTAGCTGGATACATCGTTCTGACGGTAGCGGAACCACTTTCTTATTTACTAACCATATTGCAGCAGCTTGTCCTAATTGGCAGGGAGGCGCAGACAAAACTGTAGAATGGCCTACAGGTATTGGCGCAAAAGGAAACGAAGGTATATCTGCTCAGGTGTTACAAACTGAAGGCGGAATTGGCTACGTAGAATATGCCTATGCTACAGAAAATGGTATCTCCGCAGCAGCAATTGAAAATCAATCAGGTAATATCATTGCACCTTCTCCTGAAGCAGCATCTTTAGTTTTTGAGGGAGAAACTATCCCTGAAGATTTCGCGCTAACTGTACCCGACCCTGCCAATCCCGAAGCTTACCCCATAGCTGGTTTAACCTGGCTATTACTTTACCCTGAGTATGACGATCCTAATAAAGCAGAAGCTATACAGGGTATGATTGACTGGGCTTTAAATAGTGGAGATGAATATGCCGAACAACTAGGTTATATTTCTCTTCCCACAGATGTAGAACAGCGAGTTGTTCAAACCGTGCAACAAGAAGTTGTAGCTAATCAAGTGAATGACCAACTCAGTAGAAAATTTAAACGTGGTGATATTGTCTTAGGCAAAGTCATTGAAATTGAGCCATCAAAAGCTTTAATTGAAATAGAAGGCTGTGAGCCAGTTCATATTATTAAAGAGGTTGCATCTACTCAAGAAATAGAATCAATTGAAGAGGTTTTGCAGCTTAATCAAACTTATGAGTTTTTAGTTGTAAGAGATTGTGGTGCTGAATATTATAATTATGACGAACTTTATCTTTCAATTGTTGACCTTGAGTCCTCAAGATCGAAAAAAAGACTAGAGCAGTTAGCCATAGAAAATGTAACGGTATATATCAAAGTTTTTCAAGCTTTCGAGTATGGAGTATCAGTTATAGTAGAGAATAAAAGCTTTATTATTTCTAATATTCATCTCAAAACCAAAACACCAAATCAAGAATTAGTTGGAACAACAATACCTTGTAAAGTAATCTTGATAAAGCAAGAAAATGATAACTATAATTATAATTATATAGTGGTTAGTCATTGTTGGGCAGTATCAGATAATAAGCATTGTACAAACAATCCAAACACTATTGATAGAGATAATACTTCGTTAATAGATAATTCAATTACTCAACAACCATATGCTTTTGGTGATGTAGTTGTCGGAAAAGTAATTAAAATAGAAAAAGATTATGCTTTCGTTGATGTTTCGGCAGAAAAACCTGCTTATGTTGCATTAAGAGATATTTCACTTCAAGCTAAATCTTGCGAAGAAGTTTTACATCTTAATTTAATTCGCGAATTTAGAATCTTGGTTATTTATCGAGATGGTTCTC---ATACTCTCGCTTTATCTCGTAGGGATATAGATTATGAAATAGGTTTAAAAAGAGTTGAACAAATGCAAGAAGAAGATGTAATATTTTACCCTCCATCAATCAAAGAAACTGGCAGAGGAAATGGGTATATAGTAAGGGTTGAAGGAGTAATAGCTTTTCTTCCTGCTAATCATCTAGGAAATAATATTACAGAAAAAGAGGTGTTAGAGAGAAAAATACCTTTACAATTTTTAGAATTTGACAAAGAGCGATCCAGAATAGTAGTTAGTAACCGAAAAGCTTTAGTTAAATTAAGATTAGAACAGCTTCAAGTTGGCAATCTAATAATAGGAAAAATACTTGCAATCAAAGAATATGGCTTATTTATTTATACAGATAATCTTGCTGTTTTGTTGCATATTTCTGAAGTTTCCCAAATTTCTATAAGCTCCGAAGATTTGAACAATATTTTTAAAGTTGATGATGAAATAAAAGCAATTGTTGTTTCTATGGATATCTACAAAGGGCGTGTTGCAGTTTCTACAAAAGAACTCGAAATAGAGCCAGGAAATATGCTCAAAGACCCACAATTAGTTTATAGAAATGCCGAAATAATGGCAGCAAAATATCGTAGTAAACTA---------------------------------------------------------------------------------------------------------------------------------------GTGGGCAAAAATGGTAATCCCGAACTGCGAGAATTTTATAATTTGAAAGCAAAAGAGGTGGCAAAAGCGATCGCAATAGTTCAAGAGAATCAACAAGAACTAATTAATAAGTGGAAAACCATTCATAGTGGGGTGTTTACAGATTTATTAAACCTTCCTCTGGATAGAGATCGCGCAAGTCAGTCGGATCAGATATTGAGTTTGAGTAACATGAGTTGGTCT---GATTACGAACGATTGGTTGAAACAGATATCGATTATAGAGCATCTTATTTGAATGGAGTAATCACAATCGTGTCTCCCAGTAGAAGTCATGAGAGGATAGCGGAAATTATTAATGGTTTAATTAAAACCTATTGCCGTAAATATAATTTGGTCTATTTTCCAATGGGTTCGACTACTCTTAAAAATCCTCCTCTGGCTGGTAAAGAACCCGACCACAGTTTTGCTTTTGAGACAGATAAATCTCTTCCCGATCTGGCGGTAGAGGTTACATATACCAGTGGTGGAATTGCAGATTTAGAAAAGTATAAGTATTTGGGAGTGCAAGAAGTTTGGTTGTGGAAAAATAACGAAATTACGTTTTACCGTTGGGTCGATT------CAGAATATGTAGAAATAAAAAACAGTATGGCAATGCCCAAGCTGTCTTCTAGTTTTTTGATTGCCTTTATTAACAGAGGATTAACAGAAACACCCCTGACCATTGAAGAAGATTTTTATCGGCAATTAAAT---------------------------------------------ATGCCATTTAAAAGAAACAACAGCTTAAAAGCCTTAGCAATTGTCAGATGCGATGAATATATTCGGATAGGTGAAAAGGCTTGTCAAGAGAATTCTAAACTGGCTAGTAGGTGGGAAAAAACTCATGTCTCTTTGGGATTGATTTCCGTATTTTTTTCCATTGTTAGTACGCTGCTTGCTTTTTACCATCAACCTCTATTGGTTGCGGTGATGACTTTCTTGGCAGCATTATCAACAGGAAGCCTTACTTTTTTCAACCCTACTAAACGAGAAATCAGAAGAAAAACTGCGGAAAGCAACTTTCTTGGTTTTGTCAACCGCATTAAAGATTTCAAAATTGCCATTGAATATTCGCAGCTCTCAGATTTGGAAATATTGAATCGACTCGATGAAATTAATAGCGAACTAGAAAGATTGACTAAGGAATTACTGTTATCAATCGATATGAATACAGCTATGTCAAAAACAAACTTCATCAACTGCGAAGCAAATCTATATTCTTGGCAACTCAATACGCTACAAACTCCTTACCAGCAGTATAATTCATCTAGTTTATGTTGTTATCGACGATATCAACTAATACAGAATTTCATACTGGGAATGTTGAACCCAATATCATTGTTTCAAGGATTAAATCCAGAAGCTCAGTTAAAACTTCAGGATGTATGTGTCGAGACGACTCTTAATCCAGGAAAAACACGATTTCGCCAGGGAGATTCTGTCAATCATTTAAAAATGTTAAACCGAATATCATTGTTTCAAGGATTAACTCCAGAAGCTCAGTTAAAACTTCAGGATGTATGTTTTGAAACGACTCTTAATCCAGGAGAAATATTATTTCGTCAGGGAGAGCCTGCCACTCATTTTTATGTAGTACTCAAAGGAGAAATTCAAATATCTCAAAAGATTGATGACCGAGAAATTGCGATCGCCTCCTATGACCAAGATACGTTTTTTGGTGAAGTGCCGATTCTGGCTGGCACAGATCATTTAGCAAGTAGTAAGGCAATTAGTGATACTCATCTATATCTGTTCCAAGAAGATGATTTTTGGCAAATGCTCTTAAATTTTCCGTCAATTAGAAAAGTAGTTTTGGGTCATATGGCAGCTCGTACCCAAGAGTTGCAGATGTTATCTCAACACCACGAAAAATTAATTGGCTTAGGCACATTGGCAGCTGGTCTTGCCCATGAGTTAAACAACCCAGCTTCTGCTGCTTGCGGTGCAGTCAGTCAGTTGAAAAAATTGACTCCAGAGATCCAAGCTTTCGCTTTGAAACATATTGAGCCATGCTTGACACCTATACAATTTGAAAATCTTTTAAAACTCAAACGTGAGGCAATTGACTGCATTGCTGAACCTAGATGTATCAGTCCATTGGAACAGATAGAGCTCGAAGACAAATTGACTATTTGGTTAGAAGAACATGATATCAGTGATGGATGGAAATTTGCTCCTAATTTGGTGGCAGGGGGAATTACTCCTAAAAAGCTAGCTATTCTGGAAGAAAATCTAACTGCCAATACTCTGAACTATCTATTTACTTGTCTGGAATTAACCTTAGCTCAAACCAGTTTATTGAGTACTTTAGAAGAAAGTGCCAGTCGCATTTCTCAGATTGTCAGTGCGGTTAAATCTTATTCTTATGTCGATCAAGCACCCTTGAAGAAGAGAAATACTGACGTGCATAAGGGTTTAGACAATACGGTGACGATTTTAAACTACAAACTAGAAAAACACAATTTGTTTGTAGTTCGCAATTATCTTGATAATTTACCCCTGATTAAGGCAGATGGAGGTTCTCTTAATCAAGTTTGGACTAATCTGATCGATAATGCGATCGATGCTCTAATAGGGCAGAATAATGGCACAATAAAGCTTTCGACTTCAGTTGAAAAAAATTTTGTAGTAGTAGAAATTGCCGATAACGGGTCTGGTATTCCGCCAGAAATTCAGTCGCGGATTTTTGAGCCGTTCTTTACCACTAAAGAAATTGGTCAAGGAACTGGTATTGGACTGGATTTAGTTTATCGAATTATAGTTGCCGAACACCATGGGGATATTCAGAGTTGTTCAGAACCTGGTAATACGAAGTTTCGGATTAAGCTGCCGATTAACTCT---------------------------------------------------------------------------------------------ATGACTCAAATATC---AACAATGCCCACTTCAACTATGCCCTACAAAAATGCTGTTCTAGACGATCAACAACTGCAACAGGCTCTAAAAAAAATCAACCCAAAATTTGGCGATTTCGTAACTCGCGTTGCGGGTGAAGCTTGGGGACTGCCATTAATAGATCAAAAAACTAAGGCTTTGATTGTAATTACCGTTGATGTTGTCAATCAAAATTTATTAGGTTCGGGTACTCCTTTTGCTGCTCATGTGGATATGGCAATCAAACAAGGGGTGACTCGCGCCGAAATTGAGGAGTTGCTGCTATTTTTATGCGTTTACGCTGGATTTAACAAGGCTGCTGCCAGCTTTGGAGCTTTGGATGAAATCTTAACTGAC---------------------------------------------------------------------------------------------------------------------------------TTGGGAGATGGTCATCAAGGAATTTGGAATCTCATCAACCAGTTCAATCCTCAAGGAAAAACAAGGCAGATTCTCGACTGGTTTCATTTAGTTGAAAATCTTTACAAAGTAGGAGGTTCACTCAAGCGCATCGCTCAAGGTAAACAATTACTATGGCAAGGAAAAGTAGATGAAACTCTAGCTTTATTCTCATCTTTGAAGAAGAAAGCAGCGCAGAATTTTTGTACTTATCTACAAAATCATCGTCACCGTATTGTGAATTATGAATATTATCAAGCTGAAAATATCTGTTCTGTTGCTTCAGGGGCAGTCGAATCAACAGTTAAACAAATTGATAGAAGACTAAAGATTTCAGGAGCGCAATGGAAAATCGAGAATGTGCCACAGGTTTTAAAACATCGATGTGTGACGCGAAGC---------------ATGAATGACCTTACTATTGATATTGCGACAAGCAAAGACTTGCCTATTTTGAATTGTTTATACGCAGATATGGATAATAAACAATTAATGTCTGAGGAAAAAATAGCAGAAATTTGGAATGAAATACAGCAATTTACTAACTACTATATATATCTAGCTTATCTTGAAAATAAAGCGATCGGTACTTTTAGTTTATTATTTGTGCCGACTATGATGCATCGAGGCTTTCATAAATCAGCTATTCTTGATTCTGTGGCAATTGCTTCAGCTTATCGGAGTCAGGGTTGGGGAACAAAAATGATTAAAGAAGCTTTAAATCTTAGTACCAATGCTGGTTGTTATAAGGTAACTCTTTCTTCTAACATTACTAGAAAACGCACTCACAATTTCTATAAATATTTAGGTTTTCAGCAACATGGTTGGAGTTTTAGTTATCAGCTTCAGCAAGTT------------------------------------------------------------------------------------------------------------------------------------------------------------------------------------------------------------------------------------------------------------------------------------------------------------------------------------------------------------------------------------------------------------------------------------------------------------------------------------------------------------------------------------------------------------------------------------------------------------------------------------------------------------------------------------------------------------------------------------------------------ATGAACTTAAATTTTGTCCGAATG--------ATCGAT-CTTCATAGCTGTCTGTTTGCTCAACTTAATCTTGATTTTAGTCGTATTACTCCTAGTATTCCCTACATTTTTGGAGGTATTTGGGTCACTTTACAATTTACTCTTTTATCGGCTATTTTTGGCTTTATTTGGGGAACTATCCTTTCTTTATTGAAAATATCCAGCATTAAACCTCTGTATTGGTTTGGCATGGCTTATACTTCGATCTTCCGAGGTACTCCTTTGCTGGTAACTCTATCTCTGATCTACTTTGCCACACCCCAACTTACTGGCTATAACATCTCTGGTTTCCAAGCTGGTGTAATTACCTTTTCTCTGAATTCTGGTGCTTATATTTCTGAGGTTATCCGTGCAGGAATTCTCGCGGTAGATAAAGGACAAACCGAAGCAGCGATGTCTTTGGGGGTATCCTACAAACCAATGATGCTGGACGTTATTTTGCCCCAGGCGATTAAAAATATTTTGCCAGCACTGGTAAATGAAAGTATTGCTTTACTCAAGGATTCAGCTTTGGTATCAACGATTGGTGCAACTGATTTGCTACGACGCGCCCAAATTGTTGGTGCAGAAAAATATGTTTACTTTGAACCACTATTGATTGTTGCTGTTGTTTATTATCTAATGGTGATGAGTTTAACGCTTTCAGCTAACTTGCTTGAGCAAAGGTTGAGAAAAAGTAGC---ATGCAAGGGAAAAATGGCAACATCGCCATCAAGATTGACCGTCTCTATAAATCTTTTGGGAGTCTTCAGGTTTTAAAAGCAATTTCTGCGGAAATTGCCAAAGGTGAAGTTGTGGCTTTAATTGGGCCATCTGGCTGTGGGAAATCAACCTTTTTGCGCTGTCTCAACCTTTTAGAAAAGCCGACTTCAGGCAAAATTGAGATTAATGGACAGGAGATTACCGACCCTAAAATAAATGTCAATAAAATAAGACAAAATGTGGGTATGGTGTTTCAGCATTTTCATCTCTTTCCCCACATGAGCGTGCTAAAAAATATCATGTATGCGCCAGTAACGGTTAATAATCTGCCTAAGCAAGAAGCCCAGGAAAAAGCGATGGCTCTACTCAAAAAAGTAGATTTAGTCGATAAAGCAGATGTATTTCCCGCCAAACTATCAGGAGGACAAAAGCAAAGAGTAGCAATTGCTCGCTCTTTGGCAATGGAACCTGATATTATGTTGTTTGACGAACCGACTTCTGCTCTCGATCCTGAAATGGTTAAAGAGGTGCTGGATGTAATGCAAGCAGTATCAGAATCAGGTATGACAATGGCAGTTGTTACTCACGAAATGGGTTTTGCCAAAGAAGTAGCAGATCGTATCTTCTTTTTAGATCGTGGCAAAATTGCCGAAGATGCACCCCCTGATGTGTTCTTTTCTAATCCTGAATCTCCTCGCGCCCAACAATTTTTAGCCAAAATACTTATGTCCTCCAATACTAGATTGTTAATTAAACAAGCCCAAATTTTGTTACCAGACGGTAACTTTCTTCAAGGAGATACCAGCCTTGAAAACGGTAAAATAAGCGGGATTGCTCCTGAAATTAGTCCT-AGGAAACTGACGAGATTGTTGACGCAACGGGGT------------------------------------------------------------------------------------------TTGATTATT----------------------GGTTGGTATTTG--TTTGGTTATCTG-----AC---------------------------------------------------------------------------------------------------------------------------------------------------------------------------------------------------------------------------------------------------------------------------------------------------------------------------------------------------------------------------------------------------------TAACGATAATTCTGTAGGTAATCAAGGTTTTGGTGAATATTCTCTTAATCTCAATAGCCTGATTAATCCCATGTCTGCCTCACTATTCATCAAAAG-------TTTACCCTATCCAATCGAGCA-----------------GTCTGAAGGTTATAATTATCTCGGAATAGGAATATTA--------------------------------------------------CTACTATGTACT----------------------------------------------------------------------------------------------------------------------------------------------------------------------------------------------------------------------------------------TTGTCTATCACCGTTACATCAACTTCAGAACCAACTACCTTCAATTTGACGGATGCAACCATTGCAGATATTGAGCAAGCGTTTGAATTTGGGGCATTAACTTCAGAAGGATTAGCTCAACTTTACCTCAACCGTATTGAAGCCTATGAACCAATACTCAACTCTATTATCGAACTCAATCCCAATCTTTTAGAGCAAGCCAGAGAAATAGATGTCCAACGTCGTCAGGGAAATTTAACCAGTGCCCTAGCAGGGATTCCAGTTCTGTTAAAAGACAACATCGACACGGCAGATTTACCGACAACCGCAGGTTCTCTAGCATTAGAAGGGTCGATTCCCCCCGATGATGCTTTTATCACCGCAGAACTTCAAGATGCGGGTGCGCTAATTTTGGGCAAGGCAAGCTTAACCGAATTTGCCAACTTCCTTACTAGTGGTATGCCCAATGGCTATAGTTCCCTTAATGGCTTTACCTATAATCCTTATAATCCCACTCCCGAAACTGATGGAGAACCAATTCTAGACACTGGTGGTTCTAGTAGTGGTCCTGCCGTGGCAGTTGCTGCAAGTCTAGTTCCCGTATCGATAGGCACAGAAACATCTGGTTCTATTCTCAGCCCTGGTAACCGTAATTCGGTTGTGGGTATCAAACCAACAGTCGGTTTAGTTAGCCGTGATGGGATTATTCCCATTGCTGAAAGCCAAGATACGGCAGGTCCTTTTGGTCGTACTGTTGCCGATGCAGCAACTTTATTAGGAGAGTTGACTGGAGTAGATCCCAGCGATGAGGCAACCGCTGCTAGTGAAGGACAGTCTTTTACTGACTATACTCAATTTCTCGATCCAGATGCTCTCGATGGAGCTAGAATTGGCGTTCCTAAAGCATATTGGGCAGGTCTTTCAGAAGACCAAGTTGCATTGATAAACGATACCATCTCTACTCTTGAAAGTCAGGGAGCGACAATTATATATGAAGAGATTCCTAGTACCCAAGAGTTATTTGAGTTTGATTCTTCTGTACTTTTTTATGAGTTTAAAAGAGACCTCAATAGGTATCTAGATAGCTTGGGTGATGATGCTCCTGTAGAAACATTGGCAGAGGTTATTGCTTTTAATCAAGCCAATCCCGAAGAAGCTCTAAGATACGGACAAACTCGTGCTTTAGCCGCACAAGAAATCGACCTAGTAGAAGATAGACCACAGTATTTAGAAGATCGAGCAACAGATTTACGTCTGTCAAGAGAGGAAGGCATTGATGCTTACCTCGAACAGCACGATCTCGATACAATTTTGTTTCCCGAAAATCGTGGTGCTAGTATAGCTGCTAAAGCAGGATACCCTAGCGTTATCGTTCCTGGTGGCTATCTTCCTGATGGTGCGCCTTTTGGAGTAACTTTTTCAGGGACTGCCTTCAGCGAACCAGAACTGATCGCACTTGCTTATTCATACGAGCAAGCCAGCGAACTTCGCGTTTCTCCCGAAAGTACGCTTCCCTTAGAAGGAGAGTCTTTTGAGTATCTTACCGAGGTAATTGTCACTGGAGATACTGAAAATAATGAGATTGCTCCAGAGTTAGTTGCCGACTTTGATGGTAATGGGGATTTTATTTTTGCAGGGGCTGGAGACGATCTGGTTGATACTTCCCAAGCTTTGACAGGAGAAAATCGGCTCTATGGTGGTGCTGGGGATGATGAGCTAATTGTGGGCTTGAGCGATCGCGTTTTTGGCGACGCAGGAGACGATCTCCTCGATGCTTCGGTGGGTAGAGGGCAAAATCGGCTCTACGGTGGTGCTGGCAATGATGATTTCTTCCTCGGTAGTAGCGATCGCGCTTTTGGTGGTCAGGGTTCCGATCGATTTTTTGTTATTACTGGCGGTGACAACCTCGTTTCTGGTGGTCAAGGAGCCGACCAATTCTGGATTGCTAACGCCCAATTACCCGACGCTGTCAATACCATTACCGACTTTGAAATCGGCAAAGATGTTATTGGTATTGGTGGATTCGATTTTAGTTTTGCCGATCTCAGCCTAACTCAACAAAATGACAACACCTTAATTTCTACGGTTACTCAAGACTTGGCAATTTTAGATGGAATTCAAGCAGAGACTTTAAGCGAAAGTGATTTTGTTTTGGCAATGTCAAAAACTATTAACGATCCTTATTTAGGAATAATAAAATACGATATTGAATACGATCAATATGAAGGAAAAGTAACCAATAAAGATGGTAAAACTATTGAATTTAGTTTTGATATTA---ATGATAATCTTCAAGAAGTATTAAAATACAGTCGTGAAATAATTAAAAAACTTTGCGATCGC---------------------------------------------------------------------------------------ATGAACTACACTAAATCTAATTTTCAATTACCTAACGCTAATAGCGATCGAGTTTTAACTTTAGAGAAAAAAGTTGGGTTATGGCTCAAGAAATTTTGGCAATTTAGCCTTTTTTATGGCGATTATTTGGCAAGCTTGCATTCTCGGAAAAACCCTAAACTTATGCGTAGTGTTCCTCAACCAACTAAACTTCAATTCGATCTTTCTGGTTCTCAACATCTAATTTGTGTAA---CAAGCGAAGTAATAGATGTTATTTATACCAGACTGGAAGAACTCGAACATATTCCTCAAAATATCCAAATTTTACAGTTAGGAGAAACTGTAAAAGCCAGAAAAGATTGGAAGATAGAGCAATTTAATTCAGTAGAAAATTTGCAAAAAAAATTAAGAGAAATTCTCGAACGTGCCTACATAGGAACAAGATTTTATGCAATTGGTTCGGCACAGTTTATTTATGATGTTGAAAATTGCGCTCGTAGTTTTGGAATGTCAGAAGAGGAAATTAGTTTAGAAGTGTTTGATAGTAAAGCTAGGCGAGTTTATTGTTCTACCTGTCACACTATCAATTATCCAGTTAGTACTAATCTTATCACCTGCTCTGGTTGTGGCATTAAGCTAGAAATTTGGGAGCATTTCTCCAGGTTAAAAAATGCTTACCTTGGTGTCTGTGCCGATGCTGAAAATCCAGGTGATTTGCTC------------------ATGATGAACGAGCAAACTGTTAAAATTGTAGATATAAAAAAGCTTACTTCCAGAATCAAAAGTTTTCGTTTAGTTAGTGCCAATGGTAAAAAATTAGCACCATTTTCCCCTGGAAGTCATGTAGCAGTAGAAATCACTTTGGAGAAAAAAGTTAGACGTAATTCCTATTCTTTATGTAGTTCTCCCTATGAAACAGACTTTTATGAAATTGCGGTACTTTTAGCTGAAAAATCTCGCGGTGGCTCTCAATATTTGCATCAAATTTCAGTAGGAACTGAATTGAATATTGGGTTTCCCAAAAACTCTTTTACTTTAGCTAGTTTAGCGAGAAAACATATTTTAATTGCGGGAGGAATTGGTATTACACCTTTGCTTTCTATGCTAACTACTTTGAGTAGATATCAGACTACTTTTGAATTGCACTACACTGCTAAATCACAAACTGAATGCGCTTTTTACGAATTTTTAAAACAGAAATATGGTTCTCAAGTTACTTTTTATTTTAGCGAGAAAGACGAACGCCTTTCATCCAATAAAATTCTTAAAGAGCAGCCATTAGGAACTCATATTTATTTGTGCGCTCCTCATAGTTTGAGTGATAATTTTTATGCCGAAGCGCGAGCTTTAGGCTATCCCGATTTGGCAATTCATAGAGAGATTTTTGGTGCTGCTAAAACTAATAATAAAAAACCGTTTACTGTCGTTTTATCTCAGTCTGGAAAAGAAATAACAGTACCGAAAGATAAAACCTTATTAGCAGCATTAGAAACTGCTGGTTTTCCCGTTAATTATTCCTGTCGTGTAGGAGGGTGCGGAGCTTGCGAACTTGGAGTTTTAGCAGGAGAAATACATCACTTAGATAGTTACTATTCTCCAGAAGAACGAGCCAAACAAAATTGTATTCTCTCTTGCACATCTCGCGCCAAAAGCAAACAACTTATAATCGATTTGATGAGTAACAGTATCGAAGCAATTAAAAAATTTCCTTTTCCTTTTACTAGCGATTCCTACAAGTATTCGGTCAATATTCAACCCGTAACTAACGAGGCTTTATTTGATGTTAACGAACATTATAATAGTGAAATCGAACTACGCGATCGCATTTTACAAAAAGGTCACAAAGGACGTTATGTAGCCCTACCTCACATGAAAGAAGCTCAGTGGGATACGTTAGAAATGATTATGAACGACCTCGCTACTTGGTATCCCGAATCTTTTTCTTTAACTCAAAATGGCGATCGCTGGATATGGGAGAACAAAAAACTTAACCTCAAAGATACCTTTACCTTTTTGGATGAATCATCTCTACCCTACCAACCCTTTGAATACATTTCTCGTCAAGTCCCAGAAGATATTATGTTGCTCGATCAAAGAGAAGGAGATTTATTTGTAGATGCGGGAATTCTGATGTTTCCGACACTTTGGTCTTTAGGATTTAATGCAGGAATGAGTTTTGAAGAAATTCACACACCAGTACCGCGAGCGCATCAAATGGGTGTTTTCAAAAAAGCCAAAGCCTTTTTAATGCGGGTACAAATTGGTAAACCTTGGACGAGACGTAATTGGACTATGACCATTAATCGTCGCTTGGAAACCTCTTTTGAAACCTATCCAGAATGGGGAAAAGACCGCAGCACGGTAACATTAGAAAACTGTGGCGAAAAAGTACATTTGCGAGTAGAAGTACAGCGATTTGCCCGTCTACCTCGTAGTAATGCTTTGATGTTTCCTATCCATACTTACCTGATTAGTTTAAATGAACTCTCAACTAATCCAGCTTGGACGAGACAACTACATCAGGTGTTAAAAAATTTGCCAGCCGATTTGATTGAGTATAAAGGTTTGAGTCGCTACTACGATACAGTATTAACTTGGCTGTCTCATAAACATGAAGTGAAAGCTTTGTTC------GTGGCTCTCGATGGATTAAATCTCGCAAACTCAGATGGTAATAGCGGTTTCGTTATTATCGGTGAAGATCGATTTGGTAATGTAGGAAGCTCTGTGAGCAATGCAGGGGATGTTAACGGCGATGGTATTGACGATCTGATTATTGGCGCACCTGGGGCTGGAGAAGAAGTTAATTACTCTGGGTATTACGGAGAATATACTTCTTCTGATCGTCGAGGAGAAGCTTACATTATTTTTGGTCGTACTGAGGGTTTTGATGTTGAATTAAATGTATCCGCTCTTGATGTTAGTAATGGCTTCCAACTCAGTGGCATCAACTCCGATGACAATCTGGGACGCTCTGTCAGCAATGCAGGGGATGTTAACGGCGATGGTATTGACGATCTGATTGTCAGCGCGCCTTTTGCTGATAATCCCAGTGATTCTTACAATAGTGACGGAGAAGCCTATATTATTTTTGGTAGTACTGAGGGTTTCGACTCTAAGTTAGATGTATCCACTCTTGATGGTAGTAATGGTTTTATAATCCCTGGTAATGCTGATGGAGATAATTTAGGTCGTTCTGTAAGTAGTGCAGGAGATATTAACGGTGATGGGATTGACGATCTGATTATTGGCGCGCCTGAAGCTGGAGAAGAAGTTACTTCTTATTACGGAAACTATACTTATTCTGATCGTCGAGGGGAAGCATATATTGTTTTTGGTAGTACTGAGGGCTTCAATACTGAATTAGATTTATCGACTCTTAATGGGAGTAATGGCTTTCAAATCAATGGCATCAACTCCTATGACAATCTGGGAAGTTCTGTAAGCAATGCAGGAGATATTAACGGTGATGGGATTGACGATCTGATTATTGGCGCACCTTATGCTAATGATTCTGATGATTATTACAGTAGTCGCGGAGAAGCCTATATTATTTTTGGTAGTACTAAAGACTTTG---ACTCTGAGTTAGATATCAATGCTCTCAATGGTAGTAATGGTTTTACAATCCCTGGCAATGGGGATAATGATAATTTAGGTCGTTCTGTCAGTAATGCAGGAGATATCAATGGTGATGGGATTGACGATCTGATTATTGGCGCACCCTACGCGGGAGAAAAAGTTATTTTTGATTACGGATTCTATACTAATTCGGATCGTCGAGGTGAAGCTTATATTGTTTTTGGTAGTACTGAGGGTTTCGATGCCGAATTAGATTTATCTACTCTCGATGGTAGCAATGGCTTCCAAATCAGTGGCATCAACTCCTATGACAATCTGGGACGTTCTGTAAGCAGTGCGGGAGATTTTAATGGTGATGGTTTCGACGATATTATCATCAGCGTACCCTATGCTAATTCTAGCTATGATTACAACACTGAAGGGCAAGTTTACTTGCTATTCGGAAATAGTGGTAGTTTTGATGCCAACATAGATTTAAATACTCTCGATCCCAATGATGGTCTTCTTCTCAGTCGC---AATAACTATGAAGGTTTTGGAAACTCTGTTAGCGGTTCAGGAGACTTGAATGGTGATAGTTTTGACGATCTTGTTATCGGTGCGCCCAATGCCGATACTGACTTTT------CTTATGACGGTGAAGGCAAAGCTTATGTGGTTTTTGGTTTCACCCCTCTAGATATAACTGGAACAGTAGACAATGACTCACTGACTGGGACTATTGGTGCAGACTCCCTTTCTGGTTTAAAAGGAGATGACACCCTTGATGGATTAGCAGGTAGTGACACCCTCAAAGGTGGCAAAGGAAACGATCGCCTGCTCGGACAAGATGGTAACGATCTGCTTAAT---------------------------GGTGATGCCGATAATGATACCCTAGAAGGTGGTAGAGGAGAAGATACACTCAAAGGTGGTTCTGGTAACGATCGCCTTTTAGGACAAGAGGATGATGATATTCTTCGAGGAAATGCTGGAAATGACACTCTTCAAGGAAATTCTGGTAACGATCTTCTCAATGGTGATACTGGTAGCGATCGCATTTTTGGGCA------------------------------------------------------GTATGGAAATGATACCATCAATGGTGGTACAGGAGAAGATACTCTCAATGGTCAACAAGGTAACGATACCCTTAATGGTGGTGCTGGTGACGATATCCTTAATGGTGGAGATCGAGCAGATATCTTGAGAGGTGGTGCTGGATTTGACTATCTTGCAGGAGGAAATGGTGATGATGAACTCTCTGGCGCAGATGGTGACGATACTTTAATCGGGATTGAAACTGATATTCGTGAATCCAACTTTGGTTTAGGAGAAATTGATACTCTTACTGGTGGTGCTGGAGAAGATACTTTTGTCTTAGGTGATTCCGATACTGTTTATTATTCTGATGCGGACAATTTTTCTGCTGGAGAATCTGATTTTGCCATGATTACAGACTTGAATACTAATCAAGATACAATTCAGCTAACTGGTTCGGCAGAATTATATAGTTTAGATTTCTTTGGTTCTGAAGCAGGAACTATTGATGCCAAACTAATTTACGATCCAGGAATTGAAACTGCGGGAGAACTTATTGGTGTCTTAAAAAATATTTCTCCTGAGTTGACTATGGATGATTCTGTATTTGCTTTTGTCATGACTTCTCTCTTTCGTCAGAAAGCTTTATTTTTAGGACGTAAAAGATTATCTCTCTCTATTTCTCAAATACTATTTTCTGTGGCTAGTGGTGTAGCTAGTGGTTTTATAACAACCATGGTTGTAGCTTTACCAGTTAATCATCTTGATGCAGTGGTAGAGCATTTGCAAGGAATCATGACAGCATCTGTGCAAGTAG---CAGAAAAGCCAAAAATTCAGGTACAGATGACTACTTGCCAAGTTAATGTTCCAGAAAACGATCAGGCTAATTCAGTATTTTTGTACCAAGAGCAAGGAATTGTCGGAAGATTGGATCGACCTTATCGTCAAAGATTTTTAGAAATTACAACATCGGAAGAAGCGAATAATTTGGTGTACTCTCATTCTTACAAGCCAAGCAATTTAGAACAGTGGACTAATTTTTGT-AACTC-----TGAAACCAGAACCGCATCACAAACACAATTAGGAGAATTAATCTGTACTGTAACTCTCAAGCCTTTTTTAAGTATTTATGCTGGTAAAACGCAATCAGGAGGCTGTCCCGCTCAGGTTCGGGGTGCAGTAAAGATCACCAACCAGATCATTTTGCATCAAGATGGTATGGATACCTGGGATCGGGGTTTTGATGAGTGGGGTAACCAAGTATGGGGTGCTAAAGATCGAGCTTATCAGTTTCGTAGA---------------ATGCTTATTTCTGCCTTAAACTGGCTTCTTTTCTGTGGCTATTGCTTTTTGATTTATTTATTAGTTCAAAAAACTGCATCTGTTCATATCAGTGCAACTGAGTTTTTTCATGGCGAATCACGAGAGGGAAATCCCCCAGGTTTATGGTTATTGATATCGAGTGCAGCTATTTCTTGGATTTTTGCCAAATCTATCGATAATGCTGCTAGCCTAGCTGCTGCTTTTGGTATTACTGGAGGTATTGGCTATGCGATTTATTATCTTAGTTTTCTTGTCGCTGCAATTGCCATCTATTTTCTTAGAGTCAAAGGTGGTTATTCTTCGTTATCTTCTTTTCTAGTTGATAAATATGGCATTGTTTGTGCCAAGTTGTTTTTAATCGCAATTGCCATTCGTTTATTTAACGAAGTTTGGTCTAACACGAAAGTTTTTTCGCTCTATTTTGGTGCAGAAGGTACTGCTGAATATTGGTTTGCAGCGATCGCTTTTACAATTTTTACTCTTGTTTATACTCTTAAGGGAGGATTACGTAGTAGCTTGCTCACTGATAGCGCGCAAATGCTACTAGCTGGACTTCTTTTGGCGATTATTCTAACCGCTTTATTTCCCCATTTCATTTTAAATGGATTTCCAGTAGTTTCCCAGGAAACAGAACGAGCTGGATTGACTTTCTGCGGTCTAGCTTTGGTACAAATTTTTAGTTATCCATTTCACGATCCAGTTTTGACAGATCGTGCTTTTATCACTTCGCCCTTAAAGATGCTAAAAGGTTTTACTTTAGCTGGAATTATTAGCGGTCTCTTTATTTTGTTATTTAGCATTGTTGGTCTTTATAGTTTGAATTTTTCTCTGTCAGGAAAACCCACATTAGCTGTGCCGATCGTGCTAGGTTTACCCTTTTTACTGGTTTTTAATGGGATTATGCTCACCAGTGCTGGCTCAACCTTAGATTCAACTTTTTCTAGCGTCGCCAAATTAACCGCAAGGGATTGGCACAACCAATACGGTCAACCTACTTCTTCTCAAACTTTTTTCGGGCAAAAAGCTATGATTGCTACAGCAATACTAGGAAATCTGCCATTGCTTAGTATTTATTTGGGCGATCGCGTTGGCCCTGCCATTATTCTTGCTACTACTATTAGTGGCACAATGGTGATGGGATTAGCACCCATCTTTCTCCTTTCTTTTATGCCCACTGCTAGAGAGCTTAGTTTTCATTTAGCTTTTTGGCCTGGTTTAATTTTAGGTATCCTCAGAGTTCTAGAAAATGCTCTTGCTACAAACATTTTTCCAGCTTGGATCGCTATTGGTGAGGGTCAATACGCCATCGATTTAGGTCTCAATGTTTATGGTTTAGCCCTATGTACTCTGGGTTATTTAATTGGTGCATTTCTCTTTCGCCAACGCTCTCTCGTTTTGATTAAATACTCAAAAGAACATCTTTATCAGCTTGCTCTCCAATGGACTGGTAATCGTGGTGAGGGTACTGTCAATTATCGAGCTTATGAGCGTACTTATCAAATTGAAGTATCGGGAAAACCAGTAATTTTAGGTTCGTCCGATCCAGCTTTTCGCGGTGACAAAAATAAATATAATCCAGAAGAATTGTTAGTTGCTTCTATTTCTAGCTGTCACTTGCTGTGGTATCTCCATTTGTGTGCTGATGAGGGAGTTATTGTAATTGATTACAGCGATTTCCCTGTAGGAAAAATGTGCGAAACTAAAAACGGTGGTGGAAGATTCACCGAAGTAATATTACAGCCAGAAATTACAATTACTACTGAAAGTGATTTAGAACAAGCCACAAAACTGCATCATAAAGCCCACGAGCTTTGTTTTATTGCTAATTCGGTTAATTTTCCCGTTATTTGCCAACCCTCAATTAAATGTAAGGACAAT---------------ATGTTTCCTAATTTCCTTCCCCAAGAAGTTCATTTACTAGAGAATAGTGAGTCAATCTTCCTCGCTAAAAGTATTAAACGTTATCCAACATTAACCCCTTTATTCTATAGGGCGATCGCTACTGCTTATACAAAGTTGGGAATTACAGGGCTGACCCCGCCCATTTTGTTGTTACACGGATTTGATAGCTCTCTGTTGGAATTTCGCCGTCTGATTCCTTTACTGGCAGCAAAACGGGAAACTTGGGCGGTGGATCTTCTCGGCTCTGGTTTTACAGAACGCCTGCCGAATATTTCCTATAATCCCCACAGCATAAAAGAACATCTTTACAGTTTTTGGCACAGTTTAATTAACCGTCCAGTTATTTTGGTAGGGGTATCTATGGGCGGGGCGACTGCCATTGATTTTACTCTGAGTTATCCAGAAGCGGTTGCTAAGTTAGTATTGATTAATTCAGTAGGCTATAGCGGTAGTTTTCCTATTGGTAAGCTATTGCCCGATCCCATGGTGGAATTTGCGGTAGAATTTTGGCGACAGCGACGCAATTTCGGGTTATTTTGGGGCAAAAGCTTGGGTTTATTGGATTTCCCAACAGAAGATGTCATTCGCTGCGCTGCCTTGCCCTCATTGATGCCAGGTTGGTCGAGAGCAATTAATGACTTTACCCGTAGCGGTGGTTATTATCGACTGAGAGAGCGTATTCCTCTAGTTAATAAGCCTACCTTAATTCTCTGGGGAGAACGAGATGATGTTTTGGGAACGGAAGTTGCCTATCTGTTTAAAAATGCAATTTCTAAGTCTCAATTAGTTTGGCTGCGCGGATTGGGTCATTCACCACAATGGGAACAGCCCGAATCAGTAGCAAGGCAGATTCTGGAATTTATTGGTGGTATGACAGAAATGGAATTTATCCCAGAATTGATTGGAAAAATAGACCCTGCTATTCTGGAGGCTGCTACGAAGGGATTGGCTACTGCTATTGGTAAGGTTGCGGGGGAAGCTGGGGTTAAGCTTTTAGGTAATACTGGAGAAAAAATTTTAGATGGTACAGGAAAACTAACTCAAAAAGCCCAAGATATTCTATTTCGTATTTCACGTAAATACATTGAAAACTATGCAGAACGTCATGGCAGACTCAAAGTGTTAGGGATGTCCAAACCTGTCAGTCTTGATTCTGTATATACTGTGGTTAAGCTCTTAAATCCTGGTGAATTGCGAACTTTTGCATCCGTTGAAGGTTTAGAATCGGCATTTCGCGAAAGTAACCAGCGAGGTTTTCAGTCTCAGGAATGTCGCAAAGAATCGGGTATCGCGGTAGCTAACAGAGAACAATATCTAATGGTATTGGGTGCGCCTGGGATGGGTAAAACCACCTTTTTACGCAAAGTAGGCTTAGAAGCACTAAAAAGAAACAAGGGAGCATACGAGTCTAACTGTATTCCCGTCTTTTTGGAGTTAAAAACATTTCGCACGGGTAAGATAAGTTTTGAAGAAGCCATAGCATCTGAATTTGCTAATTGCGGTTTGCCCGAATACGAACAACTGACAGATAAATTCTTAGAACAAGGTAAGTTGTTGATTCTCTTAGATGGTTTAGATGAAGTACTGACAGAGCGTATGAATGAAATGGTGACAGAAATTCAAAACTTTGTCTATCGCCTAGCAAAAATCGTTTTA---------------------------------------------------------------------------------------------------------------------------------------------------------------------------------------------------------------------------------------------------------------------------------------------------------------------------------------------------------------------------------------------------------------------------------------------------ATGGCTAAAAATTTAACTAATTCCTATAGCGATCGCCAGAAAATTATTAACGACCCTTATACTATTCAGAAAATAGAAAAATATTTCAATATACGTATTGGTGAAGTTAGATTACAAGATAATTTTTTTGCAACAAAAAATTATTTAGCAAGATTTTTGGATATAGATATAACAACCATCGATCGATATATTGCAACTTACACACAAGAGTTAAAAGCTAACGGTTATATAATTATTGATGGTCAAAAGCTAGAAGAAATTTTATCTATAAATCCAAATACCAAGATAGATAATAAAGAACAAAAAAATGAAACTTTAGTATTGGAATTATTCTCTTTCAAGGCTTGGTTAAATATCGTGATGTTATTATCTGAGAGCGAACACGCTAGATTAATTAGAAATCGCATATTAGATATTGTTATCGATGTAGTTGCAGAAAAAGAAGATGGTCAAGTTAAATATCTAAATTGGACTATAGAAAGTTGTCGTCCTGATATATCCTACATGGCTATTATTTACCCTATAAATTTACTAGATGCTGTCAAAAAATATCTCGAACTAGAAGACATCAATATTACCAGTACCAATTCACTCAGAAGAAACATTAACAAATATAGTGCATTTATTTCTCACTATGATGAAGTGTATAAGTTATTTTTTGGCACAAAATATTCTAACTATAAGAATGCTTTAGCAGAATATACCAGTTCTTCTTATCTTGAACGAAAAGAACGCGAACGAAAAACCTCCTTGTATCAGCCTTTTCTTGGAAGTAGACTATATAAGGGCTTACATTTTGAAGTCCTTCAAGCTATTATCAGTGTTGAAAAAAAAATAGCAGAAAAAATGCAATCTGTTTCCGAACATAAAAACAGAAAAATTACTCGTCAAGAATTAGATGAGATAGTTGCTAATTCAGAACACGATTTAGATTGCAAGCCTTTCCTCAAAGAAGCTAGAACTCAACTAGCTATTATTGATTACTTTGATTTTTGTTCCAAAACAGCATTTAAAGATACTTTAAGTAAGAAGTTAGAAGCTCATTATAAAACTATTTCAGAAATAGATTTAGATGAATTTATCGAAGCAAAAAGTAAATCTGTAAAAGAGAAATTAGTGAAGCCAGAAATATTAGCTGTATTTCAAAGATTACAAGACCGCATGAATAATAAAATTGTTTATATCGAGCTAGCAAAAGCGATTGAATTACATAATTGGATTATCGATAAAGCTGGTTATGTTTGTGAGATGAAAGAACAAGATGGCTTAGACAGCATACTCCAGCAAATTAAAAACGATGGCGACTATCCCGAATTCAAACATAAGCTAACTCAGTTGGTATGTGCAATTAATGAATCTCAAGAAATTATCGAAGATAGCAAACGTTTGAGTATTGTATTGGGTTGCTTCTTTTTAGAGCTTAATGGCTACGATTATGTAGTGTTTGATTTTGTGAGAGAAATGGAAAATATTATCGTTTGGTTAGCGCAAAAGAGAATAAACAAAGAATTACTTTCTGAAATTATCGAATCGTTGATTTATGAGGAATACTATAGCGAAGAATTGAAATTAAAAATCGCCACAGCAATTGGGTTTTTGGGATTTGAATTACGACAAGATACTAGAAAATGGTTTAAAGATATTGAGAA------------AGATTATTCTACTTTATTTGACATTTATTATGTTTGTTTGATGCCTGGTTTTATTAAAAGACGCAGGAATACAGAAATTAAATCAGACAGTGTTGATGAAATTACTAGATATTTTCCTGATGCTTTTCGTTCTCGTGGAAAATTGCTAGTAGGTCTTTTGATTGATACGGAACTGTCTCGACTCGGAATAGATTTACAAGAACGTACATCCGTTTATAGTAGAATTTCAGAATTAGTTATTACTACCCCTCCATATTTATCCGATACAGGAGTAAAACTAATGAACCAGTATGCTCATGGAGGATTTGATGTACTTTGCGAAAGAATGGATGAACGTCCCAGGTCACTCGAAACCTTTATCCGAAAGTATTATCGTTTGATTCAAGATTTAAAAGAAGATTCACAAAATTAT---------------------------------------------------------------------------------------------------------------------------------------------------------------------------------------ATGAACTCGAGCGCCCAAAAAGCTGCTTCTCTATTGAAGCAGACAGGAAAATTAACTGTTGTTGTTCAAGATAACAGTCCTATACATAAAAGTCAGGAAGTTCGTGCTTGTTGGCAAAGTTGGTCAGAACAAGGATTGTTATTGTTTTTTCTTCCTCCTTATTGTCCAGAATTGAATGAGATTGAAACACAGTGGCATCAACTCAAAACTCAGGAAATTGCTGGGCGTATCTTTGATAATGAATACGATTTAGCCATGACAATTATTCAGGGAATGAATCGGCGAAGTGAACAAGGTGATTATCACTTGGAACGTTTTATATTTAATTCTGCCATGTTGTTCATGATTGTTGAACGTTTCAAAGACAATGATATGGTGCCAATTTACAAACGTGTTCGCGATGAAGGCAGAATGTTTCCCGAAGGTCTTAAATATATTGATAGCTGGGTAGAACCAAATTTTAGTAGATGTTTTCAGCTAATGGAATGTGACGATCTGCGTTTGCTTCAAGAATGGATTTTGAAGTGGCGTGGTTCAGGTGCGACTTTTGAGATTGTTCCAGTAGTTAGTAGTAAAGAAACCAAAGAGGTGGTCGAGCCTTTACTCGATCAATTGGTGGATCGACAACAATCAATTGCAACCAGCAAAACAGAAAACTACCGTTCCTACACGGTGAAAGAACATCAACGAAAGATGTATGAAAGGATGTATAAGTTTGTCTGCATGGGATGCGACCGTGTAGTAGAAAGAAAGAGTTATGCGGTATGTTGTCCGAGTTACGGCAATGAATGTTTGGGTTCATCTTCATCATGTCGTCGGGGGAAAAAGTCA------------------------------------------------------------------------------------------------------------------------------------------------------------------------------------------------------------------------------------------------------------------------------------------------------------------------------------------------------------------------------------------------------------------------------------------------------------------------------------------------------------------------------------------------------------------------------------------------------------ATGTTAATTAATTCTCTTTTCTTAGTTAAAGATACCGCTATCATTCAAGGATTATTAAACGGAACACTTTTAAAAGTTGCTTCCAAAGTTCGTATGATAATGTCTGACCAAGCATTACAAATCTCACCTCAATTAGAACCACAGAAAATGTTATTGGCTAATATTGCTACCCAAGGTTGGGCAGTAGCTACAGCAACGGAAACGTATTTATTATTAGAAGTAGGCAAATTTGCAGAAGCACAAGAATTACTCGATTTGGAAATTCCCAGATTTCAACAAAATGCTCAACAATGGGCAAATAATTTATTAAATCAAGAACGTCCTGAACTAAATACCGCTTATCGTTTTACTGCACCTTTATTCAAACAGCATATTACTCCAGAAAGAGCAGATAGAATTGCCAATATTACTCAATGCGATCTCGATTTGTCCCTAGAGAAAAGGCAAGAAAAAAGAGATGATATTACCGTTGAGTTTCAGATGTCTTATGCCTCTCAATTCGATCGACATTGGATACATAAGCAAGTTGCGATAGCAGAATATTTAGATATCTATAGTGAATTATCTGCAAGATTAGAAAGTCTACAAGCTTTTACTAATTTATGTCAAAAAGCAGAAGTTAAAAATAGTCTCGCTCTTTTACCCAGCACAGAAAAAGAGAATGGTTGGTACACTTTATCTTCAGTTGTCATGAATCATATTTATCGCTCGAAACAATTAACTTTTTTGGATAAGTTTGATTCTAGTTTAAATAAACTTATCCAAGATAAAAAAAATCAAGATTTAGATTATGCCATAATTTCTTGGTGTATTGAATTATCAATAGATCGATAC---TTTCCTCAAGCATCTAAAGAAATTAGATATAAAACAAATCAATGGATACAACATCATATAGTTATTCAAATAAGTCTAGAAATATATCGCAATCTTTTGATAATAACGGATCAAAAATGTACCAGACTAGGATTAGGAAAAATTTTTGGTAATCTTAACAACATTTCTCAGGTAGATTTTCGTTCCAACATTAAGGAGACTAAAAATAAAATGTCAACTAAATCAATATTATTAATTGCTTTTGTACTTACAGGAATAGGTTTATTGTTATTTTTATTAAATAAAAAAGAAAATCAGAAAA---ATAGCGAGAATACAAATCAATCTAACGCTTATTTACCTAATCAAATTCCAGTTAGAGAAAAATATATTTTAGCTTTGTTAATTAATAGCGATCGCCATCAAAAATTAATATATTCTTTGAAAAGTAATAATCATCTTAAATCAGAAGATAGTTCTAAACTATATGGTGCAACTCAAGGTTTATGGATTGGAACTAGAAGCAAGTTCGAT------------------------------------------------------------------------------------------------------------------------------------------------------------------------------------------------------------------------------------------ATGACTAGCGATCGCATTTTTTATCAACAATTGAAACACAGATTAGAACTAGAAACAGTAGTATTAGCAACTATTGTTAAGGTTTTAGGTTCTGCACCCAGAGAAATAGGCGCAAAAATGGCTATTTGCCAAGATGGTAGTATTATTGGCACTATTGGCGGTGGTGCGGGGGAAGCAAAAGTAATCACACAAGCATTAAAAGTATTAAAAACAGGAGAAAAACAGCTTGTAGAGATCGATCTAACTGGTACGCCAGGAAAAGATATTCAGGGAGTATGTGGCGGAAAAGTGCAAGTATGGTTAGAAAAATGGTCAAGTTCGGCGATCGCTCTTATCGAAGAAATTCTCGAATTATTGAAAACTGGTCAATCTGTCAAATTAGTTACCCCTTTTACTCAAGATGTTCCACCTTATTTGATGAGATATCCAGACTCTCCTCAAAAAATTACAAACTCTCTCTATTTTTCTGCTACTTCTGTAAAGACGAACAGCCGTTCGCCCCTAACCTTTACTCCCTCTGCTTCTTGCGATCGATTTGTGGAAACCATCGAACCACAACCTATTTTACTAATCATCGGCGGTGGTCATGTCGCAGTATCCATATCACAAATTGCCAACTTCGCAGGGTTTCAAATAGTAGTACAAGACGATCGCCCTGAATTTATAACCCCCCAAAGATTTCCTCAAGCACTGTTTTTATCTCAATCTATTACCGAGACTTTAAACACCCTAACGACACACTCACTGCTTTATGTGGCTTTGGTTACTAGAGGCTACCCCCAAGATATTGAGGCATTAAAAGCTCTTTTACAATATCCTATCAGTTATCAATATATCGGGGCGATCGGCAGTCAAAAACGTATTCGCATGATTAAGCAAG---------------CAATACCAATCGCCAGACTACCTAACTTTTATGCACCTATCGGTTTAGATATTGGCGCGCTAACTCCTGAAGAAATTGCCATTAGTATCTGCGGAGAATTAATTAAAGTACGTCGTGGCGGTACAGGTTTATCACTTGGCGAAAGAATGCAGCAATGTCAAACACCATCAAAGGTTCATTTATCGCATATTAGCGTT------------ATGCCAGATTCATTAAATTTTCAAGTTAATAACCAAAGCCATAACACCAAATGTAATCCAGGAACGAGTCTATTAAGTTTACTTCGTTCTTTGGGATACGCGGGAGTGCATCGCGTATGTGAGTCGGGAGACTGCGGTAGCTGTACGGTGTGGCTAGATGATAAACCCATTCATAGCTGTATTTATCCTGCGATGCAGGTAGATAGTCATCAGATAACTACTATCGAGGGTTTGGAAAACGGTAAGCTGTCACCGATGCAGCAAGCTTTTTTAGATAAGCAGGGTTTTCAGTGTGGTTACTGTACTCCTGGGATGATTATGACCGCTAGTAAGCTGGAGTATAATTCAGAAGCGGAGTTACGGGCAGAATTGGAAGGTAATCTCTGTCGCTGTACTGGCTATGAGGCAATTATTGATAGTATCCTTGAATGCGGTAATGATAATTTAGTTAAACCCATAACTGCAAAAGAAGGACAGGTAGGAAAAAACATTCCCAAACAAGATGGGCCTAATTTAGTTACAGGAAAACCAGTATACACTGCCGATTGGTCGCCCCCGGGACTATTACATCTTAAAGTATTGCGATCGCCTTATCCCCATGCCCGTATTCGGGAAATTAATACAACCAAAGCTGAAGCCTTAGAAGGGGTTGAAGCTGTTTTTACCCATAAAGATGTGACCCGACGTGCTTATAGTACCGCAGGACATGGCGCACCCGTACCCGATCCTTTAGATCATTATTTATTAGATAATAAAGTAAGGTTTATCGGCGATCGCGTTGCAGCAGTCGTGGCAGAGACGGAAGCTATAGCTGCTATAGCTTGTGAGTTGATTGAGGTAGATTATGAGATTTTACCTCATGCGATCGATCCAGTTACAGCGATGAAGGGAGATGTGGTAATTCATGACGAACCAGAATCGAGTCAGATTCACGATGCAGCCCATAATATTGCAGGGGAAGTAGTTTTAGAGAAGGGCGATTTAAATACAGGATTTGCAGAAGCCGATTTAATTCTTGAAAATACCTATATCTTACCCGCAGTGCAGCACGTCCATTTAGAACCCCACGTTAGTATTAGCTGGTTGGATGAAGATGGTACATTAGTTGTTCGCTCCAGTACACAAGTACCATTCCACTGTCAGAGATTGTTATCCGAACTATTCGACATACCTAAAGAAAAGATTCGAGTTTATAAACCCCAGCTTGGGGGCGGATTTGGCAATAAACAGGAAATATTAAGCGAAGACTTATGTGTCTTGGCAACTTTAAAAACAGGTAAGCCAGTGCAGTGGCGGTTTACCAGAGAAGAAGAATTTACCGCTACCAATAGCCGTCACGCGATGAATATTCGGATTAAAACGGGGGTAAAAAGCTACGGTACGATTGTGGCTCAAGAAATGGAGGCGATTTCCAACACGGGGGCGTATGGCAATCATGGAGAAACAGTAACTTTCCTAACTGGTTGTTTTCCTCTGGGTTTATATCGTTGTGCCAATCAATCCTATAAAGGAACGGTTGTTTATACTAATACCATGCCCGCAGGTGCGTTTCGGGGTTATGGGGCAACTCAAGGCACGTTTGCCATGGAATCCCAACTTGATGAAATTGCCAGTAAATTAAATATCGATCCCATAAAGCTGCGCCAGCAAAACTTAATTACCACTGAGGATGAAATCTTAATCGGCAGAGAAGAACATTTTCACATTATTGGTAGTTATGCCCTGGATGAATGTATAGAGAAAGTTACCCAGGCGTTAGATTACGATCCAGAAAAACAGCCAGAAACAAAAGGACACATAAAACGCGGTGTAGGATTTGCTGCTACTATGCAAGCCAGTGGTTTAGCTAAGATTCATTTAGCCAGCGTTAAAATATCTTTGATGCCAAATGGACAATACGAACTGCGGACGGGTTCAGTTGATGTAGGTACGGGTTCTGATACATCTCTAAGACAGATAGCAGCCGAGGTTTTAGGAACTACCGTAGAGAACATAACCATCATTACCGCAGATACTCATAATACTCCCTTCGATGCTGGTTCTTATGCCTCTGCTACGGCATTTATTACTGGACAAGCCGTAAATCTAGCTGCCCAAAAATTGCGATCGCATCTCCTGAAAACCGCAGCCCAAATTATAGAAGTTAATACAGAAGAATTAAAATTAGACGAAGCAAAAATATCTGGTTCTCAGACAACAATATTTCTGAAGCAATTAGCACAAGAGGCACAAAAACGAGGAGAATCATTATCAGTAGAATTAGAACATACCAGCGATCGCGCTTCCCTTACCTTTGCCTTTCTAGGTGTGGAAGTAGAAGTAGACACCGAAACAGGCAGAATAAAAGTATTGCGTTGTGCAGAGGCGATCGATATTGGTAAGGCAATTAATCCGAGAATTTGTCACGGACAAGCTACAGGGGGTCTAGTTATGGGTTTAGGATACGCCCTGGCTGAAGAACTACGCTTTAATGAACAAGGTAAAATACTCAATCCTGGATTGCGTACCTACCGCATTCCTGCTGCATCCGATGTCCCACCAATGGAAATATTTTTAATCGAAAAAGCCGATCCTTATGGCCCTTTTGGTGCTAAAGGTATTGGGGAAATTGGCACTAACTGTACTGCACCTGCGATCGCCAATGCTGTCGCCCAGGCTACAGGAGTAAGATTGAAACAATTACCCATGATACCTGAAAGAGTTTGGATGGCGATGCAGAAATTAGAG---------ATGGACTTGTATAACATTGAGACTTATCTGCGACCAAAATCGTTACGAGAAGTGCAAGATTGGCAACCTAACTGGAACTGGTTGGCTGGAGGAACTTGGATTTTTAACGAAGTTCAACCCCAGGTGAAAACCCTGGTAGATATGCAAAGACTTAACTGGTCGGAAATAGAAGTCACCCCAGGAGGTTTATCTATTGGGGCAACCTGTATTCAAAACGACCTACTAGACTTTTCTTTTCCCGAAGCTTGGACAGCAACGGGCGCACTTAAAGATGCCGTGCGGGAATTAGCTTCTTTTAAATTGTCTCATGCTGCGACAGTAGGAGGAAACATTTGTTTGGCTCTAAGTGCTAGTACCTTTGCTCCTGTGATGATTGCGTTAAATGCTAGCTATGAAATTTGGCAGCCCAATGGTGAACCTTACTTTGTTAATGCAATTGATTTTCAAACCGCGCCCCAACAAACGATTTTACAACCTGGGGAAGTATTACGTAGAATTAAAGTCCCCGATGGGAATTTAACACAGTGGCAAACCAGCTTTAAACGGATGGCAGTATGTACCGCAGGATATGCGATCGCTATTATTGTAACAGCATATCATCCCCAAACCAATCGAGTAAGGTTTGGCATTGGTGGTAGCATAAAATCACCGCGTTTAATTGAATTTGATACCGTACCAACTCCCGAACAAATCGTATCCGCAATTGGCGCATTTTCCCCACAAATGTATATTGATAACGAACGAGGTAGCGCAGCCTATCGCCGTCACATCACCCAGGTATTGATGCAACGCGGAATTACCGAATTAACCACAGGAATAAAAGGGAAACGCCGATATTTGACAAGATCGCAAAAGCAAATACCACTTCATCTCAATATTTCCGAACAGATACAACAGCGAATTATTAGTGGTTATTATTTACCAGGAACTAAATTACCCAGTGAAAGAAAATTAATTGAAGAATGGAAAGTCAGCCGAATTACTATCAGAAGAGCGATCGCTAATTTAGTTCAACAAGGTTTAGTAACTACCCATCAAGGGAAGGGAGCATTTGTTACTGAGAAGCATAAAGTGGCTTATACTCTTTCTAGTCCTCTAACGTTTCTGCAAAATGACCTAGCAAACAAAGGAATCGGACTGTCGCTGCAAAATATAACCTTTGAGCTTGTTACCGCAACCGCAGAATTACAAAAAATACTACAATTACCCTCAAATAATCCCACTGCTTATTTACAAAAAAAACTCTTGCTAACAGATAACGTACCTGGGGGCGTTGATATTACTTACATCTTGCCAGAAATAGGTCAAAAGCTAGCAACAGAGTTGAAACAAAACATGACTTTTCCTGTTTTAGAGCGCAATAATTGGAAAATCGAGCGTGTTGCAGCAATCATCGAATGTACCAATGCCAATCTCGAACTTAGTGAATATTTAGATGTATCTTTAGGTCATCCTTTACTAGTTTATCGCCACACTGCTTATACAACCCACAATCATCCTCTAGTCCATGGAGAAACGATTTCCAGAGGCGATCGCTTTTGTTATTCAGTGGAGCAATTTAGT---------ATGTACCGAATAACCAACGTGCCGACAGAAGAAAGTCACTCGGCAATTGTCATTGGTGGAAGTATTACTGGATTGATAGCTGCAAGAGTTTTAATCGATCATTTCGACCGAGTAATAATTCTAGAACGCGATCTCTTTACAGGGAAACCAGAATTTCGCCAAGGCGTGCCTCAATCACTTCACGTTCACGCCTTGCTTACTAAAGGTCAAGAAATTTTAGAACAACTATTCCCA---GGCTTGAGTACTGAGTTGATTGAGAATGGTGCTTTAGAAACGGATGTGGTGGCAGATTGGCGATACTTATTTGCCGACGGT---TGGGCACCTAATTAC---GATTCAGGAATGACGATGATTACCTGTAGCAGAAATTTACTAGAAAATGCTATTCGTCAAAGACTAAGAAAATATCGCAATTTAGAATTTTTAGAAGCTCATCAGGCAGTTGGATTATCCCTCGGTAACGATAATAAAAGCATTACTGGGGTGAAAGTAAAA---GATCGGCAAAATCGCGAATTAAAATTATCCGCTCGGTTGGTGGTAGATGCTAGTGGACGAAATTCTCAAACACCAAAATGGCTCGAAAGCTTAGGCTATCAAAAACCGCAAGAGACAGTCATTAACTCTTTTCTGGGTTATGCAAGTCGCTGGTATCAAAAAGCACCAGAATTTACCGCACCTTTTCAGGGAGTAGTATTAAAAGCGAAGCCTCAAAATTGCCAACGTGGAGGCGTGCTTTATCCTGTAGAAAACCAAAATTGGATTGTGACACTGGCGGGAATTGGTAAAGATTATCCACCAACAGATGAAGATGGTTTCCTCGAATTTGCTCGCAGCTTGCGTAGTAGCGAGATTTACGAAACAATCAAAAATGCACGACCCAAATCACCAATTTACGGCTATCGGAGAACAGAAAATCGTCTTCTTCACTACGAGAAATTGCGACGTTTTCCCGAAAATTTTCTAGTTATGGGTTGTATATCAGACATTTAT------------------------------------------------------------------------------------------------------------------------------------------------------------------------------------------------------------------------------------------------------------------------------------------------------------------------------------------------------------------------------------------------------------------ATGAAAAATAAAGCAAAACTGGTAATTATCGGTGCGGGAATAGTTGGCTGTAGTACCGCTTATCATCTGGCAAAACTCGGCTGGCAAGATATCGTAGTCATCGATCGCGGGCCTCTATTTGCTACTGGCGGTTCTACTTCCCATGCACCAGGTCTGGTTTTTCAAATCAACTACTCTAAAACCATGACCCTACTGGCGAAATACACCGTAGAACTCTATAGCCAGCTACAAACTGCTGAAGGTTCTGCTTTCTATTCAGTGGGTGGTATCGAAGTAGCTTATACCGAAGCCCGTTGGCAAGAATTAAAGCGTAAAGTGGGATGGGCAAAATCCTGGGGAATTGAATATGCTAAGCTCCTTACTCCAGAACAAGCAAAAGAAAAAGTTCCCCTCCTTGATGAAACTGAAATACTTGGTGCTTTCTACGTTCCTACGGACGGTATTGCTAAAGCAGTAATAGCTGCTGAAGCCCTAGCTAACTTCGCCATTGACTCCGATGCAGCTAAGTTCTACGGAGATACTCAGGTACTAGATATTGAAGTCGAACAGGGGCAAGTCAAATCTGTAGTAACTGACAAAGGGAATATTACCACCGACAAAGTTTTAGTCTGTGCTGGCATTTGGGGGCCTCTCATTGGAGAGATGGTAGGAGAAGTAATACCTTTAGTTCCCGCACAACATCAGTATGTCAAAACAACTCCCCTGCCAGAATTAGCAGGAGAAACCCGTGAGGTGGTACATCCTATAATTCGCAACCAAGATAAGTCCACCTATTTTCGTCAGCACGCTGACTGTTATGGCGTTGGCTCTTATGACCACGAACCCTTATTAGTAGATCCGAAAGATATTCTTTCCCACAAAGAAGCACCTATAATGCCTTCGCTAATGCAGTTTACTGAAGAGCATTTCCAAGCAGCATGGCAGTCTACAATCGAACTGCTGCCGAGTTTAGCTGAGACGGAGTTGCCTTACAAAATAAACGGCATGATGTCTTTTACCCCCGATGGATTTCCTGTAATTGGAGAATCTTCTAAAGTTAAAGGCTTTTGGGTTGCCGAAGCAGTTTGGGTAACTCACGGCGGTGGTGTAGGTAAAGTAGTAGCGGAATTACTGACTACAGGGATTCCCAGCCTTGATTTGCACGAATGCGATATTAATCGTTTTCCTCAAGTGACTCAAAGCCGTGAATATATTTGGGAAAGCGCAGCCCAACAATATCGTGATGTTTACGATATCATCCATCCCCAGGCACAACCAAAAACTCAATATCGCCAATTGCGTCTGAGTCCTTTTTATCCACGCTTGCAGGAGTTAGGTGCGGTTTTCTTTACCAGTGCTGGCTGGGAACGTCCTCAATGGTTTGAATCTAATGCTAAGTTGCTGGAAAAATATTCAATTCCCCAGCGTGAAGGTTGGTCAGCACAAAACTGGTCGCCAATTCAGGGAGCAGAACATTTAGCAACTCGTGAAGGAGTTGCACTATATGACTTGACACCATTTACTAAGCTCAAAGTTACAGGAGAAAAAGCCTTAGAATATTTGCAGTATCTTTGTGCCAATAAAATTAATTCTACTGTGGGCAAGGTAACTTATACCTCCATGCTAGATGCGAATGGTGGCATTATGTGCGACCTGACCATAACTTGTTTGGGTAAAGAGCAGTTTTGGGTAATAACTGGCGGTGCAGTGGGCGGTCACGATTTAGCTTGGATGAAGTTGCATTTACCTCAAGACCATTCGGTGAACATTGCTGATGTCTCCTCTAGTTATTGTTGTTTGGGATTATGGGGGCCTTTAGCACCAAAGGTATTATCAGCAGTTACCGATGCGGACGTTTCTCAAGAAGG------CTTCTTTACCGCACGTCAAATTTACCTTGGCTCGATTCCTGCTCTGGCTGTGCGCGTATCCTATGTAGGAGAACTAGGCTGGGAAATCTACGTTCCTACCGAATCTGGACTAAAATTATGGGATTTACTATGGAGTGCAGGTCAATCCTACGGCATTATTGCTGCTGGCGGTGGTGCGTTTGAGTCTCTACGCTTAGAGAAAGGTTATCTACTTTGGGGTGCGGATATTCACACTGAATGCGACCCTTATGAAGCTGGTTTAGGTTTTGCTGTTAAGCCCAATAAAGGTGAATTTATTGGTCGAGATGCTCTACTTCAGCGTAAAGAGTATCAAAGTCGCAAACTCTGTTATTTAACCTTAGACGATCCCAAAGTAGTCGTTATGGGTAAAGAGCCAGTCTTATCTGGGGAGAAAATACTGGGTTATGTTACCAGTGCGGATTATGGTTACAGTCTAGGTAGGTGTTTTATCTATGCCTATTTGCCTCTTAGCTACGCTGCACCAGGTACTACTGTAGAAATAGAATACTTTGGCGATCGCTATTTGGCAACAGTGAAAGAGCTTGAAAAT------------------------------------------------------------ATGTATCGCAAGATTATCGTGGCATTAGATAATAGCCCACTTAGTCAAAAAGCTTTTCAACAAAGTTTATCAATAGCTAAGGCATTTAATGCCGAATTACAGTTATTTAATGTAATTTCTTCTTCAGAAGCAGAATATAGAGACACCGTCTCATTAACTGGTAGTGGCTATTATTCACAAAATGCTTCGACTATCAATGAAATTAAACAAGAGAAATGGCAGCTATTGGTAGAAAATAACTTTGATGATTTGCAATCTTTGGTAGAACAAGCTGCACAAGTTGGGGTTTCAGCAGAACTCGTTCAAGAAATCGGTCAACCAGAACGTCAAATCTGCAAATACGCTCAAGAATGGGAAGCCGATTTAATCGTTATTGGTAGTCACGGTAGAAAAGGTTTGAGTGAATTATTGATAGGTAGTGTCAGTAACTATGTTTCTCATAATGTTCCCTGCGATGTGATGCTTGTTCACCAACAGGCTAATATGATTCGCATTATAGTATGTGGCTCAAACTCAATCGTACTAGCAGGTTTGGTCAGTATTCTCGATTGCCAATCCCATTTACAAATAGTGGGTAGTTTTCTCGATCGAGTCAGTCCACTCTCTTTGGGCGATCTCCAAGCCGATCTCTTGTTATTAGAGCAAACCTCTCAGACGAATTTGGAGTGGTTAGAGCAATGGATGTTAACGGCTAATTTCGAGCTTTCTGCTATTTTATTGACCGATTCTTTAAACGCAGAAGAGATCGGCGAATATTTTAATATGGGCTTCAAGGGTTTTTTGCCCCGTCTGACGAATACTGAAGAAATTACAGCAGCGATTGATGCTGTCATAGCTGGTTTAATTGTAATTCATCCAGAGTTGGCATCTTTTGGTGAAACCGAATCGGCGATTACCCCCTTACCTCCACTAGAAATTTCCCTAACTTCTAGAGAAGTCGAGATTTTGCAGTTGCTCAAGACTGGTTTGGATAATAAAGAGATCGCCTCTAGACTTCACATATCTAAACATACGGTCAAATTTCACCTCAGTTCGATTTTCTCCAAGCTTGATGTCTCCAGTCGTACCCAGGCAGTTACGTTAGGATTGCGACAGGGGTTGATTAGTCTTATGATCGTTAACCAAATAGAGACTGAACTGGCAGCAATTTCTCAACAACTGAGAAGCATTACAGTAGAGATTGACAACCATCGTAGTGGAGGTTCGGGGATAATCTGGTCGGCTGATGGTTTAATTGTAACTAATTCTCATGTTGTCAGGGGTTCAAAGGTAGATGTCAAACTAGAGAATGAAAGAGTAGTCAAAGGGTCGGTAATTGCCCGCGACAATCAACAAGATTTAGCACTCATAAAAGTTGAGGCAGAAAAACTACCTATCCCTAATATCGGTAATTCTCAACTTTTGCGTCCAGGGGAAATCGTACTAGCAATGGGTAGCCCTTGGGGTTTTAGAGGTGCATTGGCTACAGGGGTAATTCACACTACTGAGTGGCAGGAAGCAAATAAAACCAAGCTCAATGGGACAAAGCAAACTTCTTTAAACCAAACTCCTTCTACTTCTGCAATTGTTGCCGATATTCGACTCGCTCCTGGTAATTCTGGAGGTGTTTTAGCTAATGTTCTTGGTGAAGTCATTGGAATTAATACAGCAATTTATAGGGGTTTGGCATTGGCAATACCATCTCATCAAATAGCAGATTTTATCAAGTCAATTCCC---ATGTCATCAACATCAGATTCTAATAGCAATCCTCTAATTGCTTTTTCCCAAAATTTAGCCGAGATTGCCGAAAATGTGGGTAATTCTCTGGTTGCCATTAACGGACAGCGATTTCCCTGTAGTGGTATTTATTGGCACGAAGGTTTAATTGTAACCTCCGAGGAAAACATCAAACGCTCTGAAGGAGTGACCGTGATTCTTCCTGATGGAGAAACCTCACCCGTTACCTTATTAGGGCGAGATCGTAGTACAGATATAGCTATCTTTAAAACTGAAACTTCATTACCCATCGCACCCATAGATAGTGACTGCGAGCTTAAAGTCGGTCATTTAGCGATCGCTGTTGGTCGGGACTCTGAAAAAGGCTTGTTTGTTGCTCAGGGAATAATTAGCACAGTGGGGGATTCGTGGCGCAGTAGTTTGGGGGGATATATAGATCGCTTTATTCGTTTGGATATTAATTTCTATCCTGGTAGTGGTGGCAGTGCTTTAGTTAATGCAGCAGGAAAAGTTGTGGGATTTAATACTACTGGTCCTCGTCGTAGTGTCTTAACTATCCCAGCAGCGACGATAAATCGCGTTATAGATCGATTATTAGAAACAGGAAACATTAATCGTGGCTATCTAGGTTTGGGAATGCAGCCCGTTTATCTACCAGATTCTTTAGTTGATGAATTATCTTTGAATCATCGTCAAGGACTAATGGTAGTCAATGTCGAAGCTCAAGCTCCAGCAGAACAAGCTGGCATCATACTTGGAGACATTTTAATTGCAATTGAAGATACTTCCATAGCGAGGTTGAGAGATATTCAGGCATATCTAGAACCGCAAAATATCGGAAAAACCTTAAAAATACAGTTGATTCGTGCAGGCTTATTAAAGGATGTCTCCCTGATAATTGGAGATAGTGGGAGAAACAAAATGAATTTAAGTTACTTATCCAGAGATGGTAAATTTCCCGATTCCATCTCACTATCTGATATTAATCTACTCGTAAAAACCGAAAAACTGTTTTTTCAAGCACAACATCCACTTCCTTTGCTAAACAAGGTTTTTAGGTTTATTGGAGAAAACTACCAAAATCAGATTAGTCTGCGAGAGGTAGCTCAAGAGGTTACACGTTCTCCTGCTTATTTAACTAGTTTAGTGCGACGAGAAACTGGTAAAACAGTTCTAGCTTGGATTAAAGAGTATCGTATGGCAAAAGCACGTCAGCTACTTCTCAAAACTAATCAATCAGTAGAACAGATTAGCGAAGCTGTTGGCTATTTTGATCGCCGTCATTTCAGTCGCCAATTTGTTCAATTTCATCAGTTAACCCCTCAAGCTTGGCGCAAAAAAAATCAAAGTGGCAAGAGCTTACTTGACCTGAGAATTAGAAATCGCGGTACAGATATTACTAACCAAGAATCAGAGCGACTCCAAGTCTGTCTGCAAGAATTAGCATCGATTCTTTATCAGAAAACGGCTCCCGATCGCCTTATTGCCTTGGAAGATATTGAATGTG---------ATTCCATTATTCAAACTGATAATGGCTGTATACAAGTAACTTTTAGAACTTCTGCCCAATTATCCAGT------------------------------------------ATGAAATTCAACAACAACAACAGCAAAAAATCTTTTACTTTATTAACTTTTCTCAGTTTTTGTGCGATCGCTACATCCACAGCCACAGCAGCAGTAGAACCGTTATCAAATAAGGAGGCTCTCAGCCCAGCAACCAAGCAACAGTCTGAGAACCAAGAGACACAAAAGCCTTTTGAACCTATTAGTAGAAGTAATGACGAAACCAAGGAAGAAATCCATCTGGATCGCGAATGGGAAGACATTTTAGGTGATGATGAATCTGGAGAAGAAATATTACTTGCGAGAGGAGCGGTCATGAAACCGTATTCAAGAGATTTGCGACAAAAAATAGTCGATACATATCTTGAAGGAGAAGAATCAGTTAGACAAGTAGCCAAACGTTTTCAAGTCAGTCCTAGCTTTGTGCAAAAATTAATCCAAAAATATAGACAAACAGGAACAGTAGATTCTGAACCACATAGAGGAGGAAAATCGCCAAAATTAAATCCCGAACAGATTGATTTAGTAAAAGAGTTAATCGAACAGCATAGCGATGCTACTTTACAGGAATTATGCAATATGTTTGAAGATCAAAGTGGAATTAGAATTAGTCGTTCTACAATGAGTAGAATAGCTCAAAAATTAAGGTTAAGTAAGTCCAAAAAATCCACAGATAAT------------------------------------------------------------------------------------------------------------------------------------------------------------------------------------------GTGTTGCTCGATTTTCAAGGAATGAACGATTTAGAAGCTTGGTTGAGTCAAGAAAATGCTATGAAGCATTTTAACCGAGTTTTAATGGGATTTGTAGTTATGGTTCTGCTGTTAATTGCGAATCCTTCCCTAGCTAATGCTCAAACCGATCCTGCCCAGTTAGCTAAAGCGGTACAGGAAATTGAAAATCTCGATGCCATGCGCTCTGGGTTGGCTTCTACCTTAAATGATTCGACCACCGAACCGACAATAGAAACTTTTAAAGAAGTTTGTCAACCAGTAGGTATGAGAGCCATAGAACTGAGTAAAAAAAATGGCTGGCAAGTTAAACAGATTGCTACCAAGTATCGCAATCCTGCCCACGCACCTGACAATTTACATTCTGTTATGGCACTAGCTAAGTTTAAAAACGATCCAGAATTGATGGGATTTTGGGATTCAGAAACCATTGATGGGCAACCAGGCACTCGTTACTATCGTCGCATCAATGTCGAGTCTAGCTGTTTGGCTTGTCATGGCGGTAAAAATGCTCGCCCTCGGTTTGTCAAAGATAAATATCCTCAAGATCTGGCTTTTGATTTTAATGTAGGAGATTTACGGGGGATGTATTCAGTATTTATTCCCGAACTTGAAGCTGCCCTAGTAAATTCTCAAGCAGGAGAAACACAAGTGAAATCTTATAACCCATTAGAGCGCAAGCTTGCTCAAACTCTGGATAATTTCCCTCAAATCAAACAAACAGCTAAGACAGCTTATCAGTATTTTAATTATTGGTACTATGGCGATCGCAATTTTACCATAGCTCTCCATCCTGACGTGACAATTGCCACTCCCTCCCAGTGGAGCGCAACCATCCCAACTACAGAAGAATTATTTTTTGGCTATTACGATAAGTCACCTTGGTCAACTGATATGACTAAACTGGTGTACCATCGTTTTAGAGGAAATC---AGTTAGAAATTGTTGTCTATAATCGCGAGCAAAAAACAGTAAATGCGATCGCTAAAACCAAAACCTGGAGTTCTCAACAAGGTAGTATGGTGCAGTGGTTA---------GACAATCAAACTATCATTTTTAACGATCTTGTAGCGGGGGATTTAGTAGCTAGAGCGATTAATTTAGGGGATAAAACTGAAAAAATCATTCCTTTACCAATTCAGACTCTACATCCTGATAGAAAAGAAGCCCTCAGCCTCAACTATAAACGCTTAGATACGATGCGTCCTGAGTATGGTTATTCTGTAACTGCTAATAATTTTGCCAGTGATTTACCCTATTCCGAAGATGGTATTTGGCGCGTTGATTTAGAATCTGGTTTAACTGAATTAATTATTACTATAGAAAGCCTCATTAACCATCAACCCCGTCCTGAAATGGCTGATTGCCAACATAAAGTTAACCATATAATGTATTCTCCCCAAGGCAGTAGATATGTCTTTATGCATCGTTGGTTAGGCTCTCAAGGAAAATTTTCCCGCCTCTACAACGCAGATAGTGAGGGTAATC---TTAAATTATTGTTAGACGATCGGATGGTATCCCATTATAGTTGGCAAGATGAAGAACATTTACTAGCTTGGGCAAGAACAGAAGAGAAGGGCGATCATTATTACTTAATCAACGTTGTTACTTCAGAAAAACAAATTATTGGGCAAGATATATTAGATATTTATGGAGACGGACATCCTTCATTTTCTCCTGATAGACGCTGGATTCTCACCGATTCATATCCAGATAAAGCCAGACAACAACACCTATTACTTTACGAAATGGCTACAGGAAAATCTACGGAAATTGCTAGCTTTCTTGCTCCTTTAAAATATTCCGCAGATGCGCGTTGCGATCTTCATCCTCGTTGGAGTCCCGATGGTAATTGGGTTTCTGTTGATGCTACCCATGAAGGATACCGCATGAGTTATATCTTAAATGTTAGCTCTTTGGTAAACAATGGAGTAATGATAATTAATAAAATATATAACATATTACAAAATATTCTATCTCAAAAGTTTTCACTCAATATTTTTAAGTCTCAGAAAGTAAAAACCCATGATTTTCGTAATCTTGAACAAGGTGTTGATTATTTTGTTGATTTTACCGAATCTGGTAAATTTGCTACTCTGACAACTGCACTGACGATAAAACAAGAAGACCAAGTGATATTGTCCTACCAAAAACAAGCTATTGTGTATCGTGCGGAAGAGTTAGAGTCTTATTGGAACGATGAGAGTATTCAACGTATCTTACTCAAAAAAATCTCAAAAGTTACT---------------------------GTGTCTGGAAAAGCTTCATCTTTTAGAACAGCTTTCTTTGATGCTTTTGCAAATGTCGAGATAGAAATTAAGGCGATTGCCTCTGATTTCAGCAAATTTGGCGCAATACAACGTTTAGAACAAATTGGTAAACAAGTACAACCAAATGCTCCAGTTATTCCTCACCATAAAATTTTTGGGATTGCGACTTTACCCGAAGCTCGTAGAAAAGGTATAGGAAGTCAATTACTCAAGCCTATTCTCGAT---------------------------------------------------------------------------------------------------------------------------------------------------------------------------------ATGAATTTAAAGAAGGTTGCAATTATAACGGCTGCAAGTCGAGGAATTGGTGCTGGATGTGCCAAAGATTTAGCAGCACGAGGGTATAGCGTATCGTTAATGGCGCGAAGTGAAAGTATTTTGGATTTGGCTCAGGAATTGGATGGTATTGCCGTACAAGGTTCAATATCTGTCTTTGAGGATTTAGAACGTTTAGTTAAAGTCACATTAGATAAATTCGGTAGAATTGACGCGGTAGTTAATGGTTTTGGCGATCCGCCTCGCCCAGATCTACTAGATATTGACGATCAAATGTGGAACGACAATTTTGAAATGCTCTTTTTGAGCGTGGTTCGCATTGCCAGACTGGTAACAGAAACAATGCGCCAACAGGGAGGTGGTTCAATTGTTAATATATCTGCTTGTGACTCTCAAGAACCAGAATTGGGAACTCCCTTTAGTGGCACACTCCGCGCTGCAATGGAAGGATTTACCAAGCTTTACGCTAGGAGGTATCGGGCTGACCATATTCGCATGAATTCAGTCGCGCCCTTTTTTGTAGCAGATAGCAGGTCAGAGCTAGAAGGATGGGACGTACCGTCCGATCTAATGTGGGATCGTCCAGCCACATATTCTGAACTAGCCAAAGTTGTTGCTTTCTTAATTTCAGATGATGCCAAATTTATTACGGGTACAACTCTTAAAGTAGACGAAGCTCGTTCTGCTGGGATTATGTTGGATGGTTTTAATCAACTCGCCGAGCTAATTGCCTTTGTAAAAAGTATTGAGTTAAAGAGTTTTAGTGCAGCAGCACGCAAGCTTTCCACTACACCATCTGCTATTAGCAAGCGTGTGGCAAAACTAGAAGATCGTTTGGGCGTACGTTTGTTACAAAGAACCACTCGCTCTTTAAATCTAACTACAGAAGGTAAAGCCTACTATGAACGTATTTCTGTATTATTGCGAGAACTAGAAGAAGCCAATGATGCGCTTATTTCAGGGGGGAAACCACAGGGAAAACTAACTATTAGTACTTCTCTCGACTTTGGACAATGGCTTTTAGTTCAGTCGATTCCAGAGTTTCTCAGACAATATCCTGGGATTGAGATCGATTTAAGATTGAGCGATCGCTTAGTTGATTTGGTTGTGGAAGGAATTGATGTCGCAATTCGCTTGGGCGATCTTGAAGACTCTAGCTTAATTCGCAGACATTTGGGACGCGCTCACTTTGCTCTTTGTGCTTCACCCAGTTATCTTAAAGCTAATGGTACACCAAACACGCCACAAGACTTGGTGCATCATAATTGCCTTCGTTATCTATTTAATGGACAACCTATACCCTGGAAATTCTTGATTAATAAAACTTGGCAAACAAGTGCCGTTTACGGCACTTTTAACTCCGATAATGGTGGTGCATTAAAAAATGCTGCGCTCGCTGGTTTGGGAATTACTCGGCTATTAAGTTTCCAAGTTTGCGAGGAAGTTCGGCAAAAGCGATTAAAGTTACTATTTTCAGAACAATTACCACCAGGATTAGTGGTTCAGGCAGTATTTACTCATCAGCGCAATTTATCTCCACGGGTACAGGTTTTTCTGGATTTTATGACAGCTTACTGCGCTAAAGTTTTGGTAATGGTTCAAGCATCAATGCTGAACGAAATAATACAAAAATTCGTGACTTCGATTTCTGGTATTGAAGGAGCTGCATTGGTAACTCCTGATGGTTTATCTTTGGTTTCTGTTCTTCCTAGTAGTATGGACGAAGAAAGAACCGCAGCTATGTCTGCTGCAATTCTTTCCCTGGGAGAAAGAATTGGTCAAGAGTTGGTTCGGGGTCTTGTGGCAAGAATTGTGGTTGAAGGAGAAAAAGGTTACAGTGTCATGGTTAGTTGCGGTAGGGATGCAGTTCTTTTAGTCTTAGCCAGTAAAGAGACGAAACAGGGATTATTATTTTTAGAAATTAAGCGACTTGTTCGGGAATTAATGCCCTTATTAGGT----------------------------------------------------------------------------------------------------------------------------TTGATAATCTT------AACCCAGTGGATAGC--CGAACAAACAGACATTGTATATTCTAAAATTGCTAGCATTGCGAATCAGGAAAACGTCAACTTATCAAACATAGTCAAGGTTACGATTTATGTTACGAATTTTGATAATATTGAATCTTTGAGAGCTACTTTATTCAAGCACTACGGTTCTGCCTTACCAGCAAGTTCTTTGGTGCAGGTAGATCGTCTCTTCTCACCAGATTTAAAAATAGAGGTTGAGGCAATTATTGCCGTAGAG---------------------TTGAAATTAATACTTGTTGCACCTAACTATTCTCTTTACAAAGCATTTCAAGAATCTTTCGCTTATTTACCCAATGTCGAAATAATTAATAACTCTTTTGAGTGGCTAACGAAATACGATTGTTTAGTGAGTCCTGCTAACTCTTTCGGTATGATGGATGGTGGTATGGATGCAGCTATTACAAGTTTTTTTGGTCGTTCTTTAGAAGAAAAAGTACAACAGCGTATTCTAGATGATTATTTAGGAGAGCAACCTATTGGTACATCATTAATTGTCAAAACAGGACATCCTGAACATCCTTTTCTTGCTCACACACCCACCATGCGAGTACCAATGAAAATTCAAGGTACAGATATTCCTTATGTAGCGATGTGGGCAATGTTATTAGCTGTACGTCAATATAATAAAGCACACCCTGAATCTATTGGTAGTGTTGTCTGTCCTGGTTTGGGTACAGGAATTGGTCAAGTACCATATACTGAAGCAGCAAGACAAATGGCGTTAGCTTACGATCATTTTCTTTATCCACCAAAATGGCTTAATTGCTTCGTCGCAGCATCAAGACAGTTAGCAATTTGGGAAGGAATGGCACAACAGTTTGACGCTATTGTTCTGGGTGCAGGAGGAATGGGCAGTGCTGCTGCCTACTATCTCGCTAAATCGGGACAAAAAGTTTTATTACTAGAGCAGTTTGAACTCAACCATCAAAAAGGAAGTTCTTATGGCGTTTCACGGGTAATTCGCTACACTTACGATAATCCGATCTATATCGATTTAATGCGTGCTGCTTATCCTTTATGGTTTGCCCTAGAAGAAGCAGCAAAAGAGCAACTCTATGTAAAAACGGGAGGATTAGATTTTGGCTTTCCCAGTCAAGAATCATTTCAAACCCTAAAACAAAGCATGGATGAGGCGAAATTAGATTATGAATATCTAGAAGCAGATGAAGTTAGTCAACGCTTTCCTCAATTTCATTTAGATGATGGCATGGCAGCTTTCTTTCAGGCAGAAGCAGGCTTACTAAGAGCTTCTCGCTGCGTATTAGCTCATACTCGTTTAGCTGAAAAGCTCGGTGCAACAATTAGAGATCGCACCCCAGTCACTAAGATTATTCCCTATACCAGTAGTGTAGAAGTACAAACCAAAACGGAAACATATCTAGCAGAGAGATTGGTAATTACCGCAGGTAGTTGGTCAAAAGCCTTACTAGCCAAACAAGGCATCAATCTTCCACTAAAAATTATGCCCTGTCAGTTGGGATTTTATCAACCAAAAGAACCAGCAGCTTTTAAGCCCGAAAGTTTCCCTGTATTTTTCGCTCACATGAACGGCGATTACGGTGAAATGCCCTATGGTATTCCCCACGAAGATGAGAGCATTGGTGTAAAAGTAACTACTTTTTACGGTTGGCAAACGGTAGATCGTCCTAGTGAAGTAGACTATACTCCCAGCGAAGAATGGGTAGAGCGCATCCGTAACTTTTCCCGTCAATATATACCTGGTGCAGCGGGTGAGACAATTTCTACTCGTCGCTGTCTTTATACTCTCACGCCTGACAAACATTTTGTAGTCGATCGCCATCCCCATTATTCTCATATCGTCTTAGGAGCAGGCTTTTCGGGACACGGTTTTAAGTTTTCTACTCTGATAGGAAAAATGCTGACTGAATTGGCTTTGGAGGGAAAAACCCAACACGACACTAGCTTATTTAAGTTATCTCGTTTTCAG------------ATGACTAATCATATTATGGCAATTTTTCCCTATCTTTATGAAGATACATGGGTATTTGATGATGAAAGAGTCGGGCTAGAAAAAGAACCTTTTGTCTGCGGTATTCCTGAAATGATCGATATCATG------ACCCAAAATATTACTGATGCCGATAAAGGCTTTAAAATGCTATTTTCTCTATCTCCTTTTCCTGGCTATCAAGCAGAATTAATTTATCTTAGAGAAGAGTATGGAGGTAATTGGTATAGCTGGAAAAAATATAATTTAGAAGGTTGGTTATGTCCTGCTATGTTTCGTTACTTTGGCGAAACACCAGAAAAAATTTACTGTAAAACAGAAAATAAA---ATGTATAGTGATCGCCAAAAACGCATTAGAGAACATTTAGCAAAAAGTTCTGGCGGTAAGGTTTATTTTCCCCGTTTACCTCAAAATTATAATTCTGAAAATAAGGATGCTCTGCTTTCTAACAGTCAAAAAAGTCGTAAAGAGCATTTAGAAAGAAGTTTAGGAAACTATAATCTTAATTCTGGTAATAAGCAAACCCAAAAGAGTCGCATTATGGATCATGTTCGTTTAACTAGAGGTATGAAACGTTTAATAGTTTGTTGCGATGGCACTTGGCAAAGCCAAGATAACAAAGTTGCCACTAATGTACTTAAAATTGCTCAAGTAACAAAAACAAAAGGAGAAATTAAAGAAGAAGAGGAGAATAAGCTAGAAAACGAGATTCATCAAGCAGCAACCATAAAAGGTAAAGATAAGAATAATGATGAGCAAAAACAACATATTCCTCAAATTCTTTACTACGACCAAGGAATTGGTGCAGTTCCTGACTACGACAAAAATACCCAAAAAAATCTCATAGATAAAGTTGTTATTTATTGTAAACGTAGTGTCTATCGTCCGCTAAAAATATTTGGAGGAGCTTTTGGCTTAGGAATTGATGAAAAAATTGAAGATGCTTATATTTTTCTTTGCCTAAATTACGAGCCTGGCGATGAAATATATTTATTTGGTTTCAGTAGAGGAGCTTATACAGTCAGAAGTTTGGCAGGTTTGATTAGCTACTGTGGGCTACTTCAACGCCCTGATATTAATCATACTGCTGAGGCTTATAGAATTTATCGCATTAAAAACGAGAG---TCGAGAACAAAAAGCTGAAAATTTTCGCAAAAAATATGAGATTGAAAAACCCCATATTAAATTTCTTGGCTGTTGGGATACTGTAGGGGCTTTAGGTATTCCCAATGTTATACCCTGGCTTCCAATTGACAGAATTTTTCAAAGAAACTTAAGATTTCACGATAACAAACTTAGTTCAATCATTAAAAATGCCCGACACGCGATCGCCATAGATGAAAAGCGATCGGCTTTTGAAGTCACAATGATGGAATCAGAAGATGGTTTTAAGGG---AACGTTAGAACAAATGTGCTTTCCAGGAGATCATGGGTGCGTTGGCGGTGGTACAGATGAAATGATAGAGCTATCAGATAATTGCAAAGTAAATACTTTAGATTTGTCAAAAGCTGCTTTGGAGTGGATGGTAGGAGAAGCCAAAAAGCTGGATTTGGATTTGGATTTGAACTTAGTGAAATATCCTCCTGAAAAGACTGAAAATCGTAACACTACCAAACCCAAAGGACAAGAAG-AACGCGACATAATCAAATTCA--------------------------------------------------------------------------AAGATCTGAATAAAGACTTTCATAACAGCGTTAAAGAACTTTGGTGTAATAAAAACTACCGCCCTAAAAATCTTCCAGAATCTATTCCAGATCAGCTAAATAAATATTGTCAATCAAAA---------------------------------ATGTTCCAAAAAACGCGCTCGCAGTTAATATTAGCTTATGTAGCAGTGTTAACTGTGATTCTTTCTGTGTTTACGATTGCTGTACGCTTTACTTTTACTCGTAGCTTAAACCAACAGTTAAATCTTAGATTGTCAAATTTAGCCAAAGCAGCAGCTTTCAATATGGATAATGAAGATGGAGAAT------TAGAAACGGA---TGAAGATGAAATATTAGTCGGACAAGCACAAGCTATCGAATGGTTTGATCTTGAAGGAGAAAGAGTTGGACAGCAAGGAGAATATGAACTAGACTTTCCCTTGGATATCGAGCAATTATCAGAGAGCCAAAATCATCCTGACTCAATTCGTAGTGTTGCCATACCTGTTTACAGTCTGGAAGATGAAACTGAATTAATTGGTTATGTGCGAGTCAGCCAATCATTAACTGAATTAGATAATACTCTGCGTCGCTTAGACTATGGTTTAGGTAGTGGAATCGCAATTTCCCTTTTACTCAGTGGTGTTGGTAGTATTTGGTTGACTCGTCGCGCTATGCAACCGATTGAAGAGAGTTTTGCCAGATTAAAACAGTTTACGGCTGATGCTTCCCATGAACTCAGAAGTCCTCTAATGGCAATTAGAACGAATGCTGATGTGGCTCTTAAATATCCTGAAGGAATGCGAGACACTGATGCAGAAAAGTTGACTGCTATTTCTTCTGCATCAGATCAAATGACTAGATTAACGGAAAATTTATTACTGTTAGCACGTAGCGACCGCGTATCCAAACTACAAACAAAAGTGATTAATTTACGTCTTATTTTATCTGATTTAATACAATTACACAAATCTCAAATTGAAGAGAAAAAGCTGACTTATCGACAACAATTAGAAGCAGATTTATTTGTCTTAGGGGATGAAATACTGCTTAAACAACTATTTAATAACTTGTTGCAAAATGCTATTCACTATACTGCTACAGATGGTGTAATAACTCTCGAAGCTCAAAAAAATAATCAAAATTCTATTACAGTTAAAGTAAGAGATACTGGTATAGGTATTGCACCAGAACATTTAGACCAAATCTTTGAGCGATTCTGGCGAGTAGATAAATCTCGTTCTTATCAAACTGGGAAATCAGGATTAGGATTAGCAATTGTCAGAGAAATTATTCAGTTACATAGAGGAAACATTTTTGTAGAGAGTCAGTTAGGAATTGGTAGTTGTTTTATAGTTCACCTCCCCGTTAAAGTTTCTCAATAC------------------------------------------------------------------------------------------------------------------------------------------------------------------------------------------------------------------------------------------------------------------------------------------------------------------------------------------------------------------------------------------------------------------------------------------------------------------------------------------------------------------------------------------------------------------------------------------------------------------------------------------------------------------------------------------------------------------------------------------------------------------------------------------------------------------------------------------------------------------------------------------------------------------------------------------------------------------------------------------------------------------------------------------------------------------------------------------------------------------------------------------------------------------------------------------------------------------------------------------------------------------------------------------------------------------------------------------------------------------------------------------------------------------------------------------------------------------------------------------------------------------------------------------------------------------------------------------------------------------------------------------------------------------------------------------------------------------------------------------------------------------------------------------------------TTGGAGCAAAGGGAAGGAAGGGTAGATAGATACGGACAACCAGCGACGAAAGTTAAATGTATAGTTCTTTATGGTGAAGATAATCCCATTGATGGAGCAGTACTAGATGTTTTGATTCGTAAGGCGAACAAAATTCACCGCGCTTTGGGCATTAGCGTACCCGTACCAATGGAGAGCAATTCAGTAGAAGAAGTTGTATTTAAGTCTCTGTTCGACAAAATAACCGAAGTCAAACAATTATCTTTATTCCCCCCCGAAGTAGAGCAATTAACCTTAGATTTAGTTGTCAATGATGCTCCTATTGTGGAAGTACATCAAAGCTGGGATCGAGCAGTAGAGAGAGAAAAACAAAACCGTACTCGCTTTGCCCAAAGAGCGATTAAGCCAGAAGAAATCGAGCAAGAGTTAAAAGAGAGCGATCGCATTTTAGGCAGTCAAGAAGATGTCGAAAAGTTTGTGCGTAATGCGTGTGAGAGATTAAATTGTCCTCTTGTTAAAAAGAAACAAGGTTGGCATTTAGCCACTATTCCCGAAAAACTTGAGTTTATTTTCGGCTCAGAAACTCGTCTTATTACTTTTGATTCTCCAGCACCAGAGGGAATGGAATATATAGGGCGCAATCATCCCATTGTTGAAGGGTTGGCAAGGTACTTATTAGAGCAAGTCATTACAGATAAGGACTCGTCGTCTGAACTTGGTTCAGACGCTTGTGAAGCCCGTAGCGAATCTTCTGTGGCTTCTCGCTGCGGTTACATTGTTACCGATGCGGTAGATCGAGGGACTACAATTTTACTGCTACGCTTACGCCATTTGCTATCTAGTTCCAAACATAATGATTTATTAGCAGAGGAATGTTTAATTGCAGCTTATACGGGTTCGGCAACCAAACCTCAATGGCTAGCTGAAGAAAATGCGATCGCGCTCTGGCAACAAGTAGAGCCAAAAGACGACCATA--AGCT-ACCGAGAATGCAAGCCAGGATGGAAAGAATAGTTTCGGGTTTGCCAGACTTAGAAATAAAGTTAAAAGCGATCGCACAAGCCCAATCCCAAGCTTTAGAAGAATCCTATCGACGAGTCAGAGCCATCACTAAAGAAGGCAGAGTGACCGTCAAGCCTCAGCTACCAATGGATATTTTAGGTGTTTATTGGTTACAGCCTCTC---------------------------------------------------------------------------------------------------------------------------------------------------------------------------------------------------------------------------------------------------------------------------------------------------------------------------------------------------------------------------------------------------------------------------------------------------------------------------------------------------------------------------------------------------------------------------------------------------------------------------------------------------------------------GTGCAAGCCGAACCTAAAAAATGGGATGCCCTCGGTTTACGGGGTAATCAATCGGGAACTTTACTTGTAGATAACATAACTATTCCCGCAGAAAGGGCGATCGGGGGTCCAATAAAC------------------------------------------------------------------------------------------------------------------------------------------------------------------------------------------------------------------------------------------------------------------------------------------------------------------------------------------------------------------------------------------------------------------------------------------------------------------------------------------------------------------------------------------------------------------------------------------------------------------------------------------------------------------------------------------------------TTGCTTTATCGAATTACTGAAGAACTGGCAATTGGCAATGCTGCTGAAGCACAAAAACTGCAAGAAATCGTGCAGCAAGGATATCGTACATTTATCGATTTGTGTCCAGCCCAAGAGGGGAATCAACTCAATGCGGTTTTGGTAGAAGCTCACGGGTTGGGATATTTCAGCGTTCCCGTATACCGTCACAATATTAATCGAGACTCACTGGAGATGTTTATGCAAACCATTGAGTCAGTGCCTAAGCCAATTTATACAAGATGTGTTTCAGCTACCCGCGCGAGCTTGATGACATTATTAACACTAGCTACCAAAGAAAAATGGACGGAAGAACAGTTTTTTGAGCAACTAACATCAATCGGATTTGCCTATCAACTCGATTCTTCTCCTGATCGCTTTGCTCGCAGTTATTTACGTACACTCAGTCGA------------ATGAAACGCTCATTATTCGTAAGTTTATCAGCTTTGACTCTCTCTCTAGTTACTGCCCCTGCATTTGCCTCAGAAGTAGCTGCGGTTAATTCTAATTCCACTAACAACATTGTCGAAATTAGCCCTGTCGATTTAGTGAATCGTAGTTATCAAGGTTTTTTGACCGAACAAGGGATTCCCAGTAATGGTGCTTTCAATCGAGCAGTTCACAAAGGGAGAGTCACGGCTCAAGATTTAGTCAATGGTGCAATTGCTTCTGGCAGACTCGCTCCAGAAACCATCAACGACCGAGCTTATCTCAATCACGTCAACTCTCAACTACGTAAGATAAATAACAAC---ATGTATTTTCTTTTTTTTATTATTATTTGTGCTGGTGTAACTTTATTAGTCTTACAACAACAAGGAAAACTTCCCGCTAGTAAAGTTAAAGGCAAATTAACTGCTGCTGAAAGAAATATATTTAATTTAGAAATTGGAGACATCGTACAATATCAAGGAATTGATTGGTTTGTGGAAGGAAAATTAATTTATAACGACAGTAGCGATACTTGGTTTAGTTATCTACTACAGGATAATGAAGAAATTTGTTGGTTATCAGTAGAAGAAGACGATTTTGTAGAAGTAAGTTTTTTTCGCGAAACT---TCAGGGGAAATTGAACAACCTCTACCACAAAACCTTAATTACTCAGGAGAAGATTATCATTTATCTGGCTCTGGTACAGCAACGATGAAACGTTTAGGAAATACTATTAATCGTCAGGATCAGACCTGTGATTATTACGATTATAAAAATGATAATAATCTTCGTTTATCTGTAGAAATTTGGGATGGTGATCTGGAAGTTTTAGTAGGACAAAAAATTAATCCTCGTATGCTTACTTTTCTTCCTGGTGATGGACAAAAAGTATATGGT---ATGAATAATTATACTCAAGAACTTCGAGATACTGCAAAAGCAATGGTAGTCGAAGGTAAAGGTATCTTAGCAATGGACGAAAGTAACGGTACTTGTAATAATCGCTTTGATAAACTGGGCATTCCTGCAACAGAAGATAATCGTCGAGCTTATCGAGAATTAATATTAACTACTCCTAACTTAAGCAACTATATTAGTGGTGCTATTTTGTACGATGAAACCATTCGACAGTCCACTCAAGACGGTAAATCTTTTGTCGAAGTCATGCAAAATGCTGGTATGATTCCTGGGATTAAAGTCGATACAGGTGCTAAAGATTTAGCCCGAAGACCTAACGAAAAAGTAACTGAAGGGTTGGATGGCTTACGCGATCGCATTATAGAATACTATCAAATGGGAGCGCGTTTTGCTAAATGGCGAGCCGTCATTACTATTAGCGATAGAATTCCCAGCGATGGTTGTCTTGAAGCAAATGCTCATGGTTTAGCTCGTTATGCTGCATTGTGTCAAGAAAATGGCTTAGTCCCTATAGTAGAGCCTGAAGTGTTAGTTGATGGCGATCATAGTCTCAACAGATGCTACGAAGTTACAGAAAAAACGTTACATGAAGTATTTCGTCAGTTGTACGTGCAAAATGTCGCCTACGATCGAATGATTCTTAAGCCAAGTATGGTGATTTCTGGAGCAAATTGCCCTATTCAAGCTAGTGTCGAACAAGTGGCTAAAGCAACAATGGAATGTCTTTTAAATACTGTACCCTCTAATGTCCCAGGAATTGCTTTCTTATCTGGAGGTCAAAGCAACATCAAAGCTTCTGCTCACCTAAATGCCATGAATCAGATATATGGAGTTCAAGCACCCTGGCGTGTTACTTTCTCTTATGCTCGTGCTATCCAACAACCTGCATTAGAACATTGGCGTGGTAATGCTAGCAATGTAGCAGAAGCACAAAAATTATTATTGCATCGAGCAAAATGTAACAGTGCTGCTAGCTTAGGTAACTACAATGCAGATCTGGAAAAACAACCTGCTCTAGTC------------------------------------------------------------------------------GTGTTTGTCGTTGGTTATATCATCAGTAGTACAATCCAAGTATTCGTCACTCGCAAACAAATGTCGCAAAAGATGGGAGAAGCAGAAAAGAAAACTATTGCCATTAGTACTTTCTATGATCTTGTCTATAGTCTATTGCCTCACTTAATGGGTATTCTTCGCC-------ATATCCCA----------------TCGTGCTGT-------------------------------------------------------------------------------------------------------------------------------------------------------------------------------------------------------------------------------------------------------------------------------------------------------------------------------------------------------------------------------------------------------------------------------------------------------------------------------------------------------------------------------------------------------------------------------------------------------------------------------------------------------------------------------------------------------------------------------------------------------------------------------------------------------------------------------------------------------------------------------------------------------------------------------------------------------------------------------------------------------------------------------------------------------------------------ATGACGAACACTCAACACCTCAAGACAGACGTTTTAGTAGTCGGCGGTGGTACTGCTGGTACGATGGCAGCGATTAAAGCCAAACAAGCCAATCCAGAAGCAGAGGTTTTAATTTTAGAAAAAGCTAACATTCGACGCAGTGGCGCGATCGCCATGGGGATGGATGGAGTCAACACTGCCGTTATTCCTGGCAACTCGACACCAGAACAATATGTCCGCGAAATTACGATCGCCAATGATGGCATCCTCAATCAGAAAGCGGTGTATCAGACTGGGAAACTGGGTTACGAAGTCATCCAAGAATTAGATAGTTGGGGAGTTAAGTTTCAAAAAGATACCTACGGCAACTACGACTTAAAACAGGTGCATCGAGTAGGTAAATACGTTCTACCAATGCCTGAAGGGAAGGATTTAAAGAAGATTCTCACTCGTCAGGTAAAACGTCACAAAGCCAAAGTTACCAATCGGGTGATGGCAACCAGGGTAATGGTAAAAGATGGTAGGGCGCGCGGTGCGGTGGGATTTGATGTCCGTAACGGTGATTTTGTAGTCATTCAAGCCAAGGCAGTAGTTCTCTGTACGGGGGCGTGTGGTAGATTGGGATTACCAGATTCGGGGTATCTCTACGGTACTTATGAAAACCCCACTAATGCTGGTGATGGCTACTCGATGGCGTATCATGCAGGAGCAGAATTAACCAATATTGAGTGTTTTCAGATCAACCCTCTAATCAAAGATTACAATGGCCCCGCCTGTGCCTATGTTGCCAGTCCTTTTGGAGCATATACGGCTAATGCAGAAGGACACCGCTTTGTTAGTTGCGACTATTGGAGCGGTCAAATGATGCTGGAGATTTGGAAAGAATTAAACTCTGGCAAAGGGCCGATCCAGCTTAAGATGACCCATTTAGATGAAGATACCATTTCTGAAATTGAATCTATTCTCTGGGCAAACGAACGTCCTAGTCGAGAAAGGTTTCATCAAAGCCGAGGGGAAAACTATCGCACTCATGGGGTAGAAATGCATATTTCCGAAATTGGCTTATGTAGCGGACATAGTGCTTCGGGAGTTTGGGTTAATGAGAAAGCAGAAACAACTATACCAGGATTGTATGCTGCGGGAGATATGGCTTCTGTTCCCCATAATTATATGATTGGAGCTTTTGTATTTGGTCGTTTGGCTGGCGTAGCTGCGATGGAATACGTGCGGGATGTGGCGCATTTAGAACCAGATGCCGACTGGTTAGCAGCAGAGAAAGAACGCATCTATAAACCCCTACAAAATCCCGATGGTATTCCCCACACCCAGGTTGAATATAAATTACGTCGCATTGTCAACGACTATCTGCAACCTCCCAAAAATACCCACAAAATGGACATTGCTTTAAATAAGTTTGTCAATTATCACGATACTTTAGACTTAATGGGAGCAAGAGATCCTCACGAACTAATGCGCTGTATGGAAGTTCACTTCATTCGCGACTGTGCAGAAATGGCAGCTAGAGCTTCTCTGTATCGTAAAGAAAGCCGTTGGGGTTTATATCACTATCGTATCGATTACCCAGAGAAAAACAACGAAGAGTGGTTCTGTCACGTCAATCTGAAGCAAGAGAATGGCAACATGACTCTCTTTAAACGTCCCGTCGAACCCTATATCGTCGATGTGAATTTAGAAGAAGAAGTTTACGACGTGAAAGTAACAAGTAAGATGGCTTTAACTAATCAACGTGTTGATGTTCCTGTAATCGTAGATGAATCTAAATGTTTGGAAAAATGTCATGCTTGCATTGAAGTTTGTCCCTTGGATGTCTTGGTAAAGAATCCTGAAACGGGTAAGGCATATATGAAGTATGACGAATGTTGGTTTTGTTTGCCCTGCGAAAAGGAATGTCCCACAAATGCGATTACAGTACAGATTCCTTTTTTATTACGG---ATGAACGATAGAGAACAACAAACCATTCAACTACTAAAACAGATTATCGAGCCCAATCTCAACAATGACATTGTGAGTTTGGGCATGGTAAGGAATCTCAAGCTGGTAGATGATTATGTTTATCTCAAGCTGTATTTAGGTTCTCACCAATACGACCTAAAGGGCAAAGTACAAGCTGCTTTATCTACTCTCGATTGGTGCAAAAAGCCTTACATTCAGGTTTGTAACATTCCTGGAGTAAAACTCACTCTGGCAATTTCTAGTGGAAAAGGAGGGGTGGGCAAATCTACCACTTCGGTTAATTTTGCAATGGCATTAAGCTTATCGGGGGTAAAGGTAGGCTTGCTGGATGCGGATGTTTATGGTCCTAATATCCCCCAAATGCTCGGTTTAAAACAGTCTGAGGTACAGGCGATCGATACTCCCCTGGGACAAAAGTTCATCCCTTTAGAAGCGCATGGTATCAAAGTCATGTCTGTGGGCTTGCTTGCCGAACCCGAACGTCCTTTAGCTTGGCGAGGTCCCGTACTCCACAAGATCATCACCCAATTTATTAACGATGTGGAATGGGGAGAATTAGATTATCTTTTAATCGATCTGCCTCCAGGTACGGGGGATGCTCAAATTACTATCGTTCAAGAAAGTCCCATCTGCGGGGTGGTAATGGTTACAACTCCCCAACAGGTAGCATTATCCGATGTGCGACGGGGAATCTATATGTTTCGTCAGGTAGGCGTTCCCGTATTAGGTATTGTGGAAAATATGAGTTATTTGGTAGATGAGAGAGGAAAACGTACTTCTGTCTTTGGTAGTGGTGGTGGTAAACAAATCGCCCAAGAATTATCAGCACCATTATTAGGACAAATTCCCCTCGATCCTCGCATTTGTAGCGGTGGCGATGAAGGAAACCCCATTGCTATCAGTCAACCCGATTCTTTAGCTGCTCAAATATTTAATCAGATTTCTCTAGCTTTAATTCAAACTTTTAACCTT------------ATGGTTCTACATCGTCAATCAATTAAATCCATTCCATCTCTCACTAAAGAAATAGCCAGAAAAGCCTTTCCTAAAGGGAATATTTACATGACTCTGAGAGATAAATTAGGCTCATTTTATGATGATGAGGATTTTGCCGAACTTTATTCAGACCCACCTTCCGCACGTCAAAATGTAATACTTAGGAATTCAGGAACATTAAGCAGT------ATGAACAATGCACAAGTTACTGTAAAGGCATCAAAACTTCCAGGTATTTTAATAGAAAAGTATATTTATACCGCAGGTTCACTAGAACCTCTTCCTAAACATTCTCATCACGAATATCAATTAGGACTTAGTTTTAACTGTCAGGGCGAATATTTTTATCGAGGTGCTTATCATCCTATCCCAATAGGCAATCTCAGTATTATTCATTCTGGTGAGGTTCACTCTCCCAGTGAAAGAACTTATTTACCAGAACCCGCTACATTTTGGATGATGCACGTTGACCCCAGTTTACTAGAAGAGGTTGCAGCAGAGATCGCCAACAAGTTTGTTAATCTTCCTTTTTTCACTGAGTCAGTATTGGGCGATCGCTATTTAAGAGAATTATTTCATAATTTATGTATTGCCGTAGAAACAAACGCAACTGAGCTAGAAAAAGATTCCCTGATTTTAGATTTTTTTTCTAACTTAATTGTCCAAAATACCAGACTTTCTCCTAAATCTTATCAAACAGTTAAACCAGCGATTTCGGCAAAGCCAAGGCACTGCGAGATCGCAATAGTATGTGATTTTTTACAAGCTCATTATCAAGAAAACGTATCTTTAGCAGAATTAGCCAAGATATCGGGATTAAGCCGTTTTTATCTGAGTCGTTTGTTTCGTCGCGAAATGGGATTATCTTTGAGTGCTTATCAAAGGCAAATTCGGATCGATCGCGCTAAGAAACTGCTTGCTGAAGGAAGATCGATTACTCAAGTAGCTTCGGAAACGGGTTTTTACGATCAAAGCCATTTTGGTTGG------------------------------------------------CATTTTAAGCGTTTGGTTGGCACTACGCCAGGAAACTACAGAAAAGAGCAA---------------------------------------------------------------------------------------------------------------------------------------------------------------------------------------------------------------------------------------------------------------------------------------------------------------------------------------------------------------------------------------------------------------------------------------------------------------------------------------------------------------------------------------------------------------------------------------------------------------------------------------------------------------------------------------------------------------------------------------------------------------------------------------------------------------------------------------------------------ATGGCTCAACAAGGTTTACTATTTTGGGGCTTGATGCTATTTTTCCTGAATATGTGGACGACTCAGGATAATACAATCTATGCTTTTTCAGTTGCAGGGGCGCATATGTTTCGTACTAGCAAACGAACTTTGTTTGTTCTGGGCGGTGCTACCTTTGCTCTTGTTTTAGCCATAGGTGGTATTTATGAGGCATTAGTGCCTTATTTGATTTTACTGGGAACTTTTATACCTCCTATTGGTGGTGTCATCATGGCGGACTTTTGGCTATATCGTCAAGGTGAATTTTCTTCCTTTGAAGAAAAACAACAGAATTTCAATTGGGCTGGAGTAGTTGCTTATGCCCTAGCCAGTGCAACTGCTTATTTCTCCCCTGGAATCAAACCAATTAACGGCATTATTACTGCTGCTTTGATTTACTGGCTTCTGGGTTCTATTCTCAAAAACAATTCAGAGGTACAAACT------------------------------------------------------------------------------------------------------------------------------------------------------------------------------------------------------------------------------------------------------------------------------------------------------------------------------------------------------------------------TTGACTGCTGGCAAATCGAGTACTTTTGCCAAACTTAAACACAGAATAGAATACCATTTACAAACTCGTTCTACCAAAGAAGCGTTTGTCCAATTTTGGAGTCAAGAGTATTTATCCGATCGAGAATTGGTAACCGAGTTGGATTTTTTTACCGATAGAATCGAGCCTTTATTAAAAACGAACTATTATCGTCGCAGTGATGCTAATGGTGTGTACATTGATAATTTTTGGCGCATCGATCTTTTCTTTGCGATCTTTTTTGCAGTGGAATACCTTAGTCGTACTTTTTGGGTAGCAAAAAACAGAAACGATCTTAATTGGTGGGATGCTATGCTACGTTACTGGTATGATGCTTTGATGCTCATACCTTTATGGCGATGGTTGCGAATTCTCCCTGTGACAATTCGTATCCACAAATCAGGTTTACTGGATATGGAGAGGATTTTATCCCAAATTACCCATGAACCAGCAGCTTATATATCTCATCGTGCATCAATGTTTTTAATTGTACGGTTATTGAACCAAAGCCAAGAAGCAATTAATAATGGAGCGATCGCCAAATTACTCACATCATCCACTACAGAAACCCTTCATGCCACAGAAGATAAAATTAATTTAATCATCGATCGCTTGATTAGTTTAGCTATCTGTAACGTTTTACCCCAAGTACAACCAGATATCGAAGATTTATTGCGTCATATCCTCAGAGGTGCGCTCAAAGAATCAGATGTCTATCAAACTCTCAAAACAATTCCAGGGATTGCTAGTTTACCTCAAGAAGCGATCGAGCAACTAGCAGATTATCTCGCTCAAGCTGCTTATGATGTTTTGATTAATTCTTATGCTGATACAGAAGGTAAAATTATATTCGATCGCCTTAAAGATAATTTCTCTCTGACTCTGAAAGAGCAGCTACAAGATCGAGCCACTCAAAGCGAAATTCAAACTTTACTCTCAGATTTATTAGAAGACTGGAAGTCAAGCTACGTCAAAACTTCTCATCAACGTAACCCAGAAGATACCCTGGCTGAAACAGAAGAAATAGCAGTTACT---------ATGCAAAAGCTGCAACCAAATTTAGCATTACCGCCTCCTACTTTTTTAGTGTTGATATCGATCGCCTCTACTCAACTGGGTTCGGCATTTGCGAAAAGTATCATTCAAGAATTAGGCGCGACGACTACAGTACTTTTACGTGTGGGCTTAGGAGCAATCTTCTTATTATTACTACAAAGACCTCAACTTAAAGGTTACACCCGTGCTAACTACTTACTTTTAATTTTGTTTGGCTTGGATTTAGCAGCTATGAATTACAGTTTTTATGCTGCTATCAATCGCATTCCTTTGGGTATTGCCGTTACTTTAGAGTTTGTTGGCCCTTTGGGGGTAGCTTGCGCCAATTCTCGTCAACTTGTCGACTTACTTTGGATATTTTTGGCTGGAGTTGGTATCTTTTTGCTAGCTCCCGTAGGAGGCTCTGCTCTCGATCCTTGGGGTGTTGCTCTGGCTCTTGTAGCTGGATTTTTCTGGGGTACTTATATTTTGCTTTCTGCCAGGGTAGGAAAGGTATTTGCCGAAATCAGAGGACTATCGTTATTGACCGCAGCATTGGCAGCAGGAACGATAGGACTGTTACCTTTGAGTATTTTATCTGGAGGTTTAGCCAAACTCGAACCCAGATTTTTAGCAGCAGGATTGGGAGTGGCAATTCTTTCTTCGGCAATTCCTTACACTTTTGAGTTAGAAGCACTAAAAAAATTGCCTATCCGCGTGTTTGGAGTTCTGATGAGCTTGGAACCAGGGATTGCTACAGTCTTGGGTTTTATTATTTTACGAGAGAAATTAGAACTTCGTGCAATTGTCGCAGTTATCCTGGTTACCCTCGCTTCAGTCGGTACTTCAGTTTTTGAAAAACGCCGTCGTTTGAAGATGGTCGGCACGATTGGTAAGCAAACAAAAGTAGTTCATGGAGCTTGTCCTCATGATTGTCCAGATACTTGCTCGATGCTGGTCACAGTTCAAGATGGTCGAGCTATTAAGGTAGAAGGCAATCCAGACCATCCATTTACCCAAGGGACTTTGTGCGGAAAGGTAAGCGATTATTTAGATCGCGTCTACAGCCAACAGCGCGTGCTGTATCCTATGCGTCGCGTTGGTGCAAAGGGTAGTGGAGAGTTTGAACGCATCAGTTGGGATACCGCTCTAAATGAAATCACCAGTTGCTTCCAGCAAACAATTGCCGAGTATGGGGCAGAAGCAATCATGCCCTGTAGCTACCTGGGTCATGAGGGCTTACTTAATGGGTTAACCGTAGGAGATGCTTTCTTTAATCGTCTGGGGGCAACCGTAACCGAGCGTACCATGTGTATTTCCTGTACCAGTACCGCTTATCTGATGACCTATGGCCCAACTCATGGCACTGACCCAGATACATTTCGTCACTCCAAATACATTATTCTCTGGGGCTGTAATGCTCTCAGTACCAACGTCCATTTGTGGCCCTTTATTCAAGACTCACGGTTCGCTCAATTTAAAAATGGTCGAGCAA-----ATAAAGACGATGAAATCAAGTCACAG----------------------------------------------------------------------------------------------------------------------------------------------------------------------------------------------------------------------------------------------------------------------------------------------------------------------------------------------------------------------------------------------------------------------------------------------------------------------------------------------------------------------------------------------------------------------------------------------------------------------------------------------------------------------------------------------------------------------------------------------------------------------------------------------------------------------------------------------------------------------------------------------------------------------------------------------------------------------------------------------------------------------------------------------------------------------------------------------------------------------------------------------------------------------------------------------------------------------------------------------------------------------------------------------------------------------------------------------------------------------------------------------------------------------------------------------------------------------------------------------------------------------------------------ATGAAAGGATTAAGCATAACTGCTATTGGATTAAGAAGTATAGCTGATTGTCTAGATATTTTTAAAACTCTGGAAAATTCGCTACAATTAGATTTTTTAGAATTAGCAATTGGTAGCAACTGCGATGTTAATTTTAATTATCAAAATACTAACTTGATTCTTCATGATTCTTGTTTATATCAAGGATATTTTCGCTGTAAACTCGATCCTTTTCGCCCTAAAAGTTGGTATGATTATGCTAAATTTATCGATAATAATTACGTAATTGCAGTATCTCTTCATCCTCCTTTAAGAAAGTACTGTAGTCAAAAAGATTTAGAAATGGCATTGGTAAAAATGCAAGATGCTTTGAAAGTACCTGTTTATCTCGAAGTCATGCCTTCCTCTGAATATTGGTGTTCCAGCTTTCAATCTTTAGTTAACTTTCCCTTATTACTTGATGTTTCTCATGTTAATATTTGGCATCAAGGTAATAGTATACAAACTAAAAAAACCTGTTTATCTTTGCTTCAATCATCTCAAGTCGGTGCAATTCATCTTAGCCATAATGCAGGAAAAGCTGATACGCATGATTTAATCCCTCAAAATATTTGGTTTCAAGATTATATCGAACAATGGAGTGAAGACTATTTAGTTACTTATGAAAGCTTGCCAATAGAATATGCCATGTACGAAAGATTAGATAAACCTCGTAAACGTAAAATTAAA---------------------------------------------------------------------------------------------------------------------------------------------------------------------------------------------------------------------------------------------TTGATTGATGAGCAAGCCGTAACGAAACCAGGAGCAGATCGAGGCTTTGTGTTTCAGCAATATTCGTTACTACCTTGGAAAACTACCTCGCAAAATGTTGAATTTGGACTGCGAATAAAAGGCATTGCCAAAGCGAAGCGTCGCGAGTTGGTCAATGAATACTTAAATCGAGTTGGGTTATATAAACATCGTGATTCCTATCCCCACCAACTTTCGGGAGGGATGAAGCAAAGAGCCAGTATCGTCAGAGCTTTGATTAATTCTCCTTCGGTTTTACTGATGGATGAACCTTTTAGTGCCTTAGACGCTCAAACCCGCTACATGATGCAAGAGTTGTTAATGGAGATTTGGAACGATTTTAAAACTACAGTTATTTTCGTAACTCACGATATTGAAGAAGCTGTGTTACTAGGCGATCGCATTTTGGTCATGGGAGTTAATCCAGGGCATATTAAAGAAGATATCGCGATCAATCTTAAACGTCCCCGTCATATCAACGACACTCTAACTCCAGAATTTATTCAAATCAGTCGTCAGGTTTTGGCAACTATTCGCGAGGAAACCTTAAAAAGCATGGAATGCATGAAAGTACGATGGAAAATCTTGTTAACGAGTATGACAATGTGGCTAATTGGGGAATTTGTCTTGAATCTAGTAGGGCTTGATGAGTTTGCCGACTATAGCGAGTTTCTTCAAGACAAAATACGTCTTAATGGCAACAGTTTGAATTTAAGCTTGAGTTCTGAATTTTGTGGAATGGATACAGATCGCTCCTCTCAAATCGTTTCCCATT---------------------CCCCTAATGAACCTACACAAGATAGGCTGAAAACTCAAGCAGTCTCAGTCATAAATTCTGAAAACACTAATTCTTCTAATGTCCAAAAATGGGGTTTGATTTGCCTTAGTGTACTTTTAGGACTAACGGTATTTTTGCTCTTTGCCAGAGAAACTGATGTTTGTTTATTGAGTACCTGCAACGATTACAGCGATTCCGTAGCCACATCAACATTGATGGGAAATGACTTTATAGCTTATGCTGGTGGCGCAGCAACTCTTTTAGTTTTAACCGCCTTAATTGGTGTTCCTCTACTACCTGCTGTTGCGATATCTACTGGAGTTTGGTTTTTAGTGCAGATGATTCAG---------------------------------------------------------------------------------------ATGTCTAAATTTACCACAGTTATAGCAATCTGTTTATTGACTTGGACATCACTTTTGGTTACCAAAACTTTGCAGATTCAACACTCTTGTCAACCAATGATTCATTGGGGAGGCGAACTACCAACAAAATGTCAAGTAGCAATCAAAAATAGCTTTAATTCAGCCCAAATAAAA---------------------CAATTATCTCCACAGAAGCTAACTCAAACTGAGCCAATTATTAGTATTCCAAAAC---------TAC---------AAGAAAAATCTCAAATTATACAAAATACTGACAAATCTCAACCTAATAATGTTGCTGATAATTCTCACACTTTAGAAA------TTGCTGACAATAGCACTCAAACTGAGTCAGAAACTAAAC---------TAGATCGAGTTATAAAT---------------TCGATTCAAGAAAATCCTGATGTTGCAGGAGGAGTTGCAGGGGGAGTTGCTGCTGCTGGATTAGCTGCACTTTCTTCTATTGCACCACCTGTTGCCATAGCAGTTGGTTTTGTTATTTGGTTAGCTACCAGAACAATTTTGAAA------------------------------------------------------------------------------------------------------------------------------------------------------------------------------------------------------------------------------------------------------------------------------------------------------------ATGTTTGAAGAACGTCCGAAACAATGGATTCGAGCATTAATTCAAACTCGTCGTCTCATTGAAATTGTTATATGGAGATTTTT-----A-GACAGAAAACATAGGTTGTCTCTCTGTTGC---------------------------------------------------------------------------------------------------------------------------------------------------------------------------------------------------------------------------------------------------------------------ATGCGGGATGACGGTTATCGATACGATCCTTTGGCTACCGATGCAGCCTGGAGAGAAATTATTGAGTTTTTCGGTCAGATTTTTGAC------------------------------------------------------------------------------------------------------------------------------------------------------------------------------------------------------------------------------------------------------------------------------------------------------------------------------------------------------------------------------------------------------------------------------------------------------------------------------------------------------------------------------------------------------------------------------------GTGTTGGGTTCACGCTGGCTAGTTGATTCGGCAACAACTATTGCTAAAGCTTTAGGCGTTAGCGATCTTTTAATTGGTTTAACTATCGTTTCCTTGGGGACATCTTTGCCTGAATTAGCAACTTCTATTATGGCAAGTATTAGAGGTGAAAGAGATATTGCCGTGGGAAATGTATTGGGTAGTAATATCTTTAATATTTTGGCAGTTTTAGGAATGGCGGGAATGCTAACTCCTAGTGGGGTAGCGGTTTCTGAGGCTGCGATTCAGTTTAACATTCCAGTTGCGATCGCGGTTTCTTTTGCTTGTTTACCAATCTTTTCTTCTGGTAATCGTATCGATCGTTGGGAAGGATTCTTATTTACTTTTTATTATGTAGCATATACTGTATATCTTATTTTAGATGCTATGAATCACGAAAGTTTACCCATCTATAATACAGTAATGTTAGGTTTTGTTATTCCTCTAACAATTATTACTCTTGTTACTGTAGCAGTACAGCAAAAGAAGGCTCGACAAAGA---------------------------------------------------------------------------------------------------------------------------------------------------------------------------------------------------------------------------------------------------------------------------------------------------------------------------------------------------------------------------------------------------------------------------------------------------------------------------------------------------------------------------------------------------------------------------------------------------------------------------------------------------------------------------------------------------------------------------------------------------------------------------ATGATTTTTATTCTTAATCGAGTAGATCAACGGGGTCAGGATGATATTGCGATCGCAGATAAAATAAAACAATTACAGTTAGAAATTCAAACAACTTTAAGTTTAAAAGAATTACCCGATATCATTCCTTTAAGTGGACGATTTCTTTACTATGCTCAGTGTGCTTGGGGAGCAACAGGGATTAGTAATAATTCTTCTGTAGATGCTGTGGCACGCCGACATTATTTAAACGGAATGTTAGTTGATTGTTCGAGTCTCATTAAATTACATACAAGTGAAGATAAAAAACTCAAAAAGTGGTTTAGAGATTTAGAAGATCGCATAGATGATGGAGAAGTTATTGATGATGAGAGTATGCGAAAAGTTCTCTACCATGTTTATGATTGGAGTGGTGGAAATCGCCTCTGGCAATGTATGCGCGATCGCGTTAGAGAGTCTTTTTCTGAGTTAGTTATTTTACCTGCATTAATTGATGTTTTAGATCGCTACAAGCTCTTAATTAATGCTATTGATGTAGAACTTAATATTCAAAAGATTAATGAAAAAGAAGAAGTAGAAACCAAACAGCAACAGATTATTGATGCTAGTGAAAGATTAACTAGAGAGGTTGAAAATATCCGCGATCGGTTTCAGCAGGAAGTAAAAGAAATTATCAAACTTCTCAAACAAGATAATCAAACCGAACGGAGTATCTTATCTCAGCAGTCAAAAAAAGGATTTAATTCTTTTTACGATATCGTTAGCAAAGTTGAAGAGGATTTAATAGAAAATCTTATTTCACCTGTACGAGATGCTTTTGAGCAAGATAAAGGAAGTTATGAATTAGAAGAAGAATTAACGAAAGTGATTCCTCCTCCAAAAGCTAAAGCAATTGCGAAAGCTTACGACTTAGTTAATCGTAAATTAACTAAATTCAATAAAGATGATTCTGGTTATTTTATTAGACAAGTGCGCCAAGATGCTCAAGAAAAAATCCGAAGTATGGAACACCAGCAATTCTCATTA---------------------------------------------------------------------------------------------------------------------------------------------------------------------------------------------------------------------------------------------------------------------------------------------------------------------------------------------------------------------------------------------------------------------------------------------------------------------------------------------------------------------------------------------------------------------------------------------------------------------------------------------------------------------------------------------------------------------------------ATGACACTGTTGAAAATTAAGCGCGTTCAAGAAACTATTAAAGAGTTTCCCCACTTAGGGAAAAGAATTAAAGAAGCTAGAGAAAAAGCGAAAATCAAAGAAGGAAAATCTTTATCCTCTATTTGTCGTGAAGCTGATATTAGTCGTGCTTATTGGTATCAATTAGAGTCTGAAGATTTGAGAGCCCCAGCAACTGAGGAAATTATTAGAAAAATCGAACAAACTTTAAATATTGATTTGGGAGTTACTTTTGATGAA------------------------------------------------------------------------------------------------------------------------------------------TTGCCCTCTTATTCTCCCGATCTAAACAAGATAGAGCGTTGGTGGTCGGTTCTCAAAACTTGGATGAAGCAGAGAGTTAAAGAATTTGAAACTGTTAGAGAATGTGTTGATACAGCTTTTAAAAAATGTCCTAACGTATATGCGATGGTATTAGAGTTTAAAGCTGCAATCAAATATCGTGAAACTTTTGTTCCTGGGAAAAGAGAACCTTTAACTGTATTAAATAATCTCCTGCAAGCTGGGATTATTAGCAAATATGTATTCTATGAAGATCGAGATGAGGTGCGAATTGCAGGTAATGAACTAGCAAAAGTATTAGTAACCAAGGAACAAGTTTTACTTGAGGGGATCGAACAATCAACCACCGAAATAGTCAACGATCCCCTAAAACAGGTAGAGAAGTTGTTAAATTCTCTATCCTTAGAAAATTGGACAGCTTATGGCTATGTGGCTTTTGACTTAGCTCGTTTCTACTCATCTTATAGTAAGTCGATCGCCGAACCACTTTGTTATTTTTTAATTCCTGAAACAGAGTTACACTTTACCAAAGAAGGAGTGCGGATTAAAACTACTCAATCATTGGAGCAAGTTAGAGAACAATTATTTGTTGATTCACAACTACCCAGTTATACATCAACATCTCTAACTATAGATGAAAGCGATCGCGAACACTACCAAAACATCGTCAGTGAGATGATTGAGGCAGTGCAACAATCTTACTTACATAAGGCGATTATTTCTCGTCCTCGTCAGATTCTTGGTCAGTTAGATGTTTTGGGAACTTATACGATTGGCTCTCAAGCTAATAACGCTGCCCGATCCTACTGTTTAGATTTGGCAGACGTGCAAGCAGTGGGTTTTAGTCCTGAAACCTTAATGGAAGTAAATGAAGAAGGTTTTGTGACCACCAACCCCTTAGCAGGAACTAAACCCCGTGGTGCAAGTATCGAAGAAGACATCAAATTTAATAACCAACTATTTACTGATGCTAAGGAAGTAAAGGAGCATTCCTTGTCAATTTGGTTAGCGCAAAATGAAATTGCTTCTGTATGTCTGCCAGAAACAATTCAAATTTTTAACTTTATGGAGGTCAAAAAATATCGTTGCGTTCAACATCTATCCTCTAGGGTAGGGGGTCAACTTCAGTCAGATAAAACCCTTTGGGATGCTCTAAAAGTTCTATTTCCAGGAATTACGGTTTCAGGAATTAACAAATACAAAGCCTTAGAATGGATCGATCGCTTAGAAAATGAACCAAGAGGACTTTATGCAGGGGCTATTGGTTGGGTAGATAGTCGGGGTAAAGCAGATCTGGCTCTTTCTTTACGGTCAGTTTATCAGTATGGCGATCGAGTTTGCCTGAATGCAGGAGCGGGAATTATTGCCGAATCAGTTCCTCAAAATGAATATATCGAGTCCGTCAACAAGATGAACACGATGTTAAATAATTTGGTGCTTACAACAAAGATGTTCTTTAATCGAGTCAGCTATATCTACAAAAATAGAGGAAATAGATGTAATGTCACCATAGAAACTGAAGCCAAAGGTCTGGGAGTCGATTTAGTCTCTGTAACTAGAATTGCCAAATTAATCGCTGGTCACGATCTTGAGACTTTACAACTCGTATTTACTAACAAAGAAATAGATTATTGTCACGGGGCGACTGATTCTATATATTCTTATGCTTTGTGTTTTGGAATTAAAGAAGCTGTTGCCAAAGCTCTAGCTACGGGGCTAGTAGGAATAGATTGGAATGAAATAGAAGTAGATTTGACTGGTACGGGAAAGTGGGTCTGTCTTCAAGGAAAAGCCAAAATTCAAGCTAAGAAACTAAATATACAGCAATGGCACGTAGACTGGTGGCGATTGGACAACCATCTGTTAGTAAACGTTATAGCCACTAGTAAGAAA------------------ATGAGTATTGAAAAGGTAATGAGTAGTCTAAGGACGATACTCATAGATCTAGGTATACCAGAAGAGCTAATTGACTTAGATTCCTATTTATATCAAGATCTACAACTAGATTCCCTTGAAATAGTTGAACTTTCTTTAGCACTCAAGCGACAGATGGGAATCAAGGTCAAGTTAGAAACTCGTCAGGATAAAACCCTAGCTGAAGTATGTTCTTTAATCGAGTCAGCTATATCTACAAAAATAGAGGAAATAGATGTAATGTCACCA----------------------------------------------------------------------------------------------------------------------------------------------------------------------------------------------------------------------------------------------------------------ATGATGACACAA--------ACTACATCAAAAATAACCCAATTACCGACTAATTGCGATAATTGCACCCAATTCCACGATTATCAAGACAATAGGGGTAGAGGTTGGTGTTCGCTTTTTAACAGCGTCTCCTTCAAACACCATTCCTTTACACAAGATTGTCGGCTAAATATCCCCGACGAAGAGGAGCTTCTCCACTCCGAATACGATACAAGAAGCCTAGTTAAGCTTATCGACACACAAAAAGACCATAGTGAATGGTCAACTTTCATCGTCGTCGGTAAAAAGTACAATCCAAATCGTTATCGAAATACTAAGACTTTTCTCCATCAGACTGATTGGTATTATCGACTAGCGGGTATAGAACAACCGCAAATCAGCCAAGTATGGGTCGCAGAGGATGAAATCTGCCACTATAGCCAATCCCACATCATCAATCCAATTGGCGAGTTT-----------AT----GAAGATCGTGAGAAATAATTTACCCGTACTGTCCATTGCTTTAGTAACAGGGGAAGATATCGAACCTGCGGGATTAAAAGTATTGAGAGTATGTGTTACAGAAGAGGATAATTATCTGATTCTCTCAGGGATTGAAGAGATCGAACGAGCAATCATTGAAAGCTTGAAGCATCTCGAAGAGCTAAACAGTACAGTCTTATTTTTAGCCGTGGAAAGAGTACCTGCTAACCAAAGACGT---------------------------------AGAAGAAGAGGTG-------CAGCA--------ATGCCTAATCCAAATCCCTCACCTGAAACACGCTTTAGAAGCGATCGCTCTGAACCCTTGACTAGCAAAGTCACAGTGCGATTAACGGATACTATGTTCCAGGAACTTCAGACTCAAGAAAACTATCGTGAATTTATTCGACAAGCGATCGCTGAAAAACTCCAAAGCAAGTCCGCTATGCCTACGGCACAGCTATCGCCAATCGCAATAATTAAAATGCCTGTAGATCCTAGTCTTTACCCCGATAATTGGCACAGCCTAGCATTGAAAGTAAAAGAAGCTGCTGAGTGGCAATGTCAGTGCTGCGGGAAAAAATGTTACCAGCCAGGAGAAAAACCAGAGGGTTTAACCCGTTCTGAGTGGACGGCTGACATTCTACAGGTGCATCATCGCAACCATGACCAGAGCGATAATCGATTGTCTAATTTGATGTCTGTCTGTGCTGCTTGCCATCTAGGTTTACATCGGAGTCGGTATAGTCCAGTAAGCGAAGGTCAGTTATCTTTATGGATGATTGTTACTATTGCTTCGTTTAAGGGTGGAGTCGGAAAAACTACTACAGCAGTACATTTAGCAGCTTATTTGGCTAATCAAAGTACTACCTTATTAATTGATGGAGATCCAAATCGCAGTGCTACCAGATGGGCAGAGCGAGGGGGTTTGCCATTCCAGGTTGTAGACGAACGAAAGGCTGCCAAATATGCCAGAAAAGCCGAACACATTGTTATTGATACCCAAGCCAGACCAGAACAGGAAGATTTAGAGGCATTAGCAGACGGTTGTGATCGCTTGATTATTCCCTGTACTCCTGATGCTTTAGCCTTAGATGCCATGATGCTGACGGTTAAGGCACTGCATCAACTAGGCAGCGACAAATACCGTATTTTACTCACTATTATTCCTCCCAAACCCTCAAAGGATGGGGAGGAAGCTAAAAAGATGCTGAGTGAGGCGGGATTGCCAATGTTGAAATCGGGAATTAGGCGTTATGCAGCATTTAAAAAAGCTGCTCTTGAAGGAACTATTGTTTCGGAAATATCAGATAAGAAAGCTCGTATAGCTTGGGGTGATTATCAAGACTTAGGTAAGGAGATACAAACTAATGAG------------------------------------------------------------------------------------------------------------------------------------------------------------------------------------------------------------------------------------------------------------------------------------------------------------------------------------------------------------------------------------------------------------------------------------------------------------------------------------------------------------------------------------------------------------------------------------------------------------------------------------------------------------------------------------------------------------------------------------------------------------------------------------------------------------------------------------------------------------------------------------------------------------------------------------------------------------------------------------------------------------------------------------------------------------------------------------------------------------------------------------------------------------------------------------------------------------------------------------------------------------------------------------------------------------------------------------------------------------------------------------------------------------------------------------------------------------------------------------------------------------------------------------------------------------------------------------------------------------------------------------------------------------------------------------------------------------------------------------------------------------------------------------------------------------------------------------------------------------------------------------------------------------------------------------------------------------------------------------------------------------------------------------------------------------------------------------------------------------------------------------------------------------------------------------------------------------------------------------------------------------------------------------------------------------------------------------------------------------------------------------------------------------------------------------------------------------------------------------------------------------------------------------------------------------------------------------------------------------------------------------------------------------------------------------------------------------------------------------------------------------------------------------------------------------------------------------------------------------------------------------------------------------------------------------------------------------------------------------------------------------------------------------------------------------------------------------------------------------------------------------------------------------------------------------------------------------------------------------------------------------------------------------------------------------------------------------------------------------------------------------------------------------------------------------------------TTGAATACATCATTACCGACGGGTAATAGCTTTGATGTAAGAATCCAAGAACCTAACTATCTTGACGGTACTCATATTCCCGAACAGGTAAGCTATTTCGTGTTGGAAGCGGGAACTTGGCAGCTAGATAATGGTGCATTATTAGAAGTAGGTACGATAGAGAGTAATGGATTGGTTAATGGCGGTTCAAGTTTCGATACGGTAGATTTTGACCTAGAATTTGCCAGTACCCCCGTAATCTTTTCTCAGGTACAGACCGACAACGATGCTGATTTTGTCAGAACCCGCCAACGCAATAGCTCCACTACTGGTTTTGCAGTGGGTATGGAAGAGGAAGAAGCTAATAAAAATTCGGGTCACGGCAGCGAAACGCTGGGTTGGTTGGCAATGGAAACTGGTTCTGGTCAGTGGGATGATTTTACCTACTTTGCAGATCGTACTGGAGATATTGTCAATCACAACTGGACTTCGGTTGAGTTTGACAGCCTGTTTGCCCAACAGCCCCAAATTATGGCTAATATCAGTACTTACGATGGTCCCGATTCTGCTGGTTTGAGATACCGCAATCTCGACTCTACTGGAGTGGATATCAAGGTTGAAGAGGAAACTAGCTTAGATAGCGAGCAGCAATTCTCATTA---------------------------------------------------------------------------------------------------------------------------------------------------------------------------------------------------------------------------------------------------------------------------------------------------------------------------------------------------------------------------------------------------------------------------------------------------------------------------------------------------------------------------------------------------------------------ATGCTGGAACTAACGGACTCCCTAAAGTCTCTGTTGATTGAGACAGCAAATAATCTTAAAGGTTATCAAAGAAGACGATTTATGGCTCAGACAGTAAAAGAGCTAGGAAAGGGAGGTCAACGTCGTGCAGAAAGGGAATTAGGCTGGAATAGAGACTTAATTCGCAAAGGAACGAGAGAAGTGGAAAGTGGCATTATTTGTCTGGATGCTTTTCAAGCCAGAGGAAGAAAGCGGGTGGAAACTTTGTTACCGAATCTATTAGAAGATTTAACCAGTATTGTTGACAGTCAAAGTCAAACCGATCCGAGTTTTGAGAGCAATCGATTGTATACAAGGCTTAGTGTCCCAGAAGTTGTTCTTCAGCTAATAGAACAAAAAGGCTACTCTATTCTAGAGCTACCCTGTAATGAAACGATTCGTTGTCGGCTTAATGATCTTGGTTATTATCCGAAAAAGGTAGCAAAGACTAAACCGAAAAAAAAATCCCTGAAACGGATTCAATCTTCGAGCAAT
>Myxosarcina_sp_GI1
ATGATCTCAAATAAATCAAAACAAAAGTTTCTTTTTACGGCAGCCTCTGTAGTAACTTTAGGAGTTGTCGCACAAAATATAGATA---------------------TTTCTAATGTTGCGATCGCTCAAGATTCTGTAAGCCTTTCAGGTGCGGGTGCATCTTTTCCAGCACCGTTGTATCAACGTTGGTTTTCTGAATACAACAACCAAAATCCCAACGTACAAATCAGCTATCAGTCTGTTGGTAGTGGTGCTGGTGTCGAACAGTATTTACAAGGAACCGTTGACTTTGGTGCTAGCGATGCTCCTTTAACCGACGAAGAACGCCAATCTTTTGTAGATAGCTACGGTACAGAACCCATTCAGGTGCCTATGACTGCGGGTAGTGTGGTATTTGCCTACAATTTGCCTGGAATTGATAGCTTGCAATTATCTCGCGATGCCTATTGTGGAATTGTTACTGGTGACATCACTAGCTGGAACGATCCTACAATTACTGAAGCTAATCCCGATCTAGAACTACCAGATACTCCAATTAACTGGATTCATCGTTCTGACGGTAGCGGGACTACTTTCTTATTTACTAACCACATTGCCACAGCTTGCTCTAGTTGGGAGGGTGGTGCTGCAAAAACTGTTTCCTGGCCTACTGGGATCGGTGCTAAAGGTAATGAAGGTATCGCCGCTCAAGTTTTGCAAACAGAAGGTGGCGTTGGTTATGTCGAGTATGCTTACGCTACAGAAAACGGTATTTCTGCTGCTGCAATTGAAAATAGCTCTGGTAACATCATTACTCCTTCTCCCGAAAGTGCTTCTTTAGTGTTCCAAGGTGAAACCGTACCAGAAGACTTTGCTCTAACCGTACCCGATCCTGCCAACCCCGAAGCCTATCCCATCGCTGGTCTAACTTGGATGCTGCTCTATCCAGAATATGACGATCCCAACAAAGCACAAGCTTTGCAAAGTATGATTGACTGGGCGTTAAATAGCGGCGACCAATACGCTCAAGAGTTGGGCTATATTCCCCTACCTCAAGATGTAGAACAGCGCGTAATGCAAACTGTAACCGAGCAGATAGCTGCCAATCAG---ATGAACAAACAATTAAAAAAATTTAAGCGAGGTGATATTGTATTAGGTAAAGTTATTGGAATAGAACCATCAAAAGCTTTAATTAAGATAGAAGACTGTGAACCAGTTTATATTATCAAGGAGGTTGCATCTACTCAAGAAATAAAATCAATTGAAGAAGTTTTACAACTCAATCGAGTTTATGAATTTGCGATCGCGATAGATTATACTGCCAGATATTACAAAACCGATGAATACTATTTGTCAATTGTTGAATTAGAATATTTAAGAAGGATAAAGAGATTAGAGCAATTAGCAGCAGAAGATGTAACAATATACAGTGAAGTCATTCAAGCTTATGATTATGGAGTATTAATAAAGGTAGAAAATCGAAATTTTATTGTTTCTAATATCTATCTTAAGACCAAAACATCAAATCAAAAATTAGTTGGAATAAAAATACCGATAAAGTTTGTAGCTGTTAGAAAAAACAAT---------GTTTATAATGAAATATTTGCAAGTCATCGCTGGACATTA------------------------------------------------------------------------GAGAGTACAAAAAATTACTCTTTAGGTGATATTGTTATAGGTAAAGTAATAGAATTAAAAGACAGCTATGCGTTAATTGATATTGGAGCCGAGAAACTTGCATGTATTGAATTGAGAGATGTATCAGTTTGGGCTAAATCTTGCAAAGAAGTTTTACATATTAACTTAATTCGTGAGTTTTTAGTTTCTAGTATTTATCATTATCCTTACAGTGAAACACTTGGACTATCTATTAAAGAACTAGAGCGTCAAATAGGTTGGGAAAGATTACAACAGGTAGACCAAGAAAAGACAATATTTTACTGTCAACAAGCTAAAAGAAATACAGTAAACAATGGATTTTTAGTTAATCTTGAAGGCGTAAGTGCTTTTCTTCCCGACAGTCATATAAGTTGCCAACTTTTTAAAAACAACAAATTCAAAACTAAAATTCCTTTTAAAATAATTAGATTATATTCAAGAAGCCGTTCTGTAGTAATTAGTAATCGAAAAGCATTAACTTATTTTAGATTAAAACAAATCAAAGTCGGGGATTTAATAACAGGAAAGATACTTGCAATTAAAAAGTACGGTTTGTTTATTCAGACAGATAATATAACAGTTTTGTTGCATATTTCTGAAGTCTCCCAGGTTTCTATAGGCTTAGAAGATTTATATAATATTTTTAGAGTTGGCGATGATATAAAAGCGTTAATTATTTGGATGGACATTCACAAAGGACGTGTTTCTGTCTCTACCAAAGAGCTTGAAATAGACCCAGGCGATATGCTTAAAAATCCGCAATTAGTCTATGAAAATGCTGAATCAATGGCAATTAGATACCGTGAACTAGTTTTAGAAAGATTGAACAAATTTGAGATGGCTACTGTACTGAGGATTGATGGGTATGTTGTGAGGATCTGGTCAAACGATCATCTACCTCGTCATGTTCATGTATTTAAAGGTGACGGTGAATGCGTTATCAATCTTGTTGGTGCAGGTGGGCTACCCGAACTACGTGAGTTTTATAACCTGAAGCGAAAGGAAGTAGCTAAAGCAATAAGAATAGTAGCCGACAACCAACAGACGCTAATCGAAGCGTGGAATCAAATACACGGAGCAATGTTATTAACCAATAAAAATTTTCCTCTGCCTTTAGAACGTTTAGAAAAAGAGGATTTAACAATTAGTTTTGCTAATGCTACTTGGGATGACTTTGAAAAACTATATTGTGAGGAAGATTTTGGTTATAGAGTATCTTATTTAAATGGAGTTATTACCATTGTGTCTCCCAGCAAAAATCATGAAGTTATTGCCGATATTATTAGCGATTTAATAAAAGCTTTTTGCCGAAGATTCAATATTTTGTATTTTCCTATGGGTTCTACCACATTAACCAACAAGCCTTTAGCTGGGAAGGAGCCTGATGCTAGTTTTACTTTTGGTGAAATAAAAGACATTCCAGATTTAGCGATTGAAGTGGCTTTTTCTAGCGGTAGTCTTGAAGATTTAGAAAAATATAAATTGTTAAACGTGAAAGAAGTTTGGCTATGGAAAAATGAAAAATTGAGGTTTTTTGTGCTAAATAAACAGCGCGATGACTATGAAGAAAAAGAACGCAGCTTTTATTTACACAACTTATCGGCAGAGTTTTTAATTGATTTTGTTAACCGCAGTTTAACTGAAAGTCCTTTAACTATAGAAAAAGATTTTAATAAAGCATTAAGCGCGATCGCATCAAAAATAGACGATGTTAAACATATGTTGTTTCGCCGACAAGATCCAGATTATCAAAAATTTCAATCTTCAATATGTATTAGGTGTGATGAATTTATTCAAGACACAGAAAACGGAATAAAAGATAATAAAAAACTAGCAAATATATGGGGCATAATTCATATATTATTGGGATTGGCAACAGTTGTTCTTTCAAGTATTACTACTGCAATTACATTTTACGACCAAAGCGATTCTATTGTTTTAATTCCACTTTTGGCAACAGTTTCAGCAGCTTGTTTGACTTTTTTAAATCCGTCGCGTCGTGAATTTAAAAGGCGTACGGCATATATTAAATTTAAAAATTTAAACAATCGATTTAAAGATTTAAAACTTGGTGTTGAAAATTCAAAATTATCTAAAGAAGATATGCTAGATCGTCTCGCCAACTTGTCAGAGCGATATGAAATAATAACTGAGGATTTGAAACCTTCTGTAGATATGAATACAACTACTGTAAAATTTAGCTTCAGCAAAATGGAAGGAAATGTATATTGTTGGCAATTCGATACCAAAGAGACACTTTGTCAAATGGATAGTCTATGCTG---------TTACTCGCCACTACAGCAAATACAGAGT---------------------------------------------------------------------------------------------------------------------------------------------------ATGTTGGACCAAATATCTTTATTTCAAAAACTATCCTCAATAGAAAGAGAGGAGTTAGAGAATACATGTCATCAAGTTGCCTATAGCTTGGGAGAAACTATCTTTAGTCAGGGAGAATTGACAAAATACTTTTACATAGTTCTCGAAGGAGAAGTTCAGATTTCACGAAAAATTGACAGTCAAGAAATCCATATTGCTAACTATGGGCGAGATATGTTTTTTGGTGAAGTACCGATACTAGCTGGTGAAAAACATTTGGCAAATGGTACGGCAGTAATTGGAACGCTTCTGGCTGTATTTTCCGAAGAATATTTCTGGCAAATGCTTTTTAGTTATCCTTCTGTTAGAAAAGTAATTTTGGGTCACATGGCAGTACGCTTCCAGGAACTACAAACCCAATCTTTACAGCATGAAAAGTTGATTGGTTTGGGAACCCTGGCAGCAGGTTTGGCTCATGAGTTAAATAATCCTGCCTCTGCTGCTTGCAGTGCGGTAATTCAGCTTAAAAAGTTAGCTCCCAAATTATATGCACAAAGTCTTAGATGTATCGAGCAACTGCTAACATCCGAACAGCTAACGATCCTAATTAAACTAGAACAGGAAGCGATCGCTCATATTCTGCAAACTTGTTCTTACGACCCTTTAGAACAGTTAGACTTAGAAGACGAATTAATAATTTGGCTAGAAGCACACAACGTCAGTCGAGGAGAACAAATTGCACCTAATTTAGTAATGGGAGGAATTACTACTCAAAAATTGTCAATTTTA---GATACTTTAGATAGCAATACCTTAAACTATTTTTTTTCTAGTCTAGAAACTAGTCTGATTCAAGCTAGTTTGTTAGCCACTTTAAAAGAAAGCGTCAATCGTATTTCTACAATTGTTGACTCAGTTAAATCCTATTCTTATGTAGACCGCGATCCTGTAAAGAAGAACAACACCTGTATTCATCAAGGTTTGAATAATACTTTGGTCATTCTCAAATATAAGTTAGAGCAACAAAATGTGTCGGTGGTTCGCAATTATGAGACTGATTTCCCTCTAATTAGAGCCAACGGTGGTTCTCTAAATCAAGTTTGGACAAATTTGATTGATAACGCTATTGACGCTTTAGATAAACAGATAAATGGCAAGATTACTATAACTACTTCCAAACTTGAAAACTATATACTGGTCGAAATTGCCGATAATGGTCCTGGTATTCCTAAAGCAATCCAAACGCGGATTTTTGAACCGTTTTTTACTACCAAAGAAATTGGTAGAGGAACTGGCATGGGGCTGGATTTAGTTTACCGTATCGTCGCGATCGAACATCAGGGGAATATTGATTGTTTGTCCAAACCAGGAGAGACAAAGTTTCAGATTAAGTTACCGATAAACTCTGAAAAATCAGCAATAAAAGAAAAACTCGATAATCGCGAAATTAACTTAGAGGCGATCGAGAAAAAAGCAGTATTGCTGAAATTAAATGGTCAAATGACTCAGATGCCAATGATGACTAAATCTTCAGCTACACCATATAAAAATGCCGTTCTAGACGATCTCGAACTACAAGCGGCTTTACAAAATATCAATCCTGAATTTGGTAATTTTGTGACTCGCGTTGCTGGTGAAGCCTGGGGACTACCATTAATCGATCAAAAAACCAAAGCCTTAATTGTAATTGCGGTTGATGTAGTCAATCAAAATTTATTAGGTCCTGGTACTCCTTTTGCAGCCCATGTAGATATGGCAATGAAACAAGGAGTAACTAAAGCAGAAATTGAGGAATTACTCTTATTTTTGTGCGTTTACGCTGGATTTAACAAAGTTGCTGGTAGTTTTGGCGCGTTAGAGCGAATTTTAGCTCCACAGATGACTCCATCAGAAAAAGCTCGTGTTCAAGAGTGCGTTCAAGAACTATCAGAGATTTTGTATCGTAATACTCCATCAGACAATCGCGCTTCGCGATTCGCCGGACTCCAGCCCGCGCCAAACTTTCTGGGAGATGGACATTCAGGAGTGTGGAATCTTTTTAGTCAAATTTCTACCACACAACAACGATATGAAATTCTAGATTGGTTTCATCTCAAAGAAAACTTGTTCAAAGTTGGTGGTTCATTAAAACGCCTGAGACAGGCAGAAACATTTTTATGGCAAGGAGAAGTCGAGCAAGCGATCTCTTTATTTCAACAAGAATGTCCTAAACGAGCGCGGAAATTTATTGCTTATGTTGAAAAACACCGTCATCGTCTAGTTAATTACGAGCTATTACAAGCTGAAGATTATATTTCAATTGGTTCTGGGGCAGTCGAATCAGCTATTAAACAACTCGATCGCCGTTTAAAAATTTCAGGAGCGCAATGGAATTTTAATTCAGTCAGTCCAATGTTGCGATTGCGCTGTGCTTATCTTAATAGACAAATTGCTGCTATGCAAAACTTTAATATCCGTATTGCTATCAAAAACGATCTACCGACTCTCAATCGTCTCTATGCAGATATGGATGATAAACCATTAATGAGCGAAGAACAAATAACAAACATTTGGCAGAAAATACAGCAAGTTCCCGAATATTATATTTATCTAGCTTATTTAGAAGAACTGGCGATCGGTACTTTTAGTTTGTTGTTTGTACCGACAATGATGCACCGAGGTTTTCATAAATCGGCTTTTCTAGACGCTGTTACTATTGCTAGTGACTATCGAGGGCAAGGTTACGGCAAACAAATGATGCGTGAAGCATTAAGAATTAGTGCTGAAGCTGGTTGTTATAAAGTTACTCTTTCTAGTAATCTGAAGCGCGATCGCACTCATAATTTTTATCAATCATTGGGCTTTAAACAACACGGCTGGAGTTTTAGTTATCTACTTCAGCGAGTGAAAGTGGTGCTATCGATCGGCTTTATCCAGGGAACAACCGAGCGGATTGCAGCACAGTCGGCAGAAAAAATCCCGACACAAATGCAAATGGTTACTTCGGCGGACTATCCTCCCTACGAGTTTAGAGATACCGCCTCTGGTAATGAAATTATTGGCTTTGATATAGATATTGCCAACTATATTGCCGATCGATTGGGGTTTGAGTTAGAGATCGTCGATACAGACTTTAACGGGATTATTCCTGCTTTGCAATCGGGTCGAGCTAACTTTGCGATGGCAGGCATGACCCCAACCGAAGAGCGCAAAAAGAACGTAGACTTTTCAGAAATTTACTACGAGGCTAAAAACACAATTGTTGCAAAAAAAGAAAGCAAACTAACTAAACCCGAAGATTTAGCAGGTAAAACGGTCGGCGTACAGCTTGGTTCTACTCAAGAAGAAGCAGCAAAAACCATGACCGAAGAAGTAGAAGGGATGCAAACTAAGTCCCTAAACAAAACCAGTGAAATCATTCAAGAGGTGAAAGCAGGTCGAGTTGATGCCGCCATTATTGAAGATACCATCGCCAAAGGCTTTGTGGCTGCTAACTCCGATTTAGAATTTAAGACAATTCCTAACACCGAAGAAGCTGGTTCTGCTATTGCCTTTCCTAAAGATTTTCCTTTCATTGATGATTTTAACCGCGTTATCCAAGAGATGAAAAAAAGCGGGAAACTAGAAAGCTTGATTAACAAGTGGTTTGGCGACGGAAAGGAAACGACGACACAAGCAGAAGAACCAGCCAACAATAGTATTTTATCGTTTGCTCGAATTGCACCAAGTATTCCGTTTATTTTAAAAGGTCTGGGAACGACGCTACTATTTACGGCTCTTTCGGCTTTATTTGGATTTATCTGGGGAACGATTCTCTCTTTATTCAAAATTTCTAACATTAAGCCTCTAACTTGGTTGGCTAACGCCTATACGTCTGTGTTTCGCGGTACGCCACTTTTATTACAAATCGCGCTCGTTTACTACGCTACCCCACAGCTAACTGGCTATGATATTCCCGCCCTGCTAGCAGGGGTGATTACATTTACCCTAAATTCAGGTGCTTATATTTCTGAGACGATTCGCGGTGGTATCCTTGCTGTAGATAAAGGACAGAGAGAAGCCGCGCTATCGCTGGGAGTTCCTTACAAACCAATGATGCTAGATATTATTCTGCCCCAGGCAATAAAAAATATCTTACCAGCACTGGTAAATGAAAGTATTGCTTTACTTAAAGACTCGGCTTTGGTATCTACTATTGGTGTTGCAGATCTATTGCGTCGCGCTCAGATTGTAGGAGCAGAAAAGTATATATATTTTGAACCGCTACTATTTGCTGGAGCGGTTTATTACGTGATGGTTATGTTCTTAACCTGGGGGGGGTATGCACTCGAACAAAGATTACAAAGAAGCAGTATGCACTCGAACAAAGATTACAAAGAAGCAGTTAGAGTCGAAAATTTATCCAAATCCTTTGGCAATTTGCAAGTTCTTCATGAGATATCTACTAAAGTTGGCAAAGGAGAAGTGGTTGCTATCATCGGTCCTTCGGGTTCGGGAAAGTCAACATTTTTACGCTGCCTAAATTTATTAGAAACTCCAACATCTGGAAAGATTTATATTGAGGGAACGGATATTACGAAAGCTAAAACCGACATACTAAAATTGCGGCAAAAGGTGGGAATGGTATTTCAACATTTCAACTTGTTTCCCCACATGACAGTTTTAGAAAATGTAACTTATGCACCAATTAAAGTTAAAAATGTCATTGCAGAAAAGGCACGAGAAAAGGCAATAGAATTGCTAACACAGGTAGGGCTGCCAGAGAAGGCAGATACTTATCCAGCAAAGCTATCGGGAGGACAAAAACAGCGAGTGGCGATCGCCCGTGCCCTAGCAATGGAACCAGAGGTGATGTTGTTTGACGAACCTACTTCTGCTCTCGACCCAGAAACGGTTAAAGAAGTGCTTGAGGCAATGCAAAATTTAGCCAAAACTGGAATCACAATGGCAGTTGTAACTCATGAAATGGGCTTTGCGCGGGAAGTAGCTAATCGTATTTTATTTCTCGATAAAGGGCGACTGGCAGAGGATTCACCGCCTGACAAGTTTTTTACTAATCCAGAATGCGATCGCGCCTGTCAGTTTCTTGAAAAAATGCTT------------------ATGTTAATTTGCCAAGCTCGAATTCTTTTACCCGATGGCAACCTATTTTTGGGAGATGTACGGATTAATGACGGAAAAATTGTACAAATTGCTCCCGAAAATTCCCTTGATGAAACAGAAAAGGTAATTGATGCAGCAGGATTGACTTTATTACCTGGAGTTATCGATCTTATGAATAAAAATTTAGTACTCGGGCTAGTTCATGGCTACCAATTCCAGCACATTCGACCATTTCTTTCTTCTTTAGTTAATTCTGGATACAATGGCGATATTTGTCTTTTGATTTCTGGTTTAAGTCCAGCAACTATGGCAACTCTTAAAGAGTATTCAAAAAACTATAAAATAATTTTGCATCCTGTCAATGCAAATGTTTCACTATTTAGTATTCCATATACTATAAAAAATAGTCGGTTGCTCTTTAAAACTGTTTATCCATATCAATTGCGAAAAATTAGTTTATTAAACAAAGTTTATGTTCAAATAGTAAAGCTTTTATCTCAATTTGATAGAAAAAATATGTATCGAATAAAAAGTAGTATTATCAAAAACTTTTTAACTACTTGGTGTGTTCGATATCCACTTTATTGGCTTTATCTCTATAAGCTTGGGAATTTTTACTCTAACGTTATGTTAACAGATGTTAGAGATGTTTTGTTCCAAAAAGATCCGTTTGATTTTAGTTTTAATGGTTTGTGTTTTTTTCTAGAAGATAAAACTATTGTTGACTGCAAAATTAATTCACAATGGCTTATAAATGCATATGGTCAAGAGACTCTAAACAAAATAAGCAAAAATAAAATATCATGTTCTGGAACCACAATTGGTACTTATTCTGCAATTATGAATTATTTAGAGAAGATGATAGACCAACTCGTAAAAGTAAACGATCGTTCTGTAGGAATAGACCAAGGAATTCACAACTATATTTTGCACACAAATTTAATTCAAAATGTATCTGTTTTTGAAAATTTCTATGGTCCTGTTTTGACTATACACAACACTGATGAGAAAAATATCTTTTTAAATACAGATGATTATTTAATTGATCGAAATGGTTGCATAATTAATGTTCTACACCAATACGATAGATTGTCTAAAAAATTCAGAGACCAAATAAAAGTATATCGCGAAGCTCAAGCAGATACAGCCATTTTTTACACATTGTCTATCACCGTTACCTCAACCTCAGAGCCAGTTTCTTTTAATCTGACAGAAGCAACAGTTGCAGAAATTAACGAGGCGTTTGAATTTGGGGCATTAACCTCAGAAAAATTAGCTCGACTTTACCTCAACCGTGTTGAAGCTTACGATCCGCTACTCAATCCAATTATCGAACTCAATCCGGATCTTTTAGAGCAAGCCAGAGCGATCGATGTCCAGCGTCAGCAGGGAAACATAAGCGATCCTCTAGCAGGGATTCCAGTTCTGTTAAAAGATAACGTCGACACGGCAGATTTACCTACAACCGCAGGTTCTCTAGCATTAGAAGGCTCAATTCCTCCCGATGACGCTTTGATCACTGCCGAACTTCAGGATGCGGGTGCGCTAATTTTGGGCAAGGCAAGTTTAACCGAATTTGCTAATTTCCTCACCGATGGCATGCCCAACGGCTATAGCTCGCTCAATGGCTTTACCTATAATCCCTACAATCCGACTCCCGAACCCAACGGAGAACCAATTTTCGATCCTGGTGGTTCTAGTAGCGGTCCTGCGGTGGCAGTTGCAGCAAGTTTAGCTCCCGTATCGGTCGGTACGGAAACCTCTGGTTCGATTCTCAGTCCTGCTACCAATAATTCAGTTGTTGGTATTAAACCCACTGTTGGTTTGGTCAGCCGCGATGGAATTATTCCCATCTCCGCAAGTCAAGATACTGCCGGTCCTTTTGGTCGTACCGTTGCCGATGCTGCTACTTTATTGGGCGACCTGACTGGAGTAGATCCCAGCGATCCAGCAACCGCAGCTAGTGAGGGTAAGTTTTATACCGACTATACTCAATTTCTCGATCCTAATGCTCTTGATGGAGCTAGAATTGGCGTTCCCAAAGCCTATTGGGAAAGACTTTCAGAAGACCAAGTACCACTGATAGAAACTGCTATTTCTACCATAGAAAGTCAGGGAGCGACGATTGTTTATGAAGAAATCCCCACTACAGAAGAGCTATCGGAGTTTAGTTCTTCTGTACTTTTCTACGAGTTTAAACGCGACCTCAACGCCTATTTAGATAGCTTAGGTGATGACGCTCCTGTAGACACCTTGGCGGAGGTTATTGCTTTTAATGAAGCCAATGCTGAAGAAGCTCTGAGATACGGACAAACCCGCGCTTTAGAATCACAGGCAATCGACCTGGTAGAAGATCGAGAGCAGTATTTAGAAGATCGAGCCACAGATTTACGTCTGGCAAAAGAAGAAGGCATCGATGCTTACCTCGAACAGTACGACCTCGATGCAATTCTATTTCCCGAAAACTTTGGTGCCAGCATAGCTGCTAAAGCAGGATACCCTAGTATCAACGTCCCTGGCGGTTATATTCCTAACGGCGAACCATTTGGCGTAACCTTTTCAGGCACTGCTTTTAGCGAACCAGAATTAATTGGATTTGCTTATGATTACGAGCAAGCTAGCAAACTGCGCGTTTCTCCCGAAAGCACACCCCCGTTAGAGGGAGAATTATTTGAATATCAAACTCAGGTAACTGTCACTGGAGATGCCAAAGATAACGAGATTTCTCCAGAGTTAGTTGCTGACTTTGACGGCAATGGGGATTTAATCTTTGCAGGTGCGGGAGAAGATCTTATCGATACTTCCCAGGCTCTTACTGGCAGTAATCGAATCTATGGTGGTGCTGGTAAGGATGAAGTTATTGTTGGCTTGGAAGATTTTGCTGCTGGTGGTAAAGGTGACGATCTTTTGGATGCCTCTGTAGGCAGGGGACAAAATCGCCTCTATGGTGGTGCTGGTAATGATGAATTTTTTCTCGGTAGTAAAGATCGCGCTTTTGGTGGCAATGGGTCTGACAGCTTTTTTGTTCTTGCTGGTGGCAACAACTTTCTTACTGGTGGTGTCGGTGCCGACCAGTTCTGGATTGCCAATGCAGAGTTACCCGACGCTGTTAATACTATTACCGACTTTGAAATTGGTAAAGATGTTATCGGTATTGGTGGACTAGATTTGAGTTTTGACGATCTCAGCCTGACACAACAAGACGGTGATACTTTGATTGCTACAAAAACTCAAGACCTGGCAATTTTGCAGGGAATCACAGCAA---GTTTAGGCGAAAGTGATTTTGTTTTGGTGATGCAAAAAACTATTAATGATTCTTTTTTAGGCGCGATCGAATATTCTGAAGAATACGTTTGGTATGAAGGAAAAATAAAAGACCATAATGGTGAAGTTATAGAATCTGAATTCTATATTGATAATGATAATTTTGATGAAATTTTAGAATTCACTCGCAAAGTAATTAAAAACCTTAGAGACAGTGCTTCAAAGTTTAAGCTTTATGCAGCAGAAAAGCTACTAGATTTATACAATGATACTTGGAGTGAGGATGAAATAATCGATCGGGAAATGAACTTTTACAAAACTAACGCAAATTATCCAACGAGCGACAATAACAAAGTTATAGCTTTAGCCAAAAAAGCTAAAGTATGGGTACAAAAATTTTGGGAATTTAGCTGTTATTACGGAGAATATAAGGCAAGTTTGCACGCCAAGAAAAAA---------ATGCGTAGCGTTCCCCAACCGACCAAACTTCAGTTTAATTC---TGGTTCTCGGCATCTAATTTGTGTGGAGAACGAAGAAGCAATGAAGACACTCTATATCAGACTGGATGAACTCGATCGCCATCCTCAAAATCTCCAAATTTTGCAGGTAGGAGTAACGGAAAATA---AACGAGATTTAGATATAGAACAGTTTGATTCGGTAGAAAAATTAAAAGTTAGATTGACCGAAATTTTCGATCGCGCCTACATGGGCATGAGGTTTTATGCGATCGGTTCGGAACAGTTTGTTTGGCAACTCAGAGGTTTTGCCCGCAGTTTTGGGCTGTCTGAGGAGGAAATTAGTTCAGAAGTAGTGGGCAGTAAAGCTAGAAATATTTACTGTTCTAACTGTCAGACTATTAATCCTCAAGTTCGCACTAATATTACTACCTGCTCTAGTTGTGGCATAAAGCTAGAAGTTCAAGAGCATTTTTCGCGCTTAAAAAATGCCTATCTCGGTATCTGTGCCGATGCTGAAAATCCAGGAGAATTGCCCGAAGTTGTAGAGGTTTTT---ATGAACGAGCAAACCGTTAGAGTCGTCGAGATAAAACAGCTAACTCCCAGAATTAAAAGCTTGCGTTTGGTTAGTGCTAATGAGAACCAGCTGGCGGCATTTTCCCCAGGAAGTCATGTGGCGGTAGCAATTCCTGTAGAGCAGAAAACTAAACGTAATTCCTATTCTTTGTGTAGTTCTCCCTATAAAACAGACGTTTATGAAATTGCGGTACTGTTGACGGAAAACTCTCGCGGCGGTTCTGAATATTTACATCAAATCTCTGTAGGAACGGAATTAAAGCTAGGAATGCCCAAAAACTCCTTTGCTTTGGCAAGTTTGGCGAGAAAACATCTTTTAATTGCTGGCGGCATTGGTATTACTCCTTTTCTTTCCATACTGGCTACTTTAAATAGATTGCAAATTCCTTTTGAATTACACTACGCTGCTGAATCGCCTACCGAATGCGCTTTTTATGAATTTTTACAAGAGCGATACAGTTCGCAGATAAAATTTTATTTCAGTCACTTAAATAATCGCCTCGACCCCAAGCAAATACTTAAAGAACAACCTTTAGGAACTCATGTTTATTTATGCACGCCTCCTAGCTTGAGCGAAGACATTCTCAACACCGCGCAGTCTTTAGGCTATCCCGATGCGGCAATTCATCGAGAGCTTTTTGGGGCGGTTAAATCCAACAAAACCAAACCCTTTACCGCCGTCCTCGCACAGTCAGAAACTGAAATAAAAGTACCCAAAGACAAAACTCTATTAGAAGCATTAGAAGCTGCCAACATTCCCGCCAACTATTCCTGTCGTGCGGGAGGGTGTGGTGCTTGTGAAGTAAAAGTTTTAGCAGGCGAAATAAAACATTTAGACAGCTACTATTCCCCAGAAGAAAGAGCCGAACAGGATCGCATTCTCGCCTGTATATCTCGCGCTAAAAGCAAACAACTGGTAATCGATATAATGAGTAACAGTATTAAAGCAATTAACAATTTTCCCTTTCCTTTTGCCGATGATTCCTATATGTACTCGGTTAATATCGAACCCGTTACCGACGAGGCTTTATTTGATGTTGACGAACACTATCACACAGAAATTAAAGAGCGCGATCGCATCCTCAAACAGGGCAAACAGGGACGCTATCTAACCTTGCCCCACATGCGCGATGCTCAGTGGGATGCTTTGGAAGTAATGATGAACGATCTGGCTACTTGGTTTCCAGAGTCTTTTACTCTAACTCAAAAGGGCGATCGCTGGACTTGGGAAAATAAAAAACTCGATCTTCAAGATACTTTTACTTTTTTAGACGAAGCGACTCTACCATACGAACCCTTTGAATATATCTCGCGTCAGGTACAAGAAGATATCATTCTCCTCGACCAACGGGAAGGAGATTTGTTTATGGATGCGGGAATTCTAACTTTTCCTGCCAGTTGGTCTTTGGGCTTTGATGAGGGGATGCGTTTTGAGGAGTTTCACGGACCAGTACCGCGAGCGCACGAAATGGGCGTGTTTAAGAAAGCCAAAGCCTTTTTGATGCGGGTAGAAATCGGCAAACCCTGGACGCGGCTTAACTGGACGATGACCGTCAACCGACGCTTGGACACTTCTTTAGAATCCTATGCCGACTGGGGCATAGAGGACAGTACGGTTACTTTAGAAAACTGTGGCGAAAAAGTTCATTTGCGGGTAGAAGTCCAGAGATTTGTCCGCTTACCTCGAAGTAATGCTCTTATGTTTCCCATCCATACTTATCTAATTAGTTTAAATGAACTGTTACTTAAACCAGTTTGGACGAAACGGTTAGAAAAAGTGCTTAAAAATCTGCCAGAAGATCTAGTCGAGTATAAAGGCTTGAGCCTTTACCGCGACACGGTATTAGCTTGGCTATCTCAGAATGAGCCTCAGCCAGAATTGGCTTCGTCAATGGCTTTTTCTACAATAGATTTGTCTGAATTAGATGGCACGCAAGGATTTGTAATTGTAGGTGCAGACAATGGCGGAAATTCTGGACGTTCGGTCAGCACTGCGGGAGATGTAAACGGCGATGGCATCAACGATTTAGTTATTGGTGCGCCTTCTGCCGATAAGAGCGGTAACTACAGTAACG------------------------------AAGGTGAAAGTTATGTCGTTTTTGGCAGTAGCAGTAGCTTCGATCCCAATTTAGAACTTTCGCAACTTAATGGTAACGATGGTTTTGTCATTACAGGTATCGACAATAACGATAATTTGGGGCGTTCGGTCAGTAGTGCGGGAGATGTAAACGGCGATGATATCGACGATATAGTTATTGGCGCACCTTATGCTGGTACT---------------------GGAGGCGAAAGCTATGTCGTTTTTGGCAGTAGTGATGGATTTGATGCTAGTTTAGAACCTTCGCAACTAGATGGTAGCAACGGTTTTGTCATCCCAGGCATTAACAATGGTGACGAATTAGGTCGTTCGGTCAGCAGTGCGGGAGATGTAAACGGCGATGGCATCGATGACCTGATTATCGGCGCACCTTCTGCCGATGAAAACGGCAATTACGATAACGA------------------------AGGCGCAAGCTATGTTGTTTTTGGTAGTAGTAATGGCTTTAACGCTAATTTAGACCCTGAAACATTAGATGGAAATAATGGTTTTGTCATTCCTGGTATCGATAATTACGATAATTCTGGACGTTCGGTCAGCAGCGCGGGAGACGTAAATGGCGATGGCATCGACGACCTGATTATCGCCGCACCTAATGCCGGTGAGAGTGGTAGTTACA---GTAACGAAGGTGAAAGCTATATAGTGTTTGGCGGTTCTGAGATAGCAACTTCTGGTACTTTGTTGCTTTCAGAACTAGACGGTAACAATGGTTTTGTTATTGGAGGGAGCGATAGCTATGATAATTTAGGGAGTTCGGTCAGCAGTGCGGGAGATGTCAACGGCGATGGCATCAACGACCTGATTATCGGCGCACCTTATGCTGGTACTGGA------------------------------------------GGCGAAAGCTATGTCATTTTTGGCAGTAGCGATGGATTTGATGCTAGTTTGGAACCCTCGCAACTAGATGGTAGCAATGGTTTTGTCATTACAAGCATTAACAATGGCGACAACTTAGGTAGTTCGGTCGGCACAGCGGGAGACATCAATGGCGATGGCATTGACGACCTGATTATTGGCGCACCTTCTGCCGACGAAAGCGGCAATTACAGTAACGAAGGAGAAAGCTATGTCATTTTTGGTAGTAGCAGTGATTTTGATGCCAATCTAGATTTAGCCAATCCTGATAACTTTGATGGTTTTATCTTTACAGGCATTGATAACAATGACAATTTAGGTAGTTCGGTTAGTACCGCTGGTGATGTGAACGGTGATGGTATTGACGACCTGATTATCGGCGCACCTTATGCTGGTGGAGGCAATAATTATAGTTATAACAACGAAGGAGAAAGCTATGTCATCTTTGGTATTGCTCCTTTAGAATTTATTGGCACTGACAATGATGATGTTTTAACTGGTGGTGATGGAGATGACTTTCTTTCTGGTTTGGGAGGTAATGACATTATCCAGGGTCGTGATGGCAGAGATGAAATTTTGGGTGGTGATGGAAAAGACTTAATTACTGGAGGAGATGGCAGTGATACTGTTAGCGGCGAAGCAAGCGATGACAACATCTCTGGTAATGATGGTAATGATAGTCTAAGCGGCAATAGCGGCGAAGACGATATTTTTGGTGGTAATGGCAACGAT---------------------------ACGCTCAATGGTAATAGTGAATCCGACCGTCTTTTCGGAGAGGCTGGTAACGACAGTATTACTGGTGGTGCGGCAGGCGATCGCCTTTTTGGCGATATCGGTAATGATTCTCTAGCAGGAAACGGTGGAAACGACCTGGTTTTAGGTGAAGCTGGTAATGATGTGATTTATGGCGGTTCGGGCAATGACTCTCTTAGGGGTAACTTTGGTGAGGATTTAATTTTTGGTAATAGTGGTGCCGATAAAGTTGTTGGTAATGATGGCGATGATACTCTAAATGGAGGAACTGGAGACGACACCCTTATTGGCGGTAACGGTAATGATAGTCTCAGTGGTAATAGCAATAATAATTTGTTAATCGG------------AGTTAATCTAAATAGTGCTAGCGTTGGCGAATTAGATACCCTAACTGGTGGCAGCGGAAGCGATACCTTTGTACTAGCAAATACCAACGATGTCTTCTACGATGATGGCGATAATTTTACCTCTGGGGAAGAAGATTTTGCACTAATTACTAATTTCAATTTAGAACAAGATACGATTCAACTTCAAGGAACGACAGACAATTATAGCCTCGACTTCTTTACTTCTACGGCAGGAACTATTAATGCCAAACTAATATACGATTCGGGTATTGATAGCACGGGAGAAACTATTGCAGTTATAGAAGATGTTAACTCTAACTTGAGTATCGAAGATTCTGCTTTTACTTTTGTT------------------------------------------ATGGGTTTGTCTAAATTTAATCTAGCTATAGTAC------TTACCTATACAGGAGCGATTTACTCTTCAGCAGCATTTGCTTTACCTACACCATCTCAGTCAGTAGCAGAAGTAGTGTCTCATTTAGAGGGTGTTATGGATACTTCGGCTCAAGCTGCTGCTAATTCTGATAAAGCCAACGTACGCATGACCACCTGTAGAGTGGAAGTTGCTGACGCAAATAATTCTAGTTCGGTATATCTCTATCAAGAACAAGCTTTGAACGAAAGTTTGGATGCTCCCTATCGCCAAAGATTTTTAGAGATTTATCCAGGCAAACGCCAGGATATAGTGGTTTCCCGTT---CTTATAAACCCGAATCTACCGAAGTTTGGAACGGATTTTGCGATCGCCCCCAAGCTCAAAGAATTGTAGATAGCGATCGCTTGGGTCAACCCTTGTGTAGCGTATTTCTTAAAAAGCTAGTTAGTGTATATGAAGGTAAAACTAAACCAGGAGGTTGTCCGACTAATTTTCGGGGAGCAAATTATATTACCAATACTATAATTTTACACGATCGCGGCATGGATACTTGGGATCGGGGTTTCGATAAGGCTGGCGATCGGGTTTGGGGTGCCGACGAAACTGGTTATCAATATCGTTGGTCTAATAAAGAGAAA---ATGGCATCAGCTTTAACTTGGACACTTTTATTTGGCTATGGCTTGTTTGTCTATGTTGTAGTGCAAAAAACAACTCCGAGGCGCGTTTCTGCATCGGGTTTCTTTCAGGGAGAATCAGCAGATGGCAAAACTCCTCGATTGTGGCTGCTCGTTTCTAGTGCGGCAATATCCTGGATTTTTGCCAAATCTATTGATAACGCAGCGAGTCTTGCCTATGCCTTTGGCATTGTTGGAGGGGTAGGCTACGCCATCTACTATTGCAGCTTCATAACCGCCGCGATTGCCATTTACCATCTTCGAGTCAGAGGC---TACACTTCCCTACCCAGTTTTCTCGTTGATAAATACGACCCCATCTGCGCCAAACTGTTTTTAGTAGCAATCGCCATTCGTTTGTTCAACGAAGTCTGGTCAAATACAAAAGTCTTCTCGCTTTATTTTGGAGCAGAGGGTAGCCTTAGTTACTGGATGGCGGCTATTGTCGTTACAGGATTTACCGTGTACTATACGCTTCTAGGAGGACTCCGCAGCAGCTTGCTGACTGATGGGATGCAGATGTTGCTAGCGGCTGTTTTGCTGGTGGCTATTCTTACCGTTCTTACTCCCGAATTGCTTCAGGAAGGATTTCCGAATGTCGAACCTCAAACCCAAGCAGCAGGAATGACGTTTTGTGGTCTGGCTCTAGTGCAAATTCTTAGCTACCCGTTCCACGATCCAGTGCTTACCGACCGCGCTTTTATCACCTCTCCCAAGAAGATGGTGCGGGGATTTGTGCTTGCGGGTCTGCTCAGCGGCGGTTTTATTTTACTCTTCAGTATTGTTGGTCTTTATGCTCTCCGTTTGGGAGTCGAGGGTCAACCTACTTTAACCGTTCCTATGCTGTTTGGCTTACCGTTACTATTGGTTTTTAACGCGATTATGTTAACCAGTGCAGGCTCGACATTAGATTCTACTTTCTCTAGTACGGCTAAACTATCGGCGAGAGATTGGTTTAACCGAAGCGGACAGCCTACTGAGTTACAAGCACACACTGGACGTTGGGCAATGATAGCCATTGCTATTCTGGGCAATTTGCCTCTATTGAGTATTTATTTAGGAGATAGAATTGGTCCAGCAATTATTCTCGCCACGACGATTAGCGGCACGATGGTTATGGGTCTTGCCCCCATTTTTCTCCTCTCCTTTATTCGCTCGGCAGGGACATTAAGCTTTCACTTGGCTTTCTGGAGCGGTTTGATTTTGGGCATTTTACGAGTCATAGAAAACGCTTTTCAAACAGAAATCTTTCCCGCTTGGATGGCTCTGGGGATTGGCGAGTATGCCATCGACTTAGGAATCAATGTCTATGGTTTAATTTTGTGTGTTATTGGTTATCTGCTTGGTGCTCTTTTAAATCGAAAGTCT------------------ATGTCAAAAGAACATAAGTATCAAACAATTCTCAAATGGACGGGGAATAGAAATAGAGGTACTGAAAATTACCAAGCCTATGACCGCACTTATGAAATAGAAGTAAAAGGCAAGCCGATCGTTTATGGCTCATCAGATCCTACTTTTCGTGGAGATAAAACCAAATATAACCCCGAAGAATTATTGGTAGCTTCTCTGTCTAGTTGTCATATGCTGTGGTATCTGCATTTATGTTCTGAAGCAGGAATAATTGCGATCGCCTATCGAGATATCGCTATTGGCAAGATGGAGGAAATGAAAAATGGTAGCGGAAAATTTACCGAAGTTGTTCTTCAGCCAGAGGCTACTATTACTACTGAAAGCGATTTGAAAAAGGCAAAACAGTTACACCAAACAGCCCACAAATTTTGTTTTATTGCTAATTCAGTTAACTTTCCCGTTCTTTGTCAACCATCGATTAAACAAAGCTCAAATAGAGAAGGGGATTTAATGTTTCCCGATTTTTTGCCTCAACAAGTTAATTTATTAAAAAATAGCGATTCAGTTTTTATAGCAAAAAAGATCGAGCGTTATCCCGTATCAACTTCTCTATCTAGTCAGGCGATCGCTACAGCTTATGTCAAGTTGGGAACTGCCTTT------CCTACTATCCTCTTACTACACGGATTTGATAGTTCTTTGTTAGAGTTTCGTCACCTAATTCCCTTACTAGTAACAAAATATCAAACCTGGGCAGTAGATCTCCTTGGCTTTGGTTTTACCGCTCGTCTGCCAAACCTTTCTTATAATCCCGATACTATAAGAGAACATTTTTACTCTTTTTGGCGAAGCTTAATTAATCGCCCCGTCATCCTAATTGGAGCATCGATGGGTGGAGCCACTGCTATTGACTTTACTCAAGCTCATCCAGAGGCAGTACAAAAATTAATCCTGATTAATTCAGTTGGCTATAGCGGTAGTTTTCCTATCGGTAGGTTGTTATTCGAGCCAATAGCTGGACTGGCGGTAGAATATTGGCGACAGCGACGCATTCAAAGCTTGTGCTGGGGCAAAAACCTGGGATTACTGGACTCTAGAACCGAAGATGCTATTTGCTGCGCTGCCTTGCCATCGTTTATGCCTGAATGGCAACGAGCGATTAGTGATTTTACCCGTAGCGGTGGTTACGATCGACTCAGTCAGCGTATACCTTTTATCGACAAACCTACATTACTTCTCTGGGGCGAACAAGATGATGTAGTAGGAACTGAAGTTGCTTACAAGTTTGAAAAGACAATCGTAGGTTCTAAGTTAGTTTGGCTACCAAAAGTCGGTCACGTACCCCAGTGGGAGCATCCTGAGTTATTAGCAACCCATATTCTTGAGTGGCTCGATGGTATGA---------------------------CTC---A---AGAAAAATCTTTTATTGGCGGTGCGGTGGATGATGTAGAGTCAGCTTTTACCAAGGGGATTGGAGGAACTCTGTTTGATATTGCTAAGAAAGTAGGTGGTAGTACTTTTCAGGTTC---------TTAGTGACAAACGTAAAG------CTAACCAGGCTTCCAAACAGTATGCAGAGCGCTACCAAAAACGCTATGGTTTGCTCAGGCTGCTGGGAATGCCTCAAGGGGTAGCTCTAGAATCGATTTATACGCCAGTTCGCGTGTTGAATAAATTGAGTATTCGTAACTTTGAAACCCTTCCCGACTTGGAAGAAAGCTATCGCAATAGCCAACTGCGTCGCTTACAAAGAGGAGAATGTCGCAACGAAGACGGTCTGACCGTCGCCCAGCATCATCAATATCTAATGGTTTTGGGCAATCCTGGAGCGGGAAAGTCTACTTTCTTGAGACGCTTGGGGCTAGAGGCTTTTAAAGAAGAAGCGGGAAAATTTCAAGATAAACTAATTCCCGTGCTGTTGGAGTTAAAACAGTTCGATACAGAAAATGACAATTTAATTGCGGCGATCGCCGAAGAGTTTAAACATTTTGGTTTTCCTCCATCGCCAGAATTTGCTACAAAAGCTTTAGAAGCAGGTAAATTATTGGTGTTACTGGATGGCTTAGATGAAGTTCCCAACGAGTTTACCAACTCGGTGATGAATGCGATTGACAATCTGGTTACTTCCTACGAGACAAACCGTTTTGTTGCTTCCTGTCGCATTGCGGCATATCGCAGTAATTTCCAACACGATTTTAAAGTCATCGAGCTAGCCGACTTTGACGACGAACAAATTCGGCAGTTTATTACTAATTGGTTTAGCACCGAACTCGACAAACAGTCTCAAACCGCAGAAAAATGCTGGGAGACTCTCAACCACGAAAGCAATAAGGCAGCTAAAGAATTAGCCCAAACTCCCTTATTGTTGACTTTTCTCTGCTTAGTCTACAATCGCAAACAAAGCTTTCCCCCTACTCGCAGCCGACTTTACAACAAGGCATTGGATATATTACTTGAAGAATGGGCAGCAGAGAAACGGATTCAACAAGAACCGATCCATGAAGGATTGCATACCGATTTAGAAAAGGTGATGCTGGCAGAAATCGCTCATGAGGGTTTTAAAGAAGATCAATTGTTTTCT------------------------------------------------------------------------------------------------------------------------------------------------------------------------------------------------------------------------------------------------------------------------------------------------------------------------------------------------------------------------------------------------------------------------------------------------------------------------------------------------------------------------------------------------------------------------------------------------------------------------------------------------------------------------------------------------------------------------------------------------------------------------------------------------------------------------------------------------------------------------------ATGGAGTTAAGGTCAAAACAAAAAGAAAGAAAATTGTCTCTTCAAGAACTAGATGAGATTGTATCTAATTTAGAAAATAATCCGAATTTTGTGCCATTTATCGAAGAAGCTAGAATTAAAATGGCTAATAGC---------------------AAGCTGCCTTTTGAAGAGGCTTTGCATAAAAAAATAGAAGCTAATTTTAAAACTGCCTCAGAAGCAGACTTCGAGCAATTTCTAAACGAAAAAAGCCAATCCTTAAAAGAAAAATTATCAAATCCAGAAATCTTTGCTGTCTTTCAACGGCTTAAGAATTGC------ATGAGGATTTTGTATTTTAATAGTTGGCACGCTGTTGAATTGCATGACTGGATTATCGATAATTCTGGTGGTGTTCGTGGAATAAACAATCTCGATTGCTTGGAAAATTTACTTCAGCAAATTCAAAATGATGATAAGTATGCTAAATTTCATCATAAGCTAACTCATTTAGTATTTGCGATCGCTAAATTAAAAGTATTTGCCGACACAAATAAACGTTTGAGTATTGCTTTAGGTTGCTATTTTATGGAACTCAATGGATATGACTATGCAGTTCAAAAATTCGCTACAGAAATGGAAAACATCGCTGTTTGGCTTGCAGCAGGAAAAATAAAGAAAGAATTATTAGAAGAAATTACTGAATCGCTGATTTATGAAGAAGAATACAGCGAAGAACTTAAATTAAAGCTCACTATAGCGATCGCT---TTGGGATTTGAATTACGACAGGATGCAAAAAGATGGTTTAAAGCTTTTGACCGAGACATCAAACAGAAAACTATTATTCTCTTCGATCTTTATTATTTTTGCTTGATACCTGGATTTATTACTAAACGTAGAAACATAAATATTCCCTCAAATGAAGTTGATGAATTGTTTAGAGATTTTCCTGGTGTTTTTCGTCCTCGTGGTGAGCTACTAGTAGGTCTATTAATAAACACAGAACTTTCTCGAATAGGAATAGATTTAAAAGAGCGTACATCTGTGTACAGTAAGATATCGGAATTAGTTATTACTTCTCCTCCATACTTATCTAATGAAGGAATTAAGCGAATGAATGAATATGCACACGGAGGGTTTGACGTACTTTGTGAAAGAATGGATGAACGTCCTCAGTCACTTGAAACTTTTGTTAGAAAGTACCATCGCTTGATTCAAGTCCTACAGCCAGATACGCTAAATTATATGGGCAATACTATTTCTGGTAAAGCCAACACTTTTTCGGTAATTGTCGTATTTCCATTCAAAAAACGAATCGCAGTAGAGGTATCTAGCGCAATCTTACCACTCATCTACATCTACCTGCCGACATTCTGTTGTAATGGTCTGACTCAAGGTGGTTTCAAGAGTCAAAGCTATGTCAAAGTAATGAACTGGATTGCCCAAAAAGCTGCTTCTTTATTTGAGAAAACAGGAAAATTGACTGTTGTTGTTCAAGATAACAGTCCGATACATAAAAGTCAGAAAGTTCGTGTTTGTTGGCGAAATTGGTCAGAGCAAGGATTATTATTATTTTTTCTTCCTGCTTATTGTCCAGAATTGAATGAGATTGAAACCCAGTGGCATCAACTCAAAACTCATGAAATTGCGGGGCGTATCTTTGATAATGAATACGATTTGGCGATGACAATTATTCAAGGAATAAATCGGAGAAGTGAACAAGGCGATTACCACTTGAAGCGTTTTATATTTAATTCTGCCATGCTATTTATGATTATCGAAAGATTTAAAGACAATGATATGCTGCCAATTTATCAGCGCGTTCGTTCGGATGGAAGATTGTTTCCTGATGGTCTTAAATATCTCGATAGTTGGGTAGAAGCAAATTTTAGTAGATGTTTTCAGCTTATCGAATGCGATGATTTGCGTTTACTTCAAGAATGGATTTTAAAGTGGCGAGGTTCGGGGGCAACTTTCGAGATTGTTCCAGTAGTTAGCAGTAAAGAAACTCAAGAAGTTGTTGCACCATTCCTCGATAAATTTATGAGTCGGGAAAAAACAGTTCAAGCAACAAAGACAGAACACTATAGAAAGTACACAGTCAAAGAACACGAACGGAAAATGTACGAACGAGAGTACAAGTTCGTCTGTAAAGGATGTGACCGTGTTGTAGAAAGAATGAGCTACGCAGTATGTTGTCCGAGCTACGGAAACGATTGTAATGGTAAATTATCTCAATGTCGGAGAAATCAA------ATGTTAATCAATCCGCTTTTTTTAATTAAAGACCCCGTTATTATTCAAGGTTTATTAAGTGGCAGTTTAACGAGATATGGTGGAGTAATTCGTGAGGCTGCAACAGGTCGTATAGTACGCCATTTAGTCGAAACTCCTTCTATGACCAATTATCTAATGACTATGGCAGCAAATCCAATCTTAGGGACTGCCAATTTAATTACTAACGCTTTTGGTCATGGTATTACTATCGACAAACTAAAAAATGTTATTGATAATCTTGATATTGTTAGTAATCAAGTCAGTCAAGTTCAAGAAACCTTGTCTCCTATCTTAGGATTATCACAAGTTGCCGCAGGTGCGAGCGTACTTAATTTAGGTGTTAGCGTTGCTGGTTTTGCTTACATGGACTATAAGCTGAATCAAGTTCAGACTTCTTTGGGTAAAATGCAGCAGATAATGGAAGCTGGTTTTGCCAATATTGACGATCATTTGAACGCTATATCTGGTCATCTAGCTTATCTACAACTGTTGGTAGAACAAAACCGCCAGGGACAAATACATCTTGCCGAGAAGATAGATGAACTGCATCGTACAATTCTTATCAAAGAAATAGCCGAACTACGTGCAGAACTGATAGAAAGAGATCGCTTTCCCGATACTTCTATTCAGTCTGCTTTAAAAGTAGCTGCTAAAGTCCGTATGATAATGTCCGATCGCGCATTACAAATCATGCCCGAATTAGAACCCCAAAAAATGTTACTCGCTGATGTCGCCACTCAAGGATGGGCGGTAGCTACGACAACAGAAGCGCATTTATTATTAGAGGTAGGCAAGTTTGAAGATGCCGAGGAAATCTTAAGCTTTGAAGTTCCCAGATTTAAACGAAATGCCGAACGATGGGCAAACAGTTTATTAACCACAGAACGTCCCGAACTAAATACGGCATATCGTTTTACCGCACCGTTATTTAAAGAACATATCAGCCAAGAAAGAGTTATTAGAATTGCCGATATTAGCGATCGCGACCGCAACTTATCTCCAGAGAAACAACAAGAAAAGCTAGATGACATTGTCGTTGAGTTTCAGATGTCTTATGCTTCTCAGTTCGACCGCCACTGGATTTACAAACAGGTAGCGATCGCTGAATATTTAGATACTTTTAGCGAACTTACTGCCAGATTGGAAAGTTTACAAGCATTTACTTCTCTATGTCAAAAAGCAGACGTAAACAGCAGTCGTGACTTGTTACCTAGCAAACAAATGCAAGAAGGTTGGTATACTCTGCCTTCTATTTCA------------------------------------ATGAATAAATTTAATCATATTATAAACGAGCTTGCTCAAGATGCTCGTAATCAAGATATAGGTTATGCAGTTGCTTCATGGTGTCGTATTATTTCTCAATTAGGACATTATGATACTCAAAAAGTAAAGGAAAAT---------GCTAATAAATGGCTGAACA---------------------------------------------------------------------------------AAATACAGCTTGTTGATAATCCA---------------TTGAATTTTTTAAACAAAATAAATATTTTTGCTAATAATGAATCAACAAACAAAGTTTTAATTCTTGCATTTGTAGCTACTGGAGCAGGTCTGCTACAGTATTTATTAAATGAAAAAGAGAAAATTAATAAATTAGAAGAACAAATTATTCAAGATGCCAATTATTTATCATCAAAAGCCTATATTAAGCAAAAAAACATTTTAGTTTTGTTAATAAAAAGCGATCGTTATCAAGAGTTAATAGACTCATTAAAAAGCGATAACTATCTCAACCCAGAAGACAGTTTTAAACTTTACGGTGCAACTCAGGGTTTATGGATCGGAACTGAAAACGAATTTAATAAATCACAAATTAAGCAAGAATTAAATATTCGCCCTTCAGTTACAACAAAATCTGAATATGATGTTCATTTCGTCAAAATAGAACTCGATCGTGATGATTCTAGATTTGCTCCTAATGTAAATCCTATGGATCGTAGAGATGCTTTTATTGAGTTGGCTGATAAATCACCAAAAATCGAAGTTTCTCCTCGATTGTCATGCGAAGCTTACGAACATACAGAATTTTATAGTCGCATGACCAATAACCAAAGTTTCTATCAACAACTTATAAATGTTCTTCAAAGAGAATCGGTAGTAATGGCAACTATCGTTAAAGTTATTGGTTCTGCACCGAGAGAAGTTGGAGCAAAAATGGCAGTATGCGGTGATGGTAACATTATTGGTACAATTGGCGGTGGTGCGGGTGAAGGAGAAGTAATAGAACGATCTTTGAAGGTACTAGAGACAGGAGAAAAGCAGCTTATCGAAATCGATCTTACTGGTACGTCAGGAGAAGATGTGCGGGGTATATGCGGCGGTAAAGTAAAAATATGGCTAGAAAAATGGTCGGAATGGGAAATTGCCCTTGTCGAGCAAATTTTGGAGTCATTTAGATTGGGACAGACTGTTAAGTTAATTACTCCATTTACTAAATACACCCGACCTTATTTAATTGGAGACTTAGACTTTTCACGGGAACGAGATTT------------TTTT-----------AGTGAAT-------------------------TAGAAAGTTTACCCCATCTTCAGTTTATTGAAACTATCCAACCCTCACCTACTTTACTAATAGTTGGCGGTGGTCATGTAGGTGTAGCTTTGGCGAAAGTTGCTAGTTTAGCAGGATTTCAAATTGCCGTACAGGACGATCGCGCTGAATTTGTTACTTCGCAAAGATTTCCTCAAGCACTGCATTTGTTTCAGTCTATTAACACTGCTTTAGATACTCTTG---CCCAATCTCAGCTTTATGTTGCTTTAGTAACCCGAGGCTATCCCCAGGATCTCGAAGCGATGCAGACTCTTTTACAACGTCCTGTAGTTTACCAGTATATCGGCGCGATCGGCAGTCAAAAACGTATTCGTACCCTCTATCAAGTCTTACAGCAGCAGGGAATACCTTTAGAGAGATTACAAGATATTTATGCACCTATCGGCTTGGATATCGGTGCCCTTACACCCGAAGAAATTGCCGTAAGTATTTGCGGCGAATTAATTAAAGTGCGTCGTGGCGGTACGGGTAAATCTCTTTCCCAAAGGTTACAAAACTTATCAGCGCGATCGCGGATTCATCTGGAAGAATTAGCTTATGCGCCACTGCCCATGCCACAATCCCTTAATTTCCAAGTCAACAACAAAAACCACAAAGCGAAATGCAACCCAGGAACCAGCTTATTAAGTATGCTTCGTAATTTGGGATATGCAGGGGTACATCAGGTTTGCGAGTCGGGTGACTGCGGTAGCTGTACGGTGTGGCTGGACGATAAACCCATTCATAGCTGTATTTATCCTGCGATGAGGGCAGATAGCCATCAGATAACCACTATTGAAGGATTGGAAAATGGCAGCTTATCGCCAATGCAGCAAGCTTTTTTAGATAAGCAGGGTTTTCAGTGTGGTTACTGTACTCCTGGGATGATTATGACCGCCAGTAAGCTAGAGTGTGGTTCGGAAGCAGAATTACGAGCAGAATTAGAAGGCAACCTCTGTCGCTGCACTGGCTATCAGGCAATTATCGAGAGCGTTCTCGAATGCGGTAAAAACAGCACTGTAAAACCGATAACCGCCAAAGAAGGACAGGTAGGAAAAGACGTTCCCAAACAAGATGGACCCGATTTAGTTACGGGAAAACCAGTATACACCGCCGACTGGTCGCCCCCAGGATTATTACATCTTAAAGTAGTGCGATCGCCCCATCCCCATGCACGTATCCGCAGTATCGATACGACTAAAGCGGAGTCTATGCAGGGAGTCGCAGCAGTTTTTACTCATAAAGATGTTACTCGCAGGGCATACAGTACCGCAGGACACGGCGCACCAGTTCCCGATCCTTTCGACCATTATTTATTGGATAATAAAGTCAGGTTTATCGGCGATCGCGTGGCGGCTGTAGTTGCCGAAACTGAAGCTATAGCCGCTCTAGCTTGCGATTTAATCAAAGTCGATTATGAGATTTTGCCTTACACGATCGATCCTATTGAAGCGATGCGGGGAGATATTGTCCTTCACGACGAACCAGAATCGAGCCAGATTCACGATGCGGCACATAATATTGCTGCTGAGATAGTATTAGAAAAAGGCAATACAGAAGCAGGTTTTGCCGAAGCCGATTTAATTGTTGAAAACACCTACACCTTACCAGCCGTCCAGCACGTACATTTAGAACCCCACGTTAGTATTACCTGGTTCGACGAAGATGGAACTTTAGTAGTTCGTTCCAGTACACAAGTACCATTTCACTGTCAGAGATTATTATCGGAACTATTTGACATTCCCAAAGAAAAGCTAAGGGTTTATAAACCACAATTGGGTGGTGGCTTTGGTAACAAACAGGAAATACTAACCGAAGACTTGTGTGTTTTAGCAACTGTAAAAACGGGTAAACCAGTCCAGTGGCGATTTACCAGAGAAGAAGAATTTACCGCTACCAATAGCCGTCATGCAATGCAGATCTGTCTTAAGACTGGGGTAAAAAAAGACGGTACAATTGTCGCTCAGGAAATGAGAGCAATTTCTAATACGGGAGCTTATGGCAATCATGGCGAAACGGTAACTTTTCTGACAGGTTGTTTTCCCCTGGGCTTATATCGCTGTGCTAACCAATTTTATAAAGGAACTGTAGTTTATACCAATACCATGCCCGCAGGTGCGTTTCGCGGTTATGGTGCGACTCAAGGCACCTTTGCAATGGAGTCTCAACTTGATGAAGTTGCCAGTAAATTAAATCTCGACCCAATAAAGCTGCGCCAGAAAAATATAATTACTGCCGAAGATGAAATTTTAATTGGCAGAGAAGAACATTTTCATATTATCGGTAGTTACGCTCTCGATGAGTGTATAGCTAAAGTTACTCAGGCGTTAGACGATCGGTCAGGAAAGAAACTGGAAACAAAAAAACATCTAAAGCGCGGTGTAGGCTTTGCCGCCACTATGCAAGCCAGTGGTTTAGCTAAAATTCATTTAGCCAGCGTCAAAATTTCCCTGTTACCTAACGGAAAATACGAACTGCGAACGGGTTCTGTAGATGTAGGTACGGGTTCGGATACTACCTTGCGTCAGATAGCGGCAGAGGTTTTGGCAACTACAGTAGAAAACATAAGTTTAGTTGCTGCCGATACTCACAATACGCCATTCGATGCTGGTTCTTACGCCTCCGCTACCGCTTTTATTTCGGGACAAGCCGTAAATTTAGCCGCTCAAAAATTGCGATCGCAACTTCTTAAAACCGCTGCCAAGATTATGGAAGTCAAGCCAGATAAATTAGAGTTAGACGAAGATAAAGTATTTAATTCCTCAGCAAATATATCTCTCCAGCAATTAGCAG------------AACGAGGAGAACTAATTGCTGTAGAATTAGAACACACTAGCGATCGCGCTTCTCTAACTTTTGCCTTTATGGGTGTAGAAGTTGAAGTAGATACAGAGACGGGCAGAATCACCGTCTTGCGCTGCGCCGAGGCGATCGATATCGGTAAAGCAATTAATCCGCGTATGTGTCACGGACAGGCAACGGGGGGTATAGTTATGGGCTTGGGATATGCCCTAAATGAAGAACTGCGCTTTGACGAACGAGGCAAGATACTTAATCCCTGCCTGCGTACCTATCGCATTCCTGCGGCTACCGATGCCCCACCAATGGATGTATTCTTAATCGAAAAAGCCGATCCTTACGGTCCTTTTGGTGCTAAGGGTATTGGCGAAATTGGCACCAACTGCACTGCACCTGCGATCGCCAACGCCGTCGCTAACGCTACAGGAGTACGCCTAACTCAATTACCGATGATTCCCGAACGAGTATGGCAAGCAATAGAAAAAGTGGCAAATAGCAAGATGGATTTGTATGGCGTTGAAACCTATCTACAGCCAAAATCTTTACAAGAAGTAAAGGCTTGGCAATCTGACTGGAATTGGTTGGCTGGCGGAACCTGGATCTTTAACCAAGCTCAACCCCAGGTAAAAACCCTGGTAGATATGGAAAAGTTTGACTGGACGGAAATAGAAATTACGCCAGAAGGTTTGACTATAGGTGCAACCTGCATCCAAAACGATCTACTGGATTTTTCTTTTCCCGAATCTTGGACTGCTACAGAAGCACTTAAAGATGCAGTGAGAGAATTGGCTTCGTTTAAGCTGTCCCATGCGGCAACGGTCGGCGGAAATATTTGTTTGGCTTTAAGTGCCAGTACCTTTGCTCCCGTGATGGTGGCTTTGGATGCCAGCTATGAAATTTGGCGACCCAATGGCGAACCATACTTTGTCGATGCAGTAGATTTTCAAACCGCACCGCAGCAGACTATCTTGCAGCCAGGAGAAGTATTGCGACGCATTAAAATTCCCGCACAGAATTT---GCAATGGCAAACTAGCTTTAAACGTATGGCGGTTTGTACTGCTGGATATGCGATCGCCATTGTGGTAACAGCCTATCACACTCAAACCCAGCAGGTAAGATTTGGCATTGCAGGGAGCGTGCGATCGCCACAGTTAGTTACAGGGGAGCTTGGTAGTATATCACTACACGAACA------------AATGCCACCCAGTGTCGAATATCTAGAAGACGAACGCGGTAGTACTGCCTATCGTCGTCATGTTACGGGAGTACTAATGCAGCGCGGTATTACCGAATTAACTACGGGAATGAAAGGCGATCGTCGCTAT---------------GTGACTTCGCCACTGCATTTGGTTATCTCCGAACGACTGCGCCAGCAAATTGAGAATGGCGAGTACGTTCCTGGTGCTAAATTACCTAGTGAAAGCCAACTAATCGAAGAATTTCAAGCTAGTCGCATTACAATCAGGAGAGCGGTCGCTAACTTGGTAAAACAGGGTTTGGTAGTTACCCATCAAGGTAAAGGAGTTTTTGTTACCGAAAGGCGTAAAGTCGTCTATACCCTTTCCAATCCGTTGACATTTCTCGAAGACGATCTAAAACGCCAGCAGATCGAACTGAAGCTAAAAACCGTTGTTTTTGAACCCGTCACCGTATCCGAAGAAGTCCAAAAAATCTTGCAATTACCCAAAGACGAACCTATTGCCTATCTGCAAAAAAAAATCTTGCTTGCCGATGGAGTGCCTGGATGTGTAGACATTACCTATATTTTGCCTAACATTGGCAAGAGGCTAGCACCGCAGTTAAAACAAAACATGACCTTTCCCATACTAGAACAAAACAATATAGCAATAGAACGAGTCGAGGCAGTTATCGAATGTACCAATGCCAATCTCGAACTAAGCGAATATTTAGAGGTACCATTGGGTCATCCCCTGTTGGTTTATCGACATACTGCCTATACAGCGAACGATCGCCCAATAGTTCACGGTGAGTCAATTTCCAGGGGCGATCGCTTTTGTTATGCGATCGGTCAGCAAAGAAATAAAATC---------ATGATAAATCGAACCCGTAATCTCGGACATAGAGCAATTGTTATCGGTGGTAGTGTTGCTGGAATGCTAGCTGCTCGCATACTTATCGATTATTTTGCCGAAGTAATCATTGTCGAAAGAGATACTCTACCGACAGAACCAAAGTTACGCCAGGGAGTACCACAGTCAGCGCAGCCACATATTTTGCTTACCAAAGGCTACAGAATTTTATTAGAACTATTGGGCGAAGATTTTAATATCGAATTAATTCAAAGAGGTGCTTTAACTATTGATTGGGCGAAAGAGTTTTATAGCTACGGCGAAGCAGGATGGTTGGCAAATACTTCAAAACCTTCCGACTTAATTTCTATAACTTGCAGTCGTCCTTTATTAGAATGGGCGATCGCTCGTCAGATTAAAAAGAACAACAGAATAAAGTTTTGGGAACAACATCGCGTTACCGAACTAATTTACCATCGACAGGAACATCGAGTTCGAGGAATAACAGCTAGCTCATTAAGTAATAAAGAAGAAAAAAAACTGACTGCCGATCTGATTGTAGACTGTAGCGGACGTAACTCTAAAGCACCTCAATGGTTAAAAAACATCGGCATAACTGCACCACCAGAAACTACAGTCAATCCTCATCTTGGATATGCGACTCGCCGCTATAAAGAGCCAGAAGGCTTTCAACTTCCTTGGAAAGTTATGTTAATTAACCATGCTCCTCCAGAGCATACTAGATTGGGATATCTCGCCAGAATCGAAAGAGGTGAATGGATTGCTACGTTAGGCGGTTATGAAGCAGACTTTCCTCCGATTGACGAGCCTGGTTTTTTAGATTTCGCTCGTAGTCTGCGTCATGCCAGCATTTATGAAACAATTACTCAAGCCGAACCCATATCGCCTATTTATGCCTATAGAGCAACTACCAATAGGTTGCGTCACTATGAAAAAATCGAGCTTCCTTATGGGTTTATCGTACTTGGCGATGCCGTTTGCTCTCTTTGTCCAGTTTACGGTCAGGGAATGACGGTAAGTGCCTTAGCTGTGTTGACTTTGCAAAAATGGCTAAATAGAACGCGAAAATCTTTTTTACTTAGTAAACTATCTTCTGCTTCCTTTCAACAAGATTTAGCCAAAAGCAATTCCCCACATTGGAATTTAGCTATTGCTCAAGATTCTCGCTTTTTAAAAACTAAAGGTAGAGTCAAGCCTACCTTATTAAATAGTTTGCTTCAACCATATTTACAGAGATTACAAAAGCAAGCAACTTACGATCCCGAAGTCTATGTTTCATTTATGGAAATAGCACATTCGCTCAAATCGCCGCTATCTTTCTTTTCTCCCCAGCTTCTGTGGCGAGTATTTACTAAAATCGATTCAAAATCTAAATCTCGAAGAATTAAAAGTATGGAAAATAAAGCAAAACTGGTAATTATTGGAGCGGGAATAGTTGGCTGTAGTACGGCATATCATCTAGCAAAACTAGGCTGGCGCGATATCGTAGTTGTCGATCGCGGTCCTTTATTTGCTACTGGTGGTTCTACCTCTCACGCACCAGGTCTGGTTTTTCAAACCAACTCTTCTAAAACCATGACCAAACTGGCAAAATACACCGTAGAACTATACAGTCAGCTACACACCGATGAAGGGACAGCTTTTTATGACGTGGGTAGCATTGAGGTGGCATACACCGCAGACCGTTGGCAAGAACTAAAACGCAAACTAGGATGGGCAAAGTCCTGGGGTATTGAAGCAGCGA---TACTTACTCCCGCCCAAGCAAAAGAAAAAATCCCCCTCATCGACGAAACCAAAATTTTAGGTGCCTACTACGTTCCCAGCGATGGCATTGCTAAAGCAGTAAGAGCGGCTGAAGCTCTAGCAAACTTGGCGATCGAGGCTAATGCTGCTAAATTCTATGGCGATACGCGGGTATTAGATATAGAAGTAGAAGCAGGGCAAGTTAAAGCGGTAGTAACCGATAGAGGAAAAATTACCACCGATAGAGTCGTAGTCTGTGCGGGTATTTGGGGTCCTTTGATTGGCGAAATGGTAGGGGAAACCATTCCTTTAGTTCCCGTACAGCATCAGTATGTTAAAACCTCTCCCGTCTCAGAGTTAGCAGGGGAAACTCGCGAGGTGGTGCATCCCATCCTGCGCCATCAAGATAAGTCGATGTATTTTCGCCAGCATGGTGACTGCTACGGTATTGGTTCCTACCAACACGAACCTTTATTAGTAGATCCCAAAGATATTCTCTCTAATAAAAAAGCACCAGTGATGCCTTCGGTGAAAGAATTTACCGAAGAACATTTTCAGCAGGCATGGCGATCGACAGTGGAACTGCTGCCTAGTTTGGCTGGGACGGAGCTACCTTACAAAATCAACGGCATGATGTCTTTTACCCCTGATGGATTTCCCGTAATTGGTGAATCTGCTTTTGCTAGAGGTTTTTGGGTAGCCGAAGCAGTTTGGGTAACTCACGGGGGTGGTGTGGGTAAGATGGTTGCAGAATTATTGACTACGGGAATTCCCAGCCTCGACATCCATGAATGCGATATCAATCGCTTTACCCAAGTTGCTAAAAGTCGCGAATATATCTGGGCGAGTGCGGCACAGCAGTACCGAGAAGTTTACGATATCATTCATCCTCTGGCACAGCA---GAATCATTCTCGTCAACTGCGTTTGAGTCCTTTTCATCCTCGCTTGCAAGAGTTGGGAGCCGTGTTTTTTACTAGTGCTAACTGGGAACGCCCTCAGTGGTTTGAAGCTAATACCAACCTATTAGAAAAATACTCTATTCCCCAACGTCAAGGCTGGTCGGCTCAAAACTGGTCGCCAATACAGGGTGCAGAGCATTTAGCAACTCGCGAAGGAGTGGCACTTTACGATCTGACACCGTTTACTAAGCTGGAAGTTACGGGAGAGGGAGCTTTAGCATATCTGCAATACCTGTGTGCCAATCGTATTAGTTCTACCGCAGGTAAAGTGACTTACACTTCGATGCTCGATGCCAATGGTGGCATCATGTGCGACCTAACCATTACCTGTTTGGGTCGAGAAAGATTCTGGGTAGTAACTGGCGGTAGTGTGGGCGAACACGATCTTGCCTGGATGAAGTCTCATTTACCTAAAGATAATTCGGTGTGTATTGCTGATGTCTCTGCTAGCTATTGCTGTCTGGGACTGTGGGGACCTCTAGCACCAAAAGTATTAGGAGCAGTTACCGATGCTGCTTGTGACGATGAAAGCTTTCCTTTTTTCACAGCACAACAAATCTATATTGATGCCATTCCTGCCTTAGCAGTGCGCGTTTCCTATGTGGGCGAGCCAGGCTGGGAAATTTATGCTCCTACCGAATCTGGGTTAAAGCTATGGGACTTACTCTGGCAGGTAGGTCGACAACACGGCATCATTGCTGCTGGCGGAGGAGCATTTGAGACTTTACGCTTGGAAAAAGGCTATTTACTTTGGGGTGCGGATATTCATACCGAATACGATCCCTACGAGGCTGGCTTGGGTTTTGCCGTCAAACCTAATAAAGGAGAATTTATCGGAAGAGAAATGCTACTCCAGCGTCAACAGTATCCCAGCCGCAAACTCTGTTATTTAACCTTAAACGATCCTAAAGCGGTAGTTATGGGGAAAGAGCCGATCTTAGCTGGTGAAAAAATCTTGGGTTACGTTGCCAGCGCGGGCTATGGTTACAGTTTGGGTAGGTGCGTACTCTATGTCTATTTGCCTATCGGTTACGAACAGCCTGGTACTACTGTAGAAGTAGAATACTTTGGCGATCGCTATTCGGCAACGGTAACAGAATCGAAT---ATGGAGTTCGCTAAAAAAGTTGAAGTATCTATTGTTACCAAAACTAAATGGAGTCTAATAGTGTATTGTAAAATTATTGTCGCCTTGGATGATAGCCAACTCAGCCAAAAAGCCTTTGAACAGAGTTTATTATTGGCTCAGAAATTTGATGCCGAACTACAGTTACTCAATGTTATTTCTCCTGCCGAAGCAGAATACCGCAATACAGTTGCTTTAGCAGGTAGTGGATATTATGCTCACAGA---------GTAGATGAAACCGCGCAGCAGGAATGGCAACTCAAAGTAGAAAGTAAATTAGAATATCTACAATCTCTAGCAGAGCAAGCTATGCAGGCTGGAGTTTCGGCAGAATTCGTCCAGGAAATCGGCGAACCAGAACGTCAAATCTGCCAATCTGCCCGAGAATGGGAGGCAGACTTGATTGTAATTGGCAGTCACGGTAGAAAAGGTGTTAACGAAATGCTGAGAGGTAGTGTCAGTAACTATGTTTCACATCACGTTCCCTGTGATATTATGCTCGTCCACCAAAAAGTT---ATGATTCGGATCGCAGTCTATAATTCTAACTCCCTCGTGCTAGCTGGTTTGGTTAGCATCCTCGATCGCCAACCCAATTTACAAATAATAGGTAGTTTTGTCGATGAAGCAAGCTTATTGTCTTTGAGCGATAGGGCTTTCGATTTACTACTACTAGAGCGAATGCCCGACAAAGATTTTTGGTGGCTGGAGCGATGGATGTTAGCGGTAGATTTCGAGGTAGTAGGTATTTTATTAACCGATTCTTTGACCGTTGAAGAATTGGGCGAATATCTCGATTTGGGTTTTAAAGCTTTTTTACCTCGTCTGACCAACGCCGATGAAATTATTGCCGCGATCGCCACTGTGAGGGCTGGTTTAATCGCGATCGCTCCAGAACTGGCATCTTTTGCCGAACATAATGTAGCAATTACTCCTCTACCAGCATTAGAAACTAATTTAACTTCTAGGGAAATGGAAGTATTGCAGTTATTAGGAACTGGTTTGGATAATAGAGCGATCGCCTCTGCTCTACAAATATCCAAACATACAGTTAAGTTTCACATCAGTTCGATTCTGTCTAAGCTCTGTGTCTCTAGTCGTACTGAAGCAGTTACATTAGGATTGCGACAGGGACTAATTAGGCTTATGATTGTCAGGCAAATAGAGACTGAATTAGTAGCAATTGCTCGACAACTGAGAAGCTTAACCGTCGAGATCGCCAGTTATCGTAGCGGTGGTTCGGGAGTAATTTGGTCGAGAGAAGGTTTAATCGTAACTAATGCTCATGTGGTTTCGGGTTCAAAGATAGATATTAAATTAGAGGACGAACGAGTTATTAAAGGCTTAGTAATTGCTCTTGATAACAGGCGAGATTTAGCAGCAATTGAGATTCAAGATCGAAAACTACCTATCCCCACTATCGGCAATTCTCAACTGTTGCGATCGGGAGAAATAGTTTTGGCAATGGGTAATCCCTGGGGATTCAAAGGTGCTTTAACGGTAGGAATTATACATGCTACTAAATGGCAGAAAACTGATTCTACCCAAGTTCCTCGAAGGATGAAAACAAATTTAAATCCAAGTTATCCTACTCCTTTAATTGCTGCCGATCTTCAACTCGCTCCTGGTAATTCTGGAGGTATTTTAGCTAATGCTAAAGGCGAGATTATTGGGATTAATATGGCAGTTGCTAATGGTTTGGCATTGGCAATACCCAGCCAACAAGTTGAAGATTTTGTCAGATCGATCCCACGAATGTCATCAGCAACTAATTCAAACACTAATCCTTTAATTGCTTTTTCGCAAAATTTAGCCGAGATCGTTGAAACTGTCGGTAATTCAGTTGTGGCAATCGGGGAACAGCGTTTTCCATGTAGCGGTATCTATTGGCGCGAAGGCATAATTGTTACTTCAGAGGAAAATATTAAACGAGAGAA---AGTTAAAATTACGCTTCCTAACGGAGAAACTTCGCCCGTAACCTTATTAGGACGCGATCGCAGTACGGATGTAGCCGTATTCAAAACCGAGGCATCTTTACCCATTGCACCTATAGATAGTAACTGCGAACTCAAAGTCGGTCATCTAGCAATAGCTGTCGGTCGAGATCCCGAACGAGGTTCATTTGCCAGTCAGGGAGTAATTGCTACCGTAGGCGGTACGTGGCGCAGTAGCCTCGGTGGTAAAATCGATCGCTTTATTCGTTTAGACCTAAATTTTTACCCTGGTAGTGGCGGCAGTGCTTTGGTTAACGCCGCAGGAAAAGTTGTGGGTTTCAATACGACAGGACCGCGCCGCAGTGTGTTGACGATACCTGCCGTTACAGTAGAGCGCGTAATCGACCAGTTATTAGAGACGGGACATATTCGTCGCGGCTATTTAGGTTTAGCAATGCAGCCTGTTGGTTTACCCGACTCTCTGGTAGCCGAATTATCTTTAAATACCGATCGAGGATTGATGATTCTTAGTGTCGAATCTCTAGCCCCAGCAGAACAAGCTGGCATTTTACTGGGGGATATTTTGACCGAGATTGAAGATACTGCAATTAAAAACATAAGAGATATTCAGTCTTATTTAGAACCGCAAAATATTGGAAAAACGATAAAAATAAAGTTAATTCGTGCGGGTTCATTGCAGAATATATCTCTAACTATCGGCGATAGTGGTAAAGAAAGAATGAATTTTGCTCGTTCGATTGACTATAGCAATATTGAAAAATTCAATTCCTTTGCTGACACAAATATGCTGGTAAAAATCGAACAAATATTACTGCAATCGCAACCTTCAAATCCAGTTCTAAGCAAAGTATTCAATTTTATTGAGGAGAACTATCAAGAGCGGATCGGTCTTCGTGAAGTAGCTGAAGAAGTAAAACGTTCACCTGCATATCTAACAGATTTAGTACGAAGAAAGACTGGAAAAACTGTACTCACCTGGATTACAGAACGTCGAATGGCAGAAGCGCGTATGTTGCTACTAAAAACTAACCAGTCAATAGAACAAATTACTGAAGCAGTGGGATACTTCGATCGCCGTCATTTCAGTCGCTTATTTCTGCGGAGTCATAACTCTACTCCTCACGCTTGGCGAATGGCAAGTCAAAGTCGCAACGATATCCTCGCACAGGTAGATCGACAGAAATTCAGTAATTTCACACCAACAGAAGCACAAAAGTTAAAAAATTGCCTACGAGAAATAGCTGAAATTTTATATAACAACACTGCTAATGATGAGATATTCAACCTAGATAGTATCGAACAGGGTTTTAAGGGTTTTATTTATCAAAGTTACGATGGCTCACTACAAATATTTTTAAGTTTAAATGACAAACAAAATAAGAAGTTGGTAGCAGTCCCTTGCTTTACAAATCAGCAAAGAAAGATGAAATTTCCCAAAAGCAACAGAAAACAATCTTTTAGTCTTCTAACTCTATTGAGTTCTTGCGCTATTATCTTATCTTTAGAAGCACTTCCAATTAAGTCATCGTCTAAAAATGAGTCTTTTGAGCCTGCAATTGAGCAACACTTAGAAAATCAAAAAAGCCCAAATTCTATTGATTTTGTTGGCAAAGACAGCGATAAACTTATAGAAGAAATTGAGTTTGACAAAGAATGGAAAGATCTTTTAAATAAAGATGAAACCGAGCATGAAGTTTTAATGGCTAGAGCTATT---ATGGAACCATATTCTGAAGATCTACGACAAAAAATACTTGATATTTATTTGGAAAGAAAAACATCAATTAGACAAATAGCTCAAGACTTTAAAGTAAGTAAAAGTTTCGTACAAAAATTACTAAAACAGTACAAGAAAACTGGATCGATAACTCCTAAAACTAATCGAGGAGGACGATTGCCAAAATTAAATTCCCAACAGATAAATTTAGTTGCAGAGTTAGCAAAACTCAGTAATGATGCCACTTTACAAGAATTATGCAATATGCTGTACGAACAAACTGGAGTCAGAATTAGTCGTCCGACAATGAGCAGAATCGTACGAAAAATAAAGCCTTTAAATAAA------------------ATGCGAGAATCGGTAATTTATCAAGATATCTTAGAAGAAGGTAGACAAGAAGGCAGACAGGAGGGATCTGAAAGAGAAAAATCTCTCGTTCTCCGTCAACTTACACGACGAGTTGGAGAAATTCCTGCTGAGTTGCGCGATCGCATCTATAGTCTTTCTCTAGAAAGTTTAGAAAATCTCGGCGAAGCCTTACTAGATTTTCAAGGAATGAATGATTTACAGACTTGGTTACATCAGGAAGATACTATGAAGCATTTTAACCGAATTTTAATGGGATTTGCCGTTATGGTGCTGCTGTTAATTGCGAATCCTTCTCTCGCTAACACTCAAACAGATCCCGTTCAGTTAGCTAAGGCGGTACAGGAAATTGAAAATCTCGATGCCATGCGCTCTGGATTAGCTTCAACCTTAAAAGATTCAACCACCGAACCGACAGGAGAAACCTTTAAAGAAATCTGTAAACCAGTAGGCATGAGAGCCAAACAATTGAGTAAAGAAAATGGCTGGCAAGTCAAACAGATTGCTACCAAGTATCGTAACCCAGCCCATGCACCTGATAATTTACACGCTGTTATGGCATTAGCAAAGTTTGAAAAAGATCCTGAGTTGATGGGATTTTGGGATTCAGAAACCATTGATGATCTACAAGGTACTCGTTATTATCGTCGCATTAACGTTGAATCTAGCTGTCTTGCCTGTCATGGCGGTGAAGATGCTCGTCCACAGTTTGTTAAAGATAAATATCCTCAAGATTTGGCTTTTGATTTTAATGTCGGCGACTTGCGGGGAATGTATTCTGTATTTATTCCCTATCTGGAAGCTGAA------------------------------ATGAAATCATTTAATCCCCTAGAGCGAACCATAGCTAAGACTCTCGATCGCTTTCCCCAGATAAAACAAGTTGCTAAAAGTACCTATCAACGCTTGAACTATTGGTATTATGGCGATCGCAATTTTTCTTTAGCACTCCACCCACGAGTAAAAATCTCGACTCCCTGGCAGTGGTGTAATGTCGAGGAGACTAAAGGAGAACTATTTTTTGGCTATTATGACAAATCTCCCTGGTCGTCAGATATGTCCAAGTTTATCTGTCATCGACTGCAAAGCGATCGCCAAGTAGAAATTATTATCTACGACCGCTACAAACAAACGGTTGAAGTAGTGGCAACTTCTAAGACTTGGAGTTCGCAACAGGGAACTATGGTTCAATGGCTATCTAATTGCGACGATAAACAAATAATTTTTAACGATTTGGTAGAGGGAAAACTAGCAGCCAGAATTATTTCCTTAGCGACAAAAACTGAAGACATGATTCCTTTTCCCATTCAAACGCTGCATCCCAACGGGAAAGAAGCTCTGACTCTTAACTACAAACGCTTGGCTCGTCTGCGTCCCGAATATGGCTATGAGGTCGATGCTAGTAACTTTAGTGACGATTTGCCTTTAACAGAAGATGGAATTTGGCACGTCGATTTAGAAACTGGGAAAGGTAAATTAATTATTAGTTTGCAAGATTTAATTGCATATCAATCTCGTCCTGAAATGACTGCCGCCGAACATAAAGTAAATCACATTATGTATTCTCCTCAAGGCAGTAAATTCGTGTTTATGCACCGTTGGTTGAGCGAGCGGGGTAAATTATCGCGACTTTATGTTTCCGATAGTGACGGTAGCAATCTGCAACTCTTACTCGATGAGGGGATGATTTCTCACTACAGTTGGTATGACGAAGCATATCTACTGGCTTGGGCGAGAACCAAAGCGGCAGGCGATCGCTACTATTTAATTGATGTCACTAATGGTAAATGGCAAATAACTGGTAAAGAAGTTTTAGACATCTATGGCGACGGACACCCTTCTTTTTCTCCCAACCGACGCTGGATCGTTACCGATACCTATCCAGACCGTTCTCGTCAGCAGCATCTACTGTTATGCGATTGCCAAACCCAAAAAACTCTCGAACTAGGGCGTTTTTTTGCACCGTTAAAATACAGTGCGGGGCAACGCTGCGATCTTCATCCTCGCTGGAGTTCCGACGGAAATATAATTTCGATTGATGCGACTTATGAAGGTAAACGTTACAGTTACTTTATCGATATTGCGGCAATAGTTAATGAC------------ATGACAAC--TATATTTCAAAAGTCTAAAAGCT-TTTTAGACAAATTATTATTTGATTGGTTTAAATTTAATCTAACCAAGGTTCACGATCTTCGGAAACTGGAAAGAGGTGTTGATTATGCTGTAGATTTTTCAGAATTTTATAATTCTGCGGTATTATCAACTGCTTTAAATATTAAGGTAGGAGAACAAGTGATTTTAAGCGATCGCGAATTTACCTTAAGATATTGCGTTCGAGCAGTCGAATATTATTGGAATCACGATTGTATGCGTGAAGCTAAATTAGAACGAATACTACTCGAACAGGTGCTGTTAGCTTCCCAAGAACGAGGTGCAGTAATTTGGTATCCAGCCGAAGTAAATGTTTTTGATGAGGCTTTTGTTGATGTCGAAGCAAAGATAAATACAATTGCTGCTGATTTTAATGAGTTCGGCGCAATAAAACGCTTAGAGCAAATTGGCAAAAAAGTACAGCCTATAGCTCCCGCTATTCCCCATCATGAAATTTTTTGGCTTGCTACAATACCAGAATTTCGTGGACAAGGTATTGGAAGTGGCTTGCTTAAACTTATTCTTGATGATGCTGATGCTCAAAAAGCTGGTTGTTATCTAGTTTCATCTAATCCAAACAACATATTGTTTTATAAAGCTCGTGGCTTCCAGCAATATTCTTTAATTTCAATTAACTCTAAATTGACCTTAATCGCTATGTGGCGCGGTTCTTATCCTAGTAATTTCACTCTCATTACCAACAATATGAATACAAAAAAAGTTGCGATCGTTACCGCAGCAAGTCGGGCAATAGGTGCGGGATGTGCTAGAGAGTTGGCGGCACGAGGATATCAAGTTTCATTAATGGCGCGAAGTAAAAGTGTTTTAGATTTAGCGCAAGAGTTAGATGGTATTGCCGTACAAGGATCGATCTCGGTTTCTGAAGATTTAGAAAGATTGGTTGAGAACACACTAAGTAAATTCGGCAGGATCGATGCGGTGGTTAATAGTTTTGGCGATCCGCCTCGTCCAGACTTGCTCGATATTGATGATGAAATGTGGCTCGAAAATTTTAAAATGCTGTTTTTAAGCGTAGTTCGCATTGCCAAATTGGTAACAAAACCAATGCAAGAACGAGGAGGTGGCGCGATTGTTAATATCTCCGCTTGTGACTCTCAAGAACCAGCATTAGGAACTCCTTTTAGCGGTACACTCCGCGCTGCTATGGAAGGTTTCACTAAACTATATGCCAAACGGTATCGGGCTGACCATATTCGCATGAATTCAGTCGCGCCTTTTTTTGTAGCTGACAGCATTGAAGAACTAGAAGGATGGGACGTACCATCGGATTTGATGTGGGATCGTCCAGCTACCTATTCCGAACTAGCTAAGACTGTAGCTTTTTTACTTTCTGACGATGCCAAATTTGTTACAGGCACAACTCTCAAGATAGATGAAGCTCGTTCGGCTGCGATTATGCTGAGTGGGTTTAACCAATTCGCCGAACTAATTGCCTTTGTCAAAGCTGTAGAACTCAATAGCTTTAGTGCAGCAGCGCGATCCCTTGCGACTACTCCCTCTGCCATCAGCAAACGTGTCTCAAAATTAGAAGACCGTTTGGGAGTGCGTTTGTTACAGCGAACGACTCGCTCTCTTAGTTTGACCAATGAAGGGACAGCTTACTATGAGCGTATTTCGCGACTATTGCGAGAACTTGAGGAAGCCAACGATAATCTAATTTCAGGCGGTAAACCCCAGGGTAAACTAACCGTAAGCACTTCACTCGATTTCGGGCAATGGCTTTTAGTCCAGTCTATTCCAGAGTTTCTTCGGCAGTATCCAGATATTGAAATAGATTTACGATTGAGCGATCGCTTTGTGGATTTGGTTGTAGAAGGAATTGATGTAGCAATTCGCTTGGGAGATCTAGAAGACTCTAGCTTAATCCGCAGACATTTGGGACGGGCTAATTTTGCTCTTTGTGCTTCGCCAAATTATCTGAAAACACACGGTACGCCCAACACGCCACAAGATTTAATACATCATAACTGCCTTCGTTATCTGTTTAACGGACAGCCCGTATCTTGGGAATTTTTAATTGGCGAAACTTGGCGGACAATTGCCGTAAAAGGCAAATTTAACTCTGATAATGGTGGCGCACTTAAAAATGCTGCTCTGGCAGGTTTAGGTATTACTCGACTATTAAACTTTCAGGTTCATGAAGAAGTCGAGCAAAAACGATTGAAGTTGCTGTTTTCAGAACAATTACCACCAGGGCTAATGGTTCAGGCTTTATTTACCCATCAACGCAATTTATCTCCGCGAGTTCAAGTTTTCTTAAAGTTCCTCACAGATTATTGCGCCAAAGTTTTAATTATGGGACAAGCATCAATGTTGACTGAAGTAATACAAAAATTTGTTACCGCTACTCCTGATATCCAAGGGGCTGCATTGGTAACACCCGATGGTTTATCTCTCGCTTCTGTTTTGCCTCAAGATATGGACGAAGAAAGAACTGCTGCTATGTCGGCAGCGATGCTTTCTTTAGGTGAAAGAATAGGACGAGAACTATCGAGAGGAGTTATAGATCGCATTGTAGTTGAAGGTGAAAAAGGCTACGGCATAATGGTTTCTTGCGGCGAAGATGCGGTTTTATTAGTATTAGCTTCTAAAGAAATAAAACAAGGAATATTGTTCTTAGAAATCAAGAAAATTGTCAAAGATTTATCTCCAATGTTGGGAATGAAGAAATTTAACGTGACCCTCAAACAGATTTCGACCGAGCCTGACCCTTATCAACCCTTTCTTTTATCCCAAGGCATTCAGGTTGGAGACTTAGTGTTCATTTCAGGACAAGCTGGTTATGCTGATAACGGACAGATTGTTGCTGGTGGTTTCCGCGCTCAAGGTGAGCAGGCATTTTCAAACCTCGAGCGTGCGCTTATAGCTGGCGGCTCCAACCTCAACAACGTCGCCAAAGTGACCATCTTTCTAACGGACATGAGCAACTTTGATGAAATTGTCGAACTCCGCCGCAAGTATTTCAGCCCTCCCTATCCAGCCGATAGCATTGTCGAAGTTTCCAGCCTCTACACGCCCGAAGCAAAGATTGAAATCGAAGCAATTGCTGTAGTGAACGAGGTGCGTCGCGACGTAGGT---------------------------------------------------------------------------------------------------------------------------ATGGTCAGTGCTGGTAATTCTTTTGGCTTGATGGATGATGGAGTAGATTTAGCTATTATCCGTTATTTTGGAATAGATTTAATGGATAAAGTACAGGAATACATCATTAGAGAATTTCGTGGCGAACAACCAGTAGGTACTTCATTTATTATTGAAACAGGACATCCTCAACATCAAACGATATCGCATTATCAAACATCTTTTGGTTCAATTACGAGT---------------------------------------------------------------------------------------------------------------------------------------------------------------------------------------------------------------------------------------------------ATGAGCGAAAACTTTGACGTTATTGTCTTAGGTGCAGGAGGTATGGGAAGTGCTGCTGCTTACTATCTCTCCAAAGCCAACCAAAAAGTTCTGTTGCTAGAGCAATTTGAACTCAATCATCAGCAAGGTAGTTCTTATGGCTACTCCCGTGTTATTCGATATTCATATGACAATCCCGTATATGTCGAGCTAATGCGAGCGGCTTATCCATTATGGTTCGCTTTGCAGGAAGAGGCTAAAGAAACTCTATACGTGCGAACGGGAGGACTGGATTTTGGTCTGCCCAGTCAACCGACTTTTGCTAAATTACGCCACAGCATGGATCGAGCTAAACTCCAATACGAACATTTGACTGCTGCTGAGGCAGGCGATCGCTTTCCGCAATTTCAGTTCGAGTCTGGTATGGAGGCACTATATCAGCATGAAACTGGTTTGTTAGCAGCTTCTAAATGCGTCCTGGCGCATACTCGGTGTGCGATCGAGCGAGGAGCTATTTTCAAAGATCGTACTCCCGTAACCGAAATAAAAGTTGGCAGCGACTCGGTAGAAGTTACTACCCCTACCGAGACATACAGTGCTGGTGCGATCGTAATTACCGCAGGCAGTTGGGCAAAACAACTTCTGGAAAGACAGGGAATCGAACTACCTTTAAAAGTTATGCCCTGTCAGCTAGGCTTTTTTGAACCAGACCAGCCAGCCGAGTATGAACCAGGACGCTTTCCCGTCTTCTTTGCTCACATGAATGGAGACTATGGAGAAATGCCCTACGGTATTCCCAGTCATG---ATGGTTCTGGACTAAAAGTAACGACTTTCTACGGCTGGAACACAGTAAATTCTCCTGCTGAAGTAGACTATACTCCCGACCCCGATTGGATCGAGCGAATGCGGGGCTTTATCGCTAGATATATTCCTAAAGCAAACGGTTCTTTAGTGTCAACCCGTCGCTGTCTGTATACCATGACCCCCGATAAAGACTTTGTTATCGATCGCCATCGAGAATATCCCCACGTAGTCTTTGGAGCGGGTTTTTCGGGACACGGATTTAAGTTTACTACTCTAATCGGCAGTATTTTAGCAGACTTGGCACTTAAAGGCGAAACCGAACACGACATCAGCTTGTTTGAGCTAGAACGTTTTCAAACAGTAGCGGTAATGAACAATTCCTTAATGGTAATCTTTCCCTATAGATTGCATGACACCTGGGTTTTTGATGACTCGGCAGTAGGTTTACAGCAAGAACCCTTTGTTAACGGTATACCAGAAATTATCGATCTTTTAGTTGAAAACAAAAATATTGCCAATGCCGAACAAGGCTTTAAACTAATATTTTCTCAAACTCCCTTTCCTGGCTGCGACTTAGAATTAGATTGGCGGTCAGAAGAATACGGTGGCAACTGGTATTACTGCCAACAATACGATCGCGAAGGTTGGTTGTGTCCTGCTTTGTTTAAATACTTCGATCGCGCCCCGCAAAAAATTTACTGTCAGGCAGAAGCGGTTAAAATGGCTAGCGATCGCCAAAGAAGAATTCGAGAACATATTGCTAAAAGTTCTGACGGCTTAGATTTTCA---GCGTTCTCCTCAGAACTACGAATCACTTGA---CTCCCTCGAACAGTCGAACAATAAAAAGAGAATCGAAGAACACTTAACGCGCAGTAAAGGAAACTACGATCTTAATGGTGGTACCAAACAAGAACGTAAATCCAAAATCATGAACCATATTCGCCTGACAAAAGGGATGAAACGTTTGATAGTTTGTTGTGATGGAACTTGGCAGAGTCAAAATAACAAAGTAGCTACTAATGTACTTAAAATAGCTCAAGCAATTGAAACAAAAGG------------------------------------------------------------------------------AAAAGATAAGAAAGGAAACGAAATCTCTCAAATTCTCTATTACGACCAGGGAATTGGCGCAGTTCCGAACTATGGATCGAAAC---------------------------AATCATTTTTAAAAAATACTTCAGAACGTCTACAAAAACTAGGTGGAGGAGCTTTTGGCTGGGGAATTGATGAAAAAATTGAGGAAGCTTATATTTTTCTTTGCCTCAATTACGAGCCTAAAGACGAAATATATTTATTTGGTTTTAGTAGAGGAGCATACACAGTTCGGAGTTTGGCTGGTTTAATTAGCTATTGTGGGCTACTTCAACGTCCTGATATTAATCATACTGCTGATGCTTATAAAATTTATCGCACTAAAGATGAAACAAACCGAAAACAAAAAGCTGATAATTTTTGCAGTATACACCAAATTAAAGACATCAATATTAAATTTCTTGGATGCTGGGATACTGTAGGAGCTTTAGGAATTCCTAATATCATTCCCTGTTTTTCAATTGATAAATATCTCACAAAAAAATATAAATTTCACAATAATAAACTAAGTTCGATTATTGAAAATGCCCGTCATGCGATCGCCATTGATGAAAAGCGATCGGCTCTTGAAGTTACATTGATGAAACCAGGAGACGGTTTTGAAGAAAAAAGTTTAAAACAAGTTTGGTTTCCAGGCGATCATGGTTGCGTTGGCGGTGGCTCAGATGAAATTATTGAGTTGTCAGACGGTTGCCAGCTAAATACTTTAGATTTGTCTAAAGTAGCTTTAGAGTGGATGGCAGAAGAAGCCAAACAGTTAGATTTAGATTTAGATTTAAAACTTGTAAAAGATTGTGGTGACTTGGCGAGTAATCAGAAGTATTTAATAGGAAACAAAAATATTAGAGAATTTGTAAATAAAATTCTTAGGGCGACTTTGAAACCTATTCAAGACAAGCTAAGTAGTTTTGTTATTAAGGAACGAGATCTTAGCAAGTTTAAGGATTTAGAAAAAGACTTTGATGAAAGCGTTATAGATCTCTGGTGCGATCGCAACTACCGCCCTAATAATCTGAGTTTTATTAACAAAG---AGCTAGAGAAGCATTGTTTTTCTAAAAAAGATGTTGATATAATGCTAAATGAGTTGACTGACTTCAAAAAAATTAGAACTCGCATTTTTCTATCTAATTTATTAGCTTTTGCTATTGTTATCACTGGATTTGCAGGGGCTGTTAGATTTGTCTTCGTGCGAAACTTGAGACAACAACTAACAGAGCGACTGACTGCTTTGGGACAAGGCGCAGCAGCAGGTGCAGAACTTGAGGAGGGAGAGCTAGATTTAGAAGCAGAGTTTCAAGAACGAGAACTATTAGAACGCCGTCAAGCTTTACAGGTATTTGACCTTCGTGGTCATTTGCTCGAACAGCAAGGTGAAGATACGACAACTTTACCTTTCGACTCCGAGCTAACAGTGCAGATTCAGTCCCAAGCACCACCAGTTCAGGCGGTGACTTTACCCATTTT---TGATAGTGATAATAGACAATTGATTGGCTATCTTCGTGTCAGTCAATCTCTCAAACAGTTCGAGCGAACCATTCGTCAATTAGATTACGGCTTTGGCTTTGGTGCGCTTGTGGCACTGCTTTTAGGTTGCACTGGGTCAACTTGGCTTAACCGACAGGTAATGCAGCCAATTGAGGAAAGTATCAAGCGTTTAAAACAGTTTACTGCCGATGCCTCTCACGAACTACGAAGTCCGCTAATGGTAATTAGTACTAATACCGAAGTTGCCTTAACTTATCCCCAAGGGATGCGAACCAGCGATGAAGAAAAATTTCAGGCGATCGCTTCTGCTACTAACCAAATGTCTCAGCTAACAGAAGATTTATTGCTGCTAGCCCGAACCGATAACATTGCCGATTTTGAGCGTAAGAGGCTCGATCTCTCGGTGTTACTAGCAGATTTAGTTCACCTGTATCGAGTTCAAGCACGAGCAAAGCAAATTGAACTTAAGACCGAAATTGCAAGTAATCTAGAGCTAATTGGGGATGAAGCCAAACTAACGCGAGTTTTTACTAATTTAATTCAAAACGCGCTTCAGTATACCTTAGAAGGTGGAAACATAGAAATTTTTGC---CAATCGCCACGGTCGAGAGCTTCGAGTAACGGTGACAGATACGGGAATCGGTATCGAGCGCGAATATTTAGACAAGATTTTTGAGCGGTTGTGGCGCGGCGATCGCTCTCGTTCTTACGTTCGGGCTGGCTCTGGTTTGGGGTTAGCTATTGCCAGGGCGATCGTTCAAAATCACGGTGGCGTAATTACCGTTACCAGTCAGATTGGAGTTGGCAGTTGTTTTCAAGTTTGCCTCCCAGCTACACACACGAGCGTAAATTCTACTATGACAGTCGCCTACAGTCCAGGGTCGATTGTGGCTTGCCGCGATCGCCAATGGGTAATTTTGCCATCAGATATTGAAAATATCATACGTCTGCGTCCGCTTTCGGGTAACGAGTCGGAAATCTGCGGTATTTTTACTCCTCTTGAAAACGATCTTAAATCTGCTCAATTTCCCTTACCCGATGCCGAAGCGTTACAAGACCACATGGCAGGTCAACTGTTATTAGAAGCAGCCAGATTGAGTCTTCGCAGTGGTGCGGGTCCTTTTCGCTGTTTGGGTCGTTTATCTGTTAGTCCCCGTCCTTATCAACTAGTTCCTCTGTTGATGGCTTTACGGTTAGAAACAGTAAGAATGCTCATTGCCGACGATGTTGGTATTGGCAAAACGATAGAAGCAGGTTTAATTGCTCGTGAAATGCTCGATCGCGCTGAAGTCAAACGCTTGGCTGTACTGTGTCCGCCTCAACTATGCGACCAGTGGCAACAAGAATTAAAACAGAAATTTCATATCGATGCGGTGGTAATTCGTTCTGGTACGGTAGGCAAACTAGAACGAGAGTTACCTTCGGGAGATAGTCATGTATTTAGTTATTTTCCTCATATTATTGTCAGTCTCGACTATGCTAAAAGCGATCGCCGTAGGGCAAGTTTTTTAACTCACTGTCCTGACTTGGTAATAGTTGATGAAGCACATACTGCCAGCAATAATGACCGAGATGGGTCTAAACAACAGCGTTATCAGTTGGTCGAACAAATTGCGAATCATAGCGATCGCCATCTGCTCTTACTGACGGCTACTCCGCACAGTGGGATTTCGGCATCTTTCCTATCGCTTTTGGGATTAGTTAACCGAAAATTTGAGAAGTTCGATCTCGATAACTTAACCGAATCGCAGCGTAAAGAACTAGCTCGACATTTTGTACAGCGTCGTCGGGCAGACGTTCGTAGCTGGTTGGGTGACGAAACACCTTTTCCAGAAAGAGAATCAGAAGAAGAGGCATACAAGCTATCTACAGAATATCGTACTCTGTTCGAGCAGGTTTATAAATTAGCCAGAGGATTAGTTAAAGACCGAGATAGCAAGCTCTCTCAGGCTCAACGGCAAGGACGATATTGGTCGGCACTGGCGATTATTCGCTGTGTCATGTCTTCCCCTGCTGCGGCGATCGCTACTCTTTCGCGTCAGCTTAGTAAAGATACTAATCTTGATGCGATCGAGGAAATAGATGAAGAGTTAGCTGTCAGTCAAGTATATGATTCTACCGAAACCGAACGAGTGGTAGATGTCGCCCCTACTGCGGTAGTGGAAAACGTCAAACAAACTTATAGCGAGTCTCAACGGCAAAAATTAAGGGATTTTGTTAAAGCAGCAGAAGCATTACAGGGAGGCAAACAAGATCGCAAATTACAACAGCTTATTACTCTAGTTGAAAGTCTAATAGCAGATAAATACAACCCAATCATCTGGTGTCGCTATATTGCTACTGCTAATTATGTAGCTGATGCTCTAAAAGATAAATTTGAGAAGAAAAAAAATAGCCAGGTTTGGGCGATCGCTATAACTGGAGAACAGTCAGAAGACGAACGAGAAATTCGCCTTAATGAATTAAAAGAATATCCTCATCAGCGAATTATGGTGGCTACAGACTGTCTGAGTGAAGGGATAAATCTTCAAGAACATTTTACTGCCGTGGTTCACTACGATTTGCCTTGGAACCCCAATCGCCTAGAACAAAGAGAAGGTAGGATCGATCGCTATGGACAATCTGCTACTAAGGTTAAGTGCATTCTCCTCTACGGACAAGATAATCCTGTAGATGGTGCGGTATTGGATGTCTTAATTCGTAAAGCAGTTAAGATGCACCGCCAGTTAGGTATTACCGTTCCAGTACCTATGGATAGTAACACGGTACAAGAGGCTGTATTTAAATCTTTGTTTGAGAAAGTAG---AAGCCAAGCAGCTATCTTTATTTCCACCCGAAGTCGAACAGCTAACTCTCGATCTCGTACTTCAAGAAGCTCCAGTAGTCGAAGTTAATCTAAATTGGGATCGCGCAGTAGAAAGAGAGAAACAAAACCGCACTCGCTTTGCACAGCGAGCAATTAAACCAGAGGAAGTCAAGCAGGAATTAGAAGAAAGCGATCGCATTTTAGGCAGTCAGAAAACCGTAGAGCATTTTGTCAAAAGTGCTTGCGAACGTTTGAATACTCCTTTAGTTAAAAAGAAGAACAACTGGTACATGGGGACTATTCCCCAATGTCTGCAATCTACTTTAGGCACTAAATCTCGTTTGATTACCTTTACCTTACCCGCACCTGAAGGAGTGGAGTACATCGGGCGCAATCATCCAATTGTTGAGGGATTGGCGAGATACTTGTTGGAAGAAGCAATTGTTACAAGCGATGAACCAACGGCTGCTAGATGCGGAGTAACTGA---------------------------------------------AAGTAGTGCAGTTAGCAAACCTACTGCCATTCTTTTATTGCGCTTGAGACACTTATTAGCAAGCCCGAAGTATTCAGATTTATTAGTTGAAGAGTGTTTGGTAACTGGTTTTACTGGTGCGCCTAGCAATCCTCAATGGTTGTCTCAAGATGAAACTTTAGAACTTTTAGAACGAGTCGAACCGACCAGTAGCAAACTAAATTACGAAAACAAGAAGTTGCGAGTTAAACGTCTACTCGATCGATTGTCGGATTTAGAAACGAATTTAAACCAATTGGCTGAAGAAAGAGCCGAAGCTCTTAAAGTTTCTCATCGCAGAGTTAGAACCATTACTAAAGAAGGACAGGTAAAGGTCAAACCGCAGCTACCAATGGATATTTTAGGGGTTTATTATTTGCTCCCCGAAATGTATATATCCAGCACCAAAACATGGAATAGAGAGAAATTCTGGGGACTGAGTTACGATTTAGACCCGCAGTGGGTTTTAACGCCAGCACAACAAAAATTACAGGCGGAGTTAATCGATCTCTGCGCCACTACTTTGCGTCCCAACGCTATTGAATCGGATGTAGATTTAATTTATCCCCGCGAGAATTTTGAAGCTCTAGCTAGTTTGGGTTTGCTCGGATTAATAGTTCCCAAAAAATGGGGCGGTTTGGCAGAGAACCATACCTGTGCCGCGATGGTAGTCGAAACGATCGCCCGTTATGGTTGTCCGAGTACGGCAATGTGTTACACGATGCACATAGCAGCAGTAGCGACAGCATTATTTCGTGCCGAGGAAAATTTGGAACTGCAAAAAGTTCTCCAGCGTTTGGACTCGGATGTGTTTATTGGAACGCTTTCTTTTTCCGATCCACAGACGGGTTCGCACTTCTGGTATCCTTTTTCTTCTAAGGCAGAAAAAGTAACTGAAGGATGGGAAGTATTAAAAAAAGCTTCCTGGACTACTTCTGCTGGTTTTGCGGACTGGTATGTAGTTCAAACTACCAGTCCCAATTTCGACGGAGATTACTCCGACTTGTCTTGTTTTTTAGTTTACGAAGACGAAGTACAAGCCGAACCCAAAAAATGGGATGCTTTGGGTTTGCGGGGCAATCAGTCGGGAACTTTACTGGTAGATAATGTCACTATTCCTCCAGAAAGAATGATAGGCGATGCAGGAGAAGGCGCGATCGCCAACGATGAAATCGTCGATCCTTTTTTCCTCCTTTGTTCTTCAGCCTGTTGGAACGGCATTTCTTTGGGGGCGATGGATCTTGCCAAACGTCACACGACGAAGAAGAAGCACGTAGACGTAGGAATGCGGGTGGCTGACTATCCTACGATTCAAGACTACTTTGGCGAAGCAGTTATGGATACTAATGCGTCTCGCAGTTTTGTCTTTTCAATGGCAAAGCTCATGGATGACTTAACCAATAATTGCGATTGGACTCTCCATAATGATGCTACTATCAACCCTCGTTCTGCATATTTACATTGGTATTGGCAAATTAAATTTACGGCGGCAAAGAATGTGGCGCGAGTTACGGATAAAATGCTTCATGCCTGTGGCGGAACTGGCTATAAAAAAGAATTGGGAATCGAACGATATTTGCGAGATGGAAAAGCTGGCTGGGTCATGGGTCCTACCAACGAAGTTTTACGCCAATTTGTCGGTAAGTTTGCTTTATTCGACGGTTATGAAGCTCTCGACTATTGGAATCAGTCAGTAAACGAGCGAGTTTTGCACAACGAAATCAAAAAAATGGATGCCACAGCCAAAAAACAGTTAGCCGAAGAATTATTAGCCGACATAGCTAAACAAGAATCAGATCGCCAAACTTTAGTAACCTCAAGTAAAAGTGTGCTACAACAAATTACTGAAGAATTGGCAATTGGCAATGCTGCCGAAGTAGAAAAACTAGAAAAAATAGCGCAGCAAGGATATCGCACATTTATCGATTTATGTCCCGCCCAGGAAGGCGATCGACTCAATGCGAGTTTAGTAGAAGCTCATGGTTTAGAATATTGTAGCGTTCCTGTATATCGTAACGATATCGATCGAAAGTCCCTGGAAACGTTTATGCAGACTATAGAGTCAGTACCGAAGCCAATTTATACTAGATGCGCTTCAGGTACTCGTGCTAGCTTGATGACTTTACTCTCACTAGCAACTAAAGAAAAATGGACGGAGTCACAATTTTTTGAACGACTAGCATCAATTGGATTTGCCTATCCTCCTAATTCTCCTCACGAGCGCTTTGCTCGTGGTTATTTACATGCCCTCAGACAAACAGTAGCAGAGATGAAAACTTCAATTTTTATTAGTCTATCGGCTTTAACTCTTTTTTTGGTGGCTACTCCTACATCAGCCAATGAGATTTCAGCTATTAATCAAACTTCGACTGATAGTATCGTTAAAATTACGCCTTTCGATTTAGTTTATGGAGCTTATCGAGGTTATTTTACCGACTCAGGAATTCCAGGTTATGCTAACCTCATCGCAGCAGTCAATGCGGGTAGGGTTAACGCTGAGGATTTAGTAGAAGAAGCGATCGCTCTTGGAAGATTAGCACCAGAAACTATTAACAATCGAGCATATCTTAATAGTGTAGCTGGGCTACTTGATAGTTTAGATACAAACATGGTTTGGTTAGTGGCGATCGCAGCAGTTATTGGAGCTATAGTATTACTTGTACTGCAACAAAAGGGTGTTCTTCCCCAAGGTAAAACTAGCCCGCAGCTACCAGCTTTAGAACGCAATATTTTTAACTTAGAAATTGGCGATATCGTTCAGTATTTAGACACAGATTGGGTGGTAGAGGGTAAGCTGACTTATGATGACAATGGCTATATCTGGCTGGAATATTTACTCCAAACAGACGATCGGCTTGCATGGCTGTCGGTAGATGAAGACGATCGCGTAGAGGTAGCATTGCTCGAACCCAATAACCAAATTGACATTAGCGGTACACCTCCCAAACAGTTGACTTATGCCGATGAAATCTATAGTTTAGTTGGCTCTGGTAAAGCTACTATGACTCGTACGGGTACGACTTTAAACCGCACCGCTAGCAAATGTACTTACTACGATTACCGCGCTAAT---AACAAAGTTCTATCGATTGAAGTCTGGGACGAAGATGTGGAAGTAACTACGGGAGAAAAAATTAATCCCAGAATGCTAACTTTATTACCAGGAGATGGACAGAGAGTTTATGGCAGTATGAGTAAATATGCTCAAGAGCTAAGAAACACTGCCAAAGCAATGATGGCTGAAGGTAAAGGTATTTTAGCTATGGATGAGAGTAATGGAACCTGTAACAAGCGATTTAAAAATTTAGATATCGAACCCGTAGAAGAAAATCGTCGCGCTTACAGAGAGTTATTGATTACCGCTCCAGATTTAGGTAACTATATTAGTGGCGCGATTTTATATGATGAAACAATTCGTCAATCGACCAAAGACGGCGTATCCTTTGTTAAAGCCATGCAGGATGCGGGAATAATTCCTGGGATTAAAGTCGATACTGGAGCCAAAGATTTAGCCGCACGACCCAACGAAAAAGTAACTGAAGGTTTAGACGGACTGCGCGATCGCATTGCTGAATATTATGAAATGGGTGCGCGTTTTGCCAAATGGAGATCTGTAATTACTATTGGTGACGGTATTCCCAGTGATGGTTGCATTGAAGCTAATGCTCATGGTTTGGCTCGTTATGCCGTTCTCTGTCAAGAAGGCGGTTTAGTACCTATCGTCGAACCAGAAGTATTGATTAATGGCGACCATACTATTGAAACGTGCTACGAAGTAACCGAAAAAACTCTACATGAGGTATTTCGCCAGCTATACGTGCAGAATGCAGCTTACGACCAGATGATTTTAAAACCTAGTATGGTTATTTCTGGTGCAGACTGTTCCCAACAGGCTAGCGTAGAAGAAGTAGCATCAGAAACAGTTCGCTGCTTAATGAACTGCGTACCTGCCTCCGTACCTGGTATTGCTTTCCTATCTGGCGGACAAAGCGAACAGAGAGCTTCGGCACACCTCAATGAAATGAACGCCAAATATAGATCTCAGTTCCCCTGGCGCGTTACGTTCTCTTATGCACGCGCAATTCAGCAACCTGCATTAAATTACTGGAAAGGCGAGCAATCTAACGTAGAAGAAGCACAAAAACGCTTGGTTGAGAGAGCCAAACTAAACAGCGAAGCTAGCAAAGGTAACTACTCTCAAAGCATGGAAAAAGAGCCAGCATTGGTCATGAATGACGCTAATTTTTGGCAACTTTATAGCGAAGCCGTTCTTACTACCCTAAGCTTTTTCTGGAAAGCATTGTGGGCATTTATAATTGGCTATATTATCAGCAGTGCGATTCAAGTATTCGTTACTCGCGAACGAATGCAGCAAACGATGGGTGAAGCAGGAAAGAAAAGCATTGCCCTCGGTACTTTCTTTGGCTTTATTTCTAGTTCCTGTAGCTTTGCAGCTCTATCTACTACCAAGTCTTTGTATAAAAAAGGTGCGGGATTCGTTCCTTCTCTAGCTTTTTTGCTCGCTTCAACTAATTTGGTCATCGAATTGGGATTTATTATCGCCATCTTTTTAGGCTGGCAATTTGTTGTCGGTGAATATCTCGGTGGAATTTTATTGATTCTGTTTACCTGGTTATTTGTCAGCTACACACGTCCTAAAGAATTAATCAGAAAAGCCAGAAGACGCTTAAACGATCGCGAAGGGGAAGATAAACAAGATGGAGATGCTCCCGACTGGAAAGATAAAATCACTAGTAAAAAAGGATGGCAACAGGTAGCCAAAAAATACTTTATGGAATGGGGTATGGTCTGGAAAGACGTGACCTTTGGTTTTACAGTCGCAGGAGTTATTGCCGCCTTCGTACCCCGTTCTTTTTTTCAGGCTCTATTTCTAGGTGCTGGTTCGCAAAATCCAGGCTTTTTCGCCGTTTTAGAAAACACTATTATCGGTCCAATAGCAGCCTTTTTTACCTTTATTGGTTCGATGGGTAATATTCCTTTAGCGGCCATTCTCTTTAACAACGGGGTTAGCTTTGCAGGAGTAATAGCATTTATCTTTAGCGACTTAGTCGTTTTCCCAGTGATTCGCGTTAACGCCAAATATTATGGCTGGAAAGTTGCCTTATATATTGTGGGAATCTTTTTTGCGGCGTTAGTAGCAACCGCTATAGTCATGCACTATGGTTTTTCCTTGTTTGGATTGCTACCAGAAAATGCTGGAGCTACTAGCCCTCAGTCAACAGAACGTTTCGCCATTGACTATACTTTTTGGCTCAATATGGCGTTTTTAATCGCTACAGGAGTTTTAGCCTGGTTGCGTTTTGGTAGTGGTAAAAAACAAAAAAGTCAAAGTCAGCATCAACATCACCAACATCAAGGTAATAATGACGGAGACAAAGGAAAACACAAACATCATGGCGGACATAACCACGGTGGCGGCAAGCAAGGATTTACGGAAAAACTACTGTTTTGGCTGGCTATCTTGTCCTATATTTGGCTAGCTGGCGGTATTATTGTCACCTTGTTTGTCAGCAGTAGCGGTATGACGAACACCCAGCATCTCAAGACAGACGTTCTGATAATCGGCGGAGGTACGGCAGGGACAATGGCAGCGATTAAAGCCAAACAAGCCAACCCCGAAGCCGAAGTACTAATTTTAGAAAAAGCCAATATTCGACGTAGTGGTGCGATCGCCATGGGCATGGACGGAGTTAATACTGCCGTGATTCCAGGTAATTCTACTGCCGAACAATACGTCCGCGAAATTACCATTGCCAACGATGGCATCCTCAATCAAAAAGCCGTCTATCAAACGGGAAACTTAGGCTACGAAGTCATTAAGGAATTAGATAGTTGGGGTGTTAAATTTCAAAAAGACACCTATGGTAACTACGATCTCAAACAGGTTCATCGAGTTGGTAAATACGTGTTGCCGATGCCAGAAGGCAAAGACCTCAAAAAGATTCTCACCCGTCAGGTCAAACGGCACAAAGCCAAAGTGACCAATCGAGTAATGGCAACTCGCGTTATGGTCAAAGAAGGCAGAGCCATTGGCGCAGTGGGTTTTGATGTTCGCAATGGCGATTTTGTAGTTATTCAAGCAAAAGCAGTGGTTCTCAGTACGGGAGCTTGCGGCAGATTGGGACTACCAGAATCGGGCTATCTGTACGGCACTTATGAAAACCCCACTAATGCAGGCGACGGCTATTCAATGGCGTATCATGCAGGCGCAGAATTAACCAACATTGAATGCTTTCAAATCAATCCCTTGATCAAAGATTACAATGGTCCTGCTTGTGCCTACGTTGCCAGTCCTTTTGGAGCATACACGGCTAATGCCGAAGGGCACCGCTTCGTCAATTGCGACTATTGGAGCGGTCAAATGATGCTGGAAGTTTGGAAAGAGTTACACTCTGGTAAAGGTCCAATCCAACTGAAAATGACCCATCTAGATGAAGATACTATCTCCGAAATTGAAACAATCTTGTGGGCAAATGAGCGTCCTAGTCGAGAAAGATTTCATCAAAACCGAGGGGAAAACTACCGCACTCACGGGGTAGAAATGCACATTTCTGAAATCGGCTTGTGTAGCGGACATAGTGCTTCGGGAGTCTGGGTCAATGAAAAAGCCGAAACTACAGTAACAGGATTGTATGCTGCGGGAGATATGGCTTCCGTTCCTCATAACTACATGATTGGAGCTTTTGTTTTCGGTCGTCTTGCTGGCACTAATGCAATGGAATATGCGGCAGATGTAGAACATTTAGAACCCAATGCCGATTGGTTGGCAGCAGAAAAAGAGCGCATTTATAAACCCCTGCAAAATCCCGATGGTGTTCCCCACACCCAGGTTGAATACAAACTCCGCCGCATCGTTAATGACTATTTACAACCACCAAAAAATCCCCACAAAATGGAGATTGGCTTAAATAAATTTGTCAACTACTACGACAGTTTAGACATCATGGGAGCTAGAGATCCCCACGAACTCATGCGCTGTATGGAAGTTCACTTTATTCGCGACTGTGCGGAAATGGCAGCTAGAGCTTCTTTGTATCGTAGAGAAAGCCGTTGGGGACTCTATCATTACCGCATCGATTATCCAGAGAAAAATAATGATGAGTGGTTTTGTCACGTCAATCTCAAAAAAGAAGCTGACAGCATGACTCTCTTTAAGCGTCCCGTCGAACCATATATTGTCGATGTCAATTTAGAGAAAGAAGTCTACGACGTAAAGGTAACTACAGCTATGGCTTTAACTACTCAGCGCGCTGATGTTCCCGTAATCGTAGATGAATCTAAATGTTTGGAAAAATGCCGTGCCTGTATTGAGGTTTGTCCTTTAGATGTTTTGGCAAAAAATCCAGAAACGGGCAAAGCTTATATGAAATATGACGAGTGCTGGTTTTGTTTGCCTTGTGAAAAAGAATGTCCGACCAATGCAATTACGGTACAAATTCCTTTTTTATTAAGGATGACTAACAACCACGAACAACAAACCATTCAACTACTCAAGCAAATTATCGAACCCAATCTCAATAACGATCTGGTGAGTTTGGGCATGGTACGCAATCTAAAAGTGGTAGAAGATTATATTTACCTCAAACTATATGTAGGTTCTCATCAATTCGATCTCAAAGATAAAGTACAGGCTGCCTTATCTCCGCTAGATTGGTGTAAAAAAGCCTATATCGAGGTTTGTTCTATTCCTGGGGTGAGAATTACCCTAGCAATTTCTAGTGGCAAAGGAGGGGTAGGCAAATCTACCACCTCAGTTAATTTAGCAATGGCACTAAGCCAGTCTGGGGCTAAAGTTGGCTTACTCGATGCCGATGTCTACGGTCCCAATATCCCGCAAATGCTGGGTTTAAAACACTCAGGGGTTCGGGCGATTGATACTCCACACGGACAAAAATTTATTCCCTTAGAAGCTCATGGAATTAAAGTAATTTCTGTAGGCTCGCTCGTCGAACCAGAACGCCCTTTAGCTTGGCGAGGTCCCGTACTGCACAAACTTATTACTCAGTTTCTTAACGATGTCGAATGGGGCGAATTAGACTATCTGCTTATCGATCTACCTCCAGGTACGGGAGATGCTCAAATTACCATCGTGCAAGAAAGTCCCATCTGCGGTGTAGTGATGGTAACGACTCCCCAAAAAGTAGCTCTATCTGACGTGCGTAGGGGAGTTTATATGTTTCGTCAGGTAGGCGTTCCCGTGTTGGGTATCGTTGAGAATATGAGTTATCTAGAAGATGCGACGGGGAAACGCACGCCGATTTTTGGTAGCGGTGGCGGCGAACAAATTGCTGAGGAATTATCAGCACCATTACTCGGACAAATTCCTCTCGATCCTTGTATCTGTAGTGGTGGAGATGCAGGAAAACCAATTGCACTAAGTCAGCCAGATTCTATTGCTGCTAGAACTTTCAGTCATATTGCCGTTGCTTTGAGTCAAACTTTTAAAATAGCTGTTGAAGCTATGGTTCTGCATCCGCATGGCATCAAATCTATCCCATCTCTCACCAAAGAAATAGCCCGAAAAGCTTTTCCTAAAGGAAATATATACATGACCCTGAGAGATAAATTAGGGACATTTTATGACGATGAGGACTTTGCTGAACGCAGCGCGTACGCGCAGATCGTCGTC---------------------------------------ATGAGATCTCAACCAACACAAATTACTGTATCAACATGGCAACTGCCAAAAATCCTAATTGAAAAATACACCTACAGTGCAGGTACAGTAGAACCGTTACCCAAGCATTTCCATCATGAATATCAGTTGGGAATGAGTTTTAATTGTCAGGGAGAATATTTTTATCGCGGTGCTTATTATCCCGTTCCTATTGGTAGTTTGAGTATTATTCATTCGGGAGAAGTTCATGCTCCTAGCGAACGGACTTATTTACCCAAACCTGCTAGTTTCTTGATGATGCACGTCAACCCAAGTTTATTAACAGAAATTGCTTTAGAAATTGCCGACAATGGT---AGAGTTCCTTTTTTTACCCAACCAATTTTGTCCGATCGCTCTCTAGCGAAATTGTTTCATCAACTTTGTATTGCTACTGCAACCCAGACAACTAAATTAACTAAAGAATCTTTACTGGTGGATTTTTTTTCTAATTTGATTAGTTGCGATCGCGAGTTTACACCAAAATCTTATTCTCAAG---------------------------TCAGACCTGCAATCGCGCTAGTTTGCGATTATCTCCAGGCTAACTACGAAGATAACGTATCTTTAGCAGAATTAGCAGACATAGCAGGAATGAGCCGTTTTTATCTCAGTCGTCTGTTTAAGCGAGAAAAGGGTTTATCTTTGAGTGCTTATCAAATACAGATAAAAATCGATCGCGCCAAAAAACTTTTAGCCAAAAGAATGCCAATTTCTAGTGTAGCTACCGCAGTAGGTTTCTACGACCAAAGCCAACACCGCGATTGGATATGCTTTCTAGCCGAAAGCATCCCTCGCGGTCATTTTGGATCGCATTTCAAGCGTCTGGTTGGGACTACACCAGGAAATTATCGCGCTGGACAAATGAGTAAGTTAGCAGAACCAATTATCAAAGAGCGATCGCCACAAAAAGAGGAAGATTTTCCTTTAACTTCTGTACCGCTTAGTGCGAGAAAATCTATCTGGTCTTTAGGACCGCTATTAATCGGTTTTACCCTCTATTCGGGAACTCTGTTCGGTGGCGGTTTAGTAGGTCCCAATTTCCGCTTTTTCCCCGATTTATTCGGTCTGATTGTGTTGGGGAGTCTAATTCTTGGTTTGTATGCATCAGGCTTGGGTTATATTTCAGCTAAGACGGGTTTGAGTACCGTACTGATGGCGCGCTATAGCTTTGGCGAATTTGGTTCGCGTTGGGTGGATTTTATTCTCGGTTTTACTCAAATTGGTTGGTATGCTTGGGGTTCGGCTTTAATTGCCGATCTATTAATCAAGCTCGCTGGTGTACCTCAATCTCTCAACTGGCTGTTGATTGTCATTGCTACCTATCTTTTTTGCGTCACGGCATATATAGGCTATAAAGCGATGGACTGGTTGAGTCGCCTCGCAGTTCCTGCCATGATTATTTTGATGCTTTGGAGTCTGTCTATCGCATGGGGAGATATTGGCGGTTATAGCCAACTGCAAGCTCTTCAGCCAGCAGGAGAAATGGGAGTTGGTGAAGCTTTAACCGTCATTGTCGGTACTTTTATCTCAGGTGGGACACAAGTAACTAACTGGACTCGTTTTGCCAGTTCGCCAAATACGGGGTTCTGGGCGACTTTTAGTGCTTTTTTCCTGGCAAATGGTTTTTTGGTTTTTAGCGGTGCTTTTTGTGCTTTGGTCTATGGTAACGAAGATATCGTCCAGGTCATGGCGCAACAAGGTTTGTTGTTTTGGGGGTTGGGGCTATTTCTGCTAAATATGTGGACGACTCAAGATAATACGATCTATGCTTTTTCTGTGGCAGGAGCGCATATGTTTCGTACTTCTAAAAGGACTTTATTTGTTCTCGGCGGTGCTACCTTTGCTTTAGCTTTATCTCTAGGCGGTATTTATGAAGCGTTAGTTCCCTATCTAGTTTCATTAGGAGCTTTTATTCCCCCTATTGGTGGGATCTTGATGGCAGATTTTTGGCTGTATCGTCAAGATGGGTTCGATT---TGGAACGAAAACAACCAAACTTCAACTGGGCTGGGATAATTGCCTATATTGTAGCTAGTGCGATCGCCTATTTTACTCCTGGAATTAAACCAATTAACGGCATCATTGCTGCGGCTTTGATTTATTGGCTTTTAAGTTCTTTGCTCAATAAGAAGCAAACACAACCAGCTAATCGAATAGTGAATATCAAAAAACATCAACATAGCAAACAAGAAATAATCGAAAACTATCGTCAGAGTTGGTGGCGTAAGTTACCAGCAGCGATCGCATTACTAAATCTAATATTAGTATTATTCAATCTCAGCTACTTACCTCTAAGAGATACTTATTTGCAATATACTCCCACTTTAGTAAAGCTATACGATCCAGTAAAGGCGATCGAGCCTCATCCCGATACCGAAACTTATCTAGCTACAGTAGAACAGCTAAAAACAGCATTACCGCAAGCTGGCTTAAAGTCAGATTCTACCGCCAAACTGTTAAATTCCTTACAAGAACAAAGCCTGACTCTCATTGCCGAAAATCCCTTTTTAGATGCAGACAAACCCGCTACTTTTGCCAAACTGAAGCGACGTATGGAATATCAGATGAATACTCGTTCGTCTATAGATGCTTTTACGGAGTTTTGGAGCAAAGAATATTTAGCTGACTTTGGTTTTGAACCTGCTATAAGCTTCTGGGAACATAAGATCGAACCTTTACTAAAAAGCAATTTCTATCGTCATATCGACGCAAACGGGACTTATATAGATAATTTCTGGCACATCGATCTATTTTTCGTAATTTGTCTGGCGATCGATTATCTCAGTGGAACTTGGTGGCTAGCGCGGCAGCGCGAAAATATTGGTTGGGGCAATATGTTACTACGTCACTGGTATGATGCGATTTTTTTACTTCCTTTCTGGCGTTGGCTGCGAGTAATTCCTGTAGGAATACGCTTACACAAATCTAAATTAATAAATTTGGGCGGTATTTTAGCTCAGATTACTCACGAACCCGTAGCTTATCTATCTAATAAAGCTTCGATGTTTGCCGTAGTACAGTTACTCAATCAAAGTCAGGAGGCTATAACTGGCGGTGAACTAGTGGCAGAATTATTAGAAT------CAAAGCCCAATACTAAAGACGATAGTGAAATAGATCGGATCTTGGATCGGCTTATTGGTTTGACAATCTACAAGGTTTTACCTCAAGTACAGCCAGATGTCGAAGCTTTACTGCAACATAGCCTGAGAGAAGCCATACAAGAATCAGATTTTTATCGGACATTACAGCAAGTTCCAGGTATTGCCAATCTTCCCGATGAAATGACTCAAAATTTAGGAGACTATTTAGCAAAAGCTACTTATGATGTTTTGGCAAATTCTTACGGAGATGCCCAAGGTAGAGCTTTGTTTGATAGTCTCAGTCAGAATTTTACCCAAACTTTACGTCAAGAATTGCGCGATCGCGCCACTCAAAGCGAAATGCAGTTATTATTATCACAACTACTAGAAAAGCTCAAATCTAGATACGTTCGCGGTACGAGTAATAGTAATGCCGAAGCTACTCTAGCCGAAGCCGAGGAGTTGGAAAGCAGCGATGTTACTATGTTGAAGTTCAAATCAAACATAGCCTTGCCACCGCCTACTGCTTTGGTGTTAATATCGATTGCCTCAACTCAACTTGGTTCGGCAATTGCCAAACCTATAATTCAAGAATTGGGCGCGACTACTACCGTACTGTTGCGGGTTGGCTTAGGTGCGATCGCATTATTACTGCTACAAAGACCGCAATTAAAAGGCTATACCCGTAAAGACTATTTACTTTTAGTTATGTTTGGTTTGGGCATGGCGGCAATGAATCTGAGCTTTTATGCGGCGATCGCTAGGATTCCCATAGGAATTGCCGTTACTCTAGAGTTTGTCGGACCTTTAGCTGTAGCTTGTGCTAATTCCCGTCAGCTTTTAGACTTGCTGTGGATCTTTTTAGCTGGTGTGGGAATTTTTTTATTAGCTCCCATACAGGGATCTAGGCTCGATCCTCTAGGTGTAGCCTACGCTTTATTAGCAGCTTTTTTCTGGGGTAGCTATATTTTGCTTTCTGCTAGAGTTGGTAAGGTTTTTGCCGAAATTAGTGGCGTGGCGCTGATGAGCGCAGCACTAACGGCAGGAACGTTGGGACTTTTACCTATAAGTATTTTATCTGGAGGTTTAACCAGACTCGAACCCCGATTTCTAGCAATAGGGTTAGCAGTAGCAATTCTCTCTTCGGTAATTCCCTATACTTTTGAACTAGAAGCACTTAAAAAACTTCCTGTTCGCATCTTTGGCGTGTTGATGAGTTTAGAACCCGCGATCGCCGCACTTCTAGGATTTATTATTTTGCAAGAACAATTAGAATTGCAATCGATTATTGCGATCGCTTTGGTAACATTAGCTTCAGTAGGTGCTTCCGCTTTTGAAAAGCGACGACTTAAA---ATGGTCGGTACAGTCAGCAAGCAGACAAAAATTGTTCGTGGAGCTTGTCCTCACGATTGTCCCGATACTTGTTCGATGCTAGTAACAGTTAAAGACGATCGAGCCATTAGGGTAGAAGGCAACCCAGACCATCCATTTACACGGGGAACATTGTGCGGCAAAGTAAGTGACTATCTCGACCGCGTTTATAGCGAAAAGCGAGTGCTGTATCCCATGCGACGAGTAGGGGCAAAGGGAAGTGGTGAGTTTGAACGGATCGGTTGGGATGAAGCTTTAGATGAAATAACCAGTCGTTTCCAACAAATAATTACTGAATATGGGACAGAAGCAATTATGCCCTGTAGTTACTTAGGTCATGAAGGTTTACTCAATGGGTTGACCGTTGGGGATGCCTTTTTCAACCGTTTGGGAGCAACCGTCACCGAGCGTACTATGTGCATTTCCTGTACCAGCACTGCATACCTAATGACCTATGGTCCCACTCACGGAACCGATCCAGATACCTTCCGTCACTCCAAATATATCGTTCTTTGGGGCTGTAATGCTCTTAGCACCAACGTTCACCTCTGGCCCTTTATCCAAGAGGCGCGTAAGAATGGAGCCAAGTTAGTCTCAATCGATCCAGTAAGAACTCGAACAGCCAAGCAATCGGATTTGCATCTTCCTATACGACCTGGTACAGATGGAGCTTTGGCACTGGGAATGATACACGTTATTATTAACGAAAATTTGACCGATGACGATTACATCGAACAGTATACTGTTGGTTTTGCCGAACTCAAGCAGCGCGTCCAAGACTATCCTCCAGAAAAGGTTGCTAGTATTACAGGGCTTGCCGTTAGCGATCTTGTTACGCTTGCTAGAGAATTTGCTACAACACAACCATCTGTAGTAAGGATTGGTGTTGCTCTAGAGAAACAGGCTGGAGGAGGGCAAGGAATTCGCGCTATTAGTTGTCTGCCAGCCTTAGTTGGTTCCTGGCGACATTTAGGAGGTGGAATGTTGCAAGCACCTATGTGGCCCTTTCCCATACGCTGGGATGTGGTTCATCGCCCTCATTTTATTAAACCTGGAACGCGAGTACTCAATCAGTGGCAATTGGGTCGTATTTTGAACGCAGAAATTCCTCTCGATCCACCAGTCAAAGCATTGTTCGTTTACAACTGTAATCCCGTAACTCAAGCCGCAGAACAAAATAAAATTGTTGCAGGTCTTGCCCGCGACGATTTGTTTACCGTAGTCAGCGAGCAGTTCTTTACGGATACAGCAGATTATGCCGATATAGTCTTACCAGCTACCACTCAAGTAGAAAATTTGGATTTAATGTTTTCTTGGGGTCATACTTATGTGACTTTAAATGATGCCGCTATTCAACCATTGGGAGAAGCCATACCCAACACAGAGCTATTTCGACGTTTGGCAGAACACATGGGTTTTGAAGAAGAATGTTTCAAACTTAGTGACGAACAGCTAGTGATGGAAGTACTGGACTGGTCATCTCCCGTTATGGAAGGCATCGATTTAGAGTTGTTAAAATCCCAAGGCTTTGCCAAATTAAAAATCGAGCCAGTTCCTCATGCTGAAGGGAATTTTCCCACTCCTTCGGGTAAATGCGAATTCTTATCTAGCATGGAAGTAGATAGCAACTTTGTTCTGCCTGCTTTTCGCCAGGGGTTTGAAGAATACCAACCAGGCGAACCTGTCGATCCTCTGCCAACTTACACGCCGCAGCGAGAATCTTCACAAAGCAATCCCGATTTAGCTAGTCGCTATCCCCTTAGCTTGATGTCTGCCAAACCCCATCAGTTTATAAATTCTTGCTTTGCTAACCTGCCCAAACACGCTAAGCTTCAGGGCGAACCACAAGTAATAATTCATCCCAACGATGCTGGCAAACGCAATATTGCTGAAGGACAAATGGTCAAAGTTTACAATGACAGAGGAGCTTTTCAAGTACCTGCAACCCTTAATGATATGACACGGGAAGGAGTAGTAGTGGCACCACTAGGATACTGGCGCAAGATTAGCCATGCAAACAATACGGTCAATGCAGCAACTTCTGCAATGTTTACGGACATGGGGCATACCGCAGCAGTTGGTGATTCTCTAGTGGAAGTAGAAGCTGTAGAT---------------------------------------------------------------------------------------------------------------------------------------------------------------------------------------------------------------------------------------------------------------------------------------------------------------------------------------------------------------------------------------------------------------------------------------------------------GTGTCTCATGTAAATATTTGGCATGGTGGAAATAGTCAAGCGACACGAGAAACTTGCCTGAATCTAATTAATTCGGGTTCGGTAGGAGCAATACATTTGAGTCACAACAAAGGTAAAGCAGACACGCACGATCTCATCCCTGAAGAAATTTGGTTTAATGAATATCTCGCAGAATGGAATCAGAATTATTATCTTACCTATGAAAGTTTGCCTATCGAATATAGAGTTTATGAAAGGTTAGATAAATATCGCGGGCAACTAAAA---ATGCATGATATCGCAGTACAAACGCCAACCACGGCACAATTGACCAAAGGATTTGTCGAAGTAGAAGGCTTATCGGTTTCATTTGGCGCGCGCCGTCATACTATTAAAGTATTAGATAATCTCAATTTTCATGTCGAACCAGGTTCGTTTGTTTGTTTGTTAGGTCCTTCTGGTTGTGGCAAGTCAACTTTGCTCAATGCGATCGCGGGATTTATAAGTCCTACTACGGGCTATATTTTTGTAGACAAGCAAACTGTAACCAAACCAGGAGCAGATCGCGGTTTTGTCTTTCAGCAGTATTCCTTGCTTCCTTGGAAAACTACCGCACAAAATGTTGAATTTGGCTTGCGGATAAAAGGTGTTGCCAAAAAACAGCGACGCGAGTTGGTTGATGAATATCTCAATCGAGTCGGGTTGTACAAACATCGTCATGCTTATCCCCACCAACTTTCGGGAGGAATGAAGCAACGAGCCAGTATTATTAGAGCTTTAGTTAATTCTCCTTCGGTTTTATTGATGGACGAACCTTTTGGCGCGCTAGATGCCCAAACGCGACATATGATGCAGGAACTGTTGATGGAAATTTGGAGCGAGTTGAGAACTACCGTTATTTTTGTGACTCACGATATTGAAGAGGCAGTTTTTCTAGGCGATCGCATTTTAATTTTAGGCGTAAATCCAGGACATCTCAAAGAAGATATTCTGGTAGATTTCAAACGCCCGCGTCATATCGATGACACTATGACACCAGAATTTACTCTACTTAATCGTCAAGTATTTGAAGTTATTCGCGAAGAAACTCTTAAAAATATGGAA---ATGAAGGTAAGGTGGAAAATATTATTAACAAGCATGACCATGTGGCTGATCGGAGAAATTTATCTCGGTCTATTAGGTTTAGATGAGTTTGCTGACTATAACCAGTTCCTTCAAGATCGCATTAATTTAATTTTAGTTGTCGCTAATTCAAGCCGCGTTAACAACTTAACAGCAATGGATAATAATCAATCTTCCGAAATCATTTCTAATAACGAAACACAAAACGAGATCTTACAAAACGACTCTCCCGAAACAGTTTTGGAGACTCAGCCTATCTCTGTCACTAATTCCGAACACAAAAATTCTTTAGAACTTAAAAAGTGGGCGATTGTTGGCTGTTGTGTCGTGTTAACAATAGCTGCTTACGTTTTTCTTAGTAAAGAAACTGATACTTGTTTGTTTAGTACCTGTAGTGAATACAGCTATTCAAGCGGAGATTT---ATCAGTAGGAAATGAATTTTTAATCTATGCGGGTAGTGCAGCAACTCTTG---TTGGACTTACCTTTGTTGGTGTTCCTTTACTTCCTGCTATTGCTGTTTCTACTGGAATTTGGTTTTTCGTACATTTAGTCCGTATGCAAATTACCAAAGAAATTATCAACAATACTAGAATACAATCGCGCTTTTATGAAACATTAAGCTCAATGCGATCGCATTTAACTATGTCTAAATTAAAGACAATTCTATTAGTCAGTCTGATTAGCTTTACATCACTATTAGTCAGACAAACTTTACAAGTTCAGCATTCCTGTAATCCGATGATTCATTGGACGGGAGAACTTCCCACAGAGTGCGAAATGGCGATAAAAGCTGACTTTAAAAATTACGATAATTTTAGTTCTCAAGCAAAACAAGAATTAATAACACCAAAACAGCAACCTCAAATTGCTCCACAACTCGATCGCACTAGCCGAAAAAACCTCGACGTGTCATCTGCTCAACCTTTAATTTCTCAAAATACTGTTAAACCTTTAACAGATAAGGCTACTAGTAGTCCTAAAGCTACTGAACCAGAAATAACTCAAGTCAATTCTCGCTCGGAACCAGAAGATCTATCTAACTCAGTAGGTCAATTTGTCAACGAACACTCTAATGACATAGTTGGTGGAATAGCAGGTGTAGCAGGAGGAGTAGCAACT---GTAGCAGCAGCTAGTGCTACGGCAGCTTTTTCCATACCCGTAGCTGGTGCAGTAGCAATAGGATTTGGTATTTGGTTTCTAATCAGATCTGCACTT---TTGTGCCATTACCAAAGAGCGAAAAATTGCCGACTGTTTTCAGCAGAAGCGAGTTTCGGATACTGTGCAGCTAAAGATGAGAAGTACTATGGTTTTCGAGGACACTTGGTTATCAGCACTAATGGGGTTATTACTGGTTTCAGCTTGACTTCTGCTAATGTCTCCGAGCGAGAAGCATTGTGGGATGTTATTCATGGAATTAGTAGATTACTAATTGGAGACAAAGGTTATCTTAGTTCTTCATTACAGCAAGAGTTATTAGAACAAAATCTTAATCTTCAAACTCCAAAGCGTTCTAATCTGATTGATTCTCGCGACCGCCACTGGGTTCAAACATTAGTCAAAACCCGCCGTTTAGTTGAAACAACTGGAGAGCTTCGACGTGCTTCGCACGGCAGAGTGCCTTCGGCACTCATTGGACAACTAGTACTCGACCAATTTAATTTTGACAGGGTGAAAGCTACCGTGTGCTGCTATTTTACTGGAATCCATAGCGGTAAGTTAGGGCGAGGAGTAGCCGATAGCATCGAGCGCGTTGGTGAGATTGAGGGTGAATTACTGACTGTGTTTGGTAGTCTCGATCCTCACGTTCCCCCTGAAGGTCGCGAGACGATTTTACAAGCTTTAGACAAAGTAAACGTGCGCCATGAAACACTGTTGTATGAAGCTAACCATACTTTTATGCGAGATGATGGCTATCGATACGACCCTGTAGCGACAGATGATGCTTGGGTCAAGATTACTGACTTCTTAAAGCGCGTTATGAGTATGAATCTGACAACGATTTTATTATTAGTATGTGGATTTGTACTGTTAGTATTCGGTGCGGAATTTTTAGTTAAAGGAGCATCGAGACTGGCAATAATCTTGCGAATCCCTCCCCTAATAATTGGACTAACTATCGTTGCTTATGGTACGAGTGCGCCAGAAATGGCAGTAAGTATTATTGCTAGTTTTGCAGGGCAATCAGATATTGCGATCGGTAATGCTCTAGGCAGTAATATTTGTAACATTTTATTGATTCTCGGCTTGTCTGCTTTAGTAGCACCTCTCATAGTTAACCGACAGGTAATTCGTTCTGATGTACCGATTATGATCGGGGTGACAGTTTTATTACTTCTGTTTGGGCTTGATGGTGAGCTTGGCAGAATGGACGGTATTATTTTGTTTATTGGTGCTTTACTCTACACTTTTTCGTTAATTTACCAGAGTCGCAAACAAAAAGATTTAGAAGCAGACGAATTTACCCGCGAATATGGTTTGCCTAGCGATAATTCTATTTTTACCTGGTTGAAAAATTTAGCTTATATTATTGGTGGCTCGGCGTTATTGGTATTTGGGTCTCGTTTGTTAGTAGACTCGGCTACTAGCATCGCTAGAGATTTTGGAGTTAGCGAATTAGTAATTGGCTTGACAATTATCTCTTTTGGCACGTCTCTACCAGAACTAGCTACCTCAGTGATGGCTAGTTTTCGTGGCGAACGAGATATTGCTGTAGGTAATGTTTTAGGCAGCAATATTTTTAATATTCTGGCAGTTTTAGGAGTAGCAGGCATAGTTGCACCCAATGGCATTGAAGTTGCAGAAACGGTAATTGAAGTCAATGCTCCTGTGGCGATCGCGGTATCCTTTGCTTGTTTGCCCATCTTCTATTCTGGCTATCGGCTCGATCGCTGGGAGGGTTTATTATTTATCCTTTATTACCTTGCATACATTGGTTATTTAGTTATGGATGCCACCAATTATGAAGGCTTGCCAGTGTACAGAATTGTCATGCTGGCTTTTGTAATTCCCATAACCGTAATTACCCTGGTTACAATCGCCATTAGACAAAAGCAGTCTAGCCGCAGGCGTAAAAGAACTCGTATGACAACAGAACCATACAATAAACTGGAGCAAGTACGAACTCTTCTCAAACAGCTAGGAAATGGTGTTGCGAGTCTAGCTCAAAACTATGCCGATATTTTAGATAGTCCCAATCTTCAAGATGCTTTATCGAAATTTCGCCAAGCTTATGAAGAGTCGGTAACTAGACTAGAAAATCCTAATTTTACTATTGCTACTATCGGTACGACTTCTTCTGGTAAATCGACAATTGTTAATGCTCTAATTGGAAGAAAAATTGCCCCCATCGAAGCAGGAGAAATGAGCGGTGGAATATTAACAATTAAGCATTCCAAAGAGTTTAAATTATTTGTAGCAGACACGGAAAACGCCCAATGGGAAACAGGAACTTGGACGGATTTAAGCGACAGGAAGATATACGATTGCATTCGTAATGGCGTGATGTTTCCCTATCATCAAGCACGACAGAAGCAAGAATTAATTGCACCACAGGTTACAGCTTGTGTTCCGATTTTACCAGCCGAAGATCCTAGTTTACTCGGATTACCAGAAGGAATCGGGATTGAGTTTATCGATTTGCCTGGATTGAAGTCAATTCAAGACAAAGATAATCTCAAAGTTATTCAACAACAAGTCAACAAAGCTTTTAGTTTAGTTGCACTGGATTACCTACAAGTAGACGATCGCCATCGTAAACGTTTACTTGAAGAATTAAAAAAAGTCGTTGAGTTTTTTCAAGGACGTACTGACTCAATGATATTTATACTTAACCGAGTCGATCAAAGAGGTCAAGATGATATCGCAATCGCGGACAGAATTTACCAATTACAGTTAGAAATACAAGAAACTCTAAGCCTAGTAGAATTACCAGACATTATTCCTTTAAGTGGACGACTACTTTATTATGCTCAATGCGCTTGGGGAGCAACAGCTATTAACAGTAATTCTAATATAGATGCTTCTACACGCCAACAATTGTTAAACAATATGTTAGTAGACTGTGCAGGTCTAATTAAGTTAAATACAAAACAAGATAAAAAACTAAAAAGGTGGTTTACAGACTTAGAAGATCGGATAGATGATGGAGAAATTATCGATGACGAAAGTATGCGAAAAGTCATCTACCATATCTATGATTGGAGCGGTGGTGACAAACTTTGGCAGTGTATGCGCGATCGCGTTAGTGAATCTTTTTCAGAATTAGTTATTCTGCCCGCATTAATTGAAGTTCTCAATCTTTACGAAGTTTTAGTTAGCGCGATCGATGTCGAACTTAAAATCAAGAAAATTAGAGAAAAAAAAGAGATTGAAGACGAGCGACAAAACATTATTGATGGTAGAGAAAAATTAGCTGTAGAAGTTAAAAATCTTCGCACTCAGTTTCAGCAAGAGGTAAAAAAAAGAATTGAAGTATTAAAACAAAAAAATGAACAGGCTCGTAGTCGTTTAGAAAGACGAAGTATTGAGGGTTTTGATTCCTTTTACGACACTGTTAGGCAAGTTGAGGAAGATTTATTGGAACATTTAATTTCATCTGTCAGAAATGCTTTTGAGCAAGACAAAGGAACTTACGAACTAGAAGAAGAACTAGCTAATGTTGTTAGTCTTCCTAAAGCTAAAGCCATTGCTAAAGCTTACGATTTAGTCAATCATAAACTAAACAAATTTGAGCGAGATGAGACTGGTTGCTTCATCATACAAGCTCGCCATGATAACAAAGAAAAAATACGCAGTATGGAACATGCAGAAAAAGCTGTTCGTATACTGTACTATGCAATGCGTCAAGCGATGACTGCGAGAGCCGAATTTACTTTACAAGGAAAAGTAAAACAACTTGAAACAGGATTATTATCTTTAGTAAGTGTTCCGATAGAAAAATTAAAAATTTTCTGCCATCAAATATTTTCCAAAATAGATTTAGATAAAGCAATTGCTATTAATTTTGAAATTAGCATTACTCAAAATCCTCCTAAACTTCCAATAGATATATTTAATTTTTCTGTTAATATTGAGCAAAATACTACTAGCAAACGAGAAGTAGTTGGACAAAACCAAGAAACAGAGTATTACACAGAAGGTAGTTGTTTTAAGCAGCACAAAAGTAAAAATGTTACTAAAAATATCTATGGTGATATTGAGTACAGAGAATTAAAACTGCCTGATTATAAAGAAATGGCACGTCAATGGGCAGATGGAATTGCTTCAGAAAAACAAAAATTTTGGGATGCTCTTAATAATTGGATCAATGAGTATTTGGAACAAATTACTAATGAATTTGAGAATAATCTTGAAAAAGAAACCAAGTCATCAGAAATAGCTTTTGACAAACAGCTTAAAGCAATAGAAAAAAATGAATTAGTTAAAGAAGAATACTGGAAGAAATTTAAGCAAAATTTGAATCTAGTTACTGAAATTCATCAGCAAATAAGACAAAGCAATATGATGAGAATTGGAAATTTAATTATGAAAACATTGCAAGTCAAACGAGTTCAGGAGAGTATTGGTGATTTCCCAGGTTTGGGACAGCGAATCAAAGAAG------------CTAGAGAGAACGATCCTCGTTCTTTAAGCCAAATTTGTCGTGATTGTAATATTAGTCGTTCTTACTGGTATCAATTAGAGTCAGAAGATATGAGATCGCCAGCAACCGAAGAAATTATTAGGAGGATTGAACAAGAATTGAATGTAGATTTGGGAGTTAAATTTGAAAACTTGTTTGAGACGTGGCTCGAGAAAAGTTTGATTCCTCAACTTCAACCAGGGGATATCATTATTATTGACAATGCTACTTTTCACAAAGGACAAAGTATTCAAGAAATAGTATCCGAGGCTGGATGTGAGATTTGGTATTTGCCTCCTTATTCTCCCGATCTAAACAAAATAGAGCGTTGGTGGTCTGTTCTCAAAACTTGGATGAAGCAGAGAGTTAAAGAATTTGAGACTATTAGAGAATGTGTTGATGCAGCTTTCAAAAAATGTCCTAACGTATATGCGATGGTCGTAGAATTTAAAACCGCAGTTAAGTATCGCGAAACCTTTGTTCCAGGGCAAAGGGAAGCAATTATCGTTCTCCATAATCTTCTTGAAGCTGGAATTTTTAGTAAATATGTTTTATACGAAGGTAAGGACGAAGTTCGTATTGCTGGTGGGGAATTAGCGAAGGTAGTAGTTACTCAAGATAAGGTTTTACTCGACAATGCAGGAAAGTCTACTGTCGAACCCGTCAGCGATCCTTTAAAGCAGGTAGAGGCTTTATTAAATTCTGTGTCTATTGAAGACTGGACGGCTTATGGTTACACCGCTTTCGATCTGGCGCGTTTTTATTCTTCTTATTCTCAAGTTAGTTCGCAGCCATTATCTTATTTTGTAATCCCCGAAACCGAACTGCACTTTACTTCACAGGGAGTAAGAATCAAAACCACTCAGTCACTAGATTTTGTAAGAAGACAACTATTTATCGATACCCAGTTACCAGATTACCAAGCAGCAGCTTTTGACTTAGATGGTAGCGATCGCAAAAACTATCAAAACTCTATTAGCAGTTTAATTGAAGCTATTAAGAACCAACGTTTGCATAAAGCAATTATTGCGCGATCGCTTAAGCTGGCTGGAGAACTAGATATTTTAGGAACTTATGTTTTAGCTGGCAAAACTAACAATTCTGCAAGGTCATATTGTTTCAATTTGGGCGATATAGGTGCAGTGGGTTTTAGTCCCGAAACTTTGATGGAAGTCGATCGCAATGGTTTTGTAATTACTAATCCTCTAGCGGGAACTAGACCTCGCGGTGTCAGTATCGACGAAGATATTCAATTCAACAACGAACTATTTACCGATGCCAAAGAAGTCAAAGAACACGCCCTTTCGGTGTGGTTAGCACAAGATGAAATTGCTGCGGTTTGCGTACCAGAAACGGTAAAGATTTTAAACTTTATGGAGGTCAAACAATATCGCTGCGTACAGCATCTATCCTCAAGAGTTGGCGGTCAACTAAAGACAGATAATACTCTTTGGGATGCTTTAAAAGTATTGTTTCCAGGAATCACCGTATCGGGGATTAATAAAGAAAAAGCCCTGGAATGGATCGATCGCCTGGAAGAAGAACCAAGAGGTATTTATGCTGGTGGAGTTGGTTGGGTAAATAGTCAGGGAGAAGCAGATATTGCGATCGCAATTCGTTCGGTATTTCAATATGGCGATTGCATTCAACTCAATGCAGGGGCGGGTATTGTCGCCGAATCAGTGCCTGAAAATGAGTATATCGAGTCGGTTAATAAGATGAATACGATGTTGAATAATTTGGTGTTGAAG---------------------GTGAAGGAAATCAATGAA---CTATATTGCGCTGGCAAACTCGCTCATAGAACAAAAATTCAAGCAGTGGGTGTTGACATTGCATCCATATCCAAAATTGCCAGATTAATTAATGCTAGCGATCGCAAAACTTTAAGTCTGATTTTTAGCGATCGCGAACAAAGTTATTGTCAGTTAGTGAATAATTCTTTTATCTACTATGCCTTATGCTTTGGCATTAAAGAAGCCGTTGGCAAAGCGTTAGGTACTGGTTTAGTAGGAATTGACTGGCATGAAATTGAAGCCGATATAAGTAAAGAACTTGTATCAGTGAATTTATCTGGCAAAGCCAAGACACAGGCACAAAAACTATGTATACAAAAATGGTGGGTCGATTGGTGGGAATGGCAAGATTGCGTGTTAGTGAACGTTTTAGGTTTCTCTGAGGAACGGATAAATGAAAATGTGACAGACACTGTAAAAGCAATGAATCACCTTAAAGAGATACTCAAAGATTTAGGGATTCCTAAAGATTTAATTAGAGCAAATGCTGCAATCAATCGAGATTTACAGCTAGATTCTACGGAAATAGTTGAAATTTCTCTGGCATTAAAGCGCAGATTGGGAGTAAAGGTAAAGTTAGAAAGCCGTCAGGATAAGACTTTAGCAGAAGTTTCTGACGCGATCGCCTCTGCAATGACAGAACGCAATAAC---------------------GTGACATACGTAGCAACAAAATCACCACTCTCAGCACTAACTGTAGACGAAACACTCCTCGTCACCATCGAATTTGCACCAAATATTCATCCTACAGAAACCGAAGAGTATAACTACCAACCAAAGTTTGTCTTTGGCGACGAAGTAATTAACAAATTTAATCCTTCCAAGATACTTACCATCTGCGGGATGGAACTAATTGAAAGTAAAACATCATCGGGCAAACTCCTAAACCAACCCCGTTGGAAATACAAGGTCGATGACGGTAGCTGGTACGAAGAATCAGTTTTAATCCGCCAATCTGACACCTGTGCTAAATGCACTTACTTTGAGGATTACCACGATGAAAGAGGTCGCGGATGGTGTCACCTATTTGACGACGCAACTCGAAAACATCATGTCCGCACCCATGACTGCGATTTAAATTCTTCATCTTTACAAGCTCTCCTGTATTCTGAATACGATTACGGAGATAGGGTTAAGATCGTTGACTCCGACGAAGACCATACTGAATGGGCAACGTTTGAGGTTGTTGAGAAAAGACACAACTCTCAATGCTATACCTCTGTTGTCAATTACCTAACTCAATCTGAGTGGTATTATCAGCTTTCTTCACTCGATGAAAAATGGATAGCTCCTGAATGGGTAGCAGAAAGAGAGCTTTGTCATGCCGATTTATCTCATACAGTCGGAACTGAAGAACTATTTATGACTCAAAAATTACTAATGGTAGAAATCAGAACTCTTCAAAATCCTGACATTGATATAGAAACTCTTCC--------CA----------------CCATAACTATCTACCACGACTCACAAGATAACTATTTTATGTCTTCGGGAATTGAAGAGATTAAAAACGCAGTTGAAGGTATGATGCCTCACCTCGGTACTAATTGTCGTCAGTCTCTTTTCTTTGCCGTCGAAATTGTTCGAGGTAACGAACTCTATGCCTTTCTCGACTCTTTATCTTCTTTCAAGGGTAGAAAACGAGCTAGTAAGTTCGGAAATCATAGCATGCCTAATCCCAATCCCTCGCCTAAAACTCGTTTTAAAAGTGACCGCCCCGAACCTCTATCTAGCAAAATTACGGTGCGATTGACTGACTCAATGTTGCAGGAGCTTAAGGCACAAGAAAATTATCGAGAATTTATCAGACAAGCGATCGCCGAAAAGTTACAGAGTAGTTCAGCG---------------------------------------ATGCCCATAGATATTAGTCTCTACCCTGCCAACTGGAAAGCACTTACACTAAAAATCAAAGAAGCTGCAAACTGGTGCTGTGAGTGTTGCGGTAAGCGGTGTTACTGTCCAGGGGAAAGACCAGAGAGTTTAACTCGCTCGGAATGGACGGCGGATATTTTGCAGGTACACCATCGCAACCACGACACTACGGATAATCGCCTATCCAATCTTCTATCTGTCTGTGCTGCCTGTCATCTCAATTTACACAGGGGCAAGTATAGTGGCATTAGTCCTGGGCAGTTGTCGTTATGGATGATTATTACCATTGCTTCGTTTAAGGGTGGAGTGGGTAAGACCACTACAGCAGTACACATAGCGGCTTATTTAGCCAATCAAAGTACCACTTTGTTAATAGATGGCGATCCGAATCGCAGTGCTACTAGATGGGCAGAAAGAGGCGGTTTGCCTTTCCAGGTAGTAGACGAAAGACAAGCTGCTAAATACGCCAGGAAAGCCGAGCATATCGTGATCGACACTCAGGCACGTCCCGAACAGGAAGACTTAGAAGCTCTAGCCGATGGCTGCGATCGCCTGATTATTCCCTGTACCCCTGATGCTCTAGCTTTAGATGCCATGATGTTAACGGTTCAAGCTTTGCAGCAGCTAGGAAGCGATCGCTATCGCATTTTACTGGCGATTATTCCTCCTAGTCCTTCCAAAGATGGAGAGGAAGCAAGAAAGATGTTAACTGATGCGGGATTGCCAGTTCTGAAGACGGGCATTAGAAGATATACGGCATTTAAAAAAGCAGCTTTAGAAGGAACCATTGTTTCTGAAGTGGCAGACAAAAAGGCTCGTATAGCCTGGAGTGATTATCAGGAGTTGGGCAAGGAGATACATTCA------ATGGCAATTACTCAATTAACGTCAAATGGAGTATCGGAAACTCCAGATGTAAATAAAGACCGTATAGTTTGGATAAAAAATGGCAGTGAAATTATTCTTTATGATGGCACTAGCAATACTAAATTATCAAATACAGGAAATAATTTAATTACAGATCTTCAAATTTCTGAAACTGGAATTTTGTGGAATGGTTATACAAATGGATGGCAAATTTTCTTTTATGACAATAACAATATTAATCAGTTAACCAACGATCCCTATATTTTTGATGAAAAACTTTCAGGTAACAAAATTGCTTGGCGAAGTGCGCCAGAATATAGTTCTACTGGAAGCTTATATGAAGTATATGTTTACGATAATAGTACTCAAGCAACAACTCAATTAACTAACAACAACATTGGTGAAACTTTCATAGATATCTCTGGACAAAATGTTGTTTGGCAAGGAAGCGGTAACACAATTTTTCTAAATGATGGTACTAATACTACTCAGCTTTCAACAAATGGTGTTAATCCTCATGTGTCAGAGGATTTAGTAGCTTGGGAAGCTTATTCTGGAGGAACAAAATCAGAAATTTATTTATACGATTCTGGGAACACGACTCAAATCGTCGATAGCGTTAATAATGTCTCAATTCAGGGATTTTTCGATGGGAATTTAGTTTGGGGTGAATGGGTCGGCAATGATTGGGAATTATTTCGCTTTGATGGAACAAATACTTATCAAATCACTAACAACGATATTAACGACACCTTAAATCCTAGCAGTACAGTTAACTCTTACAGTGCCAATAGCTCCGCTGCTGTTGATGGTTCGGGAAATAATCTAGTTTGGAGTAGCTATGTCGATGATAATTGGGAAATTTTCTATTACGACGGCTCCGAAACCATTCGAGTAACCAATAACGATATTGATGATCTCAATCCCAAAATTTCAGGCAACACCGTAGTTTGGAATACTAGTGGTGCAACTTCTGATGTTTTTATGTTCGAGCCAGAACTAAGCAGCACTGGAAATATCACTGGTTCCGATGGCGACGATCGCCTGTTTGCGACTGATAATTCTTACATTGATGGTGGTGCGGGTTTCGACACTTTGGTAGTTGATTACACTGACCGTCGCGAACGCTTGGATGTCATAGCTAACTTTGGTTATTTAGACATTTTCTTTCCCGAATCTGGCAATAGCAGTCGCATCGACTTTGACAACATCGAAAGTTTTGAAATCACTGGCGGTCGTAGTAATGACAATCTCGATTTAGGTATTGATAACTTTAGTGACGATACGGTTAATGGTGGTGCGGGTAATGACCTGTTTAGAACTGGTCGTGGTATTGACAGCGTTGATGGCGGTGTGGGTACTGATAAGCTTAGTCTTGACTTTAGCAACAGCAACAGCAGTGTTACTTCTAATCTCACCGATAGCACTAGCGGTGAATATAGCGATGGTGAAAACAGCGTCAGCTTTAGCAATATCGAAACCGTTGAGGTATTTGGTTCCAACTATAGTGATGTGTTGGTAGCTCCCGATGCTGGTATGACTAACAACAATTTAGAGCCTATTTTTGCTACTTCTTACATTGACGGTGGAGAAGGTTTCGATACTTTAGTAGCCGATTATTCCGAGCGTCGCCAACGCTTTGACCTGGTACTCAACTATAATTCGTTAGTCTTATATTCTTCAGAATTTTATTTTTCTGAAACTAGCAGCAACAACCGTCTTATAGACTTTAATAACATCGAAAGCTTTGAAATTACGGGCGGTCGCAGTGATGACACTTTTGATTTGGGTGCTGATAACTTCTCTAACGATACGGTCAATGGCGGTGCGGGTGATGATTATTTTATCGACTTAGGACAAGGCAGAGATAGCGTTGATGGCGGTGCAGGAATTGACAGACTGCGTCTAGACTATAGCGACAGTTTTAACAGCATTATTTCTACCATAAGTAACAGTATTAGCGGTGAATATAGTGATGGTGAGAATAGCGTCAGTTTTAGCAATATTGAAATTTTAGAGGTTACGGGTTCGAGCTATGATGATGTGCTGGTAGCTACAAATGCTGGTACGACTAACAACTATTACGATCCTCTTACTGCTAGTTATTATCCTCCTGCTTCTTATATCAACGGTGGAGACGGTGTTGATACTGTTAAATTCTCTCAAAGTTTGGCTGAGGCGGGTGAGATTTCTACTGACGACGGATTTATTAATATTGGTACGGAGTATACGCTGTTTGATGTCGAATTTATCGAATTTAGCGATGCGCGACTGGAAGTTGCACCGACAATATCGTTAGCGGACTACGAGACTTCAATTTCAGAAGGCAATATTGATTCAACTTTTGTAACTTTCGACTTTAATCTTTCCAATCCTACTATTCAAGATGTAACGATTGATGTTTTTGCTTACTCAGATTCTGCCGATGCAGGAATTGATTACTTACAACCTAGTCAGTTGATTATTGAAGCTGGAAAAAGTTCGGGTACTCTAGCTTTAGAAATATTAGGCGATACTGTTGCTGAAGCGGATGAAGCAATATCACTTGATTTTACCCTGGATTCTGGCGGTACATTTGCTGATGGAAACCTGTTAGAGACTGCTGTTGTAAATGTACTTGATAACGATATTATTTACACTACTGATGAAGATGTAACTTTAACTATAACAGCAGCCGAATTATTGGGTAATAATACCGAAGGCTGGAGTATTGACAGTATTGGCAATTCAGTTAACGGAACCGCAATTGTTAATAATGAAGGCAATGTTGAATTTACTCCTGCTGCCAACTTGAGCGGTACTGCAAGTTTCGATTACATCGCCACCAATGGCGCGGAAAATACCACCGCTTCAATAGAAGTTACAGTCGCACCTGTTAATGATGCTCCCGTTCTTAATAATTCAATTACTGACCAGATTGCCACTGAAAATGCACTATTTAGCTTTACCATTCCAGGAGACACCTTTATTGATGTCGATGCAGAAGATAGCTTGACCTACACCGCTACTTTAGCCGATGGCTCTAATTTACCTACCTGGATCAGTTTTGATGCTAGTTCCCATACCTTGAGCGGCACTCCTCTAAATGAAGATAGCGGAAATATTAGTATTAAAGTCACTGCTAGTGATGGAGAAGCTGAAACCAGCGATACCTTCGATATTAGTATCAGCGATGCTAATGATGTGGTCATGGAATATGGCAAAGTTGAAAATCTTACCGACCAACTTCAAACCATTAACTTAACTAACAGCTTTACAAACCCCGTCGTTTTCATTCAACCTCTCTCTAATAATGAGTCAGATCCCGCTATTGTAAGGTTACAAAACATTACCGATAATAGCTTCGATTTGCGAGTTCAAGAAGCTAATTATCTTGACGGTTTACATACAGCAGAAGCAGTTAGCTATTTTGTCCTGGAAGCAGGAACCTGGCAGCTTGATGACGGTACGCTGTTAGAAGTTGGAACTACTGACAGTGAGGGACTGGTAGCAAAAGGAGCGGGATTCGATCGCGTTGATTTTAATTCTGATTTTGCTGCTACTCCTGTCGTTTTATCTCAAATACAAACTGAAAATGGACTTGATTTCGTACGGACACGCCAGCGAAACAGTACCGTTGATGGTTTTGAAATTGCTATGGAAGAAGAAGAAGCCAATCAAAATACGGCTCACGTTTCTGAAACTGTCGGTTGGCTGGCAATGGAAACGGGTTCTGGGCAATGGGGAGACTTTTCTTATTATGCAGACCGTACTGGAGACATAGTTACTCATGACTGGTCTTCAATTGAGTTTGATGGCTTATTAACACAAGAACCACAGCTTGCTGCCAGTGTTAGTACTTATGATGGTGCCGATGCTTCGGGATTGAGATATAACAACCTCTCAACTGCTGGAGTAGATATTAAGGTAGAAGAAGATCGTAGTTTAGATAATGAAGTAATTCATACTACAGAGATTGTCGATTTCCTTATGGTTGAGGGTAGTGGTAGCTTAAGTGCCACTCCTGTAGATTTTTCCTCAACAAATGAAACGTCAGCAAATACTATTTTTGTCAATGCAGCAGGCGATGATTACACTGATAGTTTGAACAGACAATGGTCTAATAACTATAGTGGTTTTACTTGGTCTGACAATTTCACTGGTCTATACTCATCACCTTGGGAAATAGAGAAAACTGAGGAGGACGAGCTTTATCAAACGGGATACTATGGTAGTGACTTTAGTTACAACACAGCACTTGATAATGGCGTTTATGATGTCACTCTTAAATTTGCCGACCTCTTTTTTGATGCAGCAGGCGAACGAGTGTTTGATGTCAGTGCGGAAGAACAGTTAGTTTTGGATGATTTGGATGTTTTTTCCGAGGCTGGTGGACAGAATATTGCTCTTGATAAAAGTTTCACTGTTGAGGTTACTGATGGTGCGCTAGACCTCAATTTTACTGCTAGTGTTAACAATGCGATGGTTGCAGCGATCGCTATTGAGCCTTCAATTGGTGTT---ATGGAACTGACAGAAACTGTCAAATCGACTTTCAAAGATGCTGCCGGAAAACTAGCTGGCAATCGAAAACGAGATTTCATAGCCAAGGTAACGGAAGATTATTTTGGGGGTTCAGCCAGGAGAGCAGAAACAGTTTTAGGTTGGAATAGACACAGTATCCAAAAAGGATTACAAGAAAGAAGAACAGGGATTGTCTGTGCAGATAACTATCGAGCAAGGGGATGTAAGAAGAGTGAAGAAAAGTTACCTAATTTGGAAACAGATATCCGTTCTTTAGTAGATGCTCAAGCTCAAGCTGACCCAAAGTTTCAATCCACTCTTTGTTATGCTCGTATCAGTGCCAGAGCGGTAAGAGAGGCATTGAGCCGCGAAAAGGGATATACGGAGACACAATTACCAACTCGCCAGACAATTGGCGAAATTCTGAATCGTTTAGGCTATCGTTTAAAAAAATCCAA-AAAACCAAACCAC--------------------------------------
