# Supplementary material for: Comparative Genomics Discloses the Uniqueness and the Biosynthetic Potential of the Marine Cyanobacterium Hyella patelloides
Source: Front Microbiol. 2020 Jul 7;11:1527. doi: 10.3389/fmicb.2020.01527 (PMC7381351; doi:10.3389/fmicb.2020.01527)
Supplement: Supplementary file 10 [file Data_Sheet_10.FASTA]

>Hyella_patelloides
---------------ATGAGAAAGAACTTTCATTTATCTCTGCACCACGCTTTAATTATTTCTCTGACTTCGCAGGTTTTAATTGTAGTTGGTTTAACTAGCTATTTTTCTTGGAGAAATGGTCAGAAAACAGTAGAAGCTCTAGCATTACGTTTGAGTCGAGAAGTGACATCTCATACGCAACAGCACATTGATAATTATCTCAATACTCCCACTTTATTTCTCAATATCAATCGCATATTTGCTGATTCTCAACGCCTAAATCTTGACAAAATTGATGATTTACAAAATCTTTTTTGGTTGCAAGCTCAAATTAATCCTCAAGTTAACACTATTTACTTTGGTAGCGAAACAGGTGACTTTATAGAAGTAGAGATGAAAGACGCGGGTAGAGTTGCCATCAGAGATAGTTCTACTGCTCCTTACTGGGAGACTTATCACCTTAATGAAAAAGGTCAAAAAACGCAAAAAATTGGACGTGAAGAATACGATCCCCGTCAAAGACCCTGGTATCAAGCAGCAATTAATCAAGGAAAACTAGTCTGGTCGCCAATTTATCTCTTTATCGATCCTCCCGTCTTAGGTATTACACCTGCAATTCCACTCTTGGATAATGATACTGGTCAACCAAAGGGAGTGATGGCAATCGATCTTACTTTGAACGATATTAGTAAGTTTTTGAGTAGCCTCAAAATTAGTTCTTCTGGCAGAGTTTTTATAGTGGAAAAATCAGGAGAAATAGTTGCTACCTCGACGAATAATCCTTTGGTAGTTACTACAGAAAATGGTAGTAAGCGTTTAAATTCTGAAAATAGTCAAGATAATTTGGTTCGTAATACTGCTCAGTTTCTCAATAGTCAGTTCGAGCAATTTCAAAATATCAATATACAGCAACAACTCATTTTTAAACTTAATGGCGATCGCTATTTTGTCCAAGCTAAGAATTTAAACACTCATCCTGGTCTTGATTGGCTAATCGTAACGGTGATTCCCGAATCAGATTTTATGGAGTATATTCGAGCTAATACCTATACAACTTTACTGCTGAGTTTTTTAGCTGCATTCTCATCTGCTTGTTTAAGAGCGATCGCCAGTCAGTGGATTGCCAAATCTGTCACTAATCTTTCTCAAGTGGCTCAAGCTCTATCCAGTGGAGAGATCCGCCAAATTGACGAACAGCCCAAAATCGCAGAATTAGCCGTTTTTACTCGATGTTTTAACTTGATAGCATCCAAATTACAAACTTCGCTCCATAATTTGGAAACTGTCGAATCTCGATACAAACAAGAAGTTGTCGAACGAACGAAATCTCTACAAGAGGATAATCAAAAATTAAATCGTCTCGCTCACATAGATAGTCTGACTCAAATTTATAATCGCTATCATTTCGATCTAGTTTTACAGCAAATTTGGCAACAAGCCATTAGAGAAAAGCAAGAAACAGCCTTAATCATGTGCGATGTCGATCATTTCAAACTCTATAACGATACCTATGGGCATCTTGCAGGAGATAGGTGTTTGTACAAAGTAGCACAAGCAATTAATAGTGCAGTGCAAAGAGGTCAAGATGTGGCTACGCGATACGGAGGAGAAGAATTTGCGATTATTTTACCCAATACAAAAATTATAGGTGCGGTTCGTGTGGCGAAAAAAATGAGAAATACTGTGAATAAATTAAGGATTGCTCATAGTACATCCACAGTACAAGACTATATAACAGTCAGTTGTGGTGTTGCTAGCTTCTTGCCCAATGCTACATCCGATCCTCAAGACTTAATTAAGCGTGCTGATAGAGCTTTGTATCAAGCAAAGTTACAAGGTAGAGACTGCATAGTAGTCGAAGATCGAGCA---------ATGCAGTTTATTAATAGTAGTTTAACGCTTAATAACCCTGAAAACTGGTTTATTTTATTAATATTCATCGGTTTTTTAGGCTATAGTTATTATTCCCTGATTGTGCTTCTAGTTCATATTCACAAAGCTAATCAATTAAACCAAAACATAGATATTAACGAAAGT---------------ATGACAACAGTACAAGAGCATTATGCTCAAGTTCTTGCAGATGTATATTCTTGGATGTTTGGTGGATTCGAGCCAGCTATTCGCAAAAATCTTGAGTTTTTTAAACAATATAATATCAGTCCAAGAGAATCGGGTGTAGCGATCGATCTTGGTGCTGGATGTGGATTTCAATCAATTCCTCTTGCTCAGATTGGTTTTGCTGTTACAGCTATTGATTTAGAGCAAAAATTACTAAATGAATTAAAAGAAAATTCTGGCAAGTCGAATATTAAGACAATTCAGGATGACCTGATTAATTTTGATCGATATATTGATAGTAAGCCAGAATTAATAGTTTGTATGACCGATACTATTCTTCATTTAGAGTCAAAAGATCGGGTGAATTTTCTTTTTCAAAAAGTATTCTCCTCACTGGAAGATAAAGGAAGATTTGTTATAACTTTACGCGATCTTTCCCATGAACTGTCGGAATTAGAGCGATTTATAACCGTTAAAAGTGACGAAAATATGATATTTACCTGTTTCTTAGAATATGAGCCAAATACAGTTAAAGTTCACGACATTATCTACAAAAAGAATGGTAGTAGTTGGAAGCATAAAAAAAGCTTTTATAGAAAGCTTCGCTTATCGAAACAGTGGGTAGAAAAACAGCTTGAGGATATAGGCTTTAGTAAAATTGAATCTAGTATTGATAACGGCTTAATTACGGTAGTTGTTACTAAG------------------------------------------------------------------------------------------------------------------------------------ATGACTTACAATTTAGAGCAACAGTCCAATCAAGAACTGCTGGCTTTAGCAGAAATAGCGGCCCCCATTTTAGAGATAGTTAAAGTCGAAGGACTGCAAAATTTGGAGCAAGAAGTTCCCTGGCGAGACTTATTTGCAGAACAAAAACAGAGTTTAGATTGGTTTGACAGTAAGGGTAAGCTTTTAGCGAGAGAAGGAAAGAATTTTCAGCGATCTTATTTTCCGCAAACTATAGCTGCTGCTAAGACTAGAGAAGACTTTCCCTTTTATAAACGTTGGGGTCAGGTTCGGACTGTAACTATTGCTGTTTATACAGACAACACAGAGGGTAAAACTGAAACATTAGAAGGCTATATTCGAGCCAGTGAATCCACTGAGGAAATAAATCTGATCCGTAATAAGCTAAAGTTGGCATTAACACTCAGGGAGACTATAGCAATGCTCCTAATTTGTACTATTAGTATTGGTTTTACTCAACAAACGATTATGCCTGTCAAGCATGGTTTGAAAAAATTGAAACAGTTAAGTTCTGAAGTTTCTCACCAACTACGCACCCCTTTATCCAGAATTAGCATGGCTACAGAAATTTTGCTGGCTCATGGAGATAAAATTCAATCTTCCGAAACTAGAAAACTCAACATTATTAATGATGCTGTCGAACAACTTAAACGTGTAATTGAGGATTTGCTAGTTCTCATTCGCATAGATCTAACTGCCGATCCAGAAGAGTTACAATTTTCGGATGTTTCTCTCAATCTATTGCTACAAAATTTGCAAGCAAGATTCGTCCCTCTGGCTCGTTCCAGGAACATTGACTGTCAAATTCAGATGCCACATAATATTTTAATTAAGGGAAATACTGCTGAATTGAATCGTTTATTGAAAAATTTATTAGAAAATGCCATTGACTACACAAAACCAGGAGGAAAAGTTCTTGTGCTTACCAAATTAGAACGAAAGACTGTGACTATCTCGGTTCAAGATACGGGGATGGGCATTACTGTTGAAGAATTACCGTTTATTTTTCAGCATTTTTGGCGAGGCGAACTGGCAAAAAGTAAGCGAACGGAAGGTTCTGGTTTAGGATTAACCATCGCTCACACAATTGTTCAACAGCACGGAGGAAAGATTGAAGTAGATAGTCAGCCTGGACAAGGTAGTTGTTTCAAGGTACATCTAGAACGTTGCATGTCAATTAATATCTTAATTGTTGAAGATGAAAAGTCTTTTGACAAAATAATCAAGCAATATTTTAGGCAAAAAATTAAATCCAAGAAATATCAATTTGAGTTTGCTATCAATGGAAAACAGGCTCTTGAAAAAATTGTTGCCTGCGATTATATTGACTTATTAGTCTTAGATATTAAAATGCCAAAAATTGATGGATTAAAGTTGTTGAAATTACTTGAATATTTTAACATTAAAATAGAGACAATTATAATTTCTGCCTATGGAGATATGGATACAATCAGAAAAACCATGAATTTAGGAGCATCTGATTTTTTAAATAAACCATTTTCCATGCAAATTTTAGAATCAGCTATTGAAGATCGAATCAAGAAAATATCTGAGCGAAATATAGGCTATATTGAAAAAAGATATATTTACAAACAACAGACAACTGGGGAAGAAAAGGAATACGGACCTTACCTCTATTTTAGACAAAGAAATGAACAAAAAAAATTCAACGATATTTATTTAGGAAAAGAAGAACCTTGGCTACAAAAATTGATAGACATGGCTGAAGATATTGAACGTAAAGAAATGAAACTTTTATTAGTTGAAGACGATAGAGAAATTAGTGAACTACTTACAGAAGTTCTAATTAGAGAACAATATCTAGTCGATCTAGCCACTGACGGTGAGGAGGGTTGGGATTTTATCAAAGCCTGTGATTATGATTTATTATTGCTCGATGTCATGTTACCCAAGCTTAATGGTGTCGAGCTTTGTCGCCGATTGAGAGCCAAAGAATATCCCGCACCAATTATGATGCTAACTGCCTTGGATTCCAGCGAATCTCAGATCCAGGGACTTGATGCAGGAGCAGATGACTATGTAATCAAACCTTATAAATTGGGAGAGTTGTTAGCGAGAATTCGTGCTTTACTGCGCCGAAAGACTGTTTCAGTATCTCCCGTTTTACGGTGGGGAGACTTGTCTTTTGACACCAATATCTGTAAAGCCTCATATAATAATCAAGCCTTAAAGCTTACTCCTAAAGAGTACCAGTTGCTAGAACTTTTTTTGCGTAATGGAAATAACTTATTGAGTCGCAGCAAAATTTTAGATAATCTCTGGTCTTTTGAAGAGCCACCCGACGAAAATACAGTCAAAGCCCACATGAGACGTTTAAGAAAAAAACTTTCAAAGGCTGGGGCTACGGATGACTTTATTGAAACGGTTTATGGATTAGGTTATCGTCTCAAACAACAAATT---------------ATGCCATCTTTCTTTCCCCAACGTAAATCCTCTTTAAGCCAAATTAAAAATCAGTTTTTTGGTAATCCAGAGCAATCGCTAAAAGAAGCCTATGAAGCTGCCTCAAAAATTAAAACCATTGAAAATCATTATTTTAGCGGTTACAAAATCCCGATTGAATCACTGCAAAACGAGCGCCTACAGGCAGAAGTTCGTGAAAACCTTGAAATTTTGCAAAGTAGAATTGAAGAATTCAACGCCAGTAGTTCTGCCTCTGGTAAACTCGGTTCCAATCACCTAGAAAAGCTAATTTTTGTTGAAGGTATCTTAGCCAACTATAGCCTCGAAGCAAATCAAGCATCTGGCTTAATGGCAATGCCTCCTCAACCAGAAATTAATTCCACAAATTCCGCGTTATCAAACACGAATATTGTGGATGTACCATCCAGCATAGAACCGAGTGCCAAATCTAAAGAACGCAAACCTAAAGCTAATTCTCGCGGTCGACAACAAGGTAATAAGGTTAATCCAGCCGATGCGCTCTTGGGTTCTGGGGGAATGTTTTCACCAGGCTCAGTAGGCAAAGCTTTTAACAAAATCAAAAGCGACCTTAATCCTGACTCAGAACAAGAGGTCGTCAACGAATTTCGTCGTTCTAGAGCCGTAACCATGGTAGGTGTAAGGTTATTGGCTTTACTGATTGTGGCACCGATTTTAACTCAGCAAGTATCTAAATATTTTGTAATTGCACCTATAGTAGAACAGTATCGTGGTGGTGCAGAAGCTGTGGTATCTCTAGACGAATTAAACTCCGAATGGAGAGAAGAAGCGTTGCTAGAACTCAACAGCTATGAAGAAGAGCTCAAAATGGAGCATATGTTCAAAGGTGTACCCCCCATAGCTCCAGAGGTCAGAGAAGAGAAAGTTCAAGAAAAAGCTAACGAAATAGCCGAAGTCTATCACCAGAAAAACACTAACGCCATTAGTAATGTATTTGCTGATTTTGTCGGTTTAATAGTTTTTGCGATGGTACTTCTTCTGAGAAGGCGAGATATTAATGTTCTTAAGACTTTTATTGATAATATTATTTATGGTTTGAGCGACAGTGCCAAAGCCTTTGCGATCATCTTGTTTACAGATATGTTTGTCGGCTTTCACTCCCCTCATGGTTGGGAAGTTCTTTTAGAAAGTATGGCAAATCATTTAGGAGTAGCAGCCAATCATAGTGGTATCTCTCTGTTTATTGCCACAGTTCCCGTAGTTATGGACACAATGATGAAATATTGGATTTTTAGATATCTAAGTCAGATGTCTGCTTCTACCGTAGCTACTTTGAAAGAAATGAATGAAATGACTATCGAACCTCTTCAATTAAGCTGTTCTTTCTGTGGCAAACCTCAAGATATGGTGAACAGACTCATTGCTAGCGACGGTGTTCGTATTTGCAATGAATGTGTGGAATCATGTAGTGAATTATTAATTAGCGATCTTGTGGAAGATGGTAGCGAAGATACCCCTCAAACTTGGTTGGATGAACCTCTACCCAAACCCAAGGAGTTAGTAAAATACTTAGACGAATACGTAATTGGTCAAGAAGACGCTAAAAAGGTGTTGTCCGTAGCTGTTTACAATCACTACAAACGTCTTAGTCATAAAGCTAAAGCTGCCAACAACAATTCTTCAGGTACAGATAATGCTATTGAGTTACAAAAATCGAATATTTTGTTAATAGGTTCTACTGGTTCGGGTAAAACCTTACTAGCTCAAACTTTAGCTAAAATTCTGAATGTTCCTTTTGCGATCGCTGATGCCACGACCCTTACAGAATCGGGTTATGTTGGCGAGGACGTTGAAGGTATTCTCTTGCGTCTTTTGCAAGCAACAGAAATGGATATCTCCGAAGCAGAACGAGGAATTATTTACATTGACGAAATCGATAAAATTACTTGTAAAAGCGAAAATCCTTCCATTAGTCGCGATGTTTCTGGCGAAGGAGTACAGCAAGCTTTATTAAAAATTATTGAAGGAACTGTTGCTCACGTACCGCCTCAAGGTGGGAGAAAACATCCCAATCAAGAATGTCTTCCGATAGACACTAGCAACATTCTTTTTATCTGCGGTGGTGCTTTTGTGGGTTTAGAAAAAATGATCTCTCGCCGTAACAACCAAAACCAAAAAACTATGGGGTTTAC------ATCTGCGAAAACGATAGATTTAACTTCTCAAGCAAAAGATAATCTCTTGAAGGATCTCGAACCAGAGGACATTGTAAAATTTGGCGTCATTCCTGAATTAGTTGGACGACTCCCGATCATCACCACTTTAAAACCTTTAACAGAAGAAGCATTACTTGCCATATTAACCGAGCCTCGTAATGCCTTGGTCAAACAGTATCAGGAGCTAATGCAGATGGATAACGTGCAGTTAGAATTTGAACCTGAAGCTCTATTGTTGATCGCTCAAGAAGCTTATCGACGCAAAACTGGAGCTAGAGCATTACGAGGAATTATGGAAGATTTAATGTTGGATATCATGTATGAATTACCATCACGACAAGATATTCATCATTGCTTAATTAATAAAGAAATGGTGAATCAGCATTCCACTGCCGAGTTACTTTTTTATCCGACCTCCCCATTGTTGCAAAAAAATGTAGGAATGATGGACTCAGAAGAAAGAGAACGTACTTATCAATTTTTTCTGGAAGAAGTTTCGGAATTACTACAGGTACTAGAAACGGGTTTGCTGACTATCCAAGAAGATTGCAATCCTGCCAAAATTCACGATTTAATGCGTGCTGCTCATTCTCTTAAAGGAGGTGCTGCTACTGTCGGACTAAATTCGATTGAAACTATTGCCCATCGCTTAGAAACTATTTTCAAAGCTTTGTATGTAGAAACTGAAATCGATACAGAGCTAGAAACATTATTACTTGAGGCTTATGATTGTTTGCGATCGCCATTAGAGCAACTGATTACCACTGGAAGTTTTGATTCTGAAACGGCTCTAGTTGTGGCTGAATCAACTTTGACTAGAATTGAAACCAGATTGGGTGATGCTTTGCAAGAAACAGATCACTATCTTCCTAGCTCTAGCGATCTGGGAGTCGATCTAGTAGAAAGTCTCTTTGAAGTGGATGTTACCCAAGGAATCGAACATCTCACCGAGATCGTTGCCCATCCTCAAGACTATAATTTAGCTACAGAATTACGCTCTCAAGCTGAGGTTTTTCTAGCTTTTGCCGAAATGCTAAATTTGCCTGGTTTTGGAGAGATTGCAACTGAGACAATTGCTGCTCTTGATGCTAGTCCTGAAGCAGCTAAGACCATAGCTAATCTGGCTTTAGAGGATTTTCTGGCTGCTAGAGAGCAAGTTTTAGCAGGCGATCGCAATTCTGGGGGTAATCCTTCCTCGGCTTTGCTTGCCTTTTCTCAAAAACCTCAATTAAAAGTAGTTGAAAA---------------------TTCTACTACTACTTCTTT---------------AGCAATTATCGAACCAGAACAACCGAAGATTGCTGCGGAGACTAACTCTTCTAGTTTGGTATTAGTTCCCTCG---------------------------------------------------------------------------------------------------------------------------------------------------------------------------------------------------------AATTCT------------------------------TCTTTAATACCCTTTGAAGCTT---------------------------------------------------------------------CTGCTGAGCCATCAGAACCAGAAAAAGAAACAATCGATCCTCCTACCAAACCAAAACCCACTGCCAATCTCAAAATCCGAGTTGATTCGCAACGCTTAGAAAAAATCAATAATTTTGTCGGCGAATTAGTAATTAATCGTAATAGCCAAATTTTACAACAGGAACAATTAACAACAATTTTAAATAAACTTCAAAATCGCTTAGAACAATTCCAACGCTTAACCCCCCAATTTCAGGAAAGTTCGGAGCGAATATCTCTAGCACCAAACCACAATAACCAGAATAATATTATATCTTCAGGAGATTTTGATGCCCTAGAAATGGAGCGCTATGGACAAGTATATTCCTTGACTCAAGAGTTGGTAGAGGAAACCATGCAGTTTGAGGAGGCAATAGACGATCTTGTTCTCTTAAAAAGACAGTCTGACGACACCATCAAACAACAGCAAAAAACTTTGTCTCAATTGCGAACAGAATTGATGTGGGCGCGGATGCTACCTTTAAAACAAGTGCTTGCTTCTTTTCCCAGAACATTACGAGACTTGTCAGTTAAGTACCAAAAACCAGTCAAGTTGAATATGATTGGGACAGAAGTTTTAGTCGATAAAGGCATTTTAGCAAAACTCCACGATCCCTTATTACATTTGATTCGTAATGCTTTCGATCACGGTATTGAGGCACCAAGTCTCAGGTTTCAACAAGGAAAACCAGAATTAGGTCAAATTGATATCGATGCCTATCATCAAGGTAATCAAACCTTAATTGAAATCAAAGATGATGGTGGAGGTTTAGATTTAGAGAAAATTGCTCGTAAGGCAATTGAACGAGGTTGGTTATCAGTCACACAATTGGCAACAATTAATCAAGAGGAACTACTAGACTTAATTTTCAAAACAGGATTTTCTACAGCAGAGCAAATTAGCGAACTTTCTGGTAGAGGTGTCGGACTGGATGTAGTTCGCTCTCAATTGGAAGAAATTAAAGGAGAAGTGACTGTCAAGTCAATTCCAGGCAAAGGAACAACCTTTACTTTGAGCTTACCTTTAACCCAAACCATCGCCTCTATGTTGGTTTGTCGCGTAGATTCCTCAGCTATTGCGATCCCTGCTACTAATGTTCGAGAAGTTATCTTACCCCAAGCAGAACAGATTATCCGTTCAGGAAACCAACGAATGTTATCCTGGCGAGAACAACTATTGCCAGTTTATCGACTGGGGGATTTGTTAGAATATAGATATCCTGCCTTCGTTGGCTCTCGAAATCAAGCACTTAAGAATATAGCGAGTTCTCAACAAGAAACTTTACCCCTATTAGTAATTAGTCAAGGAAAACAAGATTTTATTCTCGAAATTGAAGGCTTGAGTCAAGAACAAGAACTGGTAATCAAACCTTGGACTGGCAAAATGAAGACTCCCAATTATATTTACGGCTGTGCCGTTTTGGGAGATGGCGGTTTGATTCCTGCAGTTGCACCTACCGCTTTGTTAGCTTATGTCAGAGAGCAAAATTCCTCTAATCAAAACCATCAGAAAGATTCAACTACTCAGGCTGCTTCTGAGGAGAAACGTTTAGTCCCCACCGCTTTAGCTGTTGATGATTCGGCAATGATGCGACGAATTTTAACTCATACCCTAGAAAAAATTGGTTATCGAGTTTTAACTGCCAAAGATGGTTGGGAAGCACTGGAACTCCTCAACCAAAGTCCTCAAATACAGCTCATTATCAGCGATCTTGAAATGCCCAAGCTTAACGGTTTAGAGTTACTCCATCGGTTGCGCCAGAATTCGCGACTCGCCCAAATTCCCGTTGTTCTGCTAACCTCTCGCAGCAGTGCCAAACATCGCGCTTTAGCAATGACTTTAGGAGCCAATGCCTATTTAACTAAACCCTATATCGAACAGGAATTTCTTGCCGAACTCAGAAAAATTCTGGGCAATAATCAAAAACATCCTTTAGAAGTACAATGCAAATCCGCTTCCCATCAATTTTTAAGCTCCTCTATCGCCATGATTACTAACTTATTGATTTCCAATTCGTCTGACACCGAAAATCAAACTACCTCACCCCAGCTTGTTGCTGATGCAATGGATTCTATCTCTCCACCAAAATCTTCTTTAAAATCTCGTATATTATCTTATTGGAAAAAATTAAGCTTGCAAAACAAGGCAACAACTATTGCTATTGCTATCGGTGTAGTTCCTATTACTGTAGTGGGAGGTATTGCTCATTATGTAGCCAGTAAATCTTTGATGCACCAAATTGTTGTCGAGCAAGAAAGTCGCACTTTTGAGATTAAACAAAAAGTCAGTCTTTTTACTAATCAATTAATTGACGATTCTAAGACAATTGCTAATTCTCCTCTGTTAAACGATCCTCAACTAAATCAAGCTACTTCTCTCGAACAGAAAGTTGCACTTTTAAATACTCATATTGATGCACATCCGCAAGACTACGATGGGATTGCCGTTTTCGATCCCGAGGGAAATCTACTCTTTCAATCAAAATCAACTCAACCTTTAGACCCGAAAGAAAATTTTGGCGATCGCGAATATTTTCAACGAGCCATTTCTACCCAAGCCACTGCGGTTAATAATCCCAGTTTGGCATCTTATCCAGGAGGTCACAATAGTCTCGTAGTAGCTACGCCCATTAAAGAAAAAGGAACTGGTCTGGTACTAGGTTTGGTTAGGGTGCGGGTGCCTTTGGCTAATTGGCAAAAGGTTGTTCAAGGCTCTCAACTTGAAGGCTCAGAATATATCCTCATCGATTCTCAAGGAAAAATTTTTGCAGCTAACGAATCAGAAGTGATTGGTCAGGGTGCGGGAGTTGATTTTGCTCGATTACCTCAGCTACAGGAGAAAATGCAGATTGACATTGGCAATGGTATTGACCCTGCAAATTTGCTGAAAACTAACGTTATGCTCGATAAAAACGATCGGGAAAAAGTTGTAGTCAGCCTAGGCTCAATTAACGATGTTGAGGGGGTTTTAGCACCAGGTTGGCAGGTTGCTCTATCTCGCCCTGTAGATCGAGCTTTTGCTCCTTTAATACGATTGCGCTGGATTCTGCTATTGGGTACGAGTACCGCAGCTTTGTTGGTTGGCAGTTTAGCTGCTCTTTTAGCTCGTCGGGCTACATTGCCCATCTTAGAAGCAGCAGAAACAGTTCAAAAAATTGGTCAAGGGGATTGGAACGCTAGGCTGGAGGTTCAAGGTTCCGATGAGCTAGCAATGCTGGGAACTGACATCAATAAGATGGCAAAACAATTAAAATCATTTGTTTTCCAAAAAGCTAGAGAAACAAAACGTTCTCAACTCCTCAAAGATTTAACCCTCAAGCTTGCTTCTGCGGTGGATTCAGAAGCAGTTTTTCAAGTTGCAGTGGAAGAAATCATTTCCATTTTGAAAGTGGATCGGGCGATTATTTACTATCAAGATCAAGATGCAGATGAACCTGGTAAAGTTGTTGCTGAAGCGGTCAAAAGCGATGGCATATCACGGTTACAAACTACAGCAACTCAACTAGAGTACCTGCACGAATATTTGGCTAATGATCGCTCAGATCGAGTACGAGTGGTCAACAATATTTATCAAGCCAAGCTCCAATTACCTCATATCAGACAATTAGAAGCTTTGAACGTTAAATCAGAGTTATCTACCCCTTTATTCTTCAATCAAAAGTTTCAAGGATTTTTTGTGGTCCAACAGTGCGATCGCTTGCGAGCCTGGCAACAGGGGGAAATCGACTTTTTTAGTCAACTTGCTTCCCAAATAATGTTAGCCAAAGAGCGAACCGATCTTTTACTAGAACAAAAAACTGCCAAGGAACAATTACAAAAACGGGCAATCGAATTGTTAATGGAGATCGAACCCATTAGTAAAGGAGACTTAACCATTCGTGCGACGGTAGCTGACGGAGAAATTGGTACATTTGCCGATTCGTACAATTCTACAGTGGAAAATCTACGTCAAATTGTCACTCAGGTACAAAAATCAGTGACTCAAATGACTACCACTACTAACAAAAATGGAAAAATTGCTCAATCTCTTTCAGAAAGAGCAACCCAGCAATCAGAGGCCATAGCTTCTGCTCTCCAACAAATTCAGGCGATGACAGAATCAATTCAATCCGTTGCTCTTCACGCCAAACAGGTAGAAACCTCTTTCCAAGATGTATCGGATACTGTAGCTGTCGGTAATGTAGGTATGGAGCGCACAGTAGACGGCATTTTTGCCATCCGCGAAACTGTTGCCGAAACAGGGAAAAAGGTCAAACGATTGGGAGAATCTTCGCAAAAGATTTCTAAGGTAGTGAACCTAATTAATAGCTTTGCCGACCGTACTAATCTATTAGCCTTAAATGCTTCTTTAGAAGCTAATCGTGCTGGTCAAGAAGGACAAAACTTTGCCGTGGTAGCCGACGAAGTGCAAACTTTGGCACAGCAGTCAGCAGAAGCTACTATCGAAATCGAAAAGCTAGTAGCTAGTATTCAACTCGATACTAAAGAGGTAGCAACAGCGATGGAACAAGGAACAGAACGGGTAGTAGCTGGCACCAAATTAGTTGATGAAACTCGTCAAAAGCTGAATCAAATTGCTGCTTCTAGTACTCAATTAGGCGATCGCCTAAAGCTAATTACGGTGGGAACTGTTCAGCAATCTCAAGTCAGTCAGGAGATTAGTGAAACCATAGCAGAAGTAGCAATTATGGCAACTACAACTTCCGCAGCATCGGTAGAAGTATCAGCCTCAACCCAAGAGTTACAGGACATCAACGATGAACTACAAACCAGTATCAATCGATTCAAAGTTATGATATCTACAAAAAATTCAGCTGAATCTCAGGTAAAAGCGCAATTTTTACAGCTACATCTAGCTTCAGGAACGATCGCTTTACTCCCAACTGAAAAAGTCAGCAAAATTACTAGGCAGTCGGCAGTTCAAAAAAATCTCGAACTTATACCTACTCAAGTATTGACCATTAGCGCAGATCGAGTTGTCTCTATGCCTCACATGGCTTCTTGGGTCATGGGAGCTTACAACTATCGCGGTAAAATTATGTGGCTTGTTGATTTAGGTTATTTAATGGGGCTAGTCCCCATATCAAGACAAGCTCGTTCTCTTACTGACTATACAACTGTGATGGTACACATAAGTTCTGATGAATCTTCTAATCAGTTGGTGGGATTGGTGGTTAATCGAGTAAATAGCATCGAGCGATGTAATTTGAGTTCAATTATAACTTCATCTGCTGAGCCTAATACTGAATTTGACAAGTTTTTTCAAGGGTATTGGGAAAAATGCGCCACTGAAATTTTGCCTGTTTTAGACCTCGAGCTTATTGGACAGAAGATTTTTGATTAT------------ATGAATACCGTCCTGGTTGTTGAAGATTGTCTGGTAGATCGTAAAGCGATCGAGTTTAGTCTAAAACAAAATGGTTTTGAGGTGCTAACGGCTCAAAATGGAGAAGAAGCTATCCAGAAACTTCGCAACTACCAACCCGACGTAATTATACTCGATATTTTATTGCCTGGTTACAGTGGCTTTGAAATCTGTCGTCAATTTAAAACTGACCCCAAGACTAAAAAAATTCCGATTGTTTTTTGTTCTAGCAAAGCAACTGAACTCGATAAATTCTGGGGATTAAAGCAAGGTGCAGATGCTTACCTAACCAAGCCAATTGTTTCTCAAGAAATCATTCCTATTATCAACCAAGTGATTAACCGCCAAACTTTTGCTGGGGAGGCA------ATGAACAATTCCACTGTCTTTGTCTTGTTTCGCGAATTACAGAAACAACTCGAATCAATTGAAATTAATAGTCTTGTTATAGCTCGCTTGCTTTGTAAAATTATTCCTAATAACTGTCCCTTTGAGCGCAAGATTCAATTTGGCAACCACACCATCATTTCTATTCCTCCTCTTTGTAAGCTAAATCCGTTTTACGATCAACTGATTGCACTACGCTTTAAGTCTTCAGTCTATCTGATGGAAAAATGTCAT---------------------ATGGAATATTATAACAGTGTGATGAATAATCAAGTTTCTGCAAAATCTATTACTTCTCAAGCCATTGACAGCAAAATCCTGTCGGGGAACAAATTCGATCTGCCGATGCAGGGGGAGTTATTTGATACTTTGAAACAACTGCGATTCAATGGTGAACTAGTGTTGCAAGAAGCCGAAGGCGAACACTGGACGATTTATCTTCATCTTGGTCATGTCGTATTTGCCACTGGGGGGACTCATCCAGTCAAAAGATGGCAAAGAAACCTCACAACCTACTTACCAGAGCTAGCTGTTGATTTCTCTCACGAACAATCGGAACTATCCAACATTGCTTCAGAAGATTACAATCGATGTTGGCAATACCAATTGCTGTATTCCTGGGTCAAACAGGGTAAAATTACTCGTCAACAGGCCACTAAGATTATTTGGTCAACTATAGTTGAGGTACTGTTTGATGTTACCCAACTCGGACATATTACTTATGAGCTAAAACCAGGTCAGTCTTCTGCTCAAGGAATAGTTTTGATTGATGGGAGTCGCATAGTAGCAGAAGTCAAACGACAGTGGTTATCTTGGCAAGCAGCCAAAGCAACGGATCATAACCCTAATCTTGCCCCCATAATCAGACAACCAGAAGAACTACAACAAAACACCTCGACAACTGTATTTGAGATGCTGACCCAACTCTTAAACGGTCAACAAACTTTGCGGGATTTAGCTTTGGAGATGAACCGAAACGCTCTCTCAGTTACTAATTCTCTATTACCTTATTTGCAGTCGGGGCTAGTGGAGTTGATTAACATTCCCGATTTACCAGAGCCAGTCTTAAGCACATCTGCTGATACTTGCATCCAGTCACCTTTAATTGCCTGTGTGGATGATAGTCCTTTAATTTGTAGCTCTTTAGAAAAATTTATGACTGGTGCAGGGTATCGATTTGTGGGAATTAACGATCCTTTAAAAGCTTTTAGCATTTTGCTGGCACTCAAACCAGATTTGATTTTTTTAGATTTAATGATGCCTAATATCAACGGTTATGAACTTTGTGACAAATTACGTCGCATTTCAGTTTTCCGCAACACGCCAATTATTATCCTGACGGGAAATGATGGGGTCATAGATCGAGTCAAAACCAAATTGGTTGGAGCTTCTGATTTTTTAAGCAAAGTCAATGTTGATCGCCAGATAGTGGAAAAGACGATGAACAAACATTTGCGACACTGCACTCTCAGTCAGCTTGCTTTGAGTAACTCTTCTGAAATTAGTCACAAAACCTCTCAAAAAATTGCTATGAGTGATAGAAGTATTGACCTAAATCGAGCAGAGGCTTTCACGGAAATTTTGCCCTCTGTCCCTAAGTTTTCCAGTCATCAAGCTGGCTGGGAAAATTTCTTTTTGGCTTATTACGATCGATATCCTGGTTGCGAAACTCCCCAATCTACCTTTCATCAACACGCTCTAGAAATTATTGATGCTGGTGGGGAATCAGATCATCATCGTTGTCTGGGAGAGCAACATTTTTCCCATCGTCTTCAAGAAGGAGAAATCTGTTTTTGTCCAGCTAAGACAACTCACTGGACAAGGTGGGAACAGCCGTTGAGCTTTACAGTAATGACCTTCGAGTCAGAATTATTTACTCGAATAGCGCAACAAATGTCTAATAGCGGTCTGCCTTCGGCAGTAATGCGCGATCGCTTAGAGTTAAGACCTCAATGGCAGGTATTTGACCCCACTATTCAAGCTATTGTTCAAGCTTTAAAAGCAGATTTGGTAGCAAAATGTCCAGCAGGAAGACTGTATGGAGAATCATTCGGCACATCTTTAGCAATTCATTTAGTCAAGAGTTTCTCGGTTGTTCCTCTGAAAAAAC---CAGATTTAGCAGCTTTCTCTCGTAAAAAACAACAAGAAGTTTTAGATTTTATTGAAGCTCATCTCGATACAGACATTCGATTGGAAGATTTAGCCAAAATTGCAGGAATTAGTAAATTTTATTTTTGTCATTTATTCAAACAAGTTATTCAAATTCCACCTCATCAATACATCATCAGACGCAGAATCGAAAGAGCCAAACAATTACTCAAACATTCCGATCTGACAACTGTGGAAATAGCTTTATCTTGCGGTTTTGCTCATCAAAGTCATCTCAGTCGCCATTTTAGGCGTATTGTGGGCATCTCTCCCCAAAAGTTTCGGCTTAGT------------------------------------------------------------------------------------------ATGTTGGATAATTTACACACAAGTAGGCTTCAATTAAACGGAGTTCAATATTATCTCCGAGACTCTCAACAAGGCGAAGAAACTGTACTCTTGCTTCATGGTTGGCCAGATGATGGCACAGTTTGGCATCAGCAAATACCCGCTTTGATTGAGGCTGGTTACAGGGTTATATGTCCAGATTTACCAGGCTATGGATTGAGTGAAGCACCACCAGAAATAGAAAGATATCAGCTAACTAATTTAGTGAAAGATTTAGTAACTCTACTCGAAAAACTCAATCTCAATAAAGTTCATTGTATTGCTCATGATTATGGTGCTGTTTTGGGTTGGCAATTGGCTACTGATACCGAATTATTAAATACTTACACAGCAATGTCAGTGGGACATTTAGCCGAGTTTTTAACTATATCCCTAGAAAATTTACAACTTCAATGGGTTTACTTTCTGAACATTCAAGATATTGCTCCCCAACTCTATCTTGCTAATAATGGTTATTTATTTCGCGAAGTTTTACGTTCCCATCCTTATGGCGATCGCATTGTCGAAAACGCGTTAAAATCAGCAATGTGGAAAAATATGCAAAGAATTGAAAAAGCTAATCCAGTTCCCGAATATCTATTAGCTGCTTCAACTGGACAATTACCAGAACCTAAGCTTATTAATGTGCCAACTTTGGGTATTTGGAGTGAAAGAGACGAATTTCTCTGGGAGTCACAGATGAAAAACTCTGGTAAATACATTTCACAGGAGTGGCAATACATTAGTATCGAACAAGCAGGACATTGGTTGATGCTCGAACAACCAGATAGGACTAATCAATTGCTGTTAAGTTGGCTCAAAAAACACTCTTCACGAGTAATGAGTAATGAGATGTCATTGGATGAACTAATTTCTAAAGAAGAATTGTTGGCAGGAATGTTTGCCAAACGAACTAAAATTTTACTTTTTTTGATTGAGAAACAAACAGCATTATTAGCAGAACGATCGCGAGTGGATTTTACTTTGACTGATTTGGGACAGAGCGATCTCGATATGGCTTTTTTACAAGCATTCGCCATCGATAATACTATATACGCCAGGTTT---------------------------------------------------------------------------------------------------------------------------------------------------------------------------------------------------------------------------------------------------------------------------------------------------------------------------------------------------------------------------------------------------------------------------------------------------------------------------------------------------------------------------------------------------------------------------------------------------------------------------------------------------------------------------------------------------------------------------------------------------------------------------------------------------------------------------------------------------------------------------------------------------------------------------------------------------------------------------------------------------------------------------------------------------------------------------------------------------------------------------------------------------------------------------------------------------------------------------------------------------------------------------------------------------------------------------------------------------------------------------------------------------------------------------------------------------------------------------------------------------------------------------------------------------------------------------------------------------------------------------------------------------------------------------------------------------------------------------------------------------------------------------------------------------------------------------------------------------------------------------------------------------------------------------------------------------------------------------------------------------------------------------------------------------------------------------------------------------------------------------------------------------------------------------------------------------------------------------------------------------------------------------------------------------------------------------------------------------------------------------------------------------------------------------------------------------------------------------------------------------ATGGTGTCAAAACTGCAAGAATTTCAATCGAGTGTTCTGAAAAGTTATGGTGCTACAGATACGGAAATAAAAGAGCTATCAGTTTATAATCAAAATGTCTTTGACCATAGTAATTGGCGATCGCAAACACGATTTCCCCTCGAACCCGAACCCCATGTAGCTGTTTGGTCAGAGTATCTTCATCTTGCTACAGAAATAGGTGTTTTTAAAGCTCTCAAAAATGCTTTAGTTCAGTTACATTTCCCTATTGCAGAAGGTATCAGCCAGACAGATGCCTATCGCTCTGTTACTCTCAGAGGAGTTGAACCTCATACCATACCTGAAGCTATAGGGCTTAGGCTTAAACAACCAGAGAAGCTTGGTTTAAAAATTTATCCTAGTTTAGCTGGAGCAATTCCCGTAATACTTCCTGATAACCGAGAAGATTTTGTAACTTTAGTACAAGCTTTAACCAAGCGCAATGAACCCAAGCCTATTTCCCCTTCTATGGGAGCTTGTATGGTGGCTGGTTACAACAATTGGGACAGAATTCGCAAATATCGCGAGGGGAGGAAAGGATGGTCAGAAGAAAATCAGAACAATTCTGAGGAAACTGCCAAGAAACAGGAGTCGGTCGGATTAATTCCCCCAAAAAATCTCTATCAAGACCGTTTTATCATTCTCAGCGACGGATTTTATAGTAATGTTGCTCCTGAGAATCTGGGATTAACAGAATCAGAGTGGCGTAAGTTATCCCTGGCAATTCGTCTCGAACACGAATGCACTCATTATTTTACTCGTCGTCTGTTTAACTCCATGCAGAATAATCTGCTTGACGAACTAATTGCCGATTATCGGGGTATTGTTGCTGCGATTGGACAGTATCGCGCTGACTGGTTTTTACGCTTTATGGGCTTAGAATCATTTCCTGATTATCGAAAAGATGGCAGATTACAAAACTACCGAGGTCAGCCACCTCTATCAAATTCAGCTTTGAAAATTTTACAAGCCCTGGTTGTAGCTGCTGCCAAAAATTTAGAGGAATTCGATCGCAAGTATGCAGAGGAGTTAAAACTCAGTTCCAGTTTTGAGCAACCAGAAGTGTTAATTGCTTTGACCTATTTAACCCTAGAAGAATTAGCTTCTGAGCAAGCTGTTGTGCGACTCCAAACATTGTCCAGAAATTACAAAACAAGTCCC---------------ATGATTAACAATAGTTGGAATTTTGAGCCACAGCAAACTCAAACAAAAGTTCAAGAAAAAATAGAAAAAAAAAGTTCTATTATACGTCCGCGTTTGACTTGTAAAGTAAATGTTAATCAGAATAATATTGTACTTTATCAAAATGGTCGTAGTTTTATTTACCAGGCTAGTAATCAATTGAGTAAAAGTTTACAGCGTTTTTTTTTCTTAATGGATGGTACGAGAACTGTTAAAGAATTACAGCAAATTTTTTGGATTAAAAATCCTCAAGTTGTCGAAAAAATTATCTCTGACTTAGAAGAGCAAGAATTAATCGATGATGCTACTCAGTTAGAGGTTAGTTCGGGTAGTGATATTCTAAAAGAATTAGAGTACTTGACTCAAGATTTATTGATTAATAGTGTTGATAACAATCTTTTTGAGCAGTCTATAACTTCAACAGAATCCAACCTACCAGTTAATGTTCTCTATGGTTTTGCACTGGAACAATATCAAGTTGTTGCACGGAAATCTGCTTTTTATTCTCCTGCCCTTGATTATTCTTGTACTGACCAAACTCGAAAATTAATTGACCGAGTGTACTGTCAAGAAACGACACGGGAAAAACTTTTATCAGAAGCATTAAATACGATTGGTATTAGCGTCAGGGAACTAACAGACACAATTCCCTTATCAGAGACAGTCGCAATGTGTCAGGCTCTGGCATATTGGGCAAATTCCGAGCCACTTTTTTTCTTCTACGCTATCGGAATTATCAAACAAAAGGCGACTCAGAATTGGCAAGCTTACCTTGAAGCCTGCGAACGAACTAAAGTAGAAACTCAATTTCTTACTTCTATTAGAAAATTGACATATCTCAATCGAGAAAATCAACATCAGAGCTTAACACATTACCTGTTTCAAGAAGTTCCTCATTTGGAGGAGAAAACTAAACAGCGATTTAGAGGGCAAATTTATCTATTTGTGGAGATGTATCACCATTTCCATAGTGCAATCTGGAACTACTATTCCTCTACTAGTGATTTGTTGCGACCAGTTTCTTTAATCATGTCTAATAACTATCAAAATATCATCGAATACCTTTGGGAAAATCCCACAAGCCGAGAAGATTTTATGACTGAACCCAAGTCATACTTAGAAAAACAAGGACTCGAAATTCCCGAAAATGTTCTAGTATCTGCCTATGCAGATACTTCCAGTCAATACTACTTAGTTTTGCCTCCTGATGGTACTGAAATTCCTGAAAATGACAACCCAGAAACTAAAATAATCGGGCGAGCTTTACAAGATTCGGTATACAAAGCTCGACTATTGGAAAATCCCCAAGCTGCTGCCGAGGAGATAGGTATCGAGCTTCTAGATTCGATGACCATCATTGTCTTGCAAGACTCCGAAGACCAGATGCACTTTGTGATACCAGTCAATCCCTCTGATAGCGAACTTAGCGAAGCTGACTTAGAAACTATAGCTGGTGGTGCTTCCAGTTATCCTGGATTATATGGGAATTCGTTCGGAGGTACGGACTTCGGAGGTTTTGGCTGTGGCTGTCGACCGATACCAATAGGTCTT---------------------------------------------------------------------------TTGAGCGAAACAAAAGCAATATTGATTGAGATGGGGATTCATCTTCCTGGTTCAGTTCAAGTTGAGGTTCATGAAGATACGGCACGATTCAAAAATTTGGTGATTCCTGAAAGCTTACCAGGGTCAGATGAATCAACTGTTTCTAGTTCACTATATAGAACCATAATTAATAAGGCTTGTGAAGATCGAGGCTTCAAAACCCAGTTAAGTACCCGTGCAAAA---------------------------------------------------------------------------------------------------------------------------------------------------------------------------------------------------TTGAATTTTAAAGTGAATAATAACCAGATTGAAGCAAATAATAATTATATTGAACTTACTCCACAGAATCACAAAACTATACAAGATTCTAATATCTTATATGATTCTAATCCTAAGATAAATTTGCCGAACATTCAGGTTTTGATTGTTGACGATCAAAACTCTGTTTGTCAACGTCTACAAATGTTACTTGAGCCAGAAGAAGGGTTAGAAGTAGTGGGGATAGCTACCAATGGTGCTGTGGCAATCAACCTCATTGAATCTTTGCAGCCAGATATCATCTTACTAGATGTAGAAATACCTGTGATGGATGGGTTTGAAACTATAGAGATTATAGTTAAAAGATTTCCTGATTGCAAAATTCTAGTTTTGAGTTCTTCGGACAGCAAAAAGGATATCAAAAGAGCCTTAAAAGCTGGAGCGCGGGGTTATTTACTCAAAAGTACTGCCATCGAAGCGATCGCAGATTCGATTCGTTCGGCTGGCAAAAGACACTTTCAACTTAGTCCAGGATTATTTACGGGGATTTTCTTGCCTAAATTGAATGAGGAAGCTGAAGAAAATAGTGAAGCGACTGCATCAGCAACGTCGAAAACATCTAAGCAAAAAAATAGTTCTTCTTCTAAGAAAGAAAATAAACTGTTTCGGCAAGCATCCTTAGAGCGTTTATCTTCTCCCGAACGTTTAGATCAATTAATGCAGGTGGTCAATCCTAAAAGCTGGATTCCTCTGGCTACATTAGGTGTCTTAGGGGTGTCAGCTTTAACTTGGAGTATTTTTGGACGTATTCCCGTTACGGTTGAAGGAGCAGGGGTGCTAGTTTATCCTAGTACTGTAGTTCCTATACAGACTAAAAGTTCGGGACAGTTAATAGATTTAAAAGTTAAAAATGGCGATCTAGTGGAAAAAGGAGATGTCATAGCTACATTCGATAATAGCGATCGCCAGGAAGAATTAGAATTAGCCTTGGCTAAATTAGCTCAACTAGAACAGCAAAAATCCGAGGCGGATGCAGTCCAAAATAAACGGAAAAAGCAAGATTTACAGTCGATTGTAGAACAACGCCAAACATTAGAGCAAAGACTCCAAATTTTAGTAGATTTGACTCCTACCCTCAAAGATAAGGGAGTATCAGCAATTCAACGTCAACGCCAAAACTTGCAGCAGCGTCAGGCAACCTTAGAAGGTTTAAGGTCTACTTACAAACAACGATTTGAAACTCGGCAAATGCTATTTGATAGGGGTGCAATCTCTGAAGATAATTTACTCGAAGCTAGACAACAATACTCCGATAACATCAGTAGCATTGATGAAGTAGAAGCTCAATTAAAAGATCTCGATGTTAAGGAAGCCGAAGCCCTTCAGCAATATCTTTCCAATCTGAATGAGGTAAAAAATGTCCAGGCTCAAATTCAAGAATTAGACAGTAAAAAAGCTAATTTAGCTCAACAAGACTGGGAAAATTCCACCACTCGCACCAAAGAAATTCAAGAGGTCGATCGAGAAATTGCTACAATCCAGCAACAAATCAAAAGTGAAAGTCAGATTGTCAGCCAACATTCAGGCAAAATTCTCGAACTCACTGTCAATCAGGGACAAGTGGTGGAAGCGGGAACTCGCCTAGCTAGTGTAGACACTGATAACCAAGAGGGCAAACTGGTAGGGGTGACTTATTTTCCCGTAAAAGATGGTAAAAAAGTTCAGCCTGGCATGGAAGTGCAAATCACACCTCAAACCATTAAACGGGAAAGGTTTGGTGGCATTATCGGGACTGTCACTAAAGTTTCTTCATTCCCCATTACTACCGAAGCTGCTGCCAATGTCGTGGGTAATCCTCAAATAATCGCAGGTTTAGTCTCGGAAACCGAACCAGTAGTAATCCAAATATCAGCTAAATTAACATCAGATCCTGAGACTTTTAGTGGTTATGAGTGGTCTTCTTCTTCAGGGCCACAACTGAAAATGTCTTCGGGAACAACCACCTCTGCCAGAGTCAAAATAGAAGAAAGAGCACCTATTTCTTTTGTCTTTCCAATTTTGAGGTCTATCAGTGGTATCTACATGACTATTGTTCGTTACAATCCTTGGAAAGAAATGAATTCTTTACAACGTCAACTAGATAGAATCTTCGATGATGTGATTATTTCCACAACAAATTCTTTAAACCATACTGGATTTCCTGCTACGGAACTAATCGAAACAGAATCCGCTTTAGAACTAAGATTAGAAGTACCAGGAATGCAAGCTAGCGAGTTGGATATCCAAGTAGCAGCCAATAGTGTTACTGTAGCTGGAGAAAGAAAAGCAACAACTGAAGCTGCTGATAATAAGTTTGCTCGTTCTGAGTTTCGTTATGGCGAGTTCAAAAGAGTAATTACTCTACCAATTAAAGTACAGAATACTAATGTCAAAGCAGAATATAAAGATGGCATTCTTTATCTAGTACTACCCAAAAGAGAGGAAGAATTAAATAAAGTTGTCAAAGTTAGTCTTGATGATTCTGTAGAGGTGAACCTACCAGCAACAGCAAATCCTCCACATCTTCTCAATTTTGAATTGGGGACAATTACTTTTACCAGAATTGCCAGTCATATTTACGATCTGTCGCTGTCGAATCGCGATCGCAATTTTCACTTCTTAGGGCGCATTGAGCAAAAAAGCGATCGCCTTTGGGCAGTAACTTATATTGATTGCCAAACCTGTATGCCTGAATATTTTGATAACTGGCAGCAAGCCACTTTATTCTTGGCTAAGCTGGTGTTGAATTGC------------------------------------------------------------------------------------------------------------------------------------------------------------------------------------------------------------------------------------------------------------------------------------------------------------------------------------------------------------------------------------------------------------------------------------------------------------------------------------------------------------------------------------------------------------------------------------------------------------------------------------------------------------------------------------------------------------------------------------------------------------------------------------------------------------------------------------------------------------------------------------------------------------------------------------------------------TTGATTATCTGGAAAAGAGAACATCCACCTGAAGCGATCGCTCGATATGATGATTCTCAATTGTTAGATTATAAAGATGAAAGCGCAATTTTGGCTAACTTTAAGTCA---------------------------------------------------------------------------------------------------------------------------------------------------------------------------------------------------------------------------------------------------------------------------------------------------------------------------------------------------------------------------------------------------------------------------------------------------------------------------------------------------------------------------------------------------------------------------------------------TTGTATATTTGGCAAAATGATGTTCCTGTATCGATGGCAGGTGTGAGCGGAGCAACTCCTAACGGAATTAGAATCAATGCTGTGTATACTCCTCCAGAATATCGGAGAAAAGGTTATGCAAAGTCTTGTGTTGCCACTTTGAGTAAGTCCTTGTTGGATAAAGGATTTAAATATTGTTTTTTATTTACCGATTTAGCCAATCCCACATCAAATAGAATCTATAAAAAGATTGGTTATGAACCTGTATGTGATTTTAGCGATTATTGGTTTGAAAAC---GTGACTATAAATTCGGAACTCTCTGGCGATCGCACTTCCCCCAACTGGATACAAATCAGCTTTTACGCGACTTCAGTTATTTTTAACCTCTGCTTAATTGCTCAATTGTTAACGGTTGGGATTGCCTACTTCAACAATCCTGGCTGGTGGAATATCCATGTTTCGCTGGTGCGGGGGTACAGTGGGCTATCTTTAATCTTACTGGTAGTATCTGCGATCGCGCCCTTCTCAAACAGAATTCGCTCTCTGGCTGCCAGTTTACCAGTGCTGCTGGGACTACAATTTTGTAGCATTCATCTCAAAACTCCTCTCCACCTAGAGGTATTTCATCCTCTAATTGGATTTACATTGCTGTATGTTTCTTCAAGCCTCGTACATCGTGTATTCCGTGAAGTGTTCAAAAAAAAGTCAGATGCTGTAACTGAATCTCAGATTATGAATATTAGAGCAATCATAGAATGGGATGAAGAATCACAAGCCTATTCCGCAACTTGTCCAGAATTAAATTTTGTTTCCTCTTTTGGCGAGACTAAACAAGAAGCAATAAGAAATAGTTTAGAAAATAGCATTGTA---------------------------------------------------------------------GTGAAGCAACAATTACAAACTGGAATTATTTGTAGCCTCTTGGTTTCATCGTTGTTCACAAATGTTGGTAGCAAAGCCTGCGCCGTAGAAAACAAAACATTATCCGATGAATTCCCTGCAACTACGGTGAGAGAATGGCGAGAAAGGGAAAGCTTACCATATCAGCGATCGCAATTACCACAGTTAAATAATAATTCTCTTGTTATCAATCAAATCGAAGTCAGATCGATAACAGAAGGAATCGAAATTATCTTAAACACCTCCGATGGTGCGATACCTCAAAGTATTACTTCCACAACAGACAATAGCCTGATTATCGACATTCCTAATGCTCAATTAGAGTTACCAGAAAAAGAATTCGTCCAAGAAAATCCTGTTGATGGCATTGCTTCAATTACAGCCACGAATCTGGATATCAGTACGGTTCGGGTCATTATAACAGGCATTACAGCAACACCTACAGGAGAAATAAGACAAACTTCTCAAGGTCTAACTATCAACGCGACACCACCTGCAACCGTAGCAGATACTGTAACCCCAGCAGACCAAGTAATTGATATTATTGTCACGGCAGAAAAAAAGCCAGAAAACTTACAGGATGTTCCTATCAGTGTTACCGCTATTACTGAACAGGAAGCAGAAGACGGAGATATTACCTCTTTTAGAGACGTTGCCGAAAACACCCCCAATTTTACTACCTATACTCCCAGTCGAAACTTTGTTAATTACAGTATTCGAGGTTCGAGCAATTTTAACTTTTTCGCCCGCGACCCCGTAGCTTTTTACATAGATGATGTTCCTTATGATTACGTTAACTTTTTGGGAGTAGAAGTATTTGATATCGAGCGAGTAGAAACATTACGGGGTCCTCAATCTACTTTATACGGTAAAAACGCCAGAGCAGGGGTAGTTAATGTTATTACCAAACCACCAAGCGACGAATTTGAATTTAATGGAAATATTGGCTATGGTAATTTCGATAATTTCGACGTACAAGCTAGATTAAGTAGTCCTATCGTCGAAGATAAACTAGCTTTTTCCCTTTCAGGGAGCTATGAAAACAGAGATGGTTATACCGAAAACACTTTTCTCGATACAGATATTGATTCTCAGTCAGGATTTACTACCAGAGGTAAATTACTTTGGACTCCTACGGATAATTTAAGTATTGCTTTTAACGCTTCTGTAGATGGTTATGATGATGGAGCGCAACCTTTTGTTATTTTACAATCAGACGATCCTTTTGAAACAGAGCAAGACTTTCAAGGTTTTAACGATCTTAATAACGATACTCAATCAATTAGAGTCGATTACGAACATTCCGCCTTTCGTTTGACTTCAATTACTGCAAGACGTTTTTCCGATAGTAATTTTGAGTATGACTCTGATGGCGGTATTTCAG------CTATAGCAGCCGTTTTTGCTGTAGATGTAAATTCAACAGTGCTTAGCCAAGAGATTCGCTTACAATCTCCTGAAGAAAGTGAAAGGTTTGAGTGGATTTTTGGTGGATACTACGAATCTAGAGATTTTAATGTGGATGAATTTCGTTTTATTACCTCCTCTAGTGGGGATTTTACCGAAGCAGAAATTGATGAAGATACTTTTGCACTTTTTGGTCAGGCTAGTTACAAACCAGTCGATGCTTTAACCTTAACTGTAGGATTGCGTTACGAACTTTTTGATTCGATCTTAGATAAGAGGGATGCTAACGAATTTCTAGGAACT---GCTACTAACCTAAGTTTTGAAGATGTAGAACAAGATGATGAGATTTTGTTACCTCGTTTCACTGCCCAATATGATTTTAATCCTAACTTAATGGTTTATGGCTCGATCGCCAGAGGTTATAATCCCGCAGGGGTAAATTATCAAGCAACGGTAGAAGAGGTATTGAGGTACGATACGGAAACTTCTACTAACTACGAAATCGGTTTAAAGTCTTCTTGGTTTAGCGATCGCATAAATCTCAATTTAGCTGCTTTTTATAGTCCTGTTGAAGATTTTCAGTTACTCGTCTCTGATGATTCTGGGTTTTCTCGTCAAATTGGCAATGCTGATGCTGATATTACTGGTTTTGAAGTAGAGTTGAGAGCAACTCCTTTTGATGGATTTGATGTAATTGCTGGTTTCGGTTATGTGGATGCTACTTTCGATGAATTTGAAAACCCTTTCCGCAATGAACAAATTGATGGTAATCGTCTGCCTTATTCCCCAGACTATACTTATAACTTAGCCCTACAGTATCGTGCTAATCCTGGTATTTTCACTAGACTAGAATTACAGGGATTTGGTACGACGGTTTTTGATAATGCCAATGACTTTGAACAAGAACCTTTTGTCTTGGTAAATGCTCGTCTTGGCTACGAACGAGATAATTATGGCATTTACTTTTTTGCCAATAATATTTTTGATGTGGAGTATCTGGCAACTGCATTTAATTTTGGTGCTTTAGGAGACATTGCTAGTTTTGGCGCGCCTGCTACAGTAGGTTTTCAAGTGAGGAGTAAATTTATGCCTGAAT---TTGTACCAGAAGATCGAGCGAATCGAGAAAAATTCAAGCAAAATCGCCTTAATTCCAAATTGAAAGAGCGATTAGGCTATTCAGGTATTTACTCTCAAAGAAATTATCAGCAATTTTTTGAGCAACTTTCTAGTCTGGAGCAAGAAAAACTACTTCAAGAATTTAAAATAGCTTACTATCAAATTATTACTGATTATTTTAACGATGAAAATCTAATTAATGAGCAAATCGATCGCTTTGTCGAAACAGCTTTTTTTGTTAATCTTCCCGTGGATAAAGTAGTCAAAATCCACATGGAATTAGTGGATGATTTATCTCGTAAATTAAAACTTGAAGGAATACAACCAGACTTTCTTAGCGATTATCGTCTAGCTTTAATTGATGTGATCGCTCACTTGGGAGAAATGTATCGCAGTGTGGTCAAAGAAACTTGTTTGATCTCTAATCTTGCTAGCATGAATCTAAAAAACCAAAGGCAAAAATTAAAAAAGAAGGCTATTCCTTGGATATTTAAACTCAAAAATCTCAACAAACAACAATTTAACTGCCCAGTGTGCAATTATACTGGTGCTTTTAAAGACGTTAATCCCCCCACTGGTTATCGAAAACACGCCCAGTGTCCCCAATGTCGTGCTTTAGAAAGACATCGTATTCACTATGTAGTCGTTAAACAGCTATTAGAAAGTATGGATACTTCAAATTTAAGTATGCTGCATTTTGCTCCAGAAGCTTTTTTTCGAGATTTGTTTGCTACCAAATTTGAGAAATATGAAACAGCCGATCTATATATGCCCAATGTCGATTATCAAGTTGATTTACAGAACCTTCCGTTTGCCGATCGAAGCTACGATTTCATTTTTGCTTCCCATGTTTTGGAACACGTATCAGACGATCTCAAGGCAATCTCAGAAATTCGTCGCATATTAAAGCCTCATGGGATCGCTGTTTTACCAATACCTTTAGTTGCCGAAACGACTATTGAATATCCTGAACCTAATCCCTATGAAGAATATCACGTAAGGGCTCCTGGTTTAGATTATTTTGATCGCTATGAACTTTATTTTAATAAAGTCGAGCGCATTAGTTCCGATTTATTACCTCAAAAACACCAATTGTACGTTTATGAAGATCGTAGTCAATGGCCGACTAAAGAATGTCCTTTACGACCAGCTATGTATCAGGAGAAGTACCTTGATATTGTTCCAGTTTGTTATGCCATGTCAATTAAGGGAACTATTATGAAAGAGCTAAAACCATTACAACGGCATCTTGAACTAGCAGGTTGCCTTAATTTACGGGAACTGGGAGGATACGAAACCACCGAAGGGAAACAAATAAAATGGCGTACTTTATTACGTAGTGATAGCTTACATTGTTTACCGCCATCTAGTCAGCAACAGCTTATTAATTATGGAATAAAAACAATTATCGATCTGCGGAGTCCCTTTGAACTAGAAACAGCAGAATATGCTTTTAGCAATAGAGCGGAGATTAAGTATTTTAATTTGCCTTTAGTAGAAGAAAATCACAGAAACATAATTGAATCAATCAAAGATCAAACACTATTGGAACTCAACCGTTTCTTTTTAGAAGAGAGAGCGCACACAATTAAAACAGTCTTAGAAACAATTGCGACTCAACAAATTCCAGTAATAATTCATTGTGCCGTAGGAAAGGATCGGACGGGAATTATTACCGCTTTGCTACTAGCTATGGCTGGCGTACCGATAACAACCATTGCTGAAGATTACCATTTAAGCGAACGTCATTTAGCTCCTTTATACGATCGAATGCGTTCAAAAGCAGTTCGAGAAGGCTTTACCCATTTGTTAGAATCTCCACCGCAAACCATAATAGACACATTTACCTATCTAGATCGTGATTATGGAGGAGTTAATAACTATTTAAAAAATATTGGTCTTAATCTAGAAATAAGCGATCGTCTTAAAATGATGCTAACCAAAGAAAAA------------ATGGAAGAACAAGAGCTTAAAAAGAAAAGGCTTTTCATGAACCTTTATCAGTCATTAAATTCAATGGAATTTGCCTTTAATACTTTAAAAGAAGTTTGTGAATCGAGGCTATCGATTGCTGATAATTTTGACCTAGATAATCCTGATACTTATTTAGAATTAATTACTCCCATATCTATACATCTAAAATATTTTAAATTAAGTACTAGCAATGTTCGAGATGATTTGAAAAAATATAGAGCTTT---CGAGCAATCACAAAATAGTGTTTTGACTGCTAAAGAGAAAGATAATAAATTAATAGAAGAGAAACAGCTTTTAGTTTTAGGGCAAACACAAAATAACCAAGTAACTGCTCAAGAAAAAACTGATAAATCAATAGCAGATAAAAAACCTTTAGTCAGTGAATCTGTTCATAATATTAAAATAGAATCTCTGGAGAAAAGAATATCTAGATTGGAAATAATGATAGGAACTCTTATTGGTTTGCTGATAGGATTTTTCATTATATCTTGGTTAAAGATT------------ATGAGCGATCTAGATTTAAGTCTTACTCCTAATCAGGAAGTAATCCTGTCAGCACTTCGTTTCAGAAAACGCTACGGATTAGAGATTATTGA------GGCAATAGAGAATAGTGGAGGTAAACAGATAAGGTTTAATTCTCTCTATCCCAACTTGAAAAAACTGGAGAAAAAAGGCTTTGTCAAGTCGGAATGGGGTAATGAAGCACCTGAAAAGCATACTGGAGCTAGGCGAAAATACTACCAAATTACGGGGACTGGTACGAAAGCTCTGGAAACTAAACAACAGTTGTTAGAAAGCGTCGCTTATTGGATGTCTGAGCCAGAGGGGGTGATGAAACCCATAATCACAAATATTACTAAGCTGACATTAGCTGTAGCTACGACTTTTTTGGTAAATGAAATCGCAGTTTCTCAAGCTGCTAGTGCTACCGAAGAAGTAAGTCTGGATAGTTTATGTAGTAAATTCCCTCA------------------------------------------------AAATTCTCGCTGTCGTGATTACAATTATTCTTCAGGAGAACCAGAACAGACAACATTAGAAATCGAGCGATCGAGTCTCTGTACCAAATTTCCCCAAAATTCTTACTGTCTAGAAGAACCACTCCAAGTTCTGAGGATGCGACTCGAACGTTCTGGTGAAAATGACGAATGGATTCGGATGGAAAAACAGGACAATAATATTAAAATCCTACATACAACAAGGGTAAAAAATAATTTGGTTTCAGGGATGTTGAATGGTGCTTTGAATTTTGTTCCCGTTCCTTTACCATTTGTCGAGTTGAACGATTATAACTGGAAAGATCATCAAGTAACCGAAGTTTCTTTCCAACCCGATGACTGTCAAGCAGATAGTTGCACAGTTACAGGAGTTGATAGTTTAACTTTGCCAGAAGGAACAGATATTTATTCTGGACTATTGACAGTCAAGTATCAAGAAGGCGAATTAGGGCGATCTGTGACTTTTAGAGTACCTACTGATGTAGAAACCGAAACATCAACCTCTATTACTATCCCTAAT------------------------------------------------------ATGTGTATCAATCCAGTGGCGAATTCATTTTCCTCGATCTTCGGGAAATTGCGTTATGTAGAATGGCTGTTTCTTGCGGTTCATATGGTAATGGGAATCAGCAGTGGCAATAATAATTTGGCGTTAAGCTTGGCTTTTTACGGAATTTTTGTAGCTTTAAGCTGGATATTACCTCTAGATCGCCCTCTGATACTGAGACAAGCCTATGTGTTATTAGCAATTATATTAATGGTCTGTGCCAATTTCATGGGTGTCAATTTAGATTTAGTACTTTATCTTTATCTTGCCAAAAGCTTTTTTTTAATTGGTAGCAAAAGAACTTATTTAACTGCTGCAATCGCAGGAATAGTTTGGATTGTCATTGATTGTATCTCTGAAATTCAAGAAT---------TAGAGGGAACTGTAGATTTTAAACCGCCTTTTGGTTTTGTTTCTTATAATTTAAGTACGATTTTTATTCACTCCTTGGGAATTTATCTTGCAGTCAGCGTTTTTGTAATTTCATTTAGCTCGGTAGTTAGTGCCGAATACAAAAGCCGTAAAAAAGCAGAAGCATTAGCCGAACAAGTAGAAATTTTGGCAGCAGATTTGGAAAGGACTCGTATTGCTCGCGATATTCACGATTCTTTAGGGCATACTCTGACTAATTTAGATATTCAATTAGCAGTAGCTCAGAAATTACGCGATCGCGATCCGCAGAAGGCTTTTCAGGCTCTAGATACTGCCAAAATACTTTCTAGCCAGTGTATCGAAGATGTCAGCCATGCGGTAAAAACCATGCGGGATTCTAATTTCGATCTCGATCGCGCCTTGAGTAATCTCATAGAACAAATTAGGAGCGATCGAGCTTTACACATTCATTGGGAGATCGACTTACCTCAGTTACCAATTGCCACTAGTCATCAAATTTATTGCGTAGTTAAAGAAGGATTGATTAACATCCAAAAACACGCCCACGCTTCTTCCGTTTACTTTGAGAGCAAATTCACTTCCCAAGAGATTATTTTACAATTAGAAGATGATGGCATTGGTTTCGATTTGACTGCATCGAATTTTGGTTCGGGTTTAAAGGGAATGACAGAGCGAGTGCAAGGTTTAGGCGGTAAATTAAACATTGGTAGCTCACCAAACCAAGGAACGCAAATTTTAGTGGTAATTCCCCGAATGATTAGCTTATTACTGGTAGATGACCAAGAAATCTTTCGTCAAGGTTTGGCTACTTTACTCGCCACAGAAGAGGATTTAGAAGTAATTGGACAGGCTAGCAATGGTCGAGAGGCGATCGCTTTAACCGAACAACTACAACCCGATGTAATTTTAATGGACGTGCGGATGCCTATTTGCGATGGCGTAAGTGCCACCCGCGAGATTCACCAACGTTATCCTTGGATGCGAATTCTCATTTTGACTACCTTTGAAGATGACGAATATGTCTGGCAATCTTTACAAGCTGGAGCAATGGGCTATATTCTCAAGCGTAAGTCTTCCGAACAAATGGCGATCGCTATTCGCGCTGTCGCTCAAGGTTATTCTCAATTGAGTTCGGCGATCGCACCAAAAGTTTTTGCCAATCTTAAATCAGCCCATCCTACCTCAACCGATGCTCTAAACCAACTTAGTTCGCGAGAATTAGAAGTATTAAGACTGATAGGACAAGGAAAAAATAATCAAGAAATCGCCCAAACCTTGCATCTAAGCATTGGTACAGTTAAAAACTACGTTACCCAAATTTTGAGTAAATTGTCACTGCGCGATCGTGTTGCTGCTGCTTTGTTAGCACAACATTTGCCAGTT---ATGGCTAAAGTACACCTACGCAAAGTGACGCGAGAAAATTTCCGAGAATGTTTAAGTGTTCAGGTTGCGGAGTCACAGAAAGACTGGGTTGCAACTACTACACAGTCTCTCGCAGAAGCCTATGTCGATCGTAATCTTTTTCCATTGGCTATTTACGATGCTACTGTGTGTGGTTATGAACAACCCGAAGCACCAATGATTGGATTTGCAATGTATGAAATTGCTGCTGGTGTAGGATTTATAATGCGATTGACGATCGATCGAAAATATCAGAAGCAAGGGTATGGACGAGCTACTATAATTGAGTTAATTCGTCGTCTCAAGTTGTATCCCGATGTAGAGATAATTGCCACTAGCTATCGAAAAGAAAATAAGATAGCTGCCAAGTTATATCAGAGTTTAGGGTTTCGGCGATGGAATATTTCTTACGCTGTTTCTCATCCTACAGAGGTATATATAAAACTGGAAGAGATGACAAAAGAAGAAAAGTTAAAGTTGATTAAGCAATATCTTGCTGCATACAATACATTTGATATTGATGGGATGATATCTTTATTGCACCCATCAATTGAATTCAAAAATATCTCTAACAATAAAATTAATTGTCATACAAAAGGAGTTGATGAGTTTCGCGTCATAGCTGAACAATCCAAAGTACTTTTTAAATCACGCCAACAAATTATCAAGAATTTTGACGTACATAATGAACAAGTATCGGTTGAAATTTTTTTTGAAGGAGTAGCAGCTAAAGACTTATCCAATGAAATCAAATCTGGGGATAAGATTTCTTTTGATGGGCGTTCGGAATTTTCGTTCAAAGATAGCAAAATTTGCCAAATTACAGATATCAGT---ATGAAAGAGCTAATTTCAACTTTTACCTTTACCGTTCCTCTAAGTCCCATCGATCACAATTTAGCGCAAAAATATAGTCAGCTACAAAATAGTGCAGCTAAAGCCAAGCAAGTGTATCTAAATATTTTAGCTGTATGTGCCGTCAACTTTTATCTTCAATGCTTGTCAATTGAAACTAATTTGCTCGATAGTGATAGTTTCAATCCTCTCTTACTCAAATCTCTGGACGTGGCAGACATCTCTTTACCACAATTAGGTCAGTTAGAGTGTCGTCCTGTACTACCAAATGCAGAAAATTTAGATATTCCCCCAGATGTCTACTCGGATAGAATTGGCTATGTTGCAGTGAAGCTTTCTCATTCTCTCCAACAAGCCGTAATTTTAGGATTTACTACTACTGCTTCAGCACAGATACCTCTGGCTCAACTGCGATCGCTTGAAGAATTTCCCGAATATCTCCATCAGCTTAAACAGAGTGTATCTCGCTCTTCTTTCTCTTTAGTATCAAAAGTAGCACATCAGCCAGCTATTAAGCTTAGTGACTGGTTTGAGGGAGTTGTAGCAATAGGCTGGCAGACAGTAGAAACCTTAATTAAAGTAAATTATGCTCAACCAGTAGTAGTGAGGGACATGGAGCAACCAGAAAAAAAAGTTAAACGGGCTAAGGCGATCGACCTGGGAATACAACTAGGCAAAGATTCAGTGGTGTTGGCATTGGCACTAACTACTCAACCAGACGATACGATTAATGTTTTGGTGCAAATATATCCTAGCAGTGGAACACTTTATCTACCCAAGAACTTAAAATTAAAGATGCTTTCCCCTTCAGGTAAAATACTTCAAGAAACTGTATCTGGTAGTCTTAATAACTATACTCAATTACGTAGATTTAGCGGTCAGCAAGGCGATCTCTTTAGGCTCGAAATCACTCTTGATGAGGTCACAGTTCAGGAAAATTTTGTCTTGTTGCAAGCTAAGCAACAAGTAAGCGATCTAGCTGTTATGATTTTTCCCATTTTAGCGATCGCATTTTACGATCCAAAATTGAATTTTATGCTAAGTAACCAATCAAGTAAAACCGATTTTCATCACAAGATATCTAATTACCAAGAGCATTCTAGTTGCGATTTTGCTGATACGGATCGAATAGAAGAAACTTTTGATAGATATGTCTACTCCCTGAGTTTTAATCTGGTTATTGAAACTCTAGATATCTTGTTCTTAGAGATGTATGATAAATCTCCTGGTACAGTAGAAGTGTTGATCTTAGAGGGTGTTTGGCAAAACAAAACCTATAGTGAAATTGCCAGAGAAAATAACTATAGTTCTGATTACTTTACTAATGTGGCTGCACCAAAGTTATTTAAAAAGCTTTCTAAATTAATCGAATGTCGTATTACTAAAAAAAACTGTCGCTCTCTAGTGACTAAATATGTTTTAAAAAAAATATCGACTAATATAGAAAGCTGTTTATCTAAAAAAACACAGTGTAAGGAAAGCTCAAATATCTTGTCTAATTATCATTTTAATTTCAAGCAAAAACAAAATTTTTCT---------TTTTTAAAGAATGCTATTTTTTCCTCTCAGACTATTATGCCTAATGTCAAACAATCTAACAGAAGCTTGCTAACGCTCAAAACAGCAACTCAAGTAAATCTCAATAACAAGGAAATTAAACAAATTCGCGATCGTCTTGCCCAATGGCAACAATTGTTTGCCCCTGGAGATAATTTATATACCCTTGATGGTTATGAGAATCTTTTCTGGCAAAATCATCATGAGTTATTAATTTATGATAATTATGCAGAGAAAGACACTCGCTGGACAGGATTCAATCGCTACCGTGAAATCTGGGAGCATGAAATTAACAAAAACTTTCCTGGCTTTACTATGTATCGTATTGAGGTTGACCGTATCGAAGCTAATGGCGATATTGCTTGGAGTGCTTGTACCTGGTGGGGAAGCGT---GATTAAAGCTGGTAAAACGCTTTATACGGCACAACACGCAACCCACATCTGGAAAAAGAATCAAGGTCAATGGCAGATCGTACATGAACATCTCACCAGTGGCATCAAGGAAAATGGTCAAGAATCTCATCGTTCCCAAGAAGATATAGATCTCGATGACCAAACACTTCACCACCAAAGAGCAATGACTGGTAAACAAAATAATATTAGTAGACGTGGTTTATTAAAAGGAGTTGGCTATTTCGCTACGGGTATAGCTATTTCTCAGTTGGCTAGCTGTGCATCAAACGAGCAAGCTGCTGAAACAGAAACTTCCCCCACCGATTCTGCACCAGATATTGTCGGTCAAGCAGACTCCACTGAACCAGTCAAACTAGGCTTAGTAGCTGCTTTAACTGGCAAATCCGCTCTATCAGGAGAAGCAATTACTCGCGGTCTATCTGTTGCAATTGAGAAAGTAAACGAAGCAGGAGGAGTATTAGGCGGAAGACCTTTAGAATTAATTCGTCGCGATGATGAATCAAATCCTGCTAAAGGAGTTGCTGCTGCGAGAGAATTAATCGAACAAGAGAATGCAGCCGTAGTTTTTGGCGGACTTGATTCTCCTGTATCGTTGGCAATGCTACCTGTCTTTCACGAACTAGAAACACCTTATATGGGAGTTTGGGCAGCAGCTACAGGTATTACTCGTAATGATTTTGACCCTAACTATGCCTTTCGTGTTTCCGCTAATGACAATATAGTCGATAAATTTTTACTGCGATATGCCAGAGAAACCTACAATGTCAGTAAAGTGGGGTTAATGCTGATTAATAACCCTTGGGGAGAATCCAACCAACAAGGATTTGAAGAATGGGCAGGTGAATACGATCTTGAGATTACTGGTATTGAGAAATTTAATGAAGAAGATACCGATGTAACAGCACAGCTAACAAGGCTCAAAAACTCTGGTGCTGAAGCTTTGATGCTAGTTGCGAATGCTGCTCCTGCTGCTCAAGTCATGAGATCGCTCACTCGAATTAATTGGGATGTACCGATTGTCTCTCATTGGGGAATTTCTGGGGGACGTTTTCCTGAATTAGCAGGAGATATTGCTGGTAAAGTAGAGTTCGTGCAAACCTACAGCTTTTTTGACACACAATCAGAAGTCGGTCAAAAAGTTCTCAACAAATTAGACGAAAAATTTCAGCTAAAAGACCCCAGTGAAATACTTGCTCCCGTAGGTACTGCCAATGCCTATGATGCTCTAATGCTGACCAAAATGGCGATCGATACCGCAGGCACAACGGAAGGGGCAGAAATTCGAGAAGCCTTGCTCAATTTACCTCAATATGAGGGATTGATTAAAACTTACGATAATCCCTTTACCGCCGACAACTACGATGCTTTAACCGAGGATGATTATATTATGGTGCGTTGGGAGGACAACAAAATTGTTCCCGTCGAAGCCAAAAGCATGTTACAACAATTTATTGTTTCTGGTATTGCTATCGGCAGCGTTTATGGTTTGGTTGCTTTGGGATTGCAGATTACCTATTCCGTCTCTAATACGATGAATTTTTCCCAGGGTGCTTCAGTGATGTTGGGGGCAGTTGTTTGTTATTCACTTAATATTACTTACGGTTGGCATATTGCGATCGCTATTCCTTTATCTTTAATAGTGTGTGCTGTTTTTGGCTTAATTGTCGAAAGATTAGCAGTACGTCCGTTTGCTGTGGATGGTTCAAGTTCCTGGTTACTAACTACTATTGCCGTAGGTATTATTGCTGAAAACCTGGCAATGGTAATATTTGGCAAAGAAGTACGGGGTTATCCTTCACCTTTGGCTCAAACACCGATAAATATTTTAGGCTTTGGGGTTTTTCCCCTCGAATTACTGACACCTCTTATTGGTATAGCGATCGCTTTTGCCATTCGTTTTACTTTTACCCATACCCTTTGGGGTAAAGCTTTTCTCGCTGCGAGTGAAAATCCTGACGCTGCTAAAATTATGGGCATTAACGTGGAAGGAGCGATCGCTTTTGCTTATGCTCTTTCTACAGTTTTAGCGGGAGTTGCGGGTATTCTCATTGCACCAATCTACAATGTTTCTGCTGGTATGGGTACGCTCCTAGGATTAAAAGCCTTTGCCACGGCGATTATTGGCGGGTTGAGTAGTCCTTGGGGAATTGCGATCGCAGGAATCCTGTATGGCATTGGAGAATCTTTAGCAGCAGGATATTTAGGCGGTAGCTACCGAGAAATTATTGGTTTTGCTTTGGTGATTTTAGCTCTAACTTTGAAGCCCAATGGATTATTTGGTAAAAGCCAGACTAAAAAAGTATTGACATCAATCATTGCTTTTATTGTGGGTTCTGGTTTGGGATTGTTCTACTTTGGTGGTTTGTGGCTGACGGTGCAGCAGCTACCTGTAACCAAACACCCTTACAGATTAATGTTATCTAGTTTTTTATTGAGATTGGGAATAAGTATGTTTGTTTTATCTTTAATTATTGGTGGCAATACCGAACTATATAACGTAATTACCTTATTGACTGGTTGTCTAGGATTTTTAATGGTTAGAACTATAGCAATCATGCTGATT------------------------ATGATTAAGATGGGTCAAAGCTCAAGTAACGATCTCGTTCTCAGCGAGGCAGTTGGCGATCTCCAGAAGCTAACAGGCAAAATAAAGGGATTTTTTGCGGTTTTAAAATTTGGAAAATTCCGAAAAATTAATAACAAGAAAAAAGAAGAAACTATTAAAGATAGTTCTATAAATAATGCTCTTTATAGTAATTTGAGTAACGATATTGTCATCAATAGTTCTGGACAAGTTAAAATTAACAATTTAGATAGTTGCCTAGATTTAGTTAGCAGTGACTTTATTGTGTTTATGCCGAAAAAAATAAGAGAATTAAAACTAATGCTTCTCAAAGCAGGTTTTGAGTTAATACCCAAACGAGGTAAAGGCAGTCATGCAATATATCAATATCCTGGGACTACAATTAGGGTAAACCTGCCTGGAAAAGATGGTTCGGATGCTAAACCATATTCAGAAAAACAAGTGAAACAAGCCATACAGAGAGCTAAAAATGAATCA------------------------------ATGCTTAATCTCACGTACAATTACAAGTTACAACCAACATCAAAACAGATAGAGGTTATCAAGCATAATCTGAATGTATGCAAATCTGTTTGGAATTATGCTCTCTATATCAGAAAGCTTTGGTATAACTCTCGTAGTTGTGAGATTAATAAATGTTCTCTATTTCAGGAATACATTGTTGAGCCATTTGATTATCCTAACTACCATTTTCAATCTTCTGAATTAACACAAGCTAAGAAGACTAATCCTTTTCTCAAGTCTGGTAATGCTCAAGCTATGCAGCAAACATTGCGTAAGTTGGATAGAGCTTTTAATAATATGAAGTCTAAAGGCATGGGATTTCCTCGTTATAAAAAGAAGATGAAATCTTTTAACTTAATTAGTCAAACTATTGAGTTAAATGGTAGTTATTTAAAGATGCCTTTGCTTAAAAATATTAAGCTAAGAAAATCTAGAGATATCCCAGATGGGTTTAAAATATGCCAAGTACAAATCATTAAAAAAGCTAGTGGTTACTATGTTAATTTGATGATTGAACTTGATGTTGACGTGCCAACGGATATGCCTCATGGTCATACTATAGGAATAGATGTAGGAATTAAAAGTATGTTAGCAACTTCTGATGGGTTAACTATTGCTAGACCAAAGTTTTTAGACAAAGTTCAGCGCAAGATTGAATTACTGCAAAGAAAACTTAGAAATAAAACTATTGGTTCAAAAGGCTGGCATAAGTTATACCAATTTCCTAAAGTCCAGCTACAGATAA-TGCATCGAGAA--------------------------------------------------------------------------------------------------------------------------------------------------------------------------------------------------------------------------------------------------------------------------------------------------------------------------------------------------------------------------------------------------------------------------ATGCAGCGTATCGCTATTATCGGTTGTTGTGGTGCTGGAAAATCTACTTTAGCTAATCATTTAGGAGCGCGATTAGGATTACCCGTAATTCATCTAGATTATCACTACTGGCAACCTGGATGGATAGAAACTCCCACTGAAAAATGGATTGAGAAACAGCAATATCTGGTCAATAGCGATCGCTGGATTATTGATGGTAATTATTTGAGTACAATGGATATTCGTCTTCAAGCAGCAGATACAATTATTCTGTTGGATTTCTCGCGTTTTCTTTGCTTATGGCGCATTTTTCGGCGATATTTACAATATTATTCACCAGATAAGGAGCTTGTTAGACCAGATATGGCAGATGGTTGTGCTGAAAGATTAAGTTGGGATTTTCTGTTATACGTTTGGAACTTTGCTCATCATCAAAGACAGCACGTATTATCTAAACTGGAACTATATCAGCATGATAGAAAAGTTACGATCTTGAAAAATCCACAACAAGTAGACAGTTTTTTATCTGAGTTAAACCCGTTAGCA------------------------------GTGTGCAATATTGACAAGTTAAGCAATAAAGTTTATCAATTTGATGGCTTTAGTTTTTATAATTGCTTAGAGCAGCCAAATTATTGGTGCGAACACGGTCATGAAGAAATACAGATCGCCTTACCACAAACTAATGCTGAGGCTTGGATGAGGTGTGAATCATCTCTCGATAAACAATGTACTCGACAAATCCAAGTAGGTGAAACTTTTTTAGTTTCGTCTAATCAACCCCATGCTCTTGATTGGCGACAAACGGCAGAATTAACTATTTTTTATCTTCATCCTCGTTTTTTAGCAAGTGCAATTGATGATTCAATAGAAGAAAAACAATTAGCAATTAACGATCGCTTTTCTTTAATCAACGATCCTTTAATTCGAGAGATAGGCGTTATTTTTCGTCATTTGTGCAGTTTCGATCTGGCTAGCGATCGACTATATGTTGAAAATCTAGCAAATTTGTTAGCAGTTCACCTACTAAGAAATTACCTAAACTATAATTTTAAAAATATACGTTGTTATCAAGGATTGTCTCCCAAAAAACTCAATCTTATTTTAGAATATATTGAAACCAATCTCAATCAAAAAATAACATTATCTGACTTGGCTACTGTTGCTGGTGTAGGAAAATTTTATTTTAGTCGTTTATTTAAAAGCTCTACTAATTTAACTCCTTATAATTATGTCCTACAACAGAGAGTAGAGCGAGCTAAAAAATTATTAAAAAACTCAGATATGCCTATTTGTGATATTGCTTTAGAATGTGGCTTTGGTAATCAAAGTCATTTAGCTAGACACTTTCGCAATAGGCAAAAAGTAACCCCTATGCAGTATCGTAAGAGTGAAAAGATGACTAATCAAAATCCACTTCTAACTACTACCTGTCTAATGTTGCGAGTTGCTAAAGCGCATCGAGTTTTGGTAAATGCTGCTTTAACCAATGTAAATCTGCATATTGGACAAGAAATACTACTAATGGAATTGTGGCAAGAAGATGGTTTAACCCAAACCCAACTGGCAGATCGTTTATCTATCGAACCGCCCACTCTCACTAAAATGTTGAGCAGATTAGAGAAGACAAAACTATTAAAAAAATACAAGGATACCCAAGATGCTAGAATTTGCCGAGTTTTTCTCACTGAAAAGGGATCTGCTTGCCAAAAATCTGTTACCGATCTTTGGCTCGATTTAGATGAAACCATACTTGCTAATCTCTCCTCAGAAGAACGACTGCTCTTTCGTCGTTTCCTAATTCAAATTTACGATAATTTAGAATCTGCCAAGCAATCTCAGTCATCGACAAAAAACTTCGCTGACAATATGGAGCAAGAAATAAGCGATCGCCTTAGCATCTCAACTAATAACCATCGCGCCAAAAAAGAAGCAGAAAGAATCGCTTTACTCGAACAACAGAAAGCAGAAGAGTTACCAGGACGCGATCGCCTTTTCAAGATTACTGCCAATGCTGCCCAGGCTTTACTTAATCATGAAAATTTAGATAATGCGATCGCTCGTGCTTTGCAAATTATCGGCGAAGGAATTGATACAGATCGAGTTTCGGTAATGGAACACTGCGAAGATTCTACAGGTGAATCTCTGGGTTATGCCAAAATGCTGTTTGAGTGGCATTCAATCCATGCAATTTCTCAGTTACATCATCCCAATTTACAACAGGTAAGTTACGAAGGAATAGAAAGCTGGTACGAACAGTTAAATAAAGGTGAAGTTGTAGGGAGAGTTATTGAGGAAATTCCTGAACCAGTAAGAAGTGGACAAAAAGAAATCGGCGTAAAATCGCTATATTCTGTTCCTATTACGATCGATGGAAAATATTGGGGTTTAATTGGTTTTGATGACTGTCGGGAAGCCAAACAACGTAGCGAAACCGAAATTTCTATACTCAAAACTACTGCTGCTTGTATTGGTAGTGCCATCCAACAAAGTCGTATTCGCGAGGAAGGAGAACAAGCAGAACGCCAAATATTACTAGAACAACAAAGAGTTACACAGCTACAAGAACATAATCAGGTTTTAGAGCAGCGCGAGCGCGAAGTGCAGCGAAGCTACCGTATTTTAGCAGCTACTGCCCAAGCTTCTAATGTTTTGTTAACAGGAGAAGATTTTGATAAAGCAGTAAATAAAGCCTTAGAAATAATTGGTATAAGTTTAGATACAGATCGAGTTACAGTTATTGAAAATTGGCATAATCCATCTAAGCCATCAATTCCACACTGGAGAGTTTTATACGAATGGAATTCACCCGATACAATGCCACAAATTTCTCATCCAGAACTAACTCAAGGGAGTTACGAAGGGATAGAAGAGTGGTATGAACTTCAAAAAAAAGGTCAAAGTATTAGGTGTCGATTGGAGGAAATGCCCGAACCTTTTCGTAGTGGACAAGCAAAAATAGGCGTAAAGATAGTCCATGGTGTTCCTCTTTTTATAGAAGGCAAGCATTGGGGAATTGTAGGTATTGATGACTGTCGAGCAGAAACATGTCGTAGTGAAGCTGAACTAAGTATTCTAAAAACTGCTGCTGCTTGTATTGGAGGAGCAATTGAGCAAGAACGCACCCGTCGCGCCCAAGAAAAAGCAGAGCGCAATATTTTACAAGAGCGAGAGAAAGCAGCACAAGAGAAGGCAGCCCAGTTAAAAGAACATAATCAGGTTTTAGAGCAGCGCGAGCGCGAAGTGCAGCGAAGCTACCGTATTTTAGCAGCTACCGCCCAAGCTTCTAATATCTTGTTAACAGGAGAAGATTTTGATAATACAGTAAATAGAGCATTGCAGATTATTGGTGAAAGTATCGATACAGATAGAATTGCCATTGTAGAAAATTTTGATAATCCATCCGATCCTTCACATCTTTATTGGAAAATTACATATGAATGGGACTCAGCCTACGCTGTTTCACAAATCAATCATCCAGAAGTAGCACAAGAAAGCTACGAGGGAATAGAAGAATGGTACGAGCTTTTCAGTAAGGGACAAACGATTAGCTGTCAGCTAGAAGAAATACCCGAACCTTTTCGGAGCAAAATGGCAAAAATAGGAGTTAAAACACTTAGTAGCGTTCCTATTTTTATCGAGGACAAGTATTGGGGAAATATCGGTATTGATGACTGTCGAAAAGAGACACACCGTAGCGAAGCGGAACTAAGTATCTTAAAAACGGCTGCTGCCTGTATTGGAGGTGCAATTGAGCAAGAACGTACCCGTCGCGCCCAAGAAAAAGCTGAACGCAACATTTTATTGGAAAGAGAAAAAGCAGCCCAAGAAAAAGCAGCACAACTAGAAGAAAGTAACCAAATATTATCCCTCCGAGACAGATGGTTAGAAGCAACCGCTAATGCAGCCAATCAATTACTAGCGATCGCCAAACTCGATGAAGGGATTAACGCAGCACTCAAGATGTTAGGAGAAAGCTTGGATTGCGATCGAGTTGCTGTGATGCAGCATTTTGAAGATTCTACAGGTGAATCTTTAGGTTTTTTGTGTCAACTATACGAATGGTATTCTCTTGGTACTATTTCTCAACTTGTCCATCCTCAACTCAACGAGATTTCTACTGATGGCATAGCAGAATATTTTGTCAAACTACAAGCAGGAGAATGGATCGGTGGTTTAATTGAGGAATTTCCCGAACCTTTCCGTAGCTCTCAGATAGAAGAATTAGGCGTAAAATCTACCTATGCTGTACCAATTTTTGTGGATAATCAGTATTGGGGAGTTTTGGGAATTGACCATTGCCGTGAACCAAAACGCTTAACACTAGCTGAAATTGCTGTATTCAAAACGGCTGCAAGCTGTATCGGTAGTGCCATTTACCGTCAGCAGATTCAACAGGAAAGAGAACAAGCAGAAAGAACAATGATTCTTGAAAGAGAACAAGCAGCCCAAGAAAAAGCAGCACAATTAGAAGAAAGCAACCAAATATTATCTTTACGGGACAGATGGTTAGAAGCAACCGCTAATGCAGCTAATCAATTACTAGCGATCGCCGATATTGATGAAGGAATTAACGCAGCACTCAAGATGTTAGGAGAAAGTTTAGATTGCGATCGGGTATGTGTTGCACAGTGGTTTGAAGACTCAACTGGGGAAACTTGGGGATTTATCCGTTTACTTTACGAATGGGATTCTCAATACGCTAACCGTCAAATTTTACATCCAGAACTCAAGGAAATTACCTATTCTAAAGAACAAGAAGATATGTTAGTTTCCCTAAAAGAAGGAGGTTTTGTTGGGGGAGCTATTGACGAATTTCCTGATGAGTTTTTCCAAACGGAACAGATGGAATTAGGAGTTAAATCTACTTACGGCGTAGGGATTTTTGTTGGCGATTGCTTTTGGGGAGTCCTCGGAATCGATTATTGCCGAAAACCAAAACGTTCAACACTACCTGAAATTGCCGTATTTAAAACGGCTGCCAGCTGTGTTGGTAGTGCGATTTACCGTCAACAAATTCAACAGCAAAAAGAACAGGCAGAATTAGCCATCCTTGACGAACGTAACCGCATGGCGCGGGAAATTCACGATACTCTGGCACAAGCTTTTACAGGCATCTCTTTACAACTCGAAGCTGCCAGAAACAGCTTAAATACTCAACCCGAAGCTGCCCAAGAACGGTTACTACGGGCTAAAATTCTTGCTAAAGAAGGAATTACCGAAGCTCGTCGTTCTGTTCGCGCCCTGCGCCCAGAAGCTTTAGACTCAGGGGACTTAATTACCGCGTTACATCAGCTTATAGATAAAATGGTTTCTGGTATAGATATTAAAGCAGAAATTTTTATTGAAGGTGAACCTCGATCTTTAAATCCAGAAATAGAAGTCAATCTATTCCGTATCGCCCAGGAAGCGACAACTAATACCTTACGCTATGCCCAAGCTGACCAAATTTGCATCCAGCTAATCTATGAAACTGACATAGTTCACCTGCAAATAAAAGACAATGGTATCGGTTTTAATCCTCAACTATTACAGAATCAGGGTTTTGGTTTAATCGGAATGCGAGAAAGATGCGATCGCCTTAAAGGAAATTTAGTTATCAATAGCGCAAGCGATCGAGGAACTGAAATTATAGTTACAGTG------ATGGAATTTACAATTCATGCTTTAGAAACAGCACCAGATGAGTCGAAAGAAGCATTAGCTCATGCCAAAGAAACTTTTGGTTTTATTCCTAATTTAGAGGGCATTTTGGCTGAAGCCCCAGCTTTGTTAAAAGGCTCGATGACGTTGTGGGATTTATTTGAAACTACCAGTTTTACTCCTATTGAACAGCAGGTTATTTATTTGACAGCCAACTATGAAAATTCTTGTAGCTACTGCATGGCAGCTCATTCAGGATTAGCCAAAATGACGGGAATATCTCAGGAGAATATTGAAGCTTTAAGAAATGGAACACCGATGCCAGAGCCAAAGTTACAAGCATTACGTCGTTTTACTCAAAAGATGGTACAGGAACGCGGTTGGGTTGAAGATCGTGAAATTGAAGCATTTATGACTGCTGGATACAGTAAACAGCAAGTATTAGAAGTAATTTTAGGTATAGCTGTTAAAGTAATGCATAACTACACAAATCATATTGCTAAAACCCCTCTGGATCGGCAATTTCAACCTAACATTTGGTCAAAACCAAGCACGATGTCAAATTTTACCGTATCTAATGTTAATGATTCTGGTGCAGGTTCATTCCGTAAAGCTATTATTGGAGCGAATCAGTCTTCGGGTTTGGATGAGATTGTTTTCGACCTTCCTGGGACAGAACCTCAGACAATTCAAGCCCTTTCACCTTTACCAGATATTACCGATTACGTCATCATCGATGGGACTACTCAGTCAGGTTATGCTGGTTCGCCAATCATTGAGTTAAATGGCGCAAATGCGGGGGCTAATGCCAATGGGTTAACTCTTACAGCCGATGCTGATGGTAGCACAATTCGAGGATTAGCCATTAATAGCTTCAGTGGTTCGGGAATTGTTCTTGATGGTTCCGACTCCAATGAAATTATGGGGAATTACATCGGCACTGATACCACAGGTGTCATCGATCTTGGTAATCAAGGTAATGGCATTAGCCTCGAAAACGGAGCTTCCGATAATCTAATTGGTGGGACTAGTGGCGCGAACCTGGCTACCAATACTTCTGATGCTATTAGCCTAAGTAGCGACGGTAATCTCATTGTAGGCAATGATGGTGATGGCATAGTACTTAGTGGTCAGGGAACTCGGCGTAATCAGATTGAAGGAAATTATGTCGGCACGGATATTAATGGTACTTCTGCTTTAGGTAACGATAAAGGTATTTCCCTCAGTGAAAAAGCTTCGCGGAATACGATCGCTGAAAACCTTGTTTCGGGTAATCAAGATAACGGAATCGAAATGAGTGACAAAGGCACAAAACGTAATCAGATTACAGGAAACTATATTGGCACTGATGCAACTGGTACTAATGCTCTAGGGAACGAAAATGAAGGCGTAAAGATCGAGGACGGAGCTACTAACAATATAGTTGGTACGGGAAATTCGCGCGATCGCAACATTATTTCAGGAAATGTCGGTAATGCTCTTGGTCTAAGCGATCGAGGCACCAAAGGCAATCGAGTTGAAGGTAATTATATCGGTACAGATATCAATGGTACTAAAGCGATAGGAAATGATGCTGGTGTGTCTATTGATGATGGTAGTTCGGAAAATATTATCGCTGGGAATCTCATTTCAGGCAATATAGATGATGGCATACCCATAGCCGATGAAGGAACAATCGATAATGTAGTGGTAAGCAACTATATCGGTACAGATGTTACTGGTACTAAAGCCATTGCTAATGGCGATGACGGTTTGGCGATCGATGATGAGGCTGGTCGTAGCTTCGTTGTGGGCAATGTTATCTCTGGCAATTTCAGCGATGGTGTAGAGATTCAGGCTGCTGGTGCTACAGAAATTTTGCTAGCGGGTAACTATATCGGTACAGATGCTAGTGGTACTATGCCCCTTGGCAACGGGACTGATGGCGTTGATATCGATGCTGGAGCTTCTGATAATCTTGTTACTCGTAACGCGATCGCCAACAATGGCGAGACTGGGATTGAATTTAACGATGAAGGCACGACTAACAACATAATTACCTCCAACTATATCGGCACTGACGCAACTGGGACACTTGATTTTGGTAATGTCGAAGACGGTATCTTTGTGTTTGAAGGTGCTTCGGGAAATATTATTGGTGGTACAGATTCAGTAGATCCTATCCCAGACACTTTTGAAAATAACGAGATGTGGTCAAAGACTGAAAAACTACTGACAGAGAATGCTCGCGCTCTGATCGGCAATGACTCATTAATCGACGAAGGCAACTTGATTCGCAATAATGGTGGGGCTGGTGTTTTAGTTGCTAGTACTGAAACTACTAGCACTTCTATTTCGGGTAATTCCATCGCTAATAATGGTGGACTGGGTATCGATCTGAGTAATAACTTCAATACTAATAACGGTGTTACTGCTAACGACAGTGGAGACAGCGACACGGGAGCAAATAACCTGCAAAATACCCCAGTAATTGACTCGGTAGTCAGTAATACCGATGGTACAGAGTTCCTTGGAACAATTAACAGTTTGCCTGACACTACTTACCGCATCGAGTTTTTCTCTAGCGGTACTGCCGATCCATCTGGTTTTGGTGAAGGTCAAACTTTCCAAGGAGAAGTTGAGGTTGAGACTGACAGTGATGGTAACGCCAACTTTGAGTATGTCGCCGATAATAGCATTCCCAGAACTCAGGTAGTGAGCGCGACAGCTACTAATACAGAAACTAGTGATACCTCAGAATTCGCTGAATCTTTGCCTGTTGCT---ATGATTTTGTCACAGAATAAAGCAAAAATCAGAATACATATTGTGGGATGCGGACCCCGTACTGGTACGACACTCATGGCAGAAATGGCGATCGCTTGTTTTGCCATCGATCTTTACACAGAACACGAAGATAGTATTTATACTCGTCCAACTCGCCAAGCTGAAATCTTTTTAACTAAGCGTCCTCGCGATATTCTGGTTGCAGAACCCATATTGCATCTGTTGCCAAATTTTTATGTAATCTATATGCTGCGAGATCCTCGCGATACAATCGTCAGTAAACATCGCAAAGATCCCGATCGCTACTGGGCAAGTCTGCGCTATTGGAAAGCATACACTCCTTATGGGTGCAAGTTACAAAATCATCCACGATTTATTACAGTTCGCTATGAAGATTTGGTACAAAAACCCGACGAAGTTCAGGCATATTTGATGCAGCGAATGCCTTTTTTAACAAAACGAGCTTCTTTTAGTCGCTATCATGAGTTGGCACAGCCTTCTCAACGTTCTCTTGACGCGCTGCGTGGTATTCGTCCTGTAGCTTCTAGCAGTGTCGGTAAATGGCGTAACCATCTTCCACGAGTAGCAGGACAACTCCAGATTCATGGCAAACAGGCGATCGCCAAAGACTTAATTGAATACAATTATGAATCAGACGAGTCTTGGCTAAATGAGTTACAAGGTGTAACCCCAGATTATAGTGAAAGTCACTGGCCCGAATACTTTACACCCGAAGAGCTTAAACAGCGTACTAGAGGCAAGTATAGCAGAGCTTTTGCTGCATTTTTGCGTAATTTAGGTAAT---ATGGGTCGTCCAAAAAAAGAAAACTCTTTAACGCAACAAGATATCGTCGAAGCAGCGATCGCTTGTATTGAGAAAGAAGGAGAATCTGCCCTTGGTGTTAATCGGGTAGCGCGAGAATTAGGGATTAAACCTCCTGCAATTTATAAGCATCTCAACGGCAATGCAGGATTAAAAAAAGCCGTAGTTTTAGCTATTTATCGACGTTTTTTCAACTATTTTAGCCAGAAAACTTTTGGTTTGAACGATCCCCGCGCTTTTTTACAAGCAGGAGGTCAAGCGACTCGTGATTTTGCAAGGTTACATCCTGGTCTTTATCGTGTGATGACGCAATTTCAATTACAACCAGAAGATCCTGAATCAGCTTTAATAATCAAGGAATCTCAAACTTTTTTTAAAGCTTTTTTATGGTCTGAAGATATTAACGAAGCCCAATTAATCGACATTATGAGAATGACAAATTCAGCAATTGTGGGTTTTATTACTTTGGAACAATCAGGACTATTAACTTTACCCCGCTCTACTAATGATAGTTTTGAGGTCATGCTCGATGCTTTATTCGTAGCAATTGAACACCTGAGAAAAAAT---------------------------------------------------------------------------------------------------------------------------------------------------------------------------------------------------------------------------------------------------------------------------------------------------------------------------------------------------------------------------------------------------------------------------------------------------------------------------------------------------------------------------------------------------------------------------------------------TTGTCCT-------------------------CATTAAAACGAATTCCTACGAAATTTGC--------------------------CATGTATCAAGCACAACGAACCACAGCCCGTCCTCCACAATCATTCGTTAGACTCTT-------------------------CACTGCCACGGTGCTTACAAGCTCT--------------------------------------------ATGTTAGAAAGCTTACAACAAATCAAAAATCCCCTAACAAGAAGTATTACAGGAGCATCGGCAGTTTTTTCAATTTTAACGATGGTTTTTGCTCTGATAATTGGTATGAGTGGTCTTAAAGAGAGTAAAGAAAATCATAAATTCGCAGTTTATGGCTCTTTAATAGGAGCGATCGCAGGAGCAGTGATCGGAGGCGCAACCTGCTATAAACCCAGTCAAAAAAAAGCAGCAACAAAAACTATCACAGAGTCTATCGATCGTGATAAATCATGGAAAGATTGGCGTAATTTCGTAGTCGATCACAAAGTAAAAGAAAGTCAAGAAATTACTTCTTTTTATTTGAAACCTCAAGATAAGTTCGAGCTTCCTGATTTTAAGCCAGGACAATTTTTAACTATTAAGTTAGATATTCCCGAACAAACTCGCCCTGTAATTAGAACTTATTCTCTTTCTGATTACAACAATACAGATGGTTATTATCGTCTTTCAATTAAAAAAGAAGGTGCGCCAAGAGATTTAGATGTTCCCCCTGGAATTGCATCTAATTTTCTGCATGATGTCATAGAAGAAGGTTCGATTATCCCTGCAAAACCTCCTAATGGAAAGTTTTTTATTGATGTTCCCAGTTCTGTACCAGCAGTTTTGATTAGTAATGGAGTGGGTATTACGCCTATGATTGCTATGGCGAAAGCCTGTACTAAATTAAATCCCCATCGTCATTTATGGTTTTTGCATGGAGCGAGAAATGGTGATTATCATGCTTTTCGTGATGCTATTTTAGCTCTGGGACAAGAGAATCCTAATTTACATATTCATTATAAATATAGTCGTCCTCGACCAGAAGATGCAGGATTTTATCACAGTGAAGGTTATGTCGATAAAGAGTTACTAGAAACTCAAATTATTCCCGAAATCCAGCAGATTTACGGTGCTAGCAATGCGGAATACTTTTTATGTGGTTCACCAGCTTTTATGGACTCTATTCGCAGTGGCTTAGGAGAATTAGGAGTGGTAGAAGATAAGGTTTTCTTTGAATCTTTTTCTAAAGGTGGCAAAACTAAAGGTAATACTCAGCCCAAAACCACTAATACCGAAGGAATAGACAATGCAGAAATTGTTTTTGCTGCTTCTGGGAAAACATTAACTTGGCAAAAAGGTAATGGAACAATTTTAGAATTTGCTGAAGAAAATGGCATTAATCCTCCTTATAGTTGTCGCGAGGGGATTTGTTTGACTTGTATGTCTGAGTTACAAGAAGGAGAAGTAGAATATGTTGAACCTCCGACTAATGAACCCGATGAAGGTAGTGTTTTAATTTGTATTTGTCAGCCGAAAACTAATAAGGTAGTTCTCAATCTTATGAATC---------------------------------------------------------------------------------------------------ATTCTAAATTCAATCTCAAATCACAAAAAACC---------------------------------------------------------------------------------AACAATAACCAAATTGATAATGTAGAGCAAA-----------------------------------------------------------AAAATCAGTTATGGCTCAATAAATTTTGGCAAT-TTAGCCTTTTTTA---------------TGGAA-----------------------------------------------------------------------------------------------------ATCATCTGGGAAGCTTGCATTCTAAAAGA-------------------------------------------------------------------------------ATGAATCAGAACAATTTAAACGATTTTTCTCCTAAAAAAAAGAAACCGTTAAAACAAAAAATTGATGTTAACTATAAATCGAAACAATGGTTAAAATTGAGCGGATGGAATCGATTTAGCTATCTTACCTTAACAGCATTTATTTTAACTGTTGTTATAACATTCATAAGTCCAGCATGGTTGCCTATAGAACAATCGGTTACTTATGGTGCTTTGCCAAGAGAAACAAATGATAGATTAATTTTTGCTCAAGAGGAAAGCCCACAACTAAGGGAAGAAAATCAAGAGCTACAAGAACAGATAGAAGAGCCAGCTATCGAAGAAGAATCACCATCTGAAGAGCCAACTACAGAAGAAGAATTAGCACCATCGGAAGAGCCAGCTATCGAAGAAGAGGCACCGTCTGAAGAGCCAGCTATCGAAGAAGAATCACCATCTGAAGAGCCAGCTATCGAAGAAGAATCACCATCTGAAGAGCCAGCTATCGAAGAAGAATCACCATCTGAAGAGCCAGCTATCGAAGAAGAATCACCATCTGAAGAGCCAGCTATCGAAGAAGAATCACCATCTGAAGAGCCAGCTATCGAAGAAGAATCAGCACCGTCTGAAGAAGAATTGCCCTTTGAAGAAGCAAAGAAATCTCTAGAAGAGGAAATTGATGAGAGATATGAAGAATGGGAATCTGAAAAAACAAGTAGCGAAATCTCCCACAGCATATCGGCGATCGCTACAATTTTGACGACGATTTTTATAGCACTGTTGGGTACTGGAATATTGCACATTCCTTACAACAGAACGGTTATTTTAGTTCTGGGAATTATCACAGTTTTCATTCAATTAAATATCAACGTATTTCTTCTAGACAAAACTCTTGCAGGATACGAAATTTTGGCAGAACAGGGCTTGTCTTTTAAAGACAAGCTGGAGTCTGTTGAAACAGAAGAACAGTTACAAGAGGTTCGAGAACAGTTTCAAGAATTAGTCCTAGAATCTCTAATACTTGAAATGATATCATTTTTGTTTTTAAAGCGAAATTATTGGTTAACAATTTTTACTGGCTTATTTTTGCTAACAGTTTCTTGCTCTCAACAAACTACTACTCGATCTGAAGCATGGAAACAGCAAAAAATTACCTCTATGTATGATGAGTACGTCAATAATTTTCCTGAAGTTACAGGGATAACAGTGGAGGAATTTAGACAGCTAAAACAGCAAAAT---AAAACAATTATTGTCGATGTTCGTTCGCCCGAAGAACGAGTAGTGTCAATTATTCCAGGTGCCATCTCCCAAGCTGAATTTGAGCAAAATATTGACCGTTATAAAAATTA---TCCAATTGTTGCTTATTGTACTATTGGTTATCGTAGCGGTAAATATGCCCAAAAGCTGTTGAAACAAGGTTTAAGTATTTTTAATCTTGAAGGTAGTCTCTTAGCTTGGAGTCATATTGATGGAGAATTAGTCAATAGTTCTGGTGAGACAAAACAAATTCATGTATATGGCAAACAATGGCGGCTAACAGCAGATGATTATCAATCTACTTGGATGTTAATAACTAAAAAACTACCTATCAATACCGATAAATTTGCTCAAAAAGATCAAATACTAACTATCACGGGAGCAAATTGGCAAGATTATCAAAACTTCGATTCAGAAGAATATCCAGGTTATCGAGTTAGCTATTGGAATGGAGAAATAACTATTGTGTCGCCAGGAAGAAATCATGAAAGAATTGCCGAAGTAATTAATAGATTAATTATTGCTTACTGCGAAAAATTTGATATTTTAGATTTTCCTTTCAGGCAAACCAGACTTAAAGCGGATCGACAAGCTGGCAAAGAGCCTGATTTAGCTTATGCTTTTAATACAGACAAAGATTTACCCGATTTAGTAGTAGAAGTTATTTTTAGCAGTGGTAATATTGATACTCTTAAAGCAAGTTATCAAATGATTGGTATTAGTGAATTATGGGTTTGGCAAAACAATCAAATAACTTTTTATTCTTTAGATAAAAACAACTATATTGTAGTTGAATGTAGTAAGCTTTTAAATAGTTTATCTGCTAGATATTTTGTAGGATTTATTAATAGAGGGTTTATAGATAGCCCCTCACTAATTAAAAAAGATTTTTTACGAACTCTA---------ATGCAGACAATTTACTTAAAATTGGTTCTTACGATGGCAATATGGGGCGGAACTTTTATTGCAGGACGTATAATTGCACAAGAAATAAGTCCATTTACTGCATCGTTTTATCGATTTGCGATCGCTACTATTTGTCTGATCTTCTTTATTTATCGTCAACCAGCAAAGCTACCTAAATTAAAAACTCATCAGATTCCTATCATAATATTACTAGGTTTTAGTGGTGTTTTTGCTTATAACGTTTTTTTCTTTTTAGGATTACAAACAATAGCTGCAAGTCGTGCGGGATTGATTATAGCTTTGAATCCAGTATCGATTGCACTTAGCTCTAGACTAATATTTAAAGAAAAATTGACTAGCCTTAAAATAATTGGGATTGCAATCTCTCTATTAGGAGTAGCATTTATTATTACTGAAGGTGACTTAACTACTCTATTCTCTGGTGGAGTTGGTAAAGGAGAATTATATATTTTAGGCTGTGTTGGTAGTTGGGGAATTTATTCTTTAGCGGGTAAAAAGGCAATGCAAGAATTATCATCTTTAGTCACTACTACCTATGCAATTATTGTCGGAACAATTACATTACTTCCTTTAGCACTTCAGGAACAATTTAAACAAGGAATACAACCAATAACACCTTTAAGTTGCTTAAGCTTATTGTATTTAGGAATCTTAGGAACAGTGGTTGCGTTTAATTGGTACTATGATGGAATTCAAGCTATTGGTGCAGCAAAAGCCTCAATTTTTATTAATTTAGTACCTGTTTTTGCCCTTGTTTTTGGTATCATCTTTTTACAAGAATCGATATCTTCGATCTTACTTATAGGTGGTAGTTTAGTAATAACTGGTGTTTCTCTAGTTAATAAAAAA------ATGAATATAATTTCTGTTGACGAATTTAGTCAACAAACAACTCCTGGTGATAGTAGATTACAAAAAAGATACCAAGGTAGAATCTTAATCCAAGGACCAGTATTTGCATTGGATCAGAAAGCTTCTGCCGTTCAATATTGTCAAACATATCTCAAAAAGCATTCCAAAAGCTTGTGTCTATTAGTACAAGAAGAATACTATTTTCAATTATGGAAAGAAGAGTCTGTAATTCAAAATAAAAAAAATACTACTCTGTCATCCTATAAAAATGAAGATTTAACTTCACAAGATAAGAATAAATTGTCAGTGCAGCAAGCTAATACACAAACTCTTAATACTAAGAGCGGTTTAGAATTTATCAGTCTTTGTCAAGAATTACTTTCCAAGTCTGTTGGACCTATTGGTAGTGTTATTTGTCAACGAACTTTATCTCAAAATCCCAATCTTAATTGTCAAGAGTTTGTAGAAAATTTAGCTCAAAAAATTCCTGATTCCCAACAATCTCAACAATTTGAACAAACATTACTACAATTTATTAATAAAAATATTGGATTGACTATTTCACTTAAAGAGATATCTGCTCAAATAAAAAAAGATAGTCAAGAAATAGAGATGATAGCTACTATCAATCTTGAAAAATTAGTTACTAAAATGCGTAATCTTGGAGGAATTAAAATCAAAAATCGTCGTTATAATTTAAGAACTTATTCTAATTGCTTTATTGGAAAGGAAGCAGTAGATTGGATGGTAAATAATCTTAATCTATCTCCCGAACAATCTGTAAAATTAGGACAGCGTTTAATAGATGAAGGTTTTATTCATCATGTAGTGGAACGGAAAAATTTTGAAAATGAATACCTCTTTTATCGTTTTTATTGGGACGAGGTGATGATGAAAAACAATGAAGTAGTTCGCTTAGAGCGATCGCAAATAAACCAAGCTAGTACAATTGCAGCAAAGGCATTTGAAGACGATCCCGTGTTTGGCTATCTCACACCAGAAGCTCAACAGTCACGCTTAAAGGCTTTAACTTGGCTGACTAAAAATGCCTTAGAGTATTGCTATTATTATGGTCATATTTACACCACATCCGATCTTAAGGGTATTGCTGCTTGGCTGCCACCAGAAAAATCGTCTTTTGCAGGGATACAACAGTTACAGTTAATCTTGCAGCTACGCTTATATTTATTACCTTTCAAGTGTGGTTGGAACAAACTCGGACGCTGGCTATCTTTTTTGAAAATTACTGAAGATTATCACGAACGAGATATGCAAACTCAGCCTCATTGGTATTTAGCTTTGATGTTTGTCAATCCTAGTTATCAAAGACAAGGTGTAGGTAGTGTTTTACTTAAACCAATTCTCGATCGATCTGATGATGAAAAATTACAATGCTACGTGTTAACCTTTACCGAGCAAGCAGTAAAATTTTATCAAAGAAATGGTTTTAGTATCATCAGAAAAAGTCAAGCTTCAAAAAATGCACCCTTTTTTTGGAACTTGAAGCGAGACACTTTTGCT---------------------------------------------------------------------------------------------------------------------------------------------------------------------------------------------------------------------------------ATGAATGAAATCAATCGGGATTTTC------AGCTAAAATCGGTTAATTCTAACGGCGATCGTGAGATAAGTGCATTTTCCCAACTGCCCCGTTTACCGATTATATCTAGTTCTAAATCAGATTGGAAAAACATTCAAGTTACGCATCATCATCAACCAGCTTCTGAGATTCCCGAACATAATTCCGATTATCATGGAATTTATCTTAATGGAGGTAAAACAGTCAAGTTAGAGCAGAAGATTGCAGGTAAAATCATTACATCTAATTCTATTCCAGGAGACTTTGGTATTTATCCTGCACACATCAGTCAGTCATTTGCTTGGAACTCAGAAGCAGATTTTTTACTGATTTATTTAGAACCTGATTTAATAACTAAACTAGGCTACGAACTCTATCAGAGCAATAGTGTAGAACTAATACCTCAGATTGAATCTTCCTTCGATCCTTTAATTCAAGAGATTGCCATAGCACTCAAAAATGCTTTGGAAAACAAAGTTAGCAGCAATTTATACGCAGACTCCATGGCAAATGCTTTAGCCGTACATTTATTATCTCGATATTCTAATCGCAGTTGTCCTCTTAAATCCAGTAAAGGTAAATTATCTCAGCCACAATTGAATCAGGTAATCGATTATATCTACAGCAATTTAGATAAAAATTTGACTCTGACACAATTAGCAGCAGTAATACAGTTAAGCGAATATCATTTTGCTCGCTTGTTTAAACAAACTACTGGCAAAGCACCCCATCAATTTCAGCTTCAATGTCGTATAAATCGCGCTAAAGAATTGTTATTAAAGAATATGGCGATCGCTGAAGTTGCTCAAACAACGGGATTTTCTAGCCAGAGTCACCTCAACTATCATTTCAAGCGTCGAGTAGGGGCGACACCAAAACAATTTTTAGCTCACAGCAAAAACTTG------------------------------------------------------------------------ATGCTGAAAAGCTCGAATCGGAATTTCTCACATTTGAATGATGTATTTGGCAACAATATTGACTCGTCAGATAATTTAACCAAATTACAGAATCAGTTCGCTAACGGAACACTGCGCCCTGAAGTTAAGTTTGTTTCCTCTGAAGTATTAACCGATGACGATGGCAATATTCGCGATGCTGCCTTTGACCAAGACAGTCAAACTATTCTACTTTCTGAAGATTTAGATGCAGCAGGTATTGAAAGTAGTATTGGGCAGGAGATTGGACATTGGTGGGATGTGCAGTTGAACAGCACAGAAGACACTACTACCTCAGATGGTAAACCCTTTATATTATCTAAGCTTGAGTGT---------------------------------------------------------------------------------------------------------------------------------------------------------------------------------------------------------------------------------------------------------------------------------------------------------------------------------------------------------------------------------------------------------------------------------------------------------------------------------------------------------------------------------------------------------------------------------------------------------------------------------------------------------------------------------------------------------------------------------------------------------------------------------------------------------------------------------------------------------------------------------------------------------------------------------------------------------------------------------------------------------------------------------------------------------------------------------------------------------------------------------------------GTGATTGCATTTGAAATAACAATTAACAACGAAACCAAAATTATTGCTGGAATTGACGATATTTCAGTACTTAGTTTTGTTCTTAGTTTTCGTAGAGCTTCAGCATTGGAAGATGACTTAGTTGATAGCATCGATCTTTCCGTTGTAGGTTTGTTACATCATGATGAATACGATGATGAGCGTCTAGATTGGCTTAAACGCCAAGTAACATTAGGTGATGAAATTACGATTCGCGTGATTGAAACTTCTGAACCAACAAAACCCATAAAAAGACGAAGAGAAGACCCTGATTTGGTAAAAAAAGCTCAACGGAAATATTATGAAAATTTAAAAGAAAAGTATGAGAAAACTATGAATAGAAAAGCCGATCTAAATACGAAATTTTGTTTGATTCAAGAGTTCGACAACTTAGAATTATTTCGAGCAAAAGCAATTCACTACAATTATGCTCGTCACTCTCATCCTGGCTACTCAATTGGTGTTATTGAGTCTGGAGTAGGGGGAAACTACTATCGAGGAAGTACTTATCTAGCTCCTCCTAAAAGTATTATTTTGATGAATCCAGAGGAAGCCCACACAGGTTATTCTGCCGAGGAATTGCCACTCTCTTATCGGATGCTTTACCCCAGTACCGATCTTATTAATCAAATAGCTAGGGAAGCTCAAATAATTGGAACTCCCTATTTTAAGGATGCTGTTGTTCAAAACGAGGTTTTAGCTAAAAATATTTTTTCTCTACACACAGCACTTGAGCGAGCGCAAAATAAATTAGAAAAACAATCTTTGTTAGTAGAAGTTTTTTCAGCGATTCTATACTACTATGCTGATATCACAGTTCGCTCTATTCGACTCAACAAGGAACATCAAGCCGTCCGTTTAATCAAAGAGTATCTTCATGATAATTTTAGTTCTAATATTTCGTTGGAACAACTGGTAAAAATTACCAAATTAAACCGTTCCTACTTAATTCGCGTCTTCCGTCAAGCAGTGGGAATGCCACCTTACACCTATTTGAACCAAATTCGGATGCGAAAAGCCAAGCAATTTCTGAATCTAGGTATGTCGATTGCGGATACGGCGAACGCTGTTGGCATGTCAGATCAAAGCCACCTTACTCGTCATTTTAAGCGAATGTTCGGTATTACGCCTGGTTACTACCGCCAAATGTCAACATCGTTCAAGACAGATATGACCGAACAAGAAGCGAACTTACTACACCAGCAGAAGTATTATCTGGCTCAAATCAATATTGCTTTGATGAAAGCTCCTCTGGATAACCCAATTATGGCTGAGTTTGCTGATGCACTTGACAAGATCAATGGAGTTGCAGAAGCTAGCCCAGGCTTTGTTTGGCGACTAAAAACTTCATCAGGAAATGCCACCGATATTCGCGCCTATCCCGAGCCAAAAATACTAGCTAATATATCGGTTTGGCGGAGTGTCGAACAGTTAAAAGTATATGTTTACAAGAGTTTGCATAGTGATTTTTTCGTGCGTCGCCGTAAATGGTTTGAGAAATATCAAGGTGAGCATTTTGCTATGTGGTGGATTCGCTCTGAACATTTACCCACTATCGAAGAGGGGAAAGCCAAACTAGAGTATCTTACTCTACACGGAGATTCTCCTGAATGCTTCACTTTTGCCAAACCTTATCCACCACCGACTAAAGACATGTCTACCAAGAAGCCTAAATCTAGCTCTCTAGAAAAATTACTGAATCAAATTTCAGGAAGATGGACAATGTATATTTTGTGGATTTTAGACAATAATGGCTCGCTCCGTTTTGGCGAATTAGGACGAGAAGTAGCAGGAATTTCCACAAAAGTTTTAACAGAAAGATTGCGTAAACTCGAAGCGATGGGCGTGGTTTATCGTGACTACAAAGCAACAATTCCCCCTGAAGTTACTTATGGTTTAACTGAACGTGGTCAAGAATTATCCCGAACACTCGATCCTTTATGTGAGCTTGCTTCGCGTTGGTATGATAGTCCT---------ATGAATCAAACTCCAGTTTTACAAAGTATTAGTCCCCTAATTCCAGGTGGCGACGATCTAAAAGCAACAGTCGCTTTCTACGAACAAAAACTTGGCTTTAAATGTATCCATAAAGAAGGCGATCCAATTCACATGGCAATTGTTCAAAGAGATTCAACCCAAATTTTTCTGATTCAGAATGAAGATAAACACTTAGCAGAAGGAACATCCTTACGTATCCAAGTTGAAGGGATCGAGCAACTAGATCGAGAATTTCAAAATAAAGATGCAGCAATGATTCATCCTAACGGCAAATTAGAAACAAAACCTTGGGGAGTGAAAGAATTTGTTGTTCTCGATCCGATGGGAGTTTGCATTACTTTTTGGGAAATGGCTCAAACC---------------------ATGACCAATGCAGAATCAAAACAACAATATGAAGGTGCAATCTTACAGCAGTTAATCAAAAACTCTGAAAGATTAGTGGTTGTCGATCGAGACACTTCACAACTCAAAGAAGATTTATCACGACTAAAACAAGACATGGCTTATGTCAAACCAAAAGTTAAAAACATCGATAAAACTCTTGGTATTATTAAATGGGTATTGGTGACAATCGCTTTATCAATTATTGCTAATATTTTTAGCGAACAAATCAATGCTTTGCTGTTT------ATGAATTATTGCTTGGAGATCGTCGCAGCTAATACTAATATACCAGAGACTCTTCAGGTCACTACAGCTTTAATATTAGGTACAATTACTTTTTTCAGTTTACTTTTGGTAGCTGGTTTATCTTATATGCAACTTCCTAAAGTTGCCCATTCACTATTTGACCGTTTCTCCTCGACAGAAAATCAAGAGATTTATCAAAAGGTGGTTGAACCTTATCAGGGCTGGTTAAACTGGATAATCATTGTTGGTGTTGTCGATATAATTACTCTAAGTGTTCCTACTCCTAATTGGTTAGTCTTGTTGGAATTCCCCCTCAGTTTACTTCTGGCTGTAAACATTAGCTTTCTCGGATTTAGTTTACTCAAAGAATTGTTCGACAATTACTTATTAGGTATTGCCCTGGACAATAAACGTAAAATTAATAGTGAGTTACTTGTAATTGCCAAGTTTATTTGTAACTCATTAATCCTTTTGATTGTTGTTTCTATTTTTGCTCAAACACATCAAATCAATATATTTGGTTTAATTGCTAGTCTAGGTATTGGGGGGGTAGCAATTGCCTTTGCCTCCCAGAAAATTTTAGAACAGGTATTGTGGAGTATTGTTTTGTATATCGATCGCCCTTTCACTGTTGATGATTATATCCATTTACCCGATAGTACTCTAGGTAGGGTCGAATCAATAGGTTGGCGTTCAACTAAAATTCGGCTTTCAGGTAAAAATACCCTAGTCATTATCCCCAATAGCCAACTCGCTCAGAGCCGTATTGAAAACATGACCAGAGCAAGAAGGATAATTTCGATCGCTGAATTAACCTTTTTTAGGAGTATGTCTGAAGAAGAAAAAGCATTGATTCATCAACTTATTACAGAGAGTACCAGAGAAATTCTGGGGATCGATCATCGTCTGACACAAATTGCTTTTGAAGATTCTACCGATGCTGCTGGACAAGATTATGTAAAAACTCAAATCATCTTCTATATTTTGGGGGCTGCCGAAAGTTCAATGGAGCTACGGAGCAATCTGTTAGAAATTGCCAGGGAAAACATTATCGCTCGATTGCAGGAGTATGGAATAAACTTCAGTTTTGAAGAAAATACTCTTAATGTTACTCAACCAATGAATATCATGTTGATTAGTATAAAAAGCAAATTGAAAGCATTATGTTTAGCTATGGGTATATTGGCAATTAACCACAGTGCGATCGCCAATACTGAAGAATCAGAACCATCTCAACCCCCACCAGAATTAGAGCGTTTAGAATACTTCGAGGGAACGTGGCGTTGTCAACAACCAGCAGCACCAGAAACTCCAGTAGGGGTTTTTATTTGGACAGTACAACTGGACTTAAATGACTTTTGGTATGTAGGAAACGCTGAAGAAATAGAATTCCCTGATGAAAGAGAACCAATTAATTCACGAGAATTTTTAGGTTATGATGCGGTTTCTCAAAAGTTATTTCGGTTTGTTGTGGTAGGTAATGGGAACTCTCTTAACTTCACCGCATTAGATTGGCAAGATGAAACATTAGTCTGGGAAGGAGCAGTTGTTGAGGGAGG------AAATGCCCGACCATTGCGACAAGAGATTATTCAAGATGACGAAGACAAGTTTACTGCCACTTATTTTGTTACCGACAATACAGGAGAATGGCAACCTGCGGTTAACGAAACTTGCGAACGTGTTGAA---ATGAACTATTCTTTTGAGCAAATTCGTCTTCAGGTAGAAAGCCATAATAGACAAGGGAATAAAGAAACAATTATTGATTTACTGACAACTTATTTAAAATCGGATTTAAAAATTTCAGAAAAAGCTTGGTGTTGGTGGAATTTAGTAGATAATCTTGCTTTATTACGTCGTTGTAGAGAAGCAGTTACTCAACAAAAAGCTTACCTTGATTGGGCGATCGATTCTCATCTTAATTCTCAACAAATTTTAGAAGTAATGAACGATGGTACTCAAGCATTATGTTGGCTACAAATCGATTGTATTGATGACTGGATTAATATTTTCAATACTTTAATTAACAATACAAAACCTAATCTCGAAAATAGGCTGGCTCGTTTTTACTATCTGAGAACAGCAGCGAGAATCTTGATTACTACTGCAAAATATGATTTAGCAACAAATTTAATTAAGCAACTTAAAAAAATATTATTAGAGGATACTAACTGGGAACACAATAGCTGGATAAAACTTGAAATTACAGCAGTAGAGTTAAACTTATTAGAAGCTAACAACGATATTAATCAAGCACTTCAAATAACAACACAAGTTAAAGAACAAATAGAGACAATAGAAAGACTACAGTTAGCAAATTCGTCTCAAATATCCACTCTTTGGCATAATAATGCAGCACCATTGTTTCGTACTGAACTTTATTCAGAAGCAGAATTAATGTTCCGTAAAGCGATCGCTAGTAATCCTCAAAACTGGTGTTCTTTAGTATTTTTAGCTGTTTGCCTACAAAAACAGGATAAATCAAAAGAAGAATCAAAGCAATTGCTAGATAAAGCAGCCTCTTTAACTAATAAAACAGATTACGAAGCTTTACTTTCTCGTATTAATACTATGTCGCAACTAAAACCATCACCTCGGATCGACAAATTCCATAATCTCCGTCGTCTTTCTCAATTACTAGATAATGCTATTCCCATTCCTGGAACTCCCTATCGTATAGGAATAGACCCCATTTTAGGATTACTTCCTGGTGGTGGTGATACTCTGGCAGGAGCATTGTCCGCTTATATTGTTGTCGAAGCTGCGCGGATGGGATTACCTCGCCAAGTAATCGGGCAAATGGTCGCTAATCTTCTCTTAGATTCAGTAATAGGTGTAGTTCCCGTTTTAGGCGATCTTTTTGATGTTGGTTGGAAAGCCAATGTCAGAAATATGGCTTTATTGAAACAACATTTACCCCAAACTCAATATCATCCAGAAAGCGATCGCTTATTTGTAATGGGATTGATATTAACTTTAGCAGTTATTGTGATGGGATTTACTACTTTAACTGTTGTCTTAATTCGTTGGCTTTGGAATTTACTATTTATGAAAACAATTCAGCTTGTGGATAACTTTAGTCTCAACAATCTCAAAATTGTCGAACAACTCAAACCTCAACCAACCGAAAAACAAGTTTTAGTAAAAATCGAAGCTGTATCTCTTAACTATGTGGATTTGCTAGTAATTAAAGGATTATTAAATCCTAATTTATCACTGCCCTATATTCCAGTTTGTGATGGGGCTGGTATTGTCGAAAGAGTAGGAGAAGAAGTTACAGCATTTAAGCCTGGAGATAAAGTATCGACAACTTTTATTCCCGATTGGATTAATGGTAAACCTACTACGCGAACAACTGACTATCAAACTAGACAAGGTTTAGGTAATATCTCAGGTCAACTTAGTCAATACAAGTGTTTTTCTGCTAACCAACTTATTTCTCTTCCTAGTAATCTGACTACTATTGAGGCTTCTACTTTACCAATCGCAGGTCTTACCGCTTGGAATGCTTTAAGTTACAGTAATTTAAAAGCCAATGATACTGTATTGTTACAGGGAACAGGCGGTGTATCTATATTCGCTCTCCAATTTGCCAAAGCACTAGGAGCAAAGGTAATTATTACTTCTAGTAGTGATGAGAAATTAGAGAAAGCACAAAAGTTAGGTGCAGATATAGTTATTAATTACAAAAACGATCGCGATTGGGAAACAACTGTACGCAATATGACTCAAGGTTATGGTGCAGATATAGTTATCGAAACAGTAGGCGGAAGCAATATAAGGCGATCGCTGAAAGCACTACGAATGGGTGGTCATATTTCAGTTGTGGGCTTATTAGATGGTTTTGAATCAAATATCGATGTTTTATCTTTATTACACCAACAAGCAACAATTCGCGGACTAGAAGTGGGTGGAACGCATCAATTTGAGGCTATGAATCGAGAAATCGAATCTTTAGATATTCATCCCATAATCGATCGCATCTTTCCTGTAGAGCAAACCCAAGAAGCATTTGAATATCTCAAACGAGGCTTACATTTAGGTAAGGTAGTTATTTCTTTTATGGAATTGCGACAGCTTAAATATTTTGTAGCAGTAGCAGAAGAGCTAAATTTTCGACGAGCAGCCGAGAAGCTTTACATACAACAGCCACCTCTGAGTCGCCAAATTCGTCAGTTAGAGACTGAATTAGGGATAGAATTATTCCAGCGTAGTAAGCGTAGTGTTTCTCTTACCAAAGCAGGAAAAGCCTTTTTAGATGAAGCCAGATTAACTTTGGCTCAAGCGCAACGAGCGGTAAATGTAGCACAGCAAGCAACCAAGACTAACCAGTTAATTATCGGCTTTTCTCTTTGTGCCTTCGATCGCATTTTGCCAGAGTTAATTGATAAATTTCGCCAACAGCATCCAGAAACCCCAGTCAATCTAATAGAGATGACCAAAGAATCACAAATTCAGGCATTGTTAACGGCAAAGATAGATGTTGGCTTTTGTTATGCTCCTATTACCAATTCCGAACTCGATAGCGTAACTATTCTTAGTGAGCCTTTAGTAGTTGTCTTACCACCAGAGCATCCTTTAGTTGAGCAAGAAAGTATCGAACTGCGGTCGCTAAAGTCAGAATCTTTTATACTATGTCCTAAAGATATTAAACCCGATGCCCATGAGCAAATTATGCAGCTTTGCGATCAAGCAGGATTTCAGCCAAAAATTGTTCAAGAAGCTAGTCCCTCGGAAGTTCAACTGCGTTTGGTCGAATCAGGTATGGGCATTTCACTAATAGCTGCTAGTTGCAAAACGCGACATAATGCTCGAGTAGTTTATCTTCCTTTAGTCGAACCCGTTCCCTTATTAACAATTGCAGCAGTTTGGCATAAAAAGCAGCCATCTTTGGCTTTATCTAACTTTATCAAAGACTGTTTATTTAAGATGCATAAATCGACGGCAACTGAGAATAAAACCTCAGAAACCCCAGCTAGAGTAACGCTTTCGGAAAAGCTTCAATCTTTACTTTACTGTCTGGCGATCGCAACTTCTTTATTTCACCTTTGGGTTAATACTTTTGGTACGCTCAGCGAATTTTGGCGCAATAGTCTTCATTTGGGATTACTGGGGGCAATGGGCTTTCTTGCTTATCCTCTACGTCCCAAAAACCCATCTCGCTGGTCGAGCATAATTGATATCGGGTTTAGTACATTGATGTTGGTGGTTGCTGTCTATTTTATTCTGGCGGAGAATTTCCTAATCGAGCGCAATTTAGAACTGACAATTTTTGATTCAGTTATCGGGATCGTTGCCATTGTCTTAACTTTAGAATTAGCACGAAGAACTACAGGAGTTATCGTTCCCTTGCTCAGTGTTTTTTTTCTGAGCTACATTTTGTGGTGGGGTAAGCTGATTGAGGGTTTGTTTTATTTTCGTGGCATGAGGTTGAACAGAATACTCTATCGGATGTCTTTTAGCGACCAAGGGTTATTTGGAATTACCACCTCAATTTCTTCAACCTCTGTATTTATGTTTGTTTTGTTTGCTTCTTTTTTGCTCAAGTCTGGCGGGACTGATTTTATTATTAAATTATCAAAAGCCTTAACTGGAAAGATCGCTGGAGGGTCTGCTTTAGTTGCAGTAGCAGCTTCGGGACTAATGGGGACAATTTCAGGGAGCGCGGTTGCAAATACAGTATCTACTGGTTCGATCACCATTCCCCTGATGAAACGGACTGGTTTTAAAGCCGATTTTGCAGCAGGAGTTGAGACAGCAGCTTCAGTGGGCGGACAGCTAATGCCTCCAGTAATGGGTGCAGGAGCTTTTATTATGAGCCAGTGGACGGGTTTACCCTATCAAACCATTGTGAGCGTGGCTTTTCTGCCAGCACTAATGTATTTTGCTACGATAGGTTTTTATGTTTGGCTGGAAGCGCAAAAAAATCAGCTAGAAGCGATCGAGGAAACATCGCCTTCAATTGTTCAAATCATTCGCCCAGGAATTCCTTTTATTCTGCCTATTGTAGTTCTGGTGGGGTTATTAATATTAGGTTACACGCCTACTTATGCAGCAGGATACAGCATTTTAGTCACAATTGTTAGCTCTTGGCTTAGCGATCGCCCAATGAAGCTTAAAGATATTTTGGATGCTTTGGCAATAGGGGCAAAAAACATGGTGGTTACGGGAATTTTATTGATAGCAGCAGGATTAATTATCGGTTCTATTGCGACAACAGGAATGTCAATTACTCTTTCTCAAGTACTAATAGATTGGTCTGGAGGCAATTTGTTGTTGGCTCTCATCTCAATTGCCCTGGCTTCTCTAGTGCTAGGAATGGGTTTGCCTGTAACTGCTGCCTACATCATGCTAGCAGTCCTAGCAGCTCCTGCTTTAGAAAATATGGGTATCTCCCTCTTAGCAGCCCACCTGATTATTTTTTGGCTTTCACAGGACTCTAACGTTACGCCTCCAGTGTGTTTGGCAGCATATGCAGCAGCGGGAATTGCGGAAACTTCACCTCTCAAAACAGCGATCTCTGCTTGGAAATTAGCCAAAGGTTTGTATATTATGCCCCTGCTATTTGCTTTTACTGCTTTAATTGATGGCAGTTGGAGCGAACGATTAGTGGTTTTCGTTTTTGGTTTATTAGGACTTTTTATTTTGACTACTGCTATTACTGGTTACTGTTTTCGACCCCTTAATATAGGCTCAAGAATAGCTTTATTTGGTCTATCTTTATTGATTTTTCTTCTCATGCAG---------------------------------------------------------------------------------------------------------------------TTGTCATCGGAAAAATTTTC---TGATGATATTCTTTTAAAAGTTTTTGGTTCTTCAATACTAAATACTCAGTCATTAAACCATGACTTCG--ATCCTTCCGT-----TACTTTCTGTTTTATAGTAACCTACTTTATC--------------------------------------------------------------------------------------------------------------------------------------------------------------------------------------------------------------------------------------------------------------------------------------------------------------------------------------------------------------------------------------------------------------------------------------------------------------------------------------------------------------------------------------------------------------------------------------------------------------------------------------------------------------------------------------------------------------------------------------------------------------------------------------------------------------------------------------------------------------------------------------------------------------------------------------------------------------------------------------------------------------------------------------------------------------------------------------------------------------------ATGTTAGAAACAACAAACTATCAATTAAAATTTGTTGAGTATGGCAGTCCTGAATATCAACAAGCTGCTCAACTTCGATATCGTCTGTTTTACCAAGAACACTGTATTAAGTTTGAATCAATATTTGAGCCTCAAGAAAAACAAAATCTGCATCTTGTTATTACAGCTAATCCAGAACATAAGGTACTGGCATATGGTCGCTTAGATCGAAAAAGTGCTGATTTATTTCAGATTTGTCAGATGGTTGTTGAGCCAAAACACCAAAGACAAGGACTAGGAAAACTGATACTTAAAGAATTGACTAAAGTAGCAATCCAACAAGGAGCAAGCCTTGTAGTTCTCAATGCTAGAGTAGCAAAAGTTCAGTTTTATCAAAAGTATGGCTTTGAGCCTATTGGTGAAGTGTTTGCATCCTCATCAACTGGCGTACCCCATATCAAAATGCAACAAAAAATTTCACAG------------------------------------------------------------------------------------------------------------------------------------------------------------------------------------------------------------------------------------------------------------------------------------------------------------------------------------------------------------------------------------------------------------------------------------------------------------------------------TTGCAATTAAGTTCTTATTTTACTAGTATTACTATCTCTTCCGAGGTAGGATCGGCTAAACCAGACTCTCTAATCTTTAAAACAGCATTGGCAAAACATAATTGTTTACCAGAACAAGCGTGGCATATTGGTGATAGTTTAAGAGAAGATTATCAAGGAGCTAATGCCTTAAAAATCAAAGCTTTTTTACTAGAAAGAGATAAACTGAAGATACAAGTAAAAAACCAGCTACCCAATTTGAATAGTCTGGGAGTGAGTCGAATTGTTGTCACCACAATTGGAAGTTTAGGCGATCTGCACCCCAAGATTGCGCTCGCGCTCGAATTACGCAAGCGCGGTCATATTGTTATTTTCGCGACACACAAAGGATATCAAGCCAAAATTGAAGCCTTGGGGTTTGAGTTTCACGAGATGCGCCCCGACGGAACAGA------CGATCCTTCAGAAATAGCAAGAATGACTGACTCAAAAACAGGTTCGGAATACGTCGTCCGTAATTGGCTGCTGCCAAACTTGCGTGAAACCTATACCGACTTGTTGAACACTGCAAGAGACGCAGACTTTATCGTTGCTGGAGAAATAGTTTATGCTGCTCGATTAGTGGCTGAAAAATTAGGGATTCGGTGGGCATCCTCTGCGCTTCAACCGTTCTCGTTTTTCTCGGCTTACGATCCGCCCGTTCTTTCAGTTTTTCCATTTTTGGCGAAGCTGCGTCCATTGGGTGTAACAGTCAATCGTGGTGCGATCGATTTTGCTAAATCTGTCACTAAATCTTGGGCAGAACCAATTCACCAACTGAGAAGAGAACTGAAATTACCCGAACTTGCTGGTAATCCTTTAGTTGACGATAAATTTTCTCCCTATCTCGTCCTGGCAATGTTCTCTTCAGTATTGGCAAAACCCCAACCTGATTGGGCTGCGAACACTGTCATGACTGGATTTACATTTTATGATGGCGATCGAGATCGAGCAGAACTCACCCCTGAACTCCAGCAGTTTTTAGATGCAGGTGAGCCACCTCTTGTATTTACATTAGGTTCTGCTAATGTCTTAAATCCTGGTGTCTTTTACCAGGAAAGTATTCAAGCAGCAACACAGTTAAACCGTCGTGCTGTTTTGCTAATGGGTGCAAACACGCTTCCAGAAAACCTTCCAAAGGACATCATTGCCACAAACTACGCGCCCTACTCGAAAATTTTTCCTCATGCTTGTGCGATCGTGCATCAGGGTGGAATCGGAACCACTGCTCAAGCCCTTCGAGCGGGTAGACCGACGCTTATCATGCCTTACACATACGACCAACCTGATAATGCTGCACGAGTTAAACGATTAGGAACTTCTCGCACGATTCTTCGCCAGCAATATTCAGCATCGCGAGTTGCGAAGGAGTTAAGTGAATTGATCGGAGATCCAAGTCATGCAGCGAAATCAGCAGAAATCGGGCGTATGGTACAGGCGGAAAATGGTGTAAGTGTAGCATGTGACGCAATTGAGAAACAGCTT---------ATGTCACAAGAACACGTTAAAGCTTTTTACGAAAGATTGTCACAAGATGAAGTTTTTAAAGCTCAAATTGAAAAAGCCAAAACTAAACAAGAATGTAGTCAAATCGTGCGAGAAGCTGGTTATATCTTTACTCAAGAAGAATGGGAAGCATTTACGGCTCAGTTATTAGATTCTAGTGCTGAATTCAATTCAGGACAATTGGGTGAAGCCGAGCTGGAAGCTGCTGTTGGTGGA---------------------TTCTTGAAAGAAAAATTAATTGGTGATCCTATACCAATGTATGGTATTTCTCCAATAGAATTTTGGATGAGACTAAAATTAATGTCATTATTAGCTGGAGTAGCTGGAGTACTTACTTTAACTGTGCTTGCTGTTCCTGTAACAGCCCAAACTTGTAATGGAGGCAATAAAGATAAAAATACTACCGAGTCTAATTTTCCCGACACAACTCAAAGCAGTACTACTGTTGAAGCAACTGCTTTTACCTCT-------------ATGAAAAAAAATCTTATA-------------------TCCCTCATCTTTTT-------AGGATTGTTAATTAATAGTTGTGGAACAAAGATTGCACCTAAAGCTCAAGCCAATGTAGGAAACGGATTCATAAGTGTAGCTAGTTTCCATGATGTAACTGTAACAGCAGATCGTTTTGAAGAATTATTAAAAGCGAAAGAGTTAACTATCTTTGCTCGAATCAATCACTCAGAAGGTGCATCAAAAGTTGGCGAAAATTTACGACCAACGGAATTAATCATTTTTGGTAATCCCAGAGTGGGAACACCATTGATGCAATGTAGTCAAAGTGTTGCTATCGATCTACCTCAAAAAGCTCTATTTTGGGAAGATGAAAATGGAAAATCCTGGCTATCCTATAACGATCCTAACTATTTGGCTAATCGTCATCAGATAGAAGGATGCGAAAATGCGATCCAAAAGATTACGGGCGTTTTGGATAATTTGGCTGACGCTGCTACCAAAGAG------ATGAGTCATAAGCAAATATTGATTGTTGATGATGATGATACTGTTCGAGCAACCGTCGAATTTTCTCTTGAGGTAACAACTAACTGGAAAATTTTAACCGCTTGTTCGGGAAAAGAAGGCTTATCTTTGGCTCAAAGCAAGTCACCCGATCTGATTATTCTCGATGTGATGATGCCTGTTCTTGACGGGATCGAAGTTTTACAACAGTTGCGAACTAATATCTCAACTCAAAAAATCCCTGTGATTTTTCTAACGGCAAAAACCCTGACACAAGAACAACAAAAACTGAAGAATTTAGGAGTTCAAGGGATAATCTCAAAACCATTTGATGCTATAAATTTAGAGAAGCAAATTTGTCTTTTACTAGACTGG-------------------------------------------------------------------------------------------------------------------------------------------------------------TTGTTTTCTTCGACTTTTATAGTAATTTCA-AAGAGAAACC----------ATAAGTTACTTAGTACTACTTTTCATCCTTCATTCTTCATCCCTCATCCTTTTACCGATGTTGAACAA---------------------------------------------------------------------------------------------------------------------------------CGTAAGGAAATTAATTGGAATGACTATACT------------------------------------------------------------------------------------------------------------------------------------------------------------ATGTATAAATTTGCTGCTGCGGAACACCATGAATCTTTCATATACGGTGCTGCTAAACCCAAATATAGACAAAAAGCAGTTGAGCAATGGATTAAATTTCTGCAAGGACAAAAGATTGAAAAAGTTTGTTGTCTGCTTCAAAGCGAGTGCCTAAATCGTTATGAAGTAGATTTATTAAAAACTTATCGTGAAAAATTTGGCAAGAAATGTGTATTATGGCAGTCACTTCAAGATTTTCAGATTCCTCAATCACAAGTATTAATCGAGAGCATTATCCCTTTCTTGATTTCCGCAGATGAACAACGTCAAAAAATAGTAGTTCATTGTTCTGGTGGAATTGGACGTACTGGAATAGTTTTAGCTGCTTGGTTAGTTAGTCGGCGCGGATTTTCTAATCAAGATGCGATATTTGCTGTCAAACAAAATAAGAGAAATCCTGATGAAGCAGTAATTGCTGCTCTGTTCAGATGTCAAAATCCTCATCGAGCTAGGCGAAAATTAGATTGTCTTTTAAATGATTGTCGGAATGCTTTTTAT------------------------ATGATTTCAGCTTATAAACTGACTACCGTATTGCTTACTGCTTTACTATTATTAGTTGGTTGTAATAGTCTTCCTAAAATTACTATTTCTATTGGAGATAATACAAGCAAAGATAGGGATGAACTAGAATCACATACAATAGAATCTCCAGCAATATCTGAGTCAAAAGGATCAAAAGAGATAGGACAAGAAGATCGAAGCAACCGCACTGATGCTAATGAGGTGATAACTCGAT------CGAGTTCATCATCTGCTTGTTCGGCAACAAACATCAATCAATCCAATAAAATAAGTCTCTTAAAAAAATCAAATGGTCGCCAAACCTTTAGTGGCTCTGGTACTTATATCTCTGGC---TTAGATCAGTTTGATGCAGCTCCAGGTTTTGATAAGGTTACTGATGATTTAGTCTTTGCAGGCTCTGAAGCAGTCTTCGGGTTTCAGGATGGGAGATGTGCTACATTTGACACCATTACATTTAGGGCTACTGGGATGCGTCCAGACTTTAATGATAAAGAGTTTGAACTTTTGGTTGGCAATGATTCACCTACAGGTAAGTTTGAATCCATTGGTAAATTTATAGTGGACGGACAGACACCGACCCAGACATTCAATTTTGACCCCTTAGTAGGTCGATATTTTCAAGTCAAAAAACTTACTAGAGAAAATTTTAGTGATTCTGTTTACGTGTTACAACTTTGGGGCACACTCGAAATGGGACATACTAGAGAAGAGAGTGAAAATAGGAAAGTATTAATTATGTGGGAGAGATTGGTATTGTCAGGGGTCACAACTTTTTGTATTTATTTATTTTTACACTTGGGCAATAATTATAGACAGCCGAGTTTTATTGGGCAAAGTTTCACTGAGCCTCCTCATTTTATTTTTAATATTCCTTTGTTTTCTCAA---------ATGCCACTTCGCGTATTTATTAGAGAACCAACTAGAGAAGATTGTCAAGAATTACTGTCTCTTCGTCAAAGAAGCAAGGAATTTCATTTTCCTTGGGGTTTTCCTTCAGTT---AATAAGCAGGATTGCGAAAACTACATTAATCGTTGCCAAAACGAGAATTTTCAAGGGTTACTAATTTGTCATTTCAGTAACAATGAAATTATTGGAGTTGCAAATTTAAGTCAAATTTTTTATGGAGCGTTTCAAAATGCTTATCTTAGTTATTACATTGATGTAAACTTTGCAGGTCAGGGATTGATGTCAGAGGGCATACGTCTAGCGATTAATTACGCTTTTTATACCCTTGGTTTACACAGAGTTGAAGCTAATATTCAGCCTGAAAACAAGAAATCAATTAATTTGGTCAAGAGACTGGGCTTTACGAAGGAGGGTTTTTCTCGAAGATACCTCAAAATTAATGAAGAATGGCGTGACCATGAACGTTGGGCATTAACAGTTGAAGATTGGGTTATGTATCAATCTTTTTTTGTTTATATTCAGCAACTATCACCAGAATTAAAATTTGATACTAAACTTATTGAACCTCTTTTAAAATCACAAAAATTGTCTAAGGGAGAATTTATTTTTCACAGAGATGATATTTGTAAATCTGTCTATTTTACTCTTCAGGGCTGTTTAAGGAGCTTCGTAATTAAAAACAGTAAAGAATATACTCTTTTTTTTCACTTAGAAAACCATACTTTTGGAGATTATGAAAGTTTTCAAAAATGTACTCCAGCTTGCTTTTCTTGTCAGGCAATAGAAAATTCAGAAATTCTTATTTTTAATAATCGAGCAATGGATTTTTTTGAGAATGCTCCTCATGGTCAGAAATTATTAAGAGCTATTGCTGAAGATTTAGCATTTTTGCTACGAGATAAGTTGCTTTCTTTGTTTTTAGATACTCCTGAAGAACGTTATCTAAAATTATTAAAAACCGAACCAGAACTATTAAGGCGTATTTCCCAATATTATTTAGCTTCATATCTAGGTATTGAACCCGAATCTCTCAGTCGCTTAAAACGGAGAGTTTATCAGCAGAAAAATTCTATGTCACTCGAACAAAATAAGGCGATCTCTCTTAAGATGTATCAAGCTTTTGATCGTCAAGACGTTGAGGAAGGGAAAAAATTTATGGCTGTTGATATTGTAGGTCAGGGCATGGATGGAGTCACGCGCAAGGGTGTGGATCAATTTGTGCAGTATGCAATTTCAATGTTTGCTGTATTTCCCGATGGTTGTCATAAGGTAGAGGAAGTCATTGCAGAAGACGATAAAGTTCTTACTCGTGGCATTTTTAAGGGAACTCATAAAGGAGAGTTAATGGGTATTCCAGCTCTAAGTACAGGACAAAAATTGCAGAGAATGGCAAAATATCTCAAATCC------AAATCTGTAACAATTGAGCGTAAA------------------------------------ATGAATACTCAAAAGCCCAAAATCTTAGTTCTCGGTGCAACAGGTAAAGTCGGTGGAACAGTAGCGCAATTACTAGCTGAATCAGGAGATGTCAAAGTAATTGCAGGAGTTCGTTCTCCTGAAAAAGCTCAATATCTTAAAGAACAAGGAATTGAAGTTCGTCATCTAGATTTAGACCGCCAGGACACTTTAAAATCAGCTTTAGAAGGGATAGACCGTGCTTTACTTTTGACTGGTTACACCGTGGATATGCTCAAACAGAGTAAAGCCTTTCTCGATACAGCAAAAGAAACAGGAGTACAACACATCGTTCACATTGGCGCATCTGGCGCACCTACAAATGAAGTTGCTCACTGGGGTTGGCATCAATATATTGAAAAGTACATCGAGTCATTAGGGTTTAGCTATACTCATCTACGTCCCGAAGCCTTTATGAAAAATTTAACTGATTTTGGTTGGTTAAATGAAGGTATTGTGACTAACTACATCGGAGATGCTCGTTGGAGTTGGGTAGATAGTGATGATTTGGCTTTAGTAACAGCAGAAACCTTACTCCATCAAGATAAACACGCAGGCAAAATTTATCCCCTCGGTTACGATACTGCAACCATGTCCGAAGTAGCAGAGATTTTAACTGATGTAATTGGTAAACCTTACAAAGTAGAAACTCATTCTCCTGATAAATTTTTAGAAAATATGCTTAAATTTGGCGCAGAACCA------------GCTTATATTCACTGCGTTTACACCCAGTTTAAGCTCAATATTGCGGATCGAATTCCTAATGCTGATGCTACCTTTAATAATTTTGAAGCCATTACAGGAAGAAAACCTACTAGCTGGCGCGAATTTGTCGAAAAGAATCACCAAACATTGAAGTAT---------------ATGAAACAAATCAAAGGACCAAAAACCCCCAGACTTTGGCAAACAATCCAGTGGAGTACCAACCCCATACGTTATATGGAGGATGCAGCCGCCAATTTTCCCGATCTTTTTAAAGCTCAGATCGATCCAGTTAGTAACTACCAAGTATTGTTAGTTCATCCTCAAGCAATTCAGGAATTTTTTACCAAACCAGAAT---------TCGTTAATGGGGCTAAAAGTATAGTCCGTCCTGTTGCTGGCGATGAATCGTTATTTGTGCAAGTAGGTGATCGCCATAAAAGTCAGCGCAAACTATTAATGCCTCCCTTTCATGGAGCAAGAATGCGTTCTTACGGACAACTGGTTTGCGAGATTACCGATAATGCGATCACTAAAATCCCTCTCAAACAAACTGCTTCTGCTCGTGCAGTAATGGAAGAAATTTCTTTGCAAGTTATTTTAAAGGCGGTATTTGGCTTGTACGAGGGAGAGCGTTGCCAACAGCTCCAACAACTACTTTTATATTGGGCGAGACTGTTTCACTCTCCCATATTCAACAGTTTGTTATTTTTCTCTTTTCTCCAACAAGATTGGGGTTCTTGGAGTCCCTGGGGTAAATTTATTCGCAAACGCCAACAAATTCATCAACTGTTATTATCAGAGATTCGCGATCGCCGCGCCCATCCAGATCCAGACCGAACCGATATTCTCAGTATGTTGCTGTCTGCGCGTCATGAAGATGGTGAACTAATGTCCGATTTGGAAATCCGCGATCAGTTGCTCACCCTTCTGCTAGGGGGGTATGAAACTACAGCAACCGCAATGGCTTGGTCAGTGTATTGGTCGCAGTTCTATCCCGAAATGAAAGCCAAGCTGCTACAGGAAATCGATCGTCTGGGAGATCGACCCAATCCCGCCGATATAGTTCGCTTGCCCTATCTTACGGCATTTTGTCAGGAAACCTTGCGGATTAATCCCGTGTTGCCTATAACTTTGCCTCGAACTGTCGAATCTCCTGTCAAGCTGATGGGGTACGAATTAGAACCAGGTATCATGATTCGCGGCTGCATTTATACACTGCATCAACGGGAGGAAATTTACCCCAATCCGAGACAGTTCAAGCCAGAGCGATTTCTCGAACGCCAGTTTTCTCCCTATGAGTTTATTCCTTTTGGCGGCGGGAAAAGACGCTGTATTGGTGCTGCGTTAGCTATGTTTGAGATGAAGCTAGTTTTAGCAACGATCCTCTCTCGCTATCAAATAGAGCTAGTAGACGAGAAACCCATTAAACCAGCTCTTTTCGGAGTTACTCTAGTTCCTGCTGGTGGAGTAAAAATCGTAGTCAAAGGACGGCGCGTACCTCAGCAGTATCGGCAAGCAATCGCTAATTCGCTTATGCTAACTAAATATATCTTTAGCGGAATTGTAGTAGCTGTCATCTTACAGCGACTTGTAGAAGTACGTTCTAGCGATCGCCATAAAGCAGAAATTCTGAAAAGAGGCGGACAAGAACACGGAGATAACTTACTTGGTGCGGTAAAAGTACTACAAGTAAGCTGGTGGATTGCCATGATTGCTGAGGTTTGGTATTTAGATCGTCCCTTTATGCCAGTTTTAGCTGTCGTAGCTCTAACAGCTACCATAGCAGGACAAATCTTACGCTATCTATCAATGCAAGCTTTGAAGTGGCGGTGGACTCTACCCATTATGACCGTGCCTGGAATGCCTGTAGTGACATCGGGAGTTTATCGCTATCTGAGACATCCTAACTGGTTGGGGGTAATTTTGGAAATTGCTTTTCTGCCTTTGATTCACAGTGCCTATCTTACCGCGATCGCTTTTTCTCTGGCTAATGCTTGGTTGATGAGTAAAAGAATTCAAACTGAGGAACGAGCTTTAGCTGAAAATTCTAATTATGCTGCTGCTTTTGCTGGAAAACCGCGTTTTTTCCCTGGTATTAGCTTCAGCAAATTAGCGGATACATCCCAGATGAATGAAAAATTAGATTTGATAGAAATTATTGATGATGAAAATATTACTCCAGGGGAACCAATAGCTGATGAAATTGTTGAGGAAGTATTAGTAGAGGATTCCTCTTTATCTCTTACAGAGAGCACAGAAGAATTTGTCGAAGTTTTTGAGAGTAGCGATGTTACCGATGAAGAACAAGAAGAAGCTATCGAAGAAATAATCGAAGAAGAAATAGATGCGCCAATCTCGGAAGAACTTCAACGGATTCTAATCGCTTTTTTTACCGATCTGAGCATAGCTGGTAGTCCTGGAAGCGATGCCTTTCAATTTGGTAGCAGGGGAACAAACATCATATCTGGTCGCGAAGGAAACGATATTCTTCTGGGTGTCGATCCAGAGTTAGATTTACCAGGTCAGAATATCGATATTTTTACTGGGGGAAGTGAAAGGGATTCTTTTATTTTAGGCGATCGCAATAAACCTTATTATGATGATGGTAATGATAGTACAACTGGCGATAACAGTGTGGCTATCATTAG---------------------------TGATTTTAATCCCGAAGAAGATATCATTCAAC--TTCATGGCAGTCCTG---AAGATTATACTC-----TG--------GTAGACTTTGGCGACCTAGGAGAAGAAGAAACAGGAACGGCTATATTTCTGAAAGGAGCGACCAATGACGAACTGATTGGCAGTCTGGACAACGTGAGTGGATTAAATCTCAATG------CTAACTACTTCCAATTTGTTGATGGTTCT---GCTCAACAGCCTGTTCTTGAATTAATTGAACAATTCGGAACTGAGGGAATTGACTTATCTTTCTCCGTTGCTAACGCTAAGGATCGTTCCAACTCA------------------TTGTTGGTAACAGGATACACCAGTGGTTCTTTGGGAATACGAGATCGTGGTGCATTAGATGGTTTTCTCACCAGATACAATAACCAAGGCATAGAACAGTGGACTCGGCAAATTGGTACAAGATCGAATGATAATTCCTATGGTGTTGATACCGATAATGCAGGTAACGCCTATTTACTCTCACGAACCAACGGTAGGCTAGCAGGGGCTAACGCAGGAATAGGAAACGATGTTGTTTTGGGTAAATATAACCGAAGAGGAAGACAAATCTGGCAAGTTCAATTTGGTGATTTTACTCTTGATAATCCATTTGTCGATCCTAGAG---TCAATAGCTCTGGTGACGTGGTCATAGCAGGCTATACTGGGGGAGACTTAGGTGGCCCAAATGCGGGTACAGGCATTATTCCTGGTGCTGATTCTTGGATAGCTAAGTATGATAGTAATGGCAACCAACAGTGGATCGAACAATTTGGCACCAGTGGAGGAGACGAAACTTTTGGTTTGGACGTTGACAGTGAAGATAATATTTATACCACAGGATGGACAACAGGAGATTTAGGAGGGAGCAATTCTGGAATTTATGATATTTGGTTGGCCAAGTATGATAGCAATGGCAACCAACAGTGGATCGAACAATTTGGCACTAATGATTTTGATTGGTCGTGGGATGTTGCCACAGACCTTAATGATGATATTTATATAACAGGATGGACTCTTGGCAACTTAGAAGGAACTAATGCTGGCTCTTATGATATTTGGGTTGCTAAATATGATAGTGAGGGCAATCAACTAAGACTCGATCAGTTTGGTACGGGAGGAGATGATGCAGCTTTAGGTATCGATGTTGACGAATTAGGTAATTATTACCTGACAGGATATACCAACGGCGACTTAACAGGTGAAGGCAGCGCAGGTTCTTATGATGCTTGGGTTGCTAAATACGACAGTAATGGTAATCAACTCTGGATCGAGCAATTTGGTAGTTATGGGATTGACAATGCTTACGAGGTTAGTGT---CAGTGGAGGTGATGTTTTTGTCACAGGAACTACTAACGGTTCTTTAGGCTCTACTAATGCTGGCTCTTTTGATGCCTGGGTAGCTCAGTTTTCAGCAGAAGACGGAACTTTACTAGATTTC---ATGTCTAATCCCCAAATATCATTCAAATGGTTGTCTTATATTACGGGAATTTTTGGTTTACTGTCGATTAATAGCGCAGTAGTAACAATGTTGATCTATCGTTACGATCCAGAAATTCCCAATACCGACAATTTGCCTTTTTTAGTTCCATCAGCCCTAGTTGGTATTGCAATGCTGATCGGTAGACTTGGTGGATCGATAATTCAACCCATTATCGGTCATATTAGCGATCGCTTTTGGAGTCGGTGGGGGAGACGCAGACCCTTTTTGGCAATGGCTATAGTGCCAATGGTGGTCAGCTTTTCTTTACTGCTTACTCCTCCCCTTAACAACAGCAGACTAGAAAATATAGTTTATTTGACCGTTTTACTTTGTTCTTTGAGTTTAGCGACCGCCGTGTATCAGGTTTCGTATTTGGCATGGTTGCCTTCTTTAAGCCAAACACCAGAACAGAGAGTAACCCTCTCTAGTTTAATGGCAATTTCTGGTATGCTGGGGGGAGCGATTGGCGGAATCGGCTCTCCTTTGCTGGTTGATCGATATGGTTTTTCAGGCATGGCTATGATTTTAGGAGCTATTAGCTCAGTTGCCTTGGCAATGCCTCTAATGATTCAAGAAGAGACTCTTGCTCCCTCCATTATCATGTCTCCAACTTTAAAAAAATCGCTTCATTCTGCTTTACAAAATCGATCTTTTAAAAGCTACATAGCAGGTTTTAGCTCTGCAGGAATTGCGATAAGCATTGTTTCGGCTTGTCCTGCGTTTTTAGCGGTAGCCCTATTGGGCAAAGATGTTAGTTTTGGCGCGGTAGTCAACGGCATAATTTTGGGAAGCGGAATTATCGGTTTTGCAGTAGTAATTCCCTTAGCTAAACGCTGGGGAAAAAGACGAGCTTTCCAGTGGGCAATGATATGGCTGGGATGTGGACTACTAATTGTGGGAATTTTACCCTTGTTAGTCGGACAAGCTTTAATGCCTTGGTTATTGTTACTACTGTTAAGCAATTTGGGTTCATCCAGCTTCTTTATTTTGCCTAATGCCATGTTACCCGATGTAATTGATCGCGATGAACGAAATTTCGGAGTCAGACGAGAAGCCATATTTTTTGGCACTAGAGGCTTATTACAAAACATGAGTCAAGGCATGGGAGTTTTCTTGGCAGGAATCCTGTTGATGTTGGGGAAAACCCCAGCACAGCCTTGGGGAGTACAGCTCGCCTTTCCCGTAGCTGGACTTTTTGCCATTGCTGCTGCCTGGGCATTTGTTTTTTATCCAATTGAAGAA---ATGATTAATCTTTCTCCATTTTCGTTCTTATCAAGTATTGCCGAAACTGAATCGACTGATATTAATAATCCTTTAAATAAAACCAAAATATTTCTTCAGAAGCAGATACCTGTTTCTCTACTCAATTTATACAGAGCATATACTTACAATCTTTCTGTAGGGTGTCATCAAAAACCATTAAGCATCGTACGAAAACTAATAACTACAACTCAAAAAATACTTAACAACAGAAAAAAAATCCTATTTTATCCAGATTTTCCTTATCGAAAAGCTACATTTTATCAAATTTGCCTTTTTTTAGGATATGACGTTACCAATAATCCTGAAGAGAAATTTGATTTAGCAATTAAATGGCAAAGATATAAAACCTTTTTTTCTGAAGAATTAATTTTATCTAGATTGTCAAAACAAAATCTTGATGTCATCAATTTTCACTGTAAAGATGTTAGTAAGTCATTAACTAATCAATTATTTGACGAAGCTTTTGGCTATAGTATTACTGTAAATCCACTAACATATACAGGAAAGTGTGTAGTTAAATCTAATTTAAATGCCCAACACGATGGCAGAATAATTTCTTGTCCTACGGATAAAACAGAATCAGGGGTTGTCTATCAAAAACTCGTTGATAATGAAATAGAAGAGGATAAAGTTCTTGACTATAGAGTTCCTATATTTCAACAAAAAATTCCTTGTGTTTATATATATATCAAAAAAAATCAAACAGAAACACAACGTTTTTTTGGTTATCCCAGCTTAATCTCAGTTCGGGTAGTCGAAGCCAAAGAAATATTTAACGAAGATGAAATTAGTAAGATTTTAAGTGTTTGCCAAAAATTAGGTTTAGACTACGGCGAATTAGATGTATTAAGAGATAAAACAGATCGACGAATATACATTGTTGATGCCAACAATACTCCCTCATCAAGATTGTTATTTGAACCGCTTGTTTTCCCTCCCGAAAAATGTATTCTCGAACCACAAGATCGCGTCTTTGCTCTCCAAAAAATGGCTGAGGCTTTTAAACAAGAGTTTTTCAATATAGAGAAAATGACTATAATAACGGAGTTACAACATCATCAGTCGAGAGATATCCTCGATTCAGCTTTAAAGGAGTGGGTAACTGGAAGTGGAGTCAAGGGTGCGATCGCCTCTCGGAACGTCAAAACTTGTGAGAGCCAATCTCAAATAGCTTCATTACTGAATTGGCAGCACTATTCTGGTTCGGGAGGATGGTATGTGAGAAGTATTGATCTCATGACAGGGCAGTATCGCAATTTTGGACAGTTCAAACCAAAGATACCACTACATTTCCCTAATCAAGAGAAAGCCTTCAAATACATTTCATTTCCCAAGGGAGATGATGTAGAAGTAATTTTGCTACTTCCAGACATGGATACCTGGGAGGCGATCGCTGATAAATACCAAGTACCCATCACACCAGAAGATATCAAAGAAGATAGATTGGATAAAGGGTTTTGGTTATGGGTGGCAGACAATCCCCAACTACCGTTAGAAGTTACAGAAGGAGCGAAAAAAGCAGGATGCTTGTTATCTCATGGTTACATTCCCCTCTGTGTCACGGGAGTGTGGAACGGGAAACAAAAGAAAAAACTGAAAGCAATTCCGACACTAGCACCATTTCTCACTAACGGCAGACCGATACATCTAGTATTCGATTCTGACATCACGGTCAAGCATCAAGTACAAGAGGCATTAAAACATACGGGATATTTGGCAGCCAAAGAAGGGTGCATCGTAGGTGTAGCAACTTGGGAATACTCTGAAGCTACTAAAGGAGTAGACGATTTAATTGTCAACAAAGGAATATCAGCATTTGAAGCAGTTATGGACAATCTCACACAATTCAAGGAATGGCTCAAGAGAACAGAAAAACAGTTCAAACAACAAC---AGCCAGGGTTAACCAGATTAGATTCGAGACAACTGATGAACTATATCAGGAGTAAATATCGAGATCGCTTAAAGTTAAATAAACTGCAACAGAAAGTAGAACTAGACGGTAAGGAAATTTTACTGGAAGAAGCATATCTATTACTGGCAGATTTAGACGGCATTGATTGTACCAAAACCAAAGCAAGTGATATCTTTGGCAAGATAGCGATGGAGAATAGTTATAGTCCTGTCGTTACTTATTTAGATACCGTGGCAGCCCATCAGTCCCCAGTTAGCTTAGAGAACCTAGCTACCCGCTATTTTGGAACGAGTAACCCCATCTATGATGTATTTCTCAAAAGAACTTTAATTGCAGCAGTAGCCAGAGCATACTCCCCAGGCTGCAAACATGATACGACATTAGTGCTTCAGGGATTACAAGGAGCAGGGAAATCGAGCTTTTTTAGTGTGCTGGGAGGAGACTGGTTCGATGATTCGATGGGCAATGGTTCTCAAAAGGACGATCTGGTAATCTTGCACCGTTCGTGGATTCACGAATGGGGGGAAATAGAACGAACGTTCAGTAAACGCCAATCGGAAGAACTAAAAGCATTTATCACTCGAAGAAAAGATATCTTTCGTCCTCCTTATGGCAGGAGTGCAATTGAGTTCCCCAGACAGTCAATTATTGTGGGTACAGCTAATGGCAGTGATTTCTTGGTAGACTCGACAGGGAATAGGAGGTATTGGATAATTCCCGTAGCTAAAGAGAAAATCAATATCAAGCTTCTGAAAGAGGAAAGAGACTCGATTTGGTCAGCAGCAGTATCCGCATACCGTAATGGTGAACAATGGTGGTTGACTGATTCTGAAGAGAAACTATCTCAGCAGAACAACCAGCAGTTTCAAATAATTGATGAGTGGCAGGGAGCGATCGCGAATTATCTAGAGGGAAGAGAGCAAGTTTCGATAATGGAAATACTAACCAGGGTATTTGAAATTGAAGCAGGAAAAGTAGATAGGCGATCTCAGATGAGGGTAGCTAATATCTTAACCAATCTGGAATGGAAAAAAGCAGGACAGAAACAGCATCAAGGTAAAAGGCAGGTGGTTTGGAAGCCGACTACACCTTTGTTAGATAAAGAGGGTATAGAGAAGGTGTTACGGTCTGAAAAGCAGACAGAGCAAGGCTTGTCTATACCTAATACACCTTCAATACCAAAAGATTCAACCTTAAAGAGCCAAAAACCTGATTCAGCATCAATGGAAACTAAAAATGATATATGCACCACTGTTTTTCAAGGTGTAGAGGTATTACCAACTCCTGCTGTCAAAGAGGTACGGGCTGCTACACTTGTGACAAAACCCTCGACTACACCTGTTGAAATTCAAATAAACTGGCAGAGTTATCCTTACAATTCTCGCGATGTTTACACTTTGAAAAACCGATCTAACAGGGTTAAAGAGCGTGTCTTGAATTGCAGTACAAGTAATGACTTAATTAAATTACTGGCGACAACTGGGGCGAGTCAACCAGAAATTGAGTGGCTGAGAGAGAATTATTTAAGCTCGGCGGAAAAGCAGCAGCTGACTCTAATTGAAAACTCAACCCAAGGAAATTTGTTAAAGGTGCCAGAGCGATCGTCGGTAATTGAATACACATTCTCAGAAATAATAGATGCTATTGATAGTGAATTGAAGAGATTAGGCTGGAGTGTGAAAGATGGAAAAGAATACTTGATGAATCGCTATAATAAAAAAAGTAGAAGACATTTAACGGATGAGCAATTACTGGAATTTTGGGATTATTTAAAAGTTCAATCA------------ATGATTAAAACCATAACTACCCCTTTTATTTTTAATATTTCTGTAAATTGCTACCTTATTGAAATCGGTGATAACTATATCTTAATCGATACGGGAATTGCAAATCAGCGCAGCACTATTGAAAAAGAACTGGAAAATGCGGGCTGCCAATCGGGAAATCTTAAACTGATTATTTTAACTCATGGAGATATAGACCATTGCGGTAATGCTTCGTATTTCCGTCAAAAGTTCAGGACAAAAATAGCCATGCATTATGCTGATTTGGGAATGGTTGAACGTGGAGATATGTTCTGGAATCGCCAAAAACCCAATCATTTGATGAGAATTATATTTGGTCTATTGTTCGGATTAAGCAAATCAGACAGATTTAAACCCGATCTGTATATCAAAGATGGAGATCATCTCTGTGAATATGGATTAGATGCCCAAGTTCTCGAACTTCCAGGACATTCAAAGGGATCAATCGGAATTTTGACAGCTAATGGTAACGCATTTTGCGGCGATCTATTGGGCAATACCGACAAGCCAAAACTCTGGTCGATAATCGACGATCGATCGGCAGCAAGTGCCAGTGTCGAAAAACTCAAAAGTTTAGCCATAAATACGGTTTATCCTGGACATGGTGAGTCATTCTCAATGAAACAGTTTAGCTATAACAAC-------------------------------------------------------------------------------------------------------------------------TTGACGA-----TAAATATCAGAGGAAA----GTCGATTTTA--TATTTTCTTTGTTGTCCGACTCTTTCCCATTCTAAATTGAGGCATTATTGGTTAGACGTAGCTGTAACGTTTAACGAGTTCCATGATTACGATGAAGCTGACACTATGATTGAGCAATTTATCGATGGTTATAAAACTGTGCGGAACATGAAATTTGATTCAAAAACAATTATCATGTTTCGCGGACTATCTGCAACACTCTACGCTTCTTGGGTGTTTTCCCCTGAGAATAACTGGGTAACAGCGACTAAACTAGATTACGGTAAAGATGCTCTTGAACAGATTCAACGTATCGTT------------ATGAGTAAGAAACTAATTAATCCACAAGAATTATTTGATGGTGCTGCATTTGGTATGTCGCAAGCTGTTATCGATACTAAATCAGAATTAGTTTTTATTTCTGGACAAATAGATTGGAATCATCAGTATGAGACTACAGAAAAGTCTGTTGAAGGTCAAATGAAAAAGGCTCTCAACAATCTTACAATTGCCTTAGAAAATTCTGGTTCATCAATTGACAAGTTATTGCAAGTTCGTGTTTATATTCGAGGTGAATTAGGAGAACACATGAATGTCGGCAACACCTATTCTTTC------------------------------------------------------------------------------------------------------GTGAGTAAATTAGATCGAAAAAGAAAGCGGGTTATTTACACTATATTAGCGATCGCTATTGGGAATACTTTAGTTACTGCTGCTCCTTGGTTAGAGATTGAAATCATCAAAAAAATGCTTTTAACTTTTGCTAATGTGGTGATGTTTATTATTGTTTGGGATGCTTATTTTGACGAACAGCTATCTCAAAAAAACAATTTTTTAATTTTACAAGATTTATTTGCTGTTACTTGTCTTAGCGTGATTACTACTTTTATTCTCTCTAAAGGTATTACTAAAATGATAGGTCAACTAATGACTGTTTTAGGTACGTTAGGTTTAGGATTAGCAGGCGCGATCTCAGGATTGATAACCGCTATTATCGGAGTAATTTGGGCATCTTATTGTGACGATCTTTATCGTAATTCGGCTTCTATGAATAGAATCAACATTTTGATTGTTGAAGATGAACTACTAATTGCTAAAAATACAGCTAAAAAGCTACGTAATTTAGGATATAACGTACCTAAAATTGTTTCTTCTGGACAAGCTGCGATTGATTATATTAGTAGCGAAAACCCAGACCTTATTTTGATGGATATTGCTATCAAAGGAGCAATAGATGGTATCGACACAGCCACTGAAATCAAGACTAAGAAAGATATTCCAATTGTTTTTCTCACAGCTTATGCCAGTGACGATACTCTTGAGCGAGCATCACAAACAGGTTGCTATGGTTATTTAATCAAGCCTTTTAGAGACAAAGAATTACAGGCAACTATTAAAATGGTTCTTAGTAAACATGAAGAACAATCGGTAATTCAAAAATCTCTACAAGATACTATTAATCAATATTCATCCCAGCTTGACAATGTTTATGTCAATAGTCTGACAAACCTCCCTAATAGGCTTTTTTTAAGAGATTCATTTGATTATTTAGTATCATCACTAGATAGCAAAGATAAGGACAGCATACCTGAAAAAGATAACTTAACAGAGTATAAATCAAACTTAATAGCTGTTTATAACATTAATTTAGATAGATTTAAAAAAATAAGTAGCTTTTTGACTAAAGATCAACAAAATACTTTAGTTAAAGAAGTTGCACAACGCTTAACTAACTATATCAGTAATTTGGATTTTCAGGGTATTACTGTGTACATAAAAGAGGATCATTTTATTACAATGATTCCATTGGATAAGCAAATCACAGCTAGAAATTATGGACAAGAAATATTAGATATGATAAGACAAGCTTTTCATATCGATCGCCAAGAAATATTTATCTCTGCTAGTATCGGCATTTCTTTTTATCCTTCTGATAGCTTTGATATTGAAGAATTACTCAAACAGAGTGAAAAAGCTATAGAATATGCGCGATCGCAAGGAGGAAATCGCTGTCAATCATTTACATTTGCTTTTAATATTAAAACTTCTAGAGCCTCTGAAAATTTAAATATGGAAGCCGAATTACATTATGCTCTCGAACGTAAAGAATTGGAATTATATTATCAGCCTAAAATTAATCTTGAAACTAATTTAATTTTCGGCGCAGAAGCTTTAGTCCGTTGGAATCACCCAACTATGGGTAGAATTGCACCCCATCAATTTATTCCTTTAGCCGAAGAAACTGGTCTAATAAAACCAATAGGAGAGTGGATTATAAATCGAGCTTGTAGACAAACAAAAGCTTGGCACAATGCTGGATTAGATTTTCTGACAATTGGCGTTAACTTATCAGGAGTTCAATTTAAGCAATCAGATTTATTCCATAAAATAACCCAAATTTTGTTCAACTCTTCTTTAGAGCCACAATATTTGGAGTTAGAATTAACCGAAACAATCTTAATAGAAAATATTAAAATTAATATTCAAAGATTGAATTTAATGAAAAAAATAGGCGTACAAATCGCCTTAGATGATTTTGGAACTGGCTATTCTTCTTTAAGCTATTTACAACAATTTCCCTTTGATACTTTAAAAATAGACGCATCTTTTATTCGTAATATTGATAGCAATGAGGTTAATGCTGTAATTACCAAAACTATTATTGAGATGGCACATAAGTTAGGATTAAAAGTTGTCGCAGAGGGAGTTGAGACAAAAGCCGAGTTAAAGTTTCTCCGAGAATGTAAATGTGATATAATGCAAGGCTTTTTGTTTAGTCGTCCTCTAATTGCTAGAGATTTTAAAAATTTAGCTTTTGATAATATTAAATCTACAGCAAAAAATTATAATCCCAATCATAAACATATGATTTGCCTTTTACTGGTAGACGATCAAGAATTAGTTTCTCAGGGATTACAAGCAATGTTAAATCTGGAGTCAGATTTAGAAGTAGTAGGAATTGCTAACAATGGGCAAACTGCTATTGAACAGGTAGCAATTCTCAAACCAGATGTCGTCTTGATGGATATCAGGATGCCTATCATGGACGGAAGAGAAGCAACGAGAATTATTGCTCAAAGATTTCCCGATGTTAAGGTTTTAGTTGTCAGCACATTTGATGAAGATGACTACATCGCTCATGCCATTAAAGCAGGAGCAAAAGGATATCTGCTTAAGGATATGCCTGTCGAAGAGCTAGCCCAGGCAATTCGGTTAGTACATCGGGGATATACCCAGATGGGACCTGGACTAATGGAAAAAATGCTCGATGGTATTTTAGATTCCAGCATAACCGAAACTGAATCAGATGAACTAGAGCTAACAGAGTTGACCCCAAGGGAAGTAGAAGTACTACAATTAATTGGTACTGGTTGTACTAATCGTGAAATTGCCAAACAACTTTATATCGCTGAAGGAACTGTCAAAACTCATGTTACTCATATTCTAAATCGACTAAATCTACGCAATCGATCGCAGATAGCTATTTATGCTAATTGTGCTAGAATGAAAAGCTTAAAAATTTTGTTAGTAGAAGATGACCTATCATTAGCCAAAAGTACCGCCAAACTTATCGAACGTTTTAGCGGACATCAAGTCAGAGTAACTGACAATCCAGAAACTATTTTTGAGCTATGCACCACTGATGAAGTAGACATAGTAATTATGGATATCAACCTATCAGAGGCATCTTGGGCAGGAGAAGAAGTTAGTGGTGCCGATCTATCTCGATTATTAAAAACTCAACCAGCAACCGCCCATATACCTATAATTATTTTGACAGCTTATGCCATGGCGAACGAGAGGGAATCTTTAATGGCTGATTCTCAGGCTAATGAGTTTTTTACAAAACCAATTAGAGATTACGGTCTTTTGATTGAGAAAATAGAAGAGTTAGCCAAAAATTTGAATCAAGTCGAACTACTTAATCGAATCACTACCAAAATCCGACAATCTTTGGAACTGCAAACGGTTTTAAATACGGCAGTGACAGAGGTTCGAGCTTTTCTAAAAAGCGATCGCGTCAAAATCTACAAATTTGATGAAGATGGCAACGGTCAAGTAGTTGCTGAATCGATTAGTGGCGATCGCCTTCCTTCTCTAATGGGATTGCATTTTCCCGCAGGAGATATTCCTCCCCAAGCGCGAGAACTGTTCCTGAAAGCTAAAGTTCGTTCGATAGTTAACTTAGCCAAACAGGAAATAAGCCTTTCTCAACCAGACCGCTTGCCCTCCACTGCTACAGGGGAATTAACGGTGGAAGAAGTACGCCAGGAATCTTTAAACAATCTACTACAACGCCCTGTAGATCCCTGCCATGTAGAATATTTAACTTTGATGGGGGTTAAGTCTAGTATGGTAATACCCCTAGTAAATGAAAATCGACTTTGGGGTTTACTAATTTCTCATCATCGTCATGCCAAAGTCATCTCCAACAGAAGCTTGCAGATAATTCAAATCGTTGCCGAACAGTTAGAAATTGCGATCGCCCAAGCCAATCTATTTCAGACACTGCAACAAAAAGCCCAAAGAGAAACTCTCATCAATGAGGTTTCTAATCTGCTTCATTCTCCCCTAGAAAATGAAAATATATTGCCTGAAGTGCTAGCTAAAATAGTCCCCGCTCTCCAGGGAACGGGAGGCTTATTATGTATGAGTAATAATGCAGCACAATCTAAAATTAGTTGCTATAAATATGGTTCTTTGCCTAATTTTTTTCTATCTGATTGGTCAAAATTGCAAAATTTAGCCACCACCAACACAAAAGTTAGGGCGATTAACAATATAGAGGAAGAAAAATCAATTCAGACACTATTGCCTGCTTTGAAGCGAAATAAACTGCGTAGTCTCCTTTTCATGTCGTTAGATTATAAAACAGAAAATTTAGGCAATCTGGCTATTTTTCGCCAGGAGATAGATACAGAAAAACTCTGGGCGGGTAATTATCAAACCGATGCTAGACAAATACGTCCCCGCCAATCCTTTAGGGAGTGGAAAGAACTCAAACAAGGACAAGCCGATCCTTGGAAAGCTCACGAACTAGAATTAATCCAGTCCCTTGGTGATAACTTGTCAATGGCAGTGATGCAAGATCGACTTTACCGCCAGGAAAGAAAGCAACGGGTGCTGGTGGAAATGCGAAACCAAGAACTAGATAATGCTCGCACTGAAGCAGAAAAAGCAAGTCGGCTCAAGTCCACATTTCTTTCGACTTCCAGCCATGAATTACGTACTCCTCTGGCTTCAATCCTCAACTATCTCAAGCTATTGAAAGAAGGATTTTATGATAACCCAGAAGAATTAGCAGAATATATCGAAACTGCTCATCTTTCGGCAGAAAATCTCCATGATATTGTTGATGATGTTCTCGATATTACCAAAATAGAAGCAGGAAAAATGCAGGTCGATCTAGGCATAATCGAACTAGAACCCTTATTAATCGAACAGCGCAATCTTTTCAAACCAGATACCATCAAAAAGGATATCGAACTGACGGTAGACTGCCAAGTAACGAGGGTTTATGGCGATCGCCTGAAGCTCAAACAAGTGTTGACCAATCTTTTGAATAATGCTTTTAAATTTACCCAACAAGGAGAGATTCATCTCCAGGCTATGCCGAAAACGGT------------AACTACATCTTCAGGGAAGAAATCTTTAGTCGAAATCTCTGTATCGGATACGGGCATTGGTATTGACCCAGATCGACAGGCTACTATTTTTGATGCTTTCATTCAGGAAGATGCTTCAATTCACAGACGTTATGGTGGTACTGGATTGGGGCTGACTATCTGCAAACAGCTAGTAGAGCTTATGGAGGGAAAAATTGCGCTTGATAGTAAAGGACGCAATCTAGGAACACAGGTTACTATTACCTTACCTGGGGTAGATAAGAAAAGAATGACACTAGAAAGGAAAATCGCAACAGTATTTACTATGAGTGATGAAGCTTGGTTATGCCATGCTAATCCTTGGAGTGGCTGGACTCGTTTTACTACAGTTTTGCCTTTACTTATTCTGAGTATTTGGAGTCGCGTGTGGTTGGGTTGGCTATCCTTGATTCCGATCGCTCTGGCAATATTTTGGGCGTGGTTAAATCCCCGCATTTTTCCTCAACCAAGTTCGACAAAACATTGGATATCTCAAGGTGTTCTTGGTGAAAGAGTTTGGTTAAATCGCGATCTTATTCCTGTTCCAACCTATCATCAGCACGTACCGAATATTCTTAGCGCAGTTGCTGCTATTGGGGGAATTTTAGTCATCGTGGGATTGGTTGTACTAAATATTTGGTTAACGGTATTAGGATTTACTCTAGTAACCTTGGGAAAATTATGGTTCGTAGATCGCATGGTGTGGCTATACAACGATATGAAAGATGTAAACGCAGAATATCAAAGCTGGCTGTATATGGAAATTATTCGTCTACTATTACAAAATTCTCGGAAAAACTTATTCATAGCAGTAATATCTAGTTTTATTAGTGGTGCAAGTAGTGCGGGTGTTATAGCCTTAATCAATTATGCGATCGCTAATTTAGCAGATTTACCTGCTTGGCTATTATGGTCATTTATTGGTCTTTGTTTAATATTATGGATATTCCGTTTTATTAGCTGGGTGTTGATTACTCGTTTATCCCAAGAGATGATTTATAATCTGCGTTTGGAAATGACTCAACGTATTTTAAATTGTCCTTTACAGCATTTAGAAACGATAGGCGCACCTAAATTACTCGCCACCTTAACAGGAGATATTAATGCGATTGCTTCTGCTTCAATTCAAATCTCACTAGTGATTGTTAATTGTGCAGTTTTGTTAGGAATCTTTGCTTATTTATGTTGGTTGTCTCCTCTATTATTTGCGATCGTATTTAATAGCATTGTTATGGGATTTACGCTTTATACTTTTTTGCAAGAAAAAGGGATTAAAGAGTTTGAAAAAGTTCGTAAAGTTCAAGATATTTTATTTGGGCATTTTCGTTCAGTTACCGAAGGAACAAAAGAATTAAAATTACATCGCCTCAGAAGAATTGCTTTTATTGAAGAAGAATTAAAACTTAGTGCTACTCAAGCAAGACATTATTTTGTTAAGGGAGTAACTGCTTTTGCTTTTGCTGGTTCTTTGGGAACAATCTTATTCTTTGTTCCTATTGGTTTAATTTTATTTGTTTTACCGAAATTAACTACAGTTTCTACCGCACTTCTATCTAGTTATGCTTTGGCTGTTTTATATATTATTAATCCTATAAGTGAAATTGCCTCTTCTTTACCTCAAATAGCTCAAGCTAATGTCTCTTTAAATAAGATTGAAACTTTGGGTTTATCTTTAACCGCACCAGTTACAGAGACTGCTCTGACCGTTGGTCAAGATCAATTTTATTCTGACTGGGCAAATATAGAGTTAGTAGATATTAACCATGCCTATCATGGAGATAATGACGAACATCAATTCACTTTAGATAAGATTAATCTTAAATTTCAGCCAGGAGAAATTACATTTATTGTTGGTGGTAATGGTAGCGGTAAATCAACTTTAGTTAAACTTATTACTGGTTTATATATTCCCGATTGCGGTAAGATTTTATTCGATCGTGTTTCCGTAACTGATGATAACCGTGAATTGTATCGTCAACATTTTTCGGTAGTATTTTCTGACTTTTATTTATTCGATCGCTTAATAGGAATAGATGCCAGTCAGCAATCAGAAATACACCAATATTTGAGCCAACTAGAAATCGACCATAAGGTAACAATCACTAATGGCATTTTATCCACAACTAATTTATCTCAGGGACAGCGTAAACGTCTGGCGTTACTAACTGCATATTTAGAAGATCGTCCTATTTATGTCTTTGATGAATGGGCATCAGATCAAGACCCTGTATTTAAAGAAGTATTTTATAAAAAACTACTCCCAGAATTAAAAAATAGAGGTAAAACTGTCATTGCTGTAAGTCATGATGACTTTTATTTTTCAGAATGCGATCGTCTGATTAAATTAGATTATGGGCGAGTAGTTACAACAAAA---------ATGATTCGTTTATTAATTGTTGACGACCAAACTATTATCAGACATGGACTTAAAAGTCTGTTGGAAATTCAATCAGATTTAACAGTGGTAGGAGATGCCGAAAATGGGGAAAAAGCACTAGAAAAGATCGCCTTTCTCGAACAAGAATCGCAAATACCAGATGTCATTTTATTAGATGTACGGATGCCAATTATGGATGGTGTAGCGACTACTAAACAACTAATTCAGGATTATCCTGGAATAAAAATTTTAATTCTCACTACCTTTGATGATGATGAGTATATCTCGCAAGCGATGAACTATGGTGCAAAAGGTTATTTACTCAAAGATAGTCCCCCAGAAGACTTAGCAATGGCTATTCGTGCTGTCAGCAAAGGTCATACTTATATGGGGTCTGGTTTATTAGAGAAAATGTTACATAAACCATCTCAAGCAAAAACCACAACTCCCGTTATTCCCAGTCAACTAGCTGAACTTTCTATCAGAGAGAGAGAAGTGCTAAATTTAATTGCTAAAGGAGCAAGTAATCGAGAAATTGCCATAAAACTCTATATTTCTGAGAAAACAGTTAAAAATCACGTTACCAGCATCTTGAGTAAGTTAAACTTACGCGATCGCACTCAAGCTGCTCTTTTAGCCAGCAAATTAAAT------GTGCAATGGGGAAATTTAGATTATCTTCTTGTCAACTTACCGCCAGGAATCGGAGATGTTCAACTTGCTCTGGCTCAAGCTCTTCCTATATATGGTGTCGTGATGATAGCCACCGCTCAACAGGAGACTCATTCAGATACCTATGAAACTTTGAAGATGTTTGAACAATTGAAAGTACCTATTTTTGGTTTAGTAGAAAATATGAGCAATAAAATGGCTCCCGATATGTCTCAGCAAAAGTATGAAATTCAAGACGGTGAAAACCTTACGCCAAAAATAAGAGTTCCGTATCTTGGCTGTATTCCTTTGGATTCGACCGTTCCCCAATATAGAGATCGCGGTTTACCGATGGTCTTGGCTGAACCCTCGTCAATATTTGTTAGTACTTTGAATACTATCGCTTGGGAGATCGCGTCTCAAACAACTATTTCTGGACTCAAATCAATGCCATATACCAGCAGTCTGACTGATAAGGAATGGGAAATCATTAAACCTCTGTTACCAAAGAGAAAAAGAACTAAACCGCCAAAATGGAGTAAGCGAGATATTTTAGATGGTGTTTTGTATCAGCTGAAAAATGGATGTAATTGGTGTGATTTACCGCCAGATTTGCCACCCTATTCAACCGTATTTTGGCACTACAAACAATGGCGAGCCGAAGGTGTAATTGAAAAAATAATGAAGGTCTTACATGGTCGAGTTCGAGAACAGGTCAAAAAAAAG---------------------------------------------------------------------------------------------------------------------------------------------------------------------------------------------------------------------------------------GTGCTAAAAGGAATAATTGAAGCATATAGAATAGTTCGTCAAGAAAAACCTAAGATTGTTTTTTCAAAAGGTGGCTTTGTTTCTGTCCCTGTTGTATTTGGTAGTCGATTGAATAATGTACCAATTATCACTCATGAATCTGACTTAACGCCTGGATTAGCAAACCGCATCAACATGAATTTCGCTCAAAAAATTTGTACTACATTTCCCGACACCTTACAGTACTTACCCACAAATAAAGGAGAATTTATCGGGGCTATAGTGCGTCCAGAACTAAAACAAGGCAATTCCGAGAGAGGTCGCGTCTTTTGTCAATTTGACTCAACAAAACCAGTAATTTTGGTTGCTGGTGGTAGTCTTGGCTCTTTATACATCAATAAAACAGTCCGTTCTCTTCTCGATCCATTATTAGAAAAATTTCAAATCATACATATTTGTGGCAAAGGCAATATAGATCGAGATTTAGAATGCAAGGGCTATCAGCAATTTGAATATGTATCGAATGAGCTTCCAGACTTAATGTCCTTATCCGATCTGGTTATTTCTCGTGCGGGTGCGAATTTTATTTTTGAGTTCTTATCTCTAAAAAAACCGATGATTTTAATTCCACTATCAAAAAAATCCAGTCGTGGCGACCAGATTGAAAATGCTAATGCTTTTAAAAAACAAGGATTTGCGGAAATTATTTTTGAAGAAAATTTAACTAAAGATCGTTTATTAAATTCGATCCGCACTTTATTTAGTAATAGAAAAGAGTATGCAAATAATATGGAGAATTGGTACAGCGATCGCTCTTTATCTAAGCTATTTAATTTAATTACTCAATTTAGTCAGTATCCCATGAAAGCTCGATATAACTATAGAATTTATCCTAAACCTCATCAAATCGTTCCATTGGCTAAAGCTTTTGGGTGCGCCAGAACAGTCTGGAATGATGCGCTATGGTTATACAAACAAGCTTTTATCAATGGCGAACCAAGACCAAAAGATGTTGATAAAAGAGTTATTACTCAAGCCAAGAAAACAGAACAAAGGGCTTGGTTAGCAGAAGTTTCTAATATTGTTTTGCAACAATCATTTAGAGATTTGCAAACAGCATGGAATAACTACTTTAACAGCCAATCTGGAACAAGAAAGGGCAAAGAAGTAGGTAGCCCTAAGTTTAAGAAAAAATCGTCTCGGCAAACTATTAGATTGAGAAAAGGTGGTTTTAGCGTTCATTCTCAATCGGTCAAAGTGGCTAAAATAGGACACATCAAGATGGTAGTTAGCAGACCGTTACCCAGCGCACCCAGTAGCGTTACCATCATCAAAGATAGTACTGGAAGATATTTTGCTTCATTTGTCGTGGAAGTACCAGGACAAATCGCACCGCAGACAGATAATAGTTGTGGTATCGATCTGGGCTTAACTCACTTTTGTATTTTGAGTAGTGGAGAGAAGGTAGAAAATCCTCGGCTGCACAAAAAGATGCTGAAGCGGATCAAAAAAGCTAACAGGAGGCTTCTCTTAGCCA------------------AACGAGATTCTAAACGCAGAGAACGTCGTAAACGGAAGCTAGCAAAGCTTCACGCCGAAGTAAAAGACCAGAGAACAGATTTTTTACATAAGTTAACTACAAGGCTAGTACGTGAAAATCAAACGTTAGCAGTAGAAGACTTAAACGTTAGTGGAATGGTGAAAAACCACAAGCTATCACGAGCTATTAGCGATGCTGGATGGGCTAAATTCAAGACCATGTTAGCTGCTAAGTGTGATAAGTATGGTAGGGATTTAACCATTGTAGATAGATGGTTTGCTAGCTCTCAGCTATGTTCTGAGTGTGGCAAATCAGGAGGCAAAAAAGAACTCGATGTCCGTGAGTGGGAATGCTTGTTTTGTAACACTATCCATGATAGAGACATTAACGCTTCGATTAACTTGAGTAGATGGGTGGGTGGGCAATCCGACCAGGACGGGGCGTATAAATTGCGTGGGAAACCAACGCAAACAGCCCCTCATAAAAACGGACGTGGAGCGAGTGTTAGTCTGCCAAAGGTAGCAGTTCGCCGTGAAGCGTCAACCACCTACGAGCAATTAAGTTTGTTC---------------ATGGTTTCAAAGCTAATTGCAATTGGTGGTGGAGGTTTCTTAATGGGATCGGAAAATCAATTACTCGATCGCTACTGTTTGAACTCTACTGGCAAAACTATTCCGAAAGTCTGCTTTATTCCTACTGCAAGTGGTGACTCAGAGGACTTTCTGTCACGCTTTTATCGAGCATTTTCTAGATACTCCTGCGAACCATCACATCTCACCTTTTTTCGTAAACCAAGAGTCGGCTCAATTCCCTTTAATGATATTGAACAACATCTATTGAATCAAGACCTGATTTATGTAGGTGGAGGAAATACTCGTGCAATGCTTGCAGTTTGGCAGGAATGGAAAATAGGTAATATTTTAAAGAGGGCTTGGCAGTCTGGTGTGTTACTGGCTGGGATGAGCGCAGGTGCAATCTGTTGGTTTGAATATGGGGGAAGTGATTCAACCTACTCTGGCAAACTAAGTCCGTTAAAAGGTTTGGGTTTAATTCCTGGTAGTTGTACGCCACACTACGATGGCGAAATAAATCGAAGATCTGATTTTCATTTCTTGATCGAAAGCGGAAAGCTTCCTTCTGGAATTGGAATTGATGACGGAGCTGCGGTACTTTTTGAAGGACAGCAACTTCTAGAAGTAGTTGCTTCTAAGGCAAAGGTAAAAGCTTACAAAGTCAAGCTAGAGGATGGACAAATCGTTGAGAAGTCTATATCAGCAAGATATTTAGGT---ATGTGTATTGAACTCAAAGAAGTCACTAAGGATAATTGGATAGATTGTATTTCTCTTTCTTTATATCCCGAACAAGAGGGAAACTTAGCTTCAAATGTAGACTCAATAGCCGAATCAAAGTTTGAACCAAATAATCAATTAAGAGCAATTTATAAAGATCGAAAAGTAATTGGGTTTTTAGCTTTTTGTGTAGAAGACGATCCTCCCGATCCAAAATTATATTGGATATTTAGATTTATGATTGATAAAGATTTCCAAGGTCAAGGTTATGGGACAAAAGCGTTAAATCTTGTTATTGATGAAATAAAAAAATTAGGTGCCAAGCGTATTCACACTATGCATAAACCAAAAAACAAAATAGCAGGAAAACTTTATCAAAAAATTGTATTTTCCTATATTGGTAGTCTCGATGATGGAGACTTACTAATGGAAATGAAAATAAAC---ATGATTGTGCGAGAAGCAACCAATAGTGATATACCTGCTATTGCAAAAGTTCACGTGGATAGTTGGCGAACTACTTATCGAGGAATTGTGTCGGATGAGTATCTGGAAAATCTATCTTACAAGAAGCGGGAAAAGATTTGGTATCAAATTTTCAATGACGCT------CCCCAAAATAACAGCTTTATATATGTTGCAGAGGATGAATCACATCACGTAGTTGGTTTTGCTGATGGTGGATTAGAACGCACTGGTAATTTAATTTATCGAGGTGAATTGAATGCAATTTATATCCTGAAGAGTCATCAAAAACAAGGAATGGGGCGTAAATTAGTTCAGAAAGTGGCTCAAAGATTAGGACAAATGGAGATTCGTTCTATGCTGGTGTGGGTATTAGCAGACAATCCTGCACACAGATTTTATGAGTTACTTGGGGGACAAAAAGTATTGGAAAAAGAGATTGAAAGGGGAAGTAATAAGTTAACAGAGATTGCTTATGGCTGGACAGACATATCAAACTTGCAATCTGGTAGCGCGATAGAAATGATGTTTCCTCTGTTTGATGAAAATACAGCACCAGAAAAAGCCAAACAAATTTTGGCTCAAACAAAAGATGAATTTAAAATGATTCCTAATCTGGAAAAAACAATGGCTTTAGCCCCTGCATTACTGGAGTCTTACGTTACTTGTTGGAATTTATTTGATAACACATCTTTATCGCCGATAGAGCGTCAAATAGTCTATCAAACAGCAAATTTTGAAAACGAATGTGATTACTGTGTACCTTGGCATACACTTCTAGCAAAACAAGTTAAAATGTCCCCAGAAGATATTGAAGCTCTTAGAAATGGTGCTAAATTAACCAATAGTCGTCACGAGGCATTAAGGATTTTTACTCAATCTATAATTCGGACTCACGGTAAGATTGCACATTCAGAACTGGATACTTTTTTGCAAGCTGGTTACACTCCAGAACAAGCATTAGAAGTTGTTTTGGGTATAGCTATTAAAACGATGAGTAACTATACAAACGCGATCTCTGGTACTCCTTTAGATCGTACCGTTAAATCCTATCAATGGAGCAAACCAACAATTAAGTTAAGAAAAGAA------------------------------ATGTCTTTACTGAAAAACAAATATAGAGATAGTAATAATTTTAATCAAATGATCGTAGACTGCCTGGGTTGTAAATGGACAGTTTTACTATTAGAAAATATCGCATTAGGAACTAATCGCCCTGGTAAACTGGCAAAAGTGGCGGATGGCTTAACAACCAAAGTACTTAATCAATGCCTCAAGCGAATGATTGATTATGAAATATTAGAAAAGCGATCTTTTTCGGAAATTCCGCCTAGAGTTGAATATTATTTAACTCCCTTTGGCTTAGAGTTATATCAATTACTTTTAGAACTAAAAAATGTCCACAAGAAATACTTTGTTGCTTCAGTTGAAACAATGTCAACCAGGGTGACAAAAAAAGATATCCCTATGGTGGAAAGCCAATCGCTTCAATTATTCTTTAGTGCAGCAGAGATGAATGAACAAATATCTCTTTACCTGTCAAATGCCTTGAAGGATAGGGGGTATGAATCTGTAACCCCTTGTGTCCTCAAATCTCTGAGCGCGCTAGAATGTGGCATTAACTATAGTTCAGAAATTGCCCGAAGTCTTGGTATCTCCAGGCAAGTGGTTGCCAAAAAAGTCAAAGAATTATGCAGTATAGGTTATCTAGAGCAAGTTGACGGCAAAGGAAAACAAAAACAAATACTGTTTACCGAATTGGGCGAACGCCTAATGTCAGATTCAAGGCAACTTCTGGCAGAACTTGATGAAATACTGTGTGAGACGATCGATCGAGCGACCCTTGAAGAAACAGTCGAGAGATTGAAAAGGATTCAAGCAGTCGTGCTAGATATCGATAAAGATATGAAACAGCCAATAGTTTCTAGATTGAATCGATGGATAGTAGCCTTTCTATTGAGCTTTTTCTTAGTTTGGTTGTGCTACTGCATCTCTCCTGTTTTTTCCCAATCATCTTCATCTCAGGTAGAAGTATTTGAATCGGCTTGGAGTAAGGTTAAAGATAACTTTTTCGATCCCGATTTGAACGGTGTAGATTGGGAGAAAATGCGATCGCAGTACAAACCCCAAGCAGCACAAGCTAAATCCACTAAAGAGCTAGCAGAAATTATCAACCAAATGCTTGGAGAGTTAAACACTTCTCACACGCACTTTTATACTCAAGATGAACCAGCTTATTATCAGATTGCAGGAATTTTTCGTCGGTTTTTGCGAGAAGATTTAAAACCATTCTTACCTGATGGCAAATTAGAATATACGGGCATTGGTATCTATACGGAAAAGATTGACAATAAAACTTTTATCAAAGCAATCATCAATGGTTCTCCTGCTGAAAAAGCGGGACTTAAAGTAGGCGATGAATTACTAAGTGTTGAAAATCAACCTTTTCAAGCCATTCAATCATTTGTCGGCAAAGCAGATCGAGAAGTTCCCGTGTTAATTCAACACACTGCTGATGCTTCACCCCAAGAAATTGTCGTAATTCCCAAAGTATTCAATCCCGCTACGATGTTTTTGGATGCAGTAAAAGATAGTGTTGAGGTAATCGAACAAGACGATACAAAAATTGGCTATATTCATATTTGGTCTTATGCTGACCTCAAATACCAAGAACAGCTTGAGACAGAGTTGGTTTACGATCGCCTTAAGGACACTGATGGTTTGGTTTGGGATATTCGTGATGGCTGGGGAGGAGCAAGCCCTACTTACCTTAATATTTTTACTGCACCAGTACCCACTATTACCAGTATTTTCCGTGATGGTGTTGCTAGAGACAGACAAATGCAATGGCAAAAACCAGTGGTAATGCTGGTCAATCAAGGATCGCGCAGTGGTAAAGAAATTCTTGCTTATGGTTTTCGTAAATATGGCGTGGGACAAATTGTAGGTAGTGAAACCGCAGGTGCAGTAGTTGCAGGTCGCCCTTATATTATGCCAGATGGCAGTTTGCTATACTTAGCTGTTGCTGATGTTTATGTTGATGGAGAACGTTTAGAAGGTCAAGGTATCGTACCCGATGTTCGAGTTTCTCTTCCAATTCCCTATGCTCAAGGAATCGATTTGCAAAAAGAACAAGCAGTGGAAACTGTGTTGGATTCGATCGGCAAAGCTAGTACTATGCGATTGCTGATTAACCTCGACATGAAACCCACTTTTTTTGCTCAAAATAATTCTAAATCACACAATCAAGCCGAAAAAGACCGTGTTTCCCCGAATCAATTATCTGAAAAATCCAATAATCAAGCAATGCAAAAGTTTTACTGTCAGAAGTTCTTAGAGACAATTCAACTAGACTACACTATGGCGGGTCATCCATCGCTCGCCCGTTGGGTCATCAATTCTATTCAAGTTAATGATGGCGAACAGGACACGCACTTTTTATTTGTTTCCGAGGGCTCAGTTACTCTCAAAAGCAGTAACGGAGAGTTCTTATTGCGAGAAAATAGCTTTGCCACAGTTCCAGGTAACTTTTCTTTAGATGGTTCGGGACAAGTTTTAGTGGCAACGCTCCTTAATTACACTGGATTTTTCAGCATTGGAGGACCTATTGAACCATTAGGACGACTAAAATATATTGACGGCTGCTCTGCAACGGTTTTGATCAATCCTTTAAAACTTGGAGAACCCTGTTTGAATTTCCTCTATGTTCCTCCAGGTATCTCTCAAACTCCCCATACCCATCCCTCATTACGAATTGGGCTTGTTGCTTCGGGTAGTGGAACTTGTACTGTGGATGAAGGAATATTCGAGATGGAGGAGGGAACAGTCTTCTGTCTTCCAGAAAATAAGTTACATAGCTTCAGTGCTATTGATGACTCTTTGAGAATTATTATCTATCATCCCGATTCTGAAGTAGGTCCTACTGATGATTCCCATACCATGCTGAATAATACTTTTGTGGGAGAAAAGTCAGCCCAAGTTCTGGATGCGATTAGAACGAAAATGACTGCTTACAACAGATTACCAAACAGCATTTATTCTTATCAAAAAAGCTGGGCTACCCTTAAGCAGGGTTGGAAAACTTTAGTCGAAGATTATGCAATTGTGATGAGACGCGATCCAGCTGCGGCCAACTGGTTAGAAGTATTGTTCTGTTATCCTGGTCCTCAAGCTATAATCCTCTATCGCCTAGCCCATTGGCTTCACAATTTAGGCGTTTTCTTTTTGCCCCGTTTGATTTCCCATCTTGCTCGCTTTTTGACAGGAATTGAAATTCATCCAGGGGCGGTAATTGGCAAAAGTGTCTTTATCGACCACGGCATGGGAGTAGTTATCGGCGAAACCGCAGTGGTAGGAGATTATTGTTTGCTTCACCATGGTGTAACCCTGGGTGGAACTGGTAAAGAAAGTGGTAAAAGACATCCTACCTTGGGGTGTAATGTTACTGTGGGCGCGGGAGCGAAAATTCTCGGCAATATTAAGATCGGTAGTTACGCCCGTGTTGGTGCTGTTGCCGTAGTCCTCAAAGACATTCCAGCCAACTCTACAGTAGTCGGCATACCTGGTCGAATTATTTCCCAGGGAGATAGA------------ATGATTTTGCTTTCTAGCGATACTGAAACAAAGCCGACACAAGCAATGCGACAAGCGATCGCCAGTGCTGAAGTGGGAGATGAGCAAAAGGGAGAAGATCCCACCGTTAATCAATTACAAGAAAGGGTTGCCGATTTATTAGGCAAAGAAGACGCTCTTTTTTTTGCCTGTGGAACCATTTGCAACTTTGTGGCAATTAAGACTCATACTCACCCTGCTGATGTGGTGCTAGCAGAACAAATGGCGCACATTATTCGAGCGGAATCTGGTGGAGCAGCAATGAGTTCTGGTGTATTGATGGAACCAATTGCCAGCGAGCGAGGAATTTTTACAGTGGATGAGCTAGATCGAGCATTGGAAAGAGTCGCCACTGCTCCTTACCTTTACCGTGCAATTCCACGCCTATTGTGTGTCGAGCAAACCCACAATTTTGGAGGGGGTTCGGTTTGGCAACTTGACGAACTACGTGAGGTTTGTGAATTATCCCGTCAAAAAGGTTTAGTCAACCACATGGACGGGGCAAGACTTTTAAATGCAGTTGTGGCATCTCAAACTACAGCTAAGGATTTTGCTGCTTGTGTTGATTCTGTCTGGATTGACTTTACCAAAGGACTGGGCGCGCCAATCGGTGCTGTTCTTGCGGGGACAAAGGAGTTCATCTCTGAAGCACGTCGATATAAACACATTTTTGGTGGCGCAATGCGTCAAGCTGGCATTGTTGCAGCAGGTTGTCTCTATTCCCTTGACCATCATGTTGAACGTTTACAAGAAGACCACGACAACGCAACTTATCTGGCTCGAAGACTGAGTGAAATTGAAGGAATTACAGTTAAAGATACAAAGCCAGAGACAAACATTGTTTTTTTTAATGTTTCGAGACTGGGACTCGACAAAGCCATGTTTCTCAATCTCCTGCAAGAGCGTGGGGTGAAAATGGGAGGCGTTGGCAACTCAATTCGGGCAGTTACTCATTTAGATGTTTCGCGGACTGATATAGATTTTGCGGTTGATGCTGTTTCTAAAGTGGCGAAATCTTTGGTGTGTAGCAAAGATGTTGAAAGTGCGGTTCTTTCCAGGGAAGATAGTGAGATCGCGTTACCTGATGTAGTACTGAATTACCCTTTTTGTCCCAATTGCGGTCATAAGAATCAACCTAATCACAATTTTTGTATCAGGTGCGGGACGCAACTAAGCAAGCCGACAAATTCTGTTCTTAGGGTAGCTAGAAGTAACGGAACAGAAAACCAGAATGAGAAAATGATACTGAAGACGATAAAACGACTAAAACTTGCAGAACTGACCCTTTTGAGTTTAGCTATCCCTGGTCTTTATTCCGTTGTCCATGCTCAAGGTAATACATTCACTGGTACGGTGGAGCGAGTTTGGGAAGATGGCTTTCGACTCAATACTGGCGAGCGCACTCTTCGAGTAGATTCTTGGGATGTCTGTGGGGACAATACAATGAGTCATCTGTCAGCGAACGATCGAGTTAACGTATCAGGCGAGTTTTCAGGACTAGAGTTTGATGCCGATTCCATCACAGACAATCAAGAAACTCCAGTCTGTACTGTATCTAAGCCAAGAGAGATGCTTAACTATCAAACTGAACCCAACACATCAACTGACAGCGTTTTTGGAGTTTTTGCTCTTGGGGATAAAGTACCCAAAATTCACAAAAAAGCTTGGATTGCACCCACAGCTTTAGTTATTGGCGATGTCGAAATCTCAGAAGGTGCGTCAATCTGGTTTAATGCTGTGCTGCGAGGGGATAGAGCACCTATTTATATTGGCAAGTTCACTAATATTCAGGATGGATGTGTCATTCACTCAGATGGAACACCTGTTTACGTCGGCGATCGCGTTAGTGTGGGACACCGAGCTACTCTCCATGGATGCTCTATTGGAACAGGATCGTTGATTGGTATTAACAGTGATGTTTTTGATAGAGTATTGATTGGCGACAATTGTATAGTTAGTGCTGGTAGTTTGGTAACAAAATCTCCCAATCCAAACGATGGTGTTGTTTTGCGTGGAGTACCAGCTAAAGTATATCGGGAAACTCGCTCGTCAGAAATCGAGCAAAACCTAATCCGTTCCCAGAGATATGCACAGACAGCAGAGCTATATCAGCATTCGCTGAGGAAAATTGAATTA------------------------------------------------------------------------------------------------------------------------------------------------------------------------------------------------------------------------------------------------------ATGGAGACTGCCCATCTCAATCAAGTTCACCAAGATTCCCTATACCCCAAAGCACTACGCCAAGCCGTTCAATCAATTCTTAAACAGCACGATCTAAAACGAGAACAAGTTTCCTTTTGTAGTTTTCCCGTTCAAAAAAATCATCACTGGATTATGACTGTGATTCAGCTTGAAAAGCAAGACTTTGACAGTCAATATCGGTTAACGAAAGAAACTTATGAAGTTAATCCGATGCGTCAGGACAGAATCGATCGCTGTTTTCTCGAAGCATTAATTTATCGAGTATTGAAAGAAAGCGAACTGGAACTTCAAAATTCATCAGAGGGTAATACTTCGTCTCTAGGCAATAGCGAACTGAAATTTCAAAATTCATCAGAGGGTAATACTTCGTCTCTGGGTAATTCTGAAAGAGTTATTGAAGATGCTGCATTTAGTTTACTTAAATCGGTGGAAGTGCATATCAATAAATGGCATAAAGTTGATTTACTGTCCTTTGCTAACGCTATAGCTGCTGAACGATATGAAGGCGCAGCCAGCGAAGGTAGATTAATCATCTGTCGCACCGATCATCCAGACATTTCCGCCAAAGTTAAATTAAAAACTCCAATCAAGATTTATAATTATCGAGGAATCCGCAAATTGCTCGAAGTTTCCAGCTCCACAATGGCTTTGCTTTGTGATGTTGAAACTGTCTGGGGACTGGGAATTCCTTTGGATACTTATCAACCTAACCTAGAAAACTTGTTTGAAATCAGATTTGCTGAATATCATACATGGGAATTAGTTCATGCAGAAAATATTATGCTGCGGGTTAAGTATCGACAAGCAAGATTACCCAGAGCGCGTTTCGATAGAAAACTATTTTGCGATCGCGTTTATCAGTTTTTTAAAGTAAATGAAACTACCGTTAATATATTAGTCAAAGCAGTCGAAGCAGCAGTCAAACAAAGGCACGGCACGATGTTGGTGATTACCCCCGAAGCCGAACAGGAAACCAAACGATTAGCTGCTCAAAGCACGGTAATTGAGCCAGTTATTGTTTCTAAGGATATTATTTATCACTTATCGAGCATTGATGGAGCAATTTTAATTTCACCTGAAGGGATCATCCATTCTTTTGGAGTAATTCTTGATGGTAAAGCATCTGAAAATGGTAATTCTTCTAGAGGAGCAAGATACAATTCGGCGATTCGTTACATTGATGGAAAAATAAGTAGCAATATTAATTGCTTGGCTCTTATTGTGTCAGAAGATGGTTATGTTGACTTATATCCCAATTTAAGCTCTGTTGAGGGTGGG------------------------------------------------------------------------------------------------------------------------------------------------------------------------------------------------------------------------------------------------------------------------------------------ATGCAAGAATCATCACTTTCTAATAGCAATAAAATTAGCACCAAGAAAAACCTAATTCAAAATCTTTCTACCAACAGCTCCCA---------------------------------------------AAATCTTGTCAGAGATGAGATTGATACAAATAATAATCAAGAATTTCAAAATTTGGTCAACCAAATGATTCTCAATCTGATTGCTAAAACCGAAGCGGAGTTGATTACCATTTCGACAATAACTCAGAAATATAAAGAAACAGTAGCTCAAAAAACCAATATGCGAATTCTTTTAGTTGAGGATGACCCAGAGCAGTTAGAGCCATTGCAAATAGCCTTATCCCGTTCTGGTCATATCGTAGATGGTGTAGCGGACGGGGCAACCGCTCGCTGGCTGATGGGCGAAAAAAACTACGATCTGCTTATTCTTGATTGGATGTTGCCAGAAGAAAGTGGCATCGATCTTTGCCAATCCTTTCGCGCAACAGGAGTAGCGACTCCCACTCTTTTACTCACTGCTAAAGATACTATTGATGATAAAGTCACTGGTTTAGATGCTGGAGCAGATGATTACCTAGTTAAGCCAGTGGATTTAACTGAACTTTTGGCAAGGGTAAGAGCCTTAAGAAGGCGATCTCCTTTGTGGACAGGAGATCAACTCAAACTGGCGGACTTATGCCTCCACCTGGACACAATGCGTGTTGAATGGAAGGAAATCTCTTTCAAGCTATCAAGCAGAGATTTTCAACTTTTGGAATATATGATGCGTCATCCTGGGAAAATTCTTACCCACGACCAGATTGAGCAAGCACTGTGGTCATGGGGTTCAGAACCAGAGAGTAATGCTGTCGCTACCAGAGTCAGACGCTTAAGACAAGGTTTGCGAGAAATTGGTGTAGAAGACTGGATTAAAAGTATTTACGGTGTGGGATATTGCTTTGAACCACCCAAATCCCCTATGGCATTAGCGCACACAATTTTGGCAACACTAGGAGATGAAGCTTACAGTGGTTACGATCTGTGGAAAAAATTTTCCCAAACCAAAGCCTGCTATTGGCAAGCCAGTCAACAGCAAATCTATCGAGAATTAGGTAAATTAGAAAAAGAAGAAGCGATCGATTCAGAAATTATTGCCCAAAAAGGTCGTCCAGCAAAAAAAATCTATCAGATAACAGACAAAGGGATCGAAAAGCTTAAAAACTGGGTGTTAGAACCAGCAGAGCCAATGGCTATTCGTGAAGATTTGCTAGTTAAAGTAATTTCAGCTCACTTAGCTCCTAAATCGGTAATTTTGCAAGAAATTGAACGACATCGTCAAATTCATACTCAACAGTTATCAGTTTATAAAGAAATAGAACAGCAGAACTTTCCTGATGTATCCAAGTTATCCTATAAGCAAAAATGTATTTACGCTACCTTGCGTTGTGGTATTGGTTACGAAAGTTATCGGATTTCCTGGTGTGATGAAGCGATCTCTTTATTGAGTGAAGAAACTTCAAAA---------ATGACTTTAAATATCTTAATCGCTCCCTCTGGATTTAAAGAAAGTCTTGATGCAGAACAAGTTGCTGATTGTATCGAGGTAGGTATTCATCGAGTCTTACCCAATGCTCGTACTCTCAAAGCACCATTAGTAGATGGTGGCGAAGGCTTTACTAAAGCCTTAGTAGAAGCCACTGGGGGAACTTTATATCCTGTTGAAGTAACTGGACCAGTGGGTCAAAAAATAGATGCCTTTTACGGTTTACTCGGAGGTACTCGCTATAAAACTGCCGTCGTGGAAATGGCAGCAGCAGCAGGATTACGCCATGTTCCGACCGAGATACGTAATCCTCTGGTAACAACTACTTATGGTGTGGGTGAATTAATTAAATCCGCTTTAGATGCTGGAGTTGAAAGGATCTTAATTGGCTGTGGTGATTCGGGTACTAATGATGGCGGTGCTGGTATGGCACAGGCTTTAGGGGTTAAATTACTCGATGAAGACGGAAATCAATTAGGTTTTGGCGGAGGAGAACTGATTAAACTGAAGCAAATCGATTTATCCGAGCGAGATCCGCGTTTGGATTGGGTACAAATAGATGTAGCTTGTAACTGGCATAATGTGCTGTGTGGCGATCGCGGAGTTGCCAGAGTATTTGGTCCCCAAAAAGGGGCATCCCCCGCAACAGTAGAGCAGATGGCTTTGGCTCTAGAACACTATGCCACGGTAATTAAAGAGAATTTAGACCTTGAAGTTAGAGAATTACCAGGAAGTGGTGCTTCTGGTGGGTTAGGAACGGGTTTACTAGCTCTAATTGATGCTAAATTGCATCCTCGCTATGAAATCGTAATGCAGTACCTAGAAATCGATAACTTGTTGCCCAAAGTAGATTTAGTAATTACGGCTGAAGGATGTCTGGATTACCAAACCCCAAAAGGCAAAATTCCTGCCGAGGTTGCCCGACGAGCCAAACGTTATAATTTGCCAGTGATTGCTTTAGCTGGAACTATCGGTCAGGGTGCTGAAGTTAATTGGCAGCACGGAATCGATTATTTTACCAGTATTTTGACCTATCCCTGTCAATTGCAGGATGCGATCGCTGATACTTCTAATCTGTTAACCAATGCAGCAGAGGGGATAGCACGATTACTGATAGTGGGTCGGCAAGTTAGAAATTGCACCTTTAGCGGATGGATGAAAACTACATTATGGTCAACAACAAATAACCCATCCACCTCTTGGATGACGGATGAAGATTGGCTCAATTTAGGCAAATCAGATGCTTGGGCGGGAAAACCCAAGTCATCACCAGAGAATGACGTTCTAGCTGCTAGTATGTACGATCTTGGTTATAGCCAAGGAGGAATTGAACGTTCGCCTATTCGTGAGGGGCTGACACCGCCCCCTCATTGCAAG------------------------------------------------------ATGAATAACACGAAAAAAGTCCCTAAAACTTACGGATATCGCGAAACCTGGCGAACATCTAATCCCAGACCTTTTCGTTGGGTAGTTGATGCTACTTTACCACTAGCGTTAACCCTGACTGCTGGGATTGCGGTTTTACTACCTACTTCTTTACCTACAGAAGGACGTTTGGCACTGTTCGCTTTTATTGTAGCTGCTATTTTATGGTCAACAACCTCAATTAACGCTGCCTATGTTGCCTTGGGAACGGTCATGCTGTTAGTGCTGACTGGTGGTGCTTCTCAAGAACAACTATTTGAGGCACTGTCTTCTGATGTTATCTGGTTAATGATTGGAGCTTTTATTCTGGGAGGGGCAGTCAAAAAAACTGGACTGGCAGCAAGGTTAACTCAAATTGTAGTAGGACGCGCAACAACGGTTCGCAGTCTTTTTTGGCTGTTAACTAGCATCTTAATTCCTTTATCTTTTGTTATTCCTTCGACATCTGGTCGTGCTGCGGTAACAATACCTGTATTTCGCAGTATTACTTCTGAGATCGAGGATCGGCGAATCACAAGAGCGATCGCCTTGCTGATGCCAACTATTATCTTGGTTTCCACTATAGGTGCAATTGTCGGTGCGGGTTCTCACTTGATTGCCAATGACTTGCTATATCAAATTACTCAGCAGCGAATTTCTTTTACTCAATGGGCAATTTATGGTTTACCTTTTGCTATTGCTGCCAGCTACGCTTCTTGCTGGGTAATCATGAGGCTGTTTTTGAATAAATCCCGTCTTGATCGCCGTTTACCAAAACAAGAGCAAAAGCAAAAACCCTTATCTCTAGATGAAATCAAAACTTTCGCGATTGTGCTTTTGATGATGCTGCTCTGGTTTTCTGAAAGCTGGCATGGCTATGAAATTGCCACGGTTTCCCTTGCTGGAGCTTTATTGTTAACTTTGCCCAATTTTGGTGTTTTGAGTTGGCAAGATGGTGTCAAAGCTGTTTCTTGGAATCTGATTATTTTTGTGGGTGCAGCGTTGGTCTTAGGGCGATCGCTAATTGATTCTGATGCAGCACAGTGGATAATCAGCAGGATTTTTGAAATTAGCGGTATTGCCCAAACTGATTCTCAACTTCTAGTTATCTTACTGCTGGCATTAATTTCTCTCACCTCTCACCTATACATGACTTCCCATACAGCTAGAGCAGCAGCTTTAGTTCCCCCCATGTTGTACTTAGCCAGTAGTTTGCAACTTAACCCAGTAGCCGTTTTATTTCTGAGTACTGTGGGTATGGATTATTGTCTAACTTTTCCCGTCAGTTCCAAGGCACTATTAATCTTCTGCGAACTTGACAGCAGTACTTATCAGCCAGCAGATTTACTTCGTCTGAGTTCGGTTCTGCTTTTGGTTCATTTGGGGCTAATTATCTTATTTTACTTTGGCTACTGGCGTTGGATTGGACTAGCACTAATGAAATTACGACAAAAACTTTTATCTACCTTTGGTGGTTTGGCAGTATTAGCTTTACTCAATGCTGGGGTAACGGGATGGGCGATCTTTAATTGGCAAGCCAGTAATCGGGAACTCAACCATCATTACCAACGTAGTTTGCTAGTCAAAGAACTAAAAATACAAGTGGTTAAAGCTTCTCAATCAATTCGAGAAGCGATCTCTATGAATGAATCTAATGGGCGAAGTCAATTTGAGACAGAAATTGCTCCTGTGGAGCAGTATTTTCAGGATTGGTCACAACTGGTACATAATGAGGCAGAGAGAAAGCAGATGCAACAATTAAAAAACGCATATCTCGTCTTGCTAAGTGACTCAGAAGAAATTTTTCAACTTTTGGCAGAGGGGCGTAAATTTGAAGCCTTACAGTTAAGAAGAGAAAAACTTCAAAACACCAGTTTTCCTTTGTTTGAAGAGTTAAGCGAGCGCGCAATTGAGTCAGATAAGCAAAATCGGCAAAAAATTCTCAAAAAAGTGAAACAAAGCCAATCAACAGCAGAATTGGTACTAATTTTGGCAGCTTTTGGCACAATTTCTTTGACTTTACTCCTGATTGCCTATCTTAATTCTGACTTATTTACTCCTCTTAAAGAAGTTAAGCAAGCTCTGGATAATTTTAGTCAAGGCGATCGCCAAATTCATTTAGATACTGAAAGAAGTGATGAAATTGGTTCGGTCAATCGTGCCTTTAATCGTCTGGTAGAATCGATACAAGAACGAGAAAAACTTCTAGAGTCAGCAGCTTTAGGAATTAAGAACAAAAAACTCATTGATGATAAATCGGAAATTGGCAATGTTCCCTCACGATTGCTCGTACACCAGCTCTTAAATCAAATGGAGGTGCAACTAGCACAATTAGATAGTAATGATGGCAATAGTAACGGTAAAACTATTAGGAAACAGGCACTCGTCAGTCAAATAAAACAACTGTTGCAGACAGTCACCCACTTAACCGAGTTTGGTTTTCCTTTAGACCTGAATCTAACACAGACTGATATTCGAGCCTTGGTATACGAAGTGTTCATCAGTGTTCGGGAAGAATTGATCGATCGCAGTATCAGTATCGAATTAGAGATCGCACCAGAAGTTAAAAAAGCATTTGTGGATCGACTCAAACTACGTGAAGCATTGATACAATTAGTAGATAATGCCTTGTCAGCACTTCCAGAAACTGGCGGTCGTATTGGTATTTGGGCTAAAGTTACTGCTAATCGTGCTGAATTATTGCTTGCAGTAACTGATAACGGGACGGGAATCAAACAATCTTTGCTCGAACGCGCCTTCAATGGTGTAGAAGTAGTTTCCGAAGCAGGACAAAACCGATCTCCCATGGGACTCAAGCTAACTAAAGCGATCGTCGAACAGCATGGCGGAAAATTACTTGTCAAAAGTAAGCCAGATCAAGGTACTCAAGTTCAAATCAAGTTACCCATAATAGCTAAACAGCAATTATCTCCATCTGTC------------------ATGCTTCATAATAACAATAATAATTCATCGTTAAATAGTCACCAATCAATCTCAAGCAAAGAAAAGTATCAAGTTTGTAATCGTTGTGGGTATGACACCAATGAGCCAAACTCTGTTGTTTGCGAAAATTGTAACCAACCTCTAACCTCTAAAAAAGAGCAAAAAGCTGGAAATAGTCTCAAGATTGACGGTCGAGAATCTACTACTCTGAATAAGAACCAGAGAAAGAAAGTCGCTCGTAGCAACAAGATGAGCTATATTTTCTCGATAGCAGGAGGAATAGCAATATTGACAACTGGGGTTCTTGCTTTCACACTCAACA---------CCAGTCCTAAAGCAGCAATAAAAAATGCAACAGGAAGAATTTCTTTTGGTGGTGAACCTTGTAGTCAAAGGCTTGTCAATCAAAAAATTGCCAAAGCAATCAAAAATATCAACAGCGAGGTAAAATTTCGCTATTCAGATAACGATCCAAATAAAGATCAAATTCAAGAGCTTATTGAAGGACAAGTCCAAATCGCTTTTTCCGAGAAAGCTTATTTAGATAGTCACTTTAAACGAGCTAAAGAAAGAGGCATACAGATAACAGCAATCCCTTATGCTTATGATGGAATTGCATACGTTACTGATAAAAAGACGGAGACTAGACCTCTGACAGTAAAAGAACTAGAAGATATTTTTCAGGGAAAAATCACTAACTGGAAGCAATTAGGGGGTGAAGACAAAAAGATTGTACCAATTCTTGTGGCAGGATTGTGGCAGAATCCGATGGGAATTAAATTGGTCGAACAATTAAATCCCAATACCGTTTTTATGAGAGATCGTTCGGAAGCTAAAGAATTTTTGAAAAAGACCAATGGTGCAATCTTTTATACATCGGCTACTCTAGCTGCGGTCGAACTGAACGACTTAAATGTAGTATCTATCAAAAAAGATGATGGTACGATTGTTTCGCCTGTTATAAAGGCAGGGGTAACTAATCAACAAGATATTGATTCAGGAAAATATCCTTTAGTTAGAGCCTTGAATATAATTGTCAATAGTGAAATTTTCCAAAATCACCAAAATTATCAGACTCTCCAGAAAAAAGGAGTTAAAGCTCTTGTCGAATATCTAGTTTCACCAGAA---GGACAAGCTATTGTTGAAGATGCTGGTTTTGTACCCAAGTATGAAGCGGCAAAGGATATTGACAGCAAGTTTTCATTTTTACCTTGGTTTATGTTGAAAATCAAGGTAATTTTAGCTTTATTAGCTATTAATTTTCTTTTTAGTATGAAAGCTTCAAGCCAAGACCAAGCAACTACTGTTTCCTCTATCTTAGATAATCCTGTTGAAGGTCAAGAAGTAACCTTACAAGGTAAAATTATTGGTCAACAATCAGATAAAACAGATTATATTTTTACTGACGGAACAGATCAAATTGCAATTGAAATTCAAAGCGATGATTTTAACTACAGCTCTGATATAGATGTTCAGATTTCAGGTGTAGTTGATTTTGAGTCGCAGCATCCAGAAGAAGTAGCAAGAGACCCAACTTCAGAAAATATTCAGATTAATGTAAACCAGCTTCAAATTATTAAG---------ATGAGCAATCTGCATGAGAAAAGTTATGGCAAGCTGACTTTAATTACTGTGGGTGTAGCAGCCTTTATCTCTTTGGTTTGGTCTGTGGGACTGATCGGCAAAGGAATTGGACAATTATTTCAAGGCTCAGAGATTCAAGCTGTGGAAAATGGTCGGAATATTCCTGATTTTGCCAGTGTACCCAACGTAGCAACGGGAGTTTTTAACTATGGCGGTAGCACTGCTTGGGCTTCTCTGCGTCTAGTAGTAGATTCGGTTATTCAATCAGAACGACCCGAAATACAATTACGCTATGTACAACCAAAACAAGAAGCTCCAGGCTCTAGCCCAGGAATTCAGATGTTGCTAGCAGATCGGTTAGATTTTGTACAAACTGCTCAACCTTTAGATTCAGAAGAATTAGAACTCGCCAAACAGCAAGGTTTAGAGCTTCAACAAGTCCCCGTAGCGGTAGATAGTATTGCGGTAGCTGTTCACCCTCAGCTAAATATTTCAGGTTTAACCCTTAAACAACTCCAAGATATTTACACTGGAAAAATTACTAATTGGCAAGAATTAGGTGGTGCAGATTTACCAATTACAACCTATTCTCGTCCCCGTAGTACTGGGGGAATGGTTGATTTTTTTACTTCTAAGGTTTTGCAAGGTAGAGAGTTTGGCCCTAATGTCGAATTTGTGACGACAACTACTCAGGCTCTTCGTTTATTAGCCAATAATCCAGGGGGAATTTATTATGGCTCGATACCTGCTATTGTTCCCCAATGTACGGTTAAACCCCTATCTTTGGGTCTTCAAGAGGATGATTTGGTTGCTCCCTATCAAAAGCCTTTAGTGTCTGCTGCTAAATGTCCTCAGCAACGCAATCAGATAAATACCAGAGTTTTGCGTACTGCCCAATATCCTTTAACTTATTACTTGTATGTCGTATTTATCCAAAATGAAGAAAAGCGATCGCAAATTGGCCGGGCTTATGCTAATTTTTTGTTGACTCCCCAAGGTCAAAAGTTAATCGGCAAGACTGGCTTGATTCCCCTTGATATGACTCAATCCCCAAATTCAAAACCAAACGATTATCAAGATATTGGAAAACTTTTCCAACTGACTACTGAAACAACTAGAAAAATTCTTCAATGCGATCGCGTAATTATTTATGATGGGAGTGAACTGCCCCAATCTAGAGTCATAGCAGAATCTGTTGTTCCTCAATATATCTCTATTTTAGGAAAAATTACGGTAGATCCTTTTCTAGCAGAAGAGTTTTTAGAAAGATATTGTCATGGTCAGGCTTTAGCATTTGACAATATACAAACGGTAAACCTGAACCAAAGTCAATTGGAAGAATTAGAAAGGCTGAGGATTCGGAGTTTAGCGATCGCCCCAATTATTGTCGGTAAAGAATTATTGGCCTTTTTGGTTGCTCATCAATGCGGTGAAACAAACTCCGCCCCAAAACCACCTTGGAACTCTGAAACCATTAATTTTTTGATAGAAAAGGCAAAAATAGCGGGTTTGGCTCTCGAAAGTATTGCCAAAACGGAGCAGTCCCAGGATTCTCAGCCAACGCAATCAGAAGAAGTAGAAGGGTTTCTGGGCTTGCAAGTACCCGAACAAAATCTCGGTGAGAGTCCTTTGTTATCGGAAGATACTCCAGACAAAGAAATTGAATTGAAGCCAATAGCTCCTTCTGCTTACCCTCAAACTTCTCTAATAAAGCAGACATCATCAAAAACAGTACAAACTCAAGCTAACGGAAATTCCCTAACGATGAATCAAGCAA------AGAAAAATCATAGCAACGGAATTTTTCAACCCACAGGGCAAAAAACTATTCTTGAAGAACAGGGAAATAAATCGTTTGCCAATGCCAGTAATAGAATAGCTCTAGAAACAGAAAAAGAAAATATTCTGGAAACCACAGTTGAAGAAGTACGTCAACTACTGGATTGCGATCGCGTATTGGTATATTGTCTTGATGAAGATAATTATGGTGTCGTAGTAGCTGAATCTATTGCTGCGGGATGGACGAGAGCTTTAGGTAAAATGATCGACGATCCCTGTTTGGCAGTTGAATACATGGAAAAATATCGTAATGGTCGAATCCGCGCTATCGATGATATTCGTCGGATCGATATCACCCCCTGTTATCAGGAGCAATTAGAAGATTTAGAAGTTAAAGGTAACCTAGTAACACCGATTATTAGTGAAGATCGACTATTTGGTTTATTAATCGCCCATCAATGTTCTGAGAGTCGTCATTGGCAAGAACAAGAAATTAGCTGGACTGCGGAAATTGCCAAACAAGTGGGTCTGATGCTTCAATATACGGAAATTGTCGCTGAAAACGATCTTGAAGAACAAAAACGCTTGGTTGAAGCTCAAAACAAATGGAATCAACATTTTACTGATGCAATTCAGTATATTCGTCAATCCCTAAACCAAGAAGATATCTTAAAAGTCAGTGTTAAAGAAGTACGAAGAATTTTAAATTGCGATCGCGTTGTCGTGTATAGTCTAAATCAGAACTTTCGCTATGGTATAGTGATTGCTGAATCTGTTGCTCCTGGGTGGAAGAGAGCTTTAAATAAAGAAATTAACGATCCTTGTTTTGATCCTACTTATCGAGAAAAGTATCTTAATGGTAGGGTTCGTGCTTGGAATAACATCTATGAATCAGGAATGAGTGAGTGTTACATTGAGCAGCTAGAAAAGCTAGAGGTCAAGGCGAATCTAGTCACGCCCATTATCAATGAAGGTAAACTATGTGGTTTATTAGTCGCTCATCAATGTGCTGAGAGTCGTAATTGGCAACAGCAAGAAATTCGCTGGGTAGCTCAAATTGCTACTCAGGTTGGTTTCGCCCTCGATAATGCCAAGCTATTAGCCAATGCCAAACAGCTACAACATCAGTTAAAAAACGAAGCCAAGCTGACTAGATACTTTACCGATGCTGTTCGCTACATTAGAGAATCCCTACAACAAGAAGATATTCTGGAAATTAGTGTCGAAGAAGTACGACGGGTTTTAAATTGCGATCGCGTTGTGGTTTATAGCATGAACCGAGATTTTCGCTATGGTACAGTGATTGCCGAATCAGTCGCTCCTAGATGGACGAGAGCTTTAAATAAAGAGATTAACGATCCTTGCTTTGAATATACCTATCGAGAAAAGTACCTTAATGGTAGAGTTCGTGCTTGGAGCAACATCTATGAATCAGGAATGAGTAGGTGTTACATTGAGCAGCTAGAAAAGCTAGAGGTTAAAGCTAATCTCGTAACGCCTGTTATTAGTGAAGGGAAACTATTTGGTTTATTAGTAGCTCACCAATGCTCTGATTTTCGTGATTGGCAACAGCCAGAAATTCGTTGGGTAACTCAAATTGCCACTCAAGTAGGTTTTGCCCTCGATAATGCCGATCTTTTAGTTTATGCCAACGAGCTACGGGAGCAAGTAGTAGAAGAACATCAGTGGACAGAGTATTTTACCGATGCCATCCAACAGATTCGTAAATCTATTAAAACAGGAGATATTCTCAAAACTAGCGTTCGAGAAGTACGGAGAATCTTAAGATGCGATCGCGCTGTGATATATAGCATGAACTCAGACAATCACGGTATGATTGTTGCCGAATCCGTAGCACCAGGATGGACAAGAGCAAAGGGAAGAGTCATTAAAGATCCTTGCTTTGAAGCTAGATATCTTGATATGTATCGCAATGGTAGGGTTAGAGCCTGGAGCAACATTTATGAGGCTGGAATGACTAGATGTTACATCGAGCAACTAGAAAAGCTAGAGGTTAAAGCCAATCTGGTTACCCCAATTATCAACGAAGGTCAATTATTCGGCTTATTAGTAGCTCATCAATGCAATGATTTTCGTAATTGGCAACATTCAGAAATCCGTTGGTTAACTCAAGTGGCGACGCAGGTTGGTTTTGCCCTCGATAATGCCAAACTTCTGGAACAACTGCGATCGACTCAAACAAGTAATCAGCTATCTCATCGGCAACACGAACAAACAGAAATCTTCAAACACCAGGTAGTAGAGATCCTTGGGGAAAATGGAGATACTTATCAAAGTCTTTCCCAGGAAGCTATGCGTCAATATGAGACTACGATTCATGTTTTAAATCAGACTCAAAAAGTTGCTGATTCATTTAGTAGCATCGCTTTAAATGTGCAACAGATTCAATGCAAAAAGCAACAAAGCGATCTCTTGGTACAAGCTACTCAAGACAGTTTAGAACGTGTTGTCAATAGTATTTCCCATGCTCAAAGCAAAGTTCAAAATGTGGGAGCAGAATTTGAAAATCTGAGTCTTTCTTGTCAACAACTTTCTGAGATAGTTAACTCAATTAAAGATTTAAGCAAACAAATAGTTCAGCAATCAATGAGCATGACTAGATTGGTTAATCGTAGTCAGACTGAGGAAAGTTGCCAAAACTCACTTCTTGATTTGTCCGATACGATTTTTTCTCTGATGCAGCAGCTATTTGAAGTCAGTGCTAAAATCGATCCCTTATTTGCCAATATTCAAAATGAAGTCAAGGAAAAAACCATTACCCTCGACTCAGGAACACAACAACTAACCAGTGGAGTGAGAGAATTTCAAACAGTTCGTCAAAAGTTAGACCGAGTTGTTAACCTAAATCAAAAGATGAATATTTTTATAGAAAATATTTCTCAATCGATAAAAAATCAAACACAAAGTTCCACCTTTGCCCAAGATTCAGTACAAGAAGTAGCAAGTATTGCCGAACGCATTTCCGAGCAATCTTTAAGCATCACTCAATCTTTTCATCAATTAGTAGTCTTGGTGCAAAAGCTTATGTCTTTACTCCCAACATTAAAAACACAAAGATTGATATTACGCCCCCTATCTCCCAATGATGCTGTTTCAATCCAAAATCTTGCTAGCGATCGCCAAATAGCTGATACAACAATCTCGATTCCTCATCCCTATCCTGATGGAGAAGCAGAAAGATATATCTCAAAGCAAATAGCCGAACAAAAAACAGGTCATGCTGTAACATTTGCCATTGAGCTTAAAGCAGAGAGTAAGTTAATTGGAATTAGCGAACTTAGAGAGATAGAAACAGAACATTGTGTAGCGGAATTAAGTTATTGGTTAGCAGTTACAGCTTGGGGAAAAGGATATATGAGTGAAGC---------------------ATTAAAACCTGTACTTAATTTTGGATTTGAAAGTTTATCTCTCAATAAAATATATGCTTATCACATGGCTAGAAATCCTGCATCGGGGAAAGTATTGCAAAAAAACGGTTTTCAACCAGAAGGATTATTACGACAAAGAGTTAGAAAATGGGGCAAATTTGAAGACGTAAGATTACTTTCGCTTCTTCATCAAGAATGGAAAAGTAAAGATATT------------------------------------------------------------------------------------------------------------------------------------------------------------------------------------------------------------------------------------------------------------------------------------------------------------------------------------------------------------------------------------------------------------------------------------------------------------------------------------------------------------------------------------------------------------------------------------------------------------------------------------------------------------------------------------------------------------------------------------------------------------------------------------------------------------------------------------------------------------------------------------------------------------------------------------------------------------------------------------------------------------------------------------------------------------------------------------------------------------------------------------------------------------------------------------TTGGATGGTGGACGGGGTTATGTACCAATTATCGGTCAGGTATGGAGGGGAATTTTTAGTGCAATTCCTGTATTTGGCAATTTGTTTAGTTGGCAAAGACCGCCTCAAAATGTCCAGCATGAAAGTTTGTTGTTAACTAATTCTTTTATCACACCAACATCAATGGGGTTAGCTCTTCTCTATCCAAAGAGTAGCAAGGCTT------ATGAAGGAAAGTGCTTTTGCAAATTAGAACCTAAGGTCGATGAATATATCGAAGGTCTGGAAAATTCCCAGGAAAATCGAGAAATAACATTTATCTCTGAAGACAATAAGAAAGTTACTGAAGATTGGTCTGATTGTATTGATGCCAGAAAACTTAAACCTGAAGACAAACAAAAGATTGCTGAAGATTTGTGTAATTGTATTGATTACAGAAAACCTCAAAATAAAAACATAACACCTTTATCAGATCGACAAATGAAAAGCTTACTTATTATGGTTTCTGGTTTTTCTTGTACTGGTAAAACTACTTTAGCTAAAAAAATAGCCAAGCGTTATTCACTTCCGTTAATAAGTAGAGATGACATTAAAGAATCTTTATATGATTCTTTAGGTTATTCAGATAGAGAATGGTCTAAAAAATTAGGTATTGTCAGCTATGATTTGCTTTATTTATTTATAGATAAAATACTGGCTAACCAACAAAAAATAATTATTGAAAGTAATTTTAAGCCAGAATTCGATGAAGATAAATTTTTAAATTTAAAAAACAAATACCAGTTTAATTTATTGCAAATTCATTGTTATGCAACAACAAAAGTTATTACACAAAGATTTAAAAACAGAGCCATATCTGGTGTCAGACATCCTGGTCATGTAGATCACCTAAATAATGAAGAGATTAAATTAAATTTGAAAAAAGGCGGTTATGAAATTTTAAATATTTGCGATCTCACTATGAAAATAGATACAACTAATTTTAATTTAATTGATTATGAAAAAATATATAAAGCGATCGAGAAAAAC------ATGGCAACTGTTATAGCGATTCTCAACCAAAAAGGGGGGTCTGGAAAAACCACAATTGCCAGCAATTTAGCTCATGCTTTATCTCTAGATAAACATAAAGTGCTGGTAGTAGATTCCGACCCACAGGGAAGCCTGAGAGACTGGAATGAAGCCAACGATGCCGAAATATTACCCGTAGTGGGACTAGATCGAGAAACCCTACCCAAAGACCTCAAAGCCGTATCGGGAGGATACGATTTTGTCATCATCGATGGTGCGCCACAAATAGCTAAAATGAGTGCTGCTGCGGTCAAAGCAGCCGACTTAGTGATTATTCCCGTACAACCAAGCCCCTATGACATTTGGGCTTGTGCCGATTTAGTAGATATTGTCACGGCGCGACAGGAAGTAACAGACGGCAAACCACCAACTTATTTTCTGATAAGCAGAGTCATCAAAAACACCAAACTAAGCAGTGAAATCAAAACAGCCCTAGCAGAATACGAGCTACCAGTTCTCAAAGCTGCCACCACTCAGCGAGTAGCTTACCCCACCACCGCATCAGAAGGACTGACCGTTTTCAAAGACCCGAATAGCGAAGCAGCCAAAGAAATCAGCGCGATTAAAACAGAAATATTGGAGGTGTTAGGACATGGCATTACAGGCATGTCTCCAAATCAACCAGATTTATTAAAAAATAAAATAGTAGTTTGTATTCCAATTGCCTTAGAAAGCAGGGAAGCAATCGCACTTTCTCTGTTGAAACGACACGGTATGAATTATGTGTTTGCAGGAGGAATTTTTCAAGATAGAACCACAGATGAATATTGTCTGATTGATATTTGCGATCGCGAATGCGCCAGCGAAGCTGTTCGCGCAGTGCTGCCTTTGGCAGACCGCCAACAATGGACAAAAGATCGTCAAGATAGCGATCTTGCCAGTTTATTTAGACTTTTAGGACAAGATCGAATTTCTAATACGACGTTGGAACAAATAGATAATTATCAACAGATTGTTTATTTAATTTCTAATGATGTAGGGTATGGCAGTTGTTTGAAAATTGCTAAGTTTACTCAAGTTTTTCTGAGTATTGGGGGAATTGCGGTTAAAGTTGACTCCGCAGGAATTGTCCATGAGAGAGACAAGTGGTTAGCTAATTATAATTCTGAAGATGTATTTGATATTTACTCCTTGTTTGTAACTCTAGTAGAAGGAGATGATTGTTACTATTCCTGTGGCATGAGCAATTTTGCTAAGGCTGATGTTTCAATAGACATTACCGAAGATATGGGCTTGGCAATTTATGTGGTGAATGTCTTTAATTATCATCGTCTAACAGAGCCAGTAATACTTAAAGACGGACAAACTTTTCAGCCCGATATTGAATGCCCCATCTATCAAATGCAATGGAGCGAGTGTAATCAATACGAAATAAACGATCCGCGATCTAATCCTTACGGTAAATGGCATTTATCTCGTGTTACCAATGATTTGGATATCACTTATCGAATAAAT---------ATGTTTGATTATTTTGCTGGAATATATTGCATCAATTTGGATGAAGAAGAAGCAAGATGGCAGAGAATTCAACAAGAATTAAACACGATCGGAATTAAAGATCGCCTCCAGAGATTTAGTGCTGTCAAAGACCAAGTTAGAGGTCGCGG---AGCTTCTCGATCTCATTTAGAGTTAATTAAAATGGCACAGGAGAATAATTTACCCAACATTTTAATTTTTGAAGATGACACTAAGTTTATTGACTGGAATCCAGAATACTTAAAAAATGCGATCGCTAATCTACCTCAAGACTGGCAAATATTCAACATTGGTTACAACATTTGTAGCAACAAATCTAGCTTCAAATACAAATCCCTATCTCCACATTTAATCAAGGTAGAAAAAGGCTCTGATGTGAGAAGCAATAATGCTTATGCTGTTAACTCTACAGCTTTCAAGTTCATCATAGACAATTATGGGAAATTCTTAAATAAGTGGG------AAAATCACAAAAATAAATGGCATCTAGACCTGTGGTATGCCCAAAACTTCGATCGCTATTGTTTAGTTCCCTTAGTTTCCGTACAACAGCAAGGAGAAAAACCTCGCAGGTTTATTGAAAACTTCTCAAAACACAACATAAAC---------------------------------------------------------------------------------------------------------------------------------------------------------------------------------------------------------------------------------------------------------------------------------------------------------------------------------------------------------------------------------------------------------------------------------------------------------------------------------------------------------------------------------------TTGCAAGTTGTTAATGGTAAGGTGTGGACTTACGGTCTTTATTGGAAAGAAGAGAGTGGAAAATTAATTTCCGAACCCATTGAAGCTAAACTACCCATTCCCGATTATAGTAACATTGCTTTTCTACCCAAATATAATTCCCAATTGCATCTAAGCGAACTTAACCATATTTATTCTTTCTCGGAATCGTTTAATGGTGATATTCTCCAAATGATGTGGAATGCACATGATGGGGAGCATTTTGCTTGTACCCATTATGATTCAATGCTCACAAAAGAAATAAAAATTGAGAATCTTACCCAGAATGAGAATAAGCTTTCCTGGCAACTATTCCTGTCTAAACGGAAAGATAGAGATGCTAAAAGAAATAAGATGAGTCCATTCGTTAATGATGTAATGGTTCAATGTTTTAAGACATTTTTACCAAGTTTGTTTATTCTTACTAATGAAATTGCCCAAGGACAGCTTTTTGTCGCAGTTGGTTATGGGTATCCAGAGTCACCTGCAAAAACTAGATTTTGCGTAGATGGCTATTTTAATTTTGAG---------------------------------------------------------------------------------------------------------------------------------------------------------------------------------------------------------------------------------------------GTGGGTTGTAACTATGGCGGTGGCTTAAATAGATTAGATACAGCTTTTATTGCAGAAATTGACAATGAAATTATTGGTGTTGTAAGAATCTGTCAAGAATTTACAACAACTGTTCTTCGTGGTATGCAAATATCTAAAAAATGGCAACATCAAAACATAGGTAGTAGGCTTTTACTTTTAGCCAGT---AATTGTTTAGAAACAACACCTTGTTATTGTTTACCTTATAGTTATTTAGAGAGATTTTATAACAAAGCTGATTTTCAAAAAATCAACCCTAACAATGCTCCAGATTTTTTAATTAATCGATATCATCAATATCTATCAATTGGGTTAGATTGTATTATAATGCTCCGTTTTTCCGAATTAAAGAAA---------ATGTCACTTTTCTTGGTTTATACTTATGTCCATAATGAGTTGAATAAAAAAAATATGAACATTAATAATCGCCTAAACAGATTAACCATTGTTGATAAGCAGTATAAATTACGTCAACTTTTTGTTGAAAAC---AATAAATCTGTTGTACAATTTTCTCGGAAATTTAAACCTATCAAAAAGTCTGCTAAAAAACCTGACCAAGCAGCTATGACACCAGTGATTGTAGCTCCTGAGATAAAACAAGTCATCAATCTAGACCCAGAATTTATTAGAAAACAAGATGGAAAGACGAAACAAGATTGTGAGAATGCAGCGATAAAAAGATGGTTGTTAAGAAATCCAGCGAGGGAAAAAAAGTCAGGAAATAACTTTATTGTGAGAATGCGCTATCTCTATTGGTTAGGATTAATAACTGTTGTCTTTTTAACTGTATTGATTGCTCCCAATACTTATTATTTATATACGATCGGCACGATCGCCATAACTACCTTAGTGGGTGTCGGTTTAAACATTCTTACTGGACTCTCAGGACAGATTTCCATTGGTCATGCTGGCTTTTTCGCCATTGGTGCTTATACAGGTTCTTTATTAATGACCAAGCTGCAATGGAACTTTTGGCTAGCTACGGCGATCGCAATTATGACGGCTGCGGTAACGGGAATAGCTTTAGCTGCTCCTGCATTGCGGGTAAAAGGGCCATACCTGGCAATGGTAACAGTTGCTTTTGGCATTATTATTGAGCGAATTTTAATCGAGTGGGTAGACCTGACAGGAGGTTTTGGCGGGATTTTTAATATTCCCAAACCGATGTTGTTCAATTTACAACCAGCTTTACGAGACGTAGTTTTACTAGCGTGGATTGCAGCCATCTTAGCTTTAATGTCTTTTGCTGCTCTGAAAAGTCATCCTTGGGGAAAGGCTTGGCAAGCAGTGCGAGATGATGAAATTGCTGCTACCGCTTTGGGTTTAAATGCCTTGAGAATTCGCTTGATGGCTTTTGCTGTCTCGGCTGCGTTTACTGGGTTGGGTGGGGTTTTCTTTGCTTCGATTGTGGGATTTATTAGTCCTGATAGTTTTAACTCCCATCGTTCTATTTTATTTCTCTTGGTAGTTATTCTGGGTGGTTTGGGAACAATAGCAGGAGCGTTAGTAGGTGCGATCGCTTTAGTGATTTTTCCTGAGTTATTGGGCAATTTTGCCGAATATCAGCTTTTAGTTTTTGGTATCTTACTTTTACTAACTCTTTGGCTGACACCAGAAGGGGTAGTGAGCTTTTTTGTAAAGCGTTTGCGTCGCTCTAATCCTGTATATCCCCCAGAAATGTCTTTAGAAGATCTACCAGCATTGGTAGTCAAAAATCAAAACGATCTGCCACTAGAAGTCAAGCAAATGGCAATTAGTTTTGGCGGAATTAAAGCTGTCAATAACGTAGATTTGGTAGCTCAGTCGGGAACTATAACCTCTGTAATTGGGCCTAACGGTGCTGGTAAAACCACCTTACTCAATCTTTTAACTGGTTTTTATCGTCCCGAATCTGGTAGCGTTTATTTAGGCAAGCTCAATTTAACCAATCAAAATACCCCAGATATAGTTCGTGCTGGCTTGAGTCGTACCTTTCAAACCACTCGTCTGTTTAATTCTCTTTCGGTATTGGACAACTTGCAAGTGGCGTGTACTGGAGACAACTTAGGTAACATTTTGACTGCTTTGCTGGGTAGGGGTGAAAAGCAACAATCTTCTACAGAAAGCAAATTAAAGGGATTGCTAGCTTTTATCGGTTATCGAGGAGATATTCATGCTCCTGCTGATAGTTTGTCTTTTGGCGATCGCCGTTTGGTAGAAATTGCCCGCGCTTTAGCCACCAGCCCTCAAGTATTACTACTAGACGAGCCAGCAGCAGGATTGGCACAACAACAGCGAGATTGGTTAGCAAAGTTGTTTCGTCGTCTGGCAAATGCAGGAATTAAGGTAATTGCCATCGAACACGACATGAATTTGGTAATGCAGATTAGCGACCGCGTTGTGGTTTTGGATCGAGGTCAAGTAATCTGTAGTGGGACACCAGCCCAAGTACAGAGCGATCGCCGAGTTTTAGATGCTTATTTAGGAGTACAGAGCGACAATCTCAATCGTGCTTCTACTAGCTCAACAACCCCAATCCTAACCGTGGAAAACCTCGTAGCAGGATATGACAAGTTACAGGTTTTACAAGAAGTTTCCTTGGAAGTGCGCCAGGGAGAGTTGGTTGCAGTTATTGGAGCTAATGGTGCGGGGAAAACCACCCTACTTAAAAATATTGCTCAGTTGCTTCGACCTCAATCAGGAAGAGTTTTGTTTCGAGATCGAGATTTAAGGAAACTAGCTCCCCAGAAACTATCCAGTAAAGGTATTGTCTTGATTCCCGAAGGTAGACAGGTATTTAAGGAACTAACGACGATCGATAATCTACGCTTAGGAGCATTTTATCGTCGTGATTCCAAAATAGAAACAGATATCGATGCCATGTTCGATCGCTTTCCTGCCTTAAAAGTCCTGCAAAATCAACAAGCTGGCTTACTTTCAGGAGGAGAACAACAAATGCTAGCGATCGCTCGTGGCTTGATGGCTAGACCGCAAATTGTGCTTTTAGATGAGCCTTCTCTGGGATTAGCACCACAATTAGTGGCATCTCTCTATGAAACCTTGGCATCCCTATGTGATGAAGGTATCTCAATCTTATTAGTAGACCAAATGGCTCAATTAGCCCTTTCGGTTGCCCACCGCCTCTACGTGCTAGAAACAGGAAAAATTATTCAAGCTGGTACGCCAGAAGAGTTGAGTCGAGATTCTAGAATTATTGATTCTTATTTAGGAAACTTGCGATCGTCAGAAAAGTTTATGACCCAAACATATAGCAACGAAGAAGTACAACAAATCTTGCGAGAAGCAACAATGATACAAAAAGATGATTACATCTCGCCAGAACAATTACAAGAAATAGCAGCCGAAGTCGGTATTTCAGCAGAAACCCTACAAAAAGCCGAAAAAGCTTGGTTAGAGCAACAAAAAGCCAGCCATAAACAAGCCAAAAAGAGGAAGGAATTTATTAGGTTTCATTTAATTCCTTATTTAGCCGTCAGTATATTTCTGGTGTTGCTGAATCTTGCCACAACACCCCGCGATTTCTGGAGTGTCTATCCAATTCTTGGCTGGGGTTTAGGAGTCACAATTGACGGGAGTGGAATATGCTCCAAAAACAACAAAAAAATTGATCGTAAT---------------ATGTCTAATTTAAATGCAAATAAATACGATGCGATTGTAATTGGTTCTGGTATTGGTGGACTTACGGCTGCTGCGATCCTCTCGAAATACAGCCACAAGAAAGTATTAGTATTAGAACAGCATTACGTAATTGGCGGATTTACCCACGAATTTGAGCGTCAAGGGTTTCACTGGGATGTGGGACTTCATTATGTAGGGGAAATGGGAGAAGGAGAAATTGGAAGACAACTATTTGACTACATAACAGAAGGAAAACTACGTTGGAATAAAATGCCAGATCCTTTTGATATATTTATCTATCCCGACTTTACCTTTGAAGTAGATTCCGATCCGCAAAAATATCAGTCCGATCTAATCGGGATGTTTCCAGAAGAAAAAGCAGCAATCGAAAAATACTTTGCAGATCTCAAAAAAGTTCAGACTTGGAGTGAACTTGAGGCAGTCGCAGCATCATTTCCTAGTTTTTTGAGTCCTATAGTTAAGCTATTGACACGCACCTTTGGCAAGATTAGCCGACAGACAACCAAAGAATATCTCGATCGCAACTTCCAAAATCCGCAACTAAAATCTTTACTAGATTCGCGGAGTGATACTTATGCTCTACCTTCATCCCAAAGTTCTTTTGGTATCCATGCTTTGATAGCCAACCACTATCTTAAAGGTGGCTGGTATCCTGTGGGGGGAAGTTCTCAAATTGCCAAGCAAATCTTACCCGTAATCGAAAAAACAGGCGGACGTGCGATCGCGCGACGAGAAGTTACAGAGATCTTGATTGAAAATGGAGTAGCTATCGGCGTAAAAGCCAGGAAAACCCACAAACCAGAAGCAGAAATAGAAGAATACTACGCACCTATAATTATTTCCGATGCAGGAGCATTTAATACCTACACAAAACTAATTCCTGAAAACTATGCTATTTCTTACCGAGAAGAAATTAAAGCATTTCCTAAAGGAATGAGCAATATAACTCTTTATTTAGGTTTCAAAGAATCTCCAGCCAAGCTAGGATTTAAAGGAGAAAACCACACAATTTTTAAAGATTACGACCACGAAAACACCTTTGTCAAGCTAACCAAACTCGAAGAATTTCCCACTGGCTGTTATTTATCCTTCCCATCCTTAAAAAATCCAGCAGCAAAAAGCCACACTGGGGAAATTATCTGCTTCATAGACTATAATTGCTTTGCTCAATGGCAAGATAAATCTTGGAAAAAAAGAGGAGAGGAATATAGTCAACTCAAAGAAAAACTCTCTCAAAGCTTAATTGAGCTAGTTGAGTCTCAATATCCTGGTTTCAAAGATTTAATCGCCTACAGCGAACTTTCCACACCTTTGACAGTAGAATATTTTGATGGGAGCGATCGAGGTGCTATTTATGGCATTCCACCGATCCCAAAAAGACTAGATGCCAAATGGATCGATGCGAAAACCCCGATTAAAAATCTCTATCTGACAGGAACAGATGTTAGCGGACACGGGATTCTAGGAGCAGCGATTGGCGGTGTAGTAACCGCAGGAGTTTTAAACGGATCGTTCGGCTTTTTCAAGATTATGTCTGCCTTAACCAGCTATAAGCCTATGAACGAGTTTGCTCAATATTATAAAGTTTTAGGTTTAGAAATAACAGCAACCTCCGCAGAGGTCAAACAAGCTTATCGCAGTTTAGCAAAGAAATGGCATCCCGATCGCTTTGTTAACCAACCACAACTACGAGATAAAGCGCAACAGGAAATTCAAAAAATCAATCAAGCTTACGAGGTTTTAAAAAACTATATACCTCA---------------------AGAGCAAACTGTTAGTAATAGAACAAATGTTAGTAGTAATTATAGAGTACAAACTACAAAAAATGCCCCAGAAATTCATTATCAAAGAGGAGTAGAATTTGCTGAGACTGAACAATATGAAGATGCGATCGCAGAATTTTCCCGTGCTATAAAATTAGACCATGATTATCTAAAAGCTTATCAGTATCGAGGCTTTATTCTTTCCAAGTTAGGTTATGAGTTGCGTGCTAATAGTGACTTTAGAATGGTGGCTGGTCTTAAGTTAAAACAAAAAACTCAACCAGCAGAAAAGGAAAAG---GTA---AATAACTATAATTA------TTCCAATAC---------TAGCAATATACAATATAATCAATATTGGCAATGTTGGCAGACGTTACTAGCTCACAGAAAAACAGTATCTTCTATTATTACTAGTCAAAATAATCAATTTTTTGTAAGTAGTAGTCATGATGGAAATATTAAGTTATGGCGTACTTCTACAGGACGAGTTATGGCAACTTTAAAAGGCAATTCTGTGGCGATTAACAGTTTAACTTTAAGTAGTAGTGATAAAATTTTAATTACTGGCAATCAAGATCGTACAATTCGCTTTTGGAACTTAGAACAAAAAAAAGCATTAACAACTCTTAGTAATAAATTTTCTCAACATTTTCAAGAGATAATTGCAGTTGCTTTAGATTCCCGTACTAACACTTTAATTAGTGCTGGTGCAGACAATCTGATTAAGATTTGGGATTTAGATCGAGGAACACAAATCAAAAACATTGCTTGTAAATCGGCTGATATTACTTGTCTAGCACTTAATGAACGTCAAGGATATTTTTGTAACGGCGGTTTGGAAAGACAGTTAAGAATTAGAGCAATAAAAACAGGTAAAGTTATTCTTTCTTTACGAGGTGATTCAGGAGTTTTTAGTTTAGCATTTAGTCCTAATGGTAAATATTTAGCAGTAGGGCAAATTAACTGTCAAATTCAAATTTGGAATTTAGAAACTGGTCAAAGACATAATATTCTAATTGGACATCAAGATCGCATTTCTACTTTAACTTTTAGTACTGATAATAAGACTTTAATTAGCGGTAGCTGGGATACAAGTATTAAATTATGGAATATAGAAATGGGTATTTTAATAGATACTTTACAAGATCATAAAAGTGCTGTTTCAGCTTTAGCTATTACACCAGAT---------------------------AGAAAAACTATTATCAGTGGCAGTCGTGACTGTACTATTAAGATGTGGAGAACTAAGATCGTTATGACAAATTTATTAGGTAAGTTTATATTAACCATAGTAGTTATTTCCATACTTGGATTTGGTTTTTTGCTTGCATATGAACCATGGTTTAAACTTTCAAAAGATTTTGGAAGTTCAGTAGAACCTCCT---GAAAAAATTCTTGAACAACAAAGCTGTATACTTGGAAATACTAATATAGGTGGCTTTTTAAATATTGGTATTGCTGAGCAAAAGCTTTATCTATCTCATAAATCCCCTTTAAGCTATATTAT------CAAACCCTTATTAATCGAGCTAAATGCAATCACTAAAATAGAACCATGTGTTACTCCTTTTTTAAATAGTTCTTATAAGTTTTTTATAGGCGAGCCAAATATAACTACCCTGATCTTGTCGCAAGAGCTTATTGAAAAGCTTGAAAAAGATTATGGTGAAACTATATTTTCTAATGAATTGGAACAACTTAGT------ATGTTCCCCAAAAGTATCTATACCAACCAACCAACCAATAATTTAGGTCGGATTAGTGTGTTAATCCTATTGAGTTTCTTATTAATACCAATTAAGATCTCAAAGAGCCTAGCTGAGAGCGAGAACGCAGATATCAATACTACCGTTTTATTCCAACCTCCCCCCGAAGAATCACAACCAGAGGAGACAGAGGGTGCAGCTTCTCGTCAAAATAGAGTATGTTCTCAGGATATTATTGCTCAACAACAAAAGCGA---------TCGCGCCTTAACCTAACTGCTATTGTACCTCATGGTAACTATGGCTTAACAGTAGTCGAACGTCCTACTTTTTGGGTTTATATTCCCCAAACTTCAGCCCAACAAATAATTTTAACTCTTAAAGAAAAAGATAGTAGTCCTCATTGGCAACAGTCAATTCCTCTAACAACAAAAGCTGGAATTATGGGGATTAAATTGTCAGATAATGCACCTTCTTTAGAAATTGGTAAAGAGTATCAATGGGCGGTAATTTTGGTTTGTGGGAATAAACCTCATCCTAACGATCCTGTAGTTACTGCTAAAATTAAAAGAATTGATGAATCACAAATTAGGAATGGTGACTCACAAACTAATTCTACTATAGGTTTAGAACAAGCTGCTACTTATGCCAAACAAGGAATTTGGTATGATACCTTAGATATTTTAGTAG---CAGAAAAATCGTCTTTAAATAATTGGAATAATATTTGGGTTAATTATTTACAATCTGGTGGTTTAAATGAATTTGTTAATGAATCAATAATTGGCAAA---------------------ATGACCGTTCTGCCACTAGATTTATCCTCTCTCATCGGCAAAGTAAGCGATCGCCATCTGGAGCTTCTGTCTCGCGATAATCCCGATGCTCGATTGGAAACTAACTCTCAAGGACAATTAATCTTTATGTCTCCTACTGGTGGTGAAACTAGCGAACGCAATTCAGAACTAATATTTCAAGTTAAGCTTTGGAATCGTCGAGACAAATTAGGTAAAGTTTTTGACTCCTCTGGTGGCTTTAAACTTTCAAATGGTGCTGTTCGTTCTCCTGACGTTAGCTGGATACCCATAGAGAAATGGAATAGTTTAACCAAAGAGCAGAGAAGAAAGTATCTTCCCGTTGACCCCGATTTTGTAATTGAACTAATGTCTCCTTCCGATAGTATTGATGAAGCACAGAACAAAATGAAAGAATATATGAACTGCGGTGTTCGATTGGGTTGGTTGATTAACCCAGATGACAAACAAGTCGATATCTACCGTCAGGGAAAACAAAAAGAAGTATTGAATAATTCTTTAACTCTATCGGGTGAAAGTATCATGCCTGGGTTAGTTGTTGATTTATCCGAGATTTTTGAT---------ATGGATACGGTAGTTATCGGTGGTGGTCCAGCAGGTCTAACCGCAGCTTATGAATTAAGCAAACAGGGAAAGAAGTCAATTGTGTTTGAGAAAGCAGACAGAGTTGGTGGCATATCTCGAACAGAAACTTACAAAGGCTATCGCTTTGATATCGGTGGTCATCGCTTCTTTACTAAGGTAGGCGAAGTGGAGCAGCTTTGGCAAGAAGTAATGGGAGATGAATTTATTAAAGTTCCTCGCCTCTCAAGGATATACTACAAAAACAGATTTTTTAGCTATCCCCTAGAGCCTTACAACGCTCTATCTAATTTGGGTTTTATTAACAGTACCCTCATTATGTGGAGCTATTTTAAAGCTAAAGTTCAACCCCATCCTGTAGAAGAAAATTTTGAACAGTGGGTTTCTAATCGCTTTGGTAAGCGTCTCTACGAAACTTTCTTCAAAACCTACACTGAGAAAGTTTGGGGTATACCCTGCACAGAAATTAGAGCAGATTGGGCAGCCCAACGCATCAAGGGTCTATCTCTCAAAAAAGCGATTATTAACGCCGTATTTGGTAGCAACAATACCAAAACCTTGATTAAAGAATTCAACTATCCTGTATTCGGCCCAGGACAAATGTGGGAGCGTTTTCAACAAATATTAGACAGCAAAGGTTCTCCAGTCCATCTCAATACAGAAGTGATTGAAGTCAAACGGGAAGACTATCGTGTCAACAGTGTAACCATTAAGCAAAACGGACAAACCGAAGAGGTATCGGGAGAAAACTTTGTTTCCAGTATGCCCGTGTCTCTGCTATTGAAAAAGATGAACCCTGCACCACCAGCAGAAGTTTTAGAAGCAGCAAACGGTTTAAAATATCGCGACTTTTTAATTGTTACTCTGGTGGTCGACCAGGCAGAATTATTTCCTGATAACTGGATTTATATTCACAGTCCTCAATTCAGAGTCGGTAGAATTCAAAACTTCAAAAACTGGAGTAAAGCTATGGTTCCAGACCAGAGTAAAACTTGTCTGGGTATGGAATACTTCTGTAATGAAAATGGTAAATTGTGGCAAATGACCAATGAGGAGTTAGTCAAGTTAGCCAGCAGAGAAGTCAAGGAGTTGGGATTAGTCGATAGTGACGTAAACATTGAGGATGGTACAGTAATTCGTCAGTATAAAGCTTATCCAGTATATGACGATACCTACAAAAATAATGTAGAGATTATCAGAAAATACATCCAAAAATTTGAAAACTTACAAACAGTTGGTCGTAATGGGATGCACCGTTACAACAACAGCGACCACTCGATGTTAACTGGGTTATTAGCTGCGAAAAATATCCTTGGGGAGAAGCATAATTTGTGGAATGTTAATGTGGAACGTTCTTACCACGAAGAATTTACTAATAGTAACAAAGCTTATTCCAATCTCAAAAATCAAAAATTCGTCGTATCAAAAATGAATAACACGATCGGTTTTCAAGGTCAATCTCGTTCCTTTGAATCTAAATTTAGTGTCAAGCGAATGTTTCGTCATCTCGATAACTTTCAAGACTTAATCGTCTTTGGTTGCTGTATCCTTTTAGTATTTGAAATGATGCTAATGTTGGCGAATACTTTTCTAGGTTTAAGAGCAGGTACGAGCGTTCAAGATATTACTGCTCAGAGTCTTTTTTTGCTGATTTTAGTAGAATTATTTCGGCTTCTAGCGGTCTATTTGAAGCATCATAGGATATATGTGGGTATAGCTGTAGAGGTTGCGGTTGTATCTGTCCTACGGGAGATAATTGTTGAAGGTTTAATTCACATGGATGTGCCACACGTCTTTGCAATCTGCGTTTTCTTATCTGTTTTAGGGGGCTTAATGTTCGTTAGCCATAAAGTTGAAGATGTGCCGATAGAACAT-------------------ATGATAACCTTTTACAGAATAAGAGTCACGGAAAATA--------------------------------------------------------------------CAACCGCAGTCAAAACAATTCCCATCTTTGTTTTCCGTCTTGATGTCCGTC------------------------------------------------------------------------------------------------------------------------------------------------------------------------------------------------------------------------------------------------------------------------------------------------------------------------------------------------------------------------------------------------TTTTCGAGTATTTAGAAGATTGGCATCGAGGACATT---------------------------------------------------------TCATCTTAATTAAA------------------ATGGTACCGAGCAATAGTGTAATCAAAAATCCCGACCAGTCTACAGATAATCTAGAGTTTGCCCTCGATCGAAATGATCCATCCCAAATTACCAAAAAGCAAACTACTGGAGATAAAAAACAATTAGCCAAAATTAAATCTGGCTATTCTCAAATTCAGACTCAGAACAACAAGCACTCCCAGGATCCAGTTCGCAATTATTTACAAGATATTGGTCGGATTCCCTTGTTGAGTGGAGAAGAAGAAATTAAGCTTAGTCGTCAAGTTGCTGATTTATTAGAGCTAGAACAAATTCGCCAACAGTTAGCTGAAAAATTAGGGCGACAACCAAGCGACCGAGAATGGGCGCAAGAGACGAACATGATACTATCTGAATTTCGTCATCGTTTGTACCTCTCTCGTCAAGCCAAAAACAAGATGGTTCAGGCAAATTTACGCCTAGTAGTTTTTATCGCTAAAAAATATCTCAAGCGCGGGCTTTCATTACAAGATCTAATTCAGGAAGGTAATTTAGGTCTAATTAGAGCAGTGGAAAAGTTCGAGCCAGAGAAGGGCTGTAAGTTTTCTACCTATGCTTACTGGTGGATTCGCCAGTCGATAACACGAGCTATCAGCGAACAATCTCGTACCATTCGCCTCCCAATTCATATTTACGATAAGTTATCGCTGATTAAGAAAACCTTCAAGCTTTTATCCCAGAAACTGCAACGTCATCCTAATGAAGTGGAAATGGCAGAACATCTCAATATAACTGTCGAACAACTAAGATTTCTGCTTAGAGTAGCGCAAGAACCTTTTTCTCTAGAAATTCCTGTGGCTCGCGAAGAAGATTCTCGCCTATTGGGTGAAAGTATTGAATCAGAGCTGCCAACTCCAGAAGAGTGGATTGTTAAAAAATTAATACGTGAAGAGGTAGAAACTATTTTGAGTTGTCTCAATTATCAAGAACGAACTATTTTACGTCTACGTTATGGTCTTAATGACGAAAAAATTAAGACCTCAGCCGAAATTGCTCAGATGCTCAATTTGAGTCGAGAAGAGATTAACCAAATTAGAGGACGAGCTATGAACAAGTTGCGCCGTCTCTACCGCAATTCTGGCTCCAAAGAATATCTTTTC------------------------------------------------------------------------------------------------------------------------------------------------------------------------------------------------------------------------------------------------------------------------------------------------------------------------------------------------------------------------------------------------------------------------------------------------------------------------------------------------------------------------------------------------------------------------------------------------------------------------------------------------------------------------------------------------------------------------------------------------------------------------------------------------------------------------------------------------------------ATGCTTTCAGAAGTGCATCGACAATTTACCCCCAGAGAATTAGCTTTTACTGGTTTGGAATTGCGCCACAAAGAAATGGAAACAGAACAACCCAAGGTAAATGCGGGAAGAGCCAGAAACAAAAACCAAGATATTGCCGAACCAGTACTTGAT--TT-ATCTTCAGGTTCGATTACCACTACCATCGGCTTTCTGTTGAATATGGTTCAGCGTACCATTCAATTAATCAGTCCCTGTATTGCTACTGAACGCTGGAAAGATGGTTATCGTATCCATGAAACCAGACAATTCACCGATGCTTGCGATCTTAAAGTAGTTATGGAAGAGATGATAGATTATCATATGCCCTTAACTCTCCCAGCAACAGACATTGTCAGATTTCGTCCCGAACTCAAATTTGAACCTTTAGCAACGGGTTTTCAAGTAGGAACAAAACACAAAACCTATAAGTTTACTCATAGTGCT---------------------------------------------------------------------------------------------------------------------------------------------------------------ATGACTATTCAAAAAAAAGTAGACATGAATCAAGCAAGCCAATATCTTTTCGCACTAGCAAAACGAAATATACAAGCCTATATTGCCAATCCAGAAGTAAAAGCAGCAATGGTTACAGGTTCTACCGCTACAGGACAAGCGGATTGTTATTCAGATGTAGAAATGTTTATCTATTACGATGAGTTACCTTCTATTGACAAGCTACAATCTGCCCGTCAGCAAAATCGAGGTTCAGAACCTATCCGAATTCTTGATGGATATAACGAGGGATTCTTTGGTGAATTTTATTTTATCGATGGAGTAGAATTTCAAATCGGTAACGTAACCATTGCGTTTTGGGAACAGGATATGGCAACGGTATTGCAAGAGCTTGACGTTACTTCTCCTCGACAAAAGGTTCTCTTAGGAATGCTAGACTGTATTCCTCTGTACGGCGAGGAGTTAATTCAAGAATGGAAAAGACAGATTGCTGATTACCCAGATGTACTAGCAAGGGCAATGGTAGAAAAACATTTAATTTTTGTCCCGATTTGGGCTTTACAAGAAGACTTGGCTACAAGAGACACTACATTGTTCCAGCATCAAATACGTTTAGAAGCAGGGCAAAATCTTCTTGGTGTTTTAGTAGGGTTAAATCGTTTGTATTATTCAACTTTTCAGTTTAAACGCATGAAACAATTCATCGAACAGATGAATATTGCTCCTGAAAACTTATACAGCGGTTTGCATCTAAATGTGGGACAATCAAGCATTGTAAAAGTAGATCGTA---AA---------------------------------------------------------------------------------------------------------------------------ATGAGAGAGCAAATAAAGCGAAGTGTTTTTTATCCTTATCCACCAGACAAAGTCTGGCAAGCTCTAACCGATTGCCGTATCTTAAATGCTTGGATGATGAAAAACGACTTTGAGCCAAGCATAGGGCATAAATTCAAATTTGAAAGCAATTCATTACCAGGTATCGAAACTATTATTCACTGTGAAGTGGTGGAACTAGAGAAGCCCAAACGCCTTGCTTATACTTGGCAAGATAATGTTACGGGTGAAGCGTCATTGGTAATTTGGACACTAACCCCAGTAGAAGGCGGAACACGATTGCAACTCAAGCATCAACAAGCTGGATATGCAACAACACTTGTCTGCAATCAGAATAGAAATTCCCGAGAAATTAGCGATCGCCCTAGCTTATTTTTGGACGAACAGCCAGTTACCAAATTCAATCAGCAGATGCTACAAACAAGCTTGCATCAACGGATGACAAGAGGTGAACTCAGTTTCTTACCGAACCACAGAGACTCAAAAGAGGAATGGGATTATCGTCTCAATCACAAATTACTACAGACATTACAGCGTTACTGCATGAGCAAAACTGCTGGTAATGCCAATGTGTTTACAGCGATCGCCGATCCCACTCGACGGGCTATTCTTGATTTGCTACGTCAGGGAGAACAGCCTGTTAAGCAGATTGCCCAACCATTTGAGATGTCTCTTCCTGCCATTTCTCAGCATCTAAGCGTGTTGTGCGAGGCGAAGCTTGTTACTCAAAGGAAAGAGGGAAGACAGCGATTTTATCGTTTGAATCCAGAACCTTTAAAGCAAGTATCTGATTGGGTAAATCATTACGAACAATTCTGGCAAGAAAAACTAGATGTCCTTGGTAACTATTTGGAGGATAATTCAATGAAAGTAGATCGGCATGGCAAGGCAAAAATACTTACCACGGATGAAATTAACCTCGTCTTCTACGAAGGACTAAAAAACGATCGCGACAGAGCAATGTTTGCCCTCTGCCTTTACACTGCCTGCCGTATCAAAGAGTGCGTCACCCTAAGAACTACCGATGTTTACTACCGTCTCGGCGTAGTACGACCAGAAATCATTTTCCGCAAAGGAAATACCAAAGGCAAGCTTGCAACACGCTGTATACCCGTCATAGAAGATTTACGGAGGATGCTGCTTCACTACTACCCGTCCCCCCGCACCTGGTATTACTTTCCAGGCTTGAGCGGACAAGGACATACCCATCCAGGATCAGCCAGTAGGGTTTTGCAAAAAGCTTGTGACAGAGTGGGTATCCAAGGAGCGAGTACCCATAGTTTCAGACGTACTGCACTTACTCTCATGAGTAACGAAGGAATTCCCTTGCGAATTATCCAAGAAATAAGCGGACATAAAAGTTTACACGAGCTCCAGAAATATTTAGAGGTCACCCCCGATCAGGTGAAAGGTGCAGTAGCAAGCCTTTCTTTACTCTCACCTGTTAAAAAATCGTCGTATGATCACACCCCAGTCTCACCCCAATCTCAACCTCAAAACAATAATTCTTTT---ATGATTCGGGAGTATGAAGAACAGGATTTAGATGATTTGCTATCCGTTTGGATGACTGCCTCTGAGATTGCTCATCCCTTTTTAACCAAAGAGTTTCTTGCCTTAGAAAGAGAGAACATTCCCAAGATGTATCTACCTATCGCCGAAACATGGATTGCTGAAGCGGATGGATGTGTTGTTGGTTTTATCTCGCTACTTGGTAACGAGGTAGGTGCTATATTCGTTCATCCCCAGCATCACAAAAAAGGTTTTGGCAGCGGACTAATGAATAAGGCTAAAGAGCTACGAAATGAACTCTATGTGGAGGTGTTCGCTGCCAATGAGATCGCGCGCAGGTTCTATGAAAAATACGGCTTTGAACCTATTGAAGAAAAAGTCCATGAGCAAACAGGTTTTGCAATCATTCGCTTGCAATTACCAGCTAAGAAATCATTTTCTGAAAGATCGTCTCAGTTGCATTTCTTATCGTTCAAGCTCAAAAATGGCGTAAAAAATAAAAAATTTAATCTTGTTGCGTCTGGTGACACGAACCTTCTATTTCCGCCAAGTAGAGCGGTAGAAACTCGCAATGATAAGCGTCCCATGATGTCAGATTTATCTCAATCGGGAATTTTAGAGATGGTAGCAGATAATATTATCTTTGCTTACAGGGATGAGTATTACAACCCAGATACTATTTATCAAAATATTCTGGAGTTAATTTTAGCTAAAGCCAGACATGGGGATACGGGCAAAATCGAACTGCTGTTTGATAAGTCCTGCGGGATGATTGAGAATTTGAGAATGTACGAGCGTAATATGATTAAAGCAGTTATTTTCGATTTAGATGGAACATTACTTAACCGCGACTCATCACTACAAAGTTTTGTAGCCAATCAGTACGATAGATTCGCAACCTCTTTAGGACATATTGAGCGACAAAGTTACATTAGGCGATTTATTGAGTTGGATTGTCGTGGTCATGTCTGGAAAGATAAAGTATATCAAAGCCTAATCGAAGAATTTGAAATCGCTCAAGTAAGTTGGCAATTTTTACTTGATGATTATGAAACAAAGTTTATTAATCACTGTGTTCCTTTTCCCTACCTAATCGACACTATAAATTTGCTAAAACAGCAAGATTATTTGCTTGGTATGATTACAAATGGTCGTACAATTTTTCAGTCTAGGTCTATTCAAGGGTTGGGCATTGAAAAATACTTTAATACAATTGTGATTTCGGAAGCTGAACAAATTAGAAAACCACAGCCCGAAATATTTCATATTGCACTATCAAAATTAAAAACGACCGCAAAAACCAGCGTTTACATTGGCGATAATCCCCAAGCTGATGTTGTTGGAGCAAAAAAAGCTGATTTAAAAGCAATTTGGAAACGCAATCAGTTTTGGTCTGAACCTACGGAAGCAGACGCAGTTATTAATGAACTTGATGAGATTTTACCAATTTTGAAACAGTGGAAAAATTGC---------------------------------------------------------------------------------------------------------------------------------------------------------------------------------------------------------------------------------------------------------------------------------------------------------------------------------------------------------------------------------------------------------------------GTGGTTCCTGCTTTACTGGGTAATTGTCAATTATCTGTGGGAGAAGCCGAACACTGGCAAATTACAGAAATTCCTTGGCATTCTGATATCGTACCTGTAGTTGCAATTCCTAATTTTGAGTTGTCTACGGAAGAAGCTAGAGCGGTATTGCCAACTAATTACGAACGTAGTGATGCTATTTTTAATATTTCTCGCATGGGTTTATTAATTAGAGGATTAGCCACCAATAATCATGATTGGTTAGCAATGGCTTTAGCAGATAAATTACATCAACCCTATCGTCAAAAACTAATTCGTGGTTATACAGCAGTCAAAGAAACTGCTATAGCTGCTGGTGCTTACGGAGTGGTAATTAGTGGTGCAGGTCCTACTCTACTGGCTTTATGCAGTAGCTACTCGGCAAAAAAAGTCGTTACTGCAATGGCTGGTGCTTGGCAAAATGAAGGCATTTTCCCCTCCGTTAAGGTTTTGGCTTTGGATAATCAAGGCGCGAGAGTGCAAAGGAAAATGACACAAACT---CAACTTCTTACAACAGCATTACCTACATCTTGTTCTGGTTGTCCCCAATTTAACGATTACCAAGACAGTAGAAGTAGAGGATGGTGTTCTCTTTTTAACAGCGTCTCCTTCAAACACCATCCTTTTACTCGCGATTGT---CAGTTAAACTTTCCTGACGAAGAAGATATTTTACGCTCTGAACACGAAGTAGGAAGCCTAGTTAAGCTCATCGACTCAGCGTTAGACCATACTCAATGGTCAACTTTCATCGTCGTCGGCAAAAAGTACAATCCAAATCGCTATCGAAATACAGAAACCTTTCTCAATCAGACTGATTGGTATTATCGACTAGC---CACTACAGAGCAAGCCCTCCTCAGCCAAATATGGGTAGCAGAAGATGAAATCTGCCACTACGACCAATCCCACATTATCAATCCTCAAGGTGAATTTATGGGGGATTCACTGTTCAATAAACCTCAAAACCGTAATTATTCATCAGGAGTTGAAAATATGCCATTTCATGATATTACTGAATTGCCATCAGGATTCTGCGATCCTAATACAGCGTTAGAGTCAGAATTATCAGTCGGAGATCGCGTTCAAATTACAGAGTTACTCCACCGCGTCTATTTATGTGAAGACAGTCGGGATTATGATGCACTGAAGCAAATTTTAGTAGATGACTATATCAATGAGCATCCTTTGTTTGGAAAACATGAGAGCGCAAGCAGCTTTATTGATTGGTTTAAAAATACTCCTGCTGGCTTTGATGGCATTCGACATAATTGTTTAAACTCAATAACTCGCGGAATTAGTAAAGATGTCGCGGAGTCGCTTAGCTATATCCTGGTAATCCAGCTATTTCCTGCTGAATCCCGTAACGAGTCCCCCAGTGAGGAACTGGATTCATTACTGCCTCGTACTATTGGTCATGGTGGTGTATGCGATCGCTGGATACGTAAAGAAGATCGTTGGTATTTACAACATCGAGTTTATCAGCAAATGTCTATTAATGCTGCTTTTTTGCCAGATAATGCGATGCGGGAAGAAGCTGCAAAAACACCAAAAAATATGAAAATTGGTATTCTCGGTAGTGGTAATATGGGACGCTCTTTAGGTATTCTTTGGGCGGAACAAAAACACGAAGTATTTTTCGGCTCACGTACAGCAGAAAAAGGACAAGCTGTCGCCGAATCTGCGGGGAATAATACCCAAGGTGGCACAAATGATGAAGCAGCAGCTTTTGGAGATGTACTTTTATATACAATTCGTGGTGTTAATCCCGCCGAGGTATTGACTTCCATTGATGTTCTCGATGGCAAAATTCTGATTGATTGTAATAACTATGAAATACCTGAAAACTTTGCTTATCAACCTATAGAACTTTCTTTAGCTGAAAAACTAGCCTCCGAAGTTCCCCAAGCGCTGGTAGTAAAAGCATTTAATACAATGGCACAGGAAGTATTTGAACTATCGCCACAACCGCTAAATGAATATAACGTTTCAGTATTCGTAGCGGGTGATGACGAGGATGCTAGAAAAATGGTGATGAGTCTGGCAGCAGATATTGGTTTTGCCCCCGTTGATTGTGGTGAGTTACGCTTTTCTCGATTGATTGAAGGATTAGGAGACTTTATTCGTTATCTAATCATTGGTCAAAAACTGGGTGGTTACGCCACAATTTCGGTTGAAACTTTACCTGAAGCTAAAAACCAGCGTTTGGGCGGAAGACAATCTTCATCACTTCACATGACAACAAATAGAAAAGTTGCGGTGATTACTGGTAGTCATAAAGGATTAGGAATAGCGATCGCTCGTAAACTGGCTTTATTAGATGATGTTTGGGTGATTATTACCTCCCGTAAAGAATCTGACAGCAAAGCAACAGAACAAAAGCTCAAAGCCGAAGGTATAGAAGTAGATCGTCACCAATTGGATGTTAGCGATACCGAGAGTGTTACTAAGTTTATCGAATGGGTAACTTCTGCCTATGGTCGTGTCGATATTTTGGTTAATAATGCAGGGGTTAATCCCTCCAATGTATCAGAGGAAGCTAGCATTCTAACTGCTAAACCAGAAACCATGCTAGATACTTTCACTACCAATACCATCGGTGCATTACGGATGTGTCAAGCCGTCATTCCCTTAATGCAACAAAGAGATTACGGAAGAATCGTTAATGTTTCTACGGAAATGGCATCTTTGCAACAGATTCCTCAAGATTTCTATCCGATCGCACCATCCTATAGAATATCTAAAGTTGGACTAAATGCTATGACAACTCTCCTCGCCAAAGAGCTTAAAAACACTAATATTCTCGTCAATAACTATTCTCCAGGTTGGATGCAAACTGATATGGGTGGTCGAGATGCGCCCTATACAACCGAAGAAGGAGCAGAAACAGCTATATATTTAGCAACATTGCCCGATGGAAGCTCACAAGGCGGATTCTTTGCGGAAACGCGTAAATTTGGTGGTGCAGTTGCCCTTCCTTGGATGATGCATCAAACAAACAATTATTCTATTTGTGCCAAGCAAGATACTAGTGTTGCGAATAGTGATAGTGAGAAAGGTAGTAAAAATTCTGCTCCCTCATCAATGGTCAAACCAACGGCAGTATGGGAGTCGCCAGAGTTTGAAGAGTTCGATCTTTGTATGGAAGTGACAGCTTACGTTCAACAGTGGGACATGCTGATACGTATTCTTGGTTCGGCAGCAGGAGGGGGATTTCCTCAATGGAACTGTAATTGTGCTGGTTGTCAAGCTACCCGCAGAGGAGAAAAGGGGGTACATCAACGTACTCAATCATCTCTGGCGGTTCGTGGCACATTAGGCGATTGGTTTTTGGTCAACGCTTCCCCCGATGTGCGTCAACAACTAGAACGTCTTCGTGATGGAACACCCACTTCAATTCGCTCTAGCCCAATTGCAGGAGTACTGTTGAGTGATGGGGAAATTGACCATACCGCAGGATTGATGATTTTACGAGAGTCTAGCAAGCCACTTAATATTTACGGAACAGATACTGTAAAACAGGCATTAACTGAGGGTTTTTCTCTACTGCGGGTATTAAAGGATTACTGCGGGGTGGAGTGGTCGGTTATTGAGCCTGGTTCTGCTGTAAGTTTGGGTAGTAACGGGGAGTCCAGTTTAGAAGTAGAAGCCTTTTTACTTCCTGGTACACCACCTAAATATATGCGTTCTAGTTCTCCAGCAGAAGGAAATTGGGTAGTGGGTTTTACCTTCAGCGATCGCGTTAGTGGAGGTGTTCTTACCTATGCACCAGCATTAGCTGAGTTTACCCCTGCAATCTTAGAGAGGTTTGAATCGAGCGATTGTATTTTGGTAGATGGTACATTTTGGCAAAATGATGAACTGGTAAAACTCGGAATGTCAACCCGTACAGCCTTGGCAATGGGACATTTACCCCTTTCAGGAGCAGATGGCAGCTTAAGTCGTCTTTCCCAACTCTCTTGTTCCCGCAAAATTTTTACCCATATCAACAACACTAATCCTATTCTGATTGATCATTCACCAGAACGCCAAAAGGTTGAAGCAGCAGGAATAGAAGTTGGTTATGACGGTTTAACAATTGAATTAATGGTGCAAACAGTTGAGCAGGAGCAAAAACAGTTACCTTGGACAAAAGAAGAATTTGAAACTGCACTTTACGCTCAAAAATCCCAATATCACGATTTGCATCCCTTTCATAAAAGAATGAATGAGGGTCTATTAACACCCCCAGAAATAAAACTCTGGGCAGCTAATCGCTTTTATTATCAGAAAAGCATTCCTCTTAAAGATGCAGCTATTATCTCAAACTGCCCTCATAGGGAAATCAGACGAGAATGGATCGAGCGCATTATCGATCATGATGGACGGGAAAAAGATAAAGGGGGTATTGAAGCTTGGCTTAGGTTGGGTGAAGCTGTGGGGTTACCTCGTGCCGAGCTGCTGGATGAGCGGTATGTCTTACCTGGTGTGCGCTATGCAGTGGATGCCTACGTCAATTTTTGTCGCACTCAGCCCTGGATTTTTGCGATCGCCTCTTCTTTAACAGAGTTGTTCTGTCCTAACGCTATCGAGGTAAGATTAGCTGCCTTAGAGTCCCACTACCAATGGATCGATCCTGCTGGATTTGAGTACTTTCGAGTACGGCTCAAGAAAGCACCCCGTGATGCTCGTTACGCGCTAAATTTAGTTTTAGACAATTGTCAAACTCGTCACAGTCAAGAACAGGCAGTTCAAGCCTTAGCGTTTAAATGCGATCTGCTTTGGAGTCAGCTAGATGCCATTGAGCGAGGCGAAACTCGTTTAAAAGTAATGAGTAATGTAGAGACGATGAAGAAAACTTATAAACTATTGGGCTACTTACTCTTAGGCATTGGGGCTTATGCTTTTCTCAATGCCAACAATACCGATCTACAGGCAAATTCAACAGTCACCCAAGAGCAAACCACCTATAAACGCAATCGTCACACCATCACCCTAGTTTTAAACCAACTGTCAGACTTGAAGGTAGAAGAAGGACAAAGAATTAATGTAGGAGATATTATCAGCGATCGCACTACCGAAAAAACTAAGCTAGAAGCCAAAAAGCAGCGATTAGCAGCCTCTCTTAACCGTGCTAAATTGCCCCTGAGAGAACTAAAAGCAATACCAAAACCAAAGTTTCAGACAGAGCTAGTAACACTCAAACAGGCTCAATTTAATCTTGATGCCATTGTTCAGCAGATAAATAACTTTGACCAAAAGTTTCACCATAAAGACTCTTGGCACGTTCAAGTATTCGAGTCGGAGAAAGTGCAGCAGCTAGCAGAACTTAAACGCCAGGAACTAGCAGCATCAATTAATGTCGAGAAAGCGATCGCATCTCTGGATGAAGCTAAACTTAACTATCAAAAACAGCAGTACGAACACAGCCTAAAAGTATCTGACTATCAAACTCTGATGCAGAAACAGCAGGAGCAAATTATCTCGCTACAGACTCAGTTAGATAAGGTTGATGAGGAACTAGAGCAATTGACTAGCGTTTATTCTCCCTATCGGGGAAAAGTAAGACGGGTGAAGATACTCGGACAGAATGAGCGCAGTATTAATGTTGAGGTGACTTTGGATATTAGGGATGGAAAGATGTCTAAAACGCTTGCTGTATTTAATATGAAAGGGGGGGTGGGAAAAACAACCACTGCATACAATCTAGCGGTCGGGCTTGTTAAATTTCACTCAGCGAAAGTGCTTCTAGTGGATATTGACCCTCAAGGAAACTCCAGTGTCTCACTAGGCATTCCCATTTGGGAACTTGAACTTCAGTTGAAAGATGTACTGCAAAAGAGAGCTACCGTTGATGAGGTTGTTATTTTTTCTAAATCTGGTGTCCACGTTATTCCCTCAAATATTCTCCTTGCGGAGGAAGAAATACCTATTTCTGGACTTCCTGGAAGAGAGCTTTTGCTAAGAAAGGCTCTTTCTAACATTTCCAATAATTACGACTTCGTTCTCATCGACTGTCCCCCAAACATCGGTGTCTTTTCTGTGAACGCTCTGATGGCAAGCCAAGAAGTGATTATTCCCGTCGATATGAGTTACCTAGGACTGCTAGGCATCAATGCTGTTGAACGGGCGATTACTATGGTTCGTTCTGCCTTAGATCATCCTATCGAACTCGCAGGAGTGTTAGGAACGCGCTTTGACGGCAGAAATAAACTAAGTAAGGAAGTGCTTAGCTCACTCGAACAACATTTTGGCTCTAAAATGTTTCAGGCTGTTATTCCAGAAACAGTTAAACTACGAGAAGCCCCCAGTTATGGCATTTCGATTTACGATCACGATCCTACGGGTGCGGGGGCTCAAGCCTATGAAGATTTCGTCACGGAGATTGTAAGTCAATATGAAATGTCTTTA---------TCAGATACTATTCGCTTAGAAAAGTGGTCATCATTTAAGTACGTATATTCAAGCGTCCAAGCAATTGCTCAAGAAGTAAGAAAAGAGTATCGCAGAAAAGAGAAAACGCTTGTTTCGCTGATTGCGGTTCGTCCGATCAAGGCTATTATTTCCCCTTTGTCTCTCTTAATGAACCATCGCTATAACGATACAACCATTATTACCTTACTCAATGAAGCAGTAAAAAGACTGCATACGTTGGCATTAGCATTAGAATCTTTTCACGTCACTACTTTTGTTGCTCGACTACGAGAAATTGCAGCAATATTGTGCAATTTTATGCCAGCCAATGAAGGTGTTCAACTAGAGTTATTTAATCCTGATGAGTATCACATTCAAGGCGTGGCGATGAAACAGCCATCAACTAACTGCATTTTTTCTGAAGTATCGTCAGAATACGCTACATATCGAGCAAGCTACTCACAGTTTGCTATTGACAAAATTTTAGAAGGTTTGGACAACCCATCGCAACTCGTCACAGTCGATATAGGAGCAGGAACGGGGATAGGCTCTCGTCAATTAGCTGAAAGAGGGCTAAAAGTTATAGCGATTGAACCAGACTTAGCAATGATTCAAGTTGCTACACCCCATCCCCTCATTGAATTTCAAGAAGGTACAGCAGAAGTAACACAACTTCCAGACAAGACTGCCGATTTAGTGACTTGTTTCACAGCGTTTCACTGGTTTGATTTTGAGCATAGCTTACGAGAGTTCCAACGTATCCTCAAGCCGTCAGGTAAATTAGCTTTGGTATGGAATCATTGGGACACCAGAGACTCCTTTAGTCGTCAATATAAGAAACTCGTGCGTAGGGCTGGTAGACAAGGTAAAGCTAGAGTTACCCCTTATGATGATTTCCCATCTGGTTTGGTCAAGGCAGCTCGCATATTACTTCTTTGGAATACATGTTTAATACCCAATTTTCAGAATGTTAGTCGTTATAAATTTGCTCATCAACAGACAGTCGATTTAGCTGAATTGATTGGTTGCGCTAGTTCCTACTCTTTTCCCCTCA---AAGAAAAAATTCGTCAACAGCTAGTTACAGACTTAAAAAGTTTAATAGATCGTAATCAAGCGACCCATCGTCTTGTATATAAAACAACTTTATTTTTAGCTGAACCAAAAACAAAAGTATCGATGGATAAAAGCATCTCTTATTACGCGGACTTGTTTGCAGCGATGGGTTCAGAGCCACGACTCAGAATCATGCAGTTGCTGTTTACATCTTATCCCAAAGGGATGGTAGTAAATGAAATCAAAAACAAGTTAGAAATTCCCAATTCTACTCTTTCTCACCATTTAGAAAAGCTGAAAGTAGAAAATTTGGTCAAAGTCCGAAAAGATAAGCAGTATCTTTGGTACACAGCTAATGCAGAAGCAATGGAGGATTTACTGTCGTTTTTTTGTACAGACAATTCTTCAAATGCTCTTCACGC---------------------------TTTTGAGCCAGTAGAAAATTCAATAAAAGAGGAAAAGTCTATGTCAGAACAGTTGTTCAGACCAATTTGGGATAAGCTATTTACCACTCTAGGATTCCCCTTACCTTCTAGATTTACTCAGGAGGCAATTACAGCTATAAAATTTGCTCAATGTGAGTCTCTTCGTTTAAAACATCGATATGTCGGCACTGAACAAATTCTAATCGGGCTAATTAGCGAAAAAAGTGGAATAGCTTGGCAATTTCTGGATGAAGCAGGATTAAATCTAGAAAAAGTTCAAACTGAAACCGAAAGACTTGTTGGACGTGGAAATAACAGTTCGATTCCCATATTTATGCCTTTTACTCGACGAGTAAAAGAAATTATGGAAAATGCTTTGCAAGAGTCTTTGAAGTTAGGCAAAAATCATATAGGTACAGAACATCTGCTATTAGGGCTACTTGGAGATGTTGACAGCTTAGGATTCAAGATTTTGGGCAATTTGGGGGTAGATATCAGTAATTTTGAACAAAAACTACGTAAATCTTTAATTATGATTACCACAGCAAAAAACGACTCTATAGATTGGCTGGAAGAATTTAATCAATATCGATCGCTTTTATTTGCGATCGCCTATCGAATGCTTGGCAGCATCATGGATGCCGAAGATATGGTACAGGAGACTTTTCTGCGATGGCAGCAAACCTCTGAGCAGAGAGTCAAATCTACTAAAGCCTATCTCACAAAAATTATTACTCGCTTATGTATTGACCAACTCCGTTCAGCCCGTGTTCGGCGGGAACAGTATGTAGGGTCGTGGCTGCCCGAACCAATTGTCACGGAATCTTCTAATGACCCAACTAAAATGGTTGAGTTGACAGACTCTTTGACGATCGCTTTTTTAATTTTACTAGAACAGCTATCCCCATTAGAACGAGCCGTTTTTTTGCTACGGGAAGCCTTTGGCTATGAATACAGCGAAATCGCTCAGATTGTTGAGAAAAAACCAGCCAACTGTCGTCAGATTGCTCGACGGGCGCGCCAGCATCTAACTAATCGGCAATCTCGCAGAGATCCGCTTCGCGGTGCGCGCTTTAAAACCTCTCTTCAGCAGCAAGAACAATTAACCCGCAAATTTATAGCAGCCTTTCAGCAAGGAGATTTACAGGGATTGCTTGACATACTGGCTGAAGATATTACCTTCTGGTCTGATGGGGGTGGTCAGGTTCAGGCTTGCCTCAAGCCTCTGCACGGTGCAGCCAAGGTAGCTGGTTTCTTAAGAGCAATTTATCGTCGTAGTCAAAAACTTGGCTTAAATTATGAATTTGAGTTGGTTCAAGTTAATGGTCAACCTGGCATTGTTTACACTAGTAATGGCAAGCTCGAAAGCGTTGTGGCAATTGACATTGTGGACAATCGAATCCAGTATCTCTATTTTATGAGAAACCCAAATAAGCTGGGGAGTTGCTTTTCTATAGATGTTACTGAGATAGCGATCTTCAATCTGCAACGCGAAACAAACAAACACTATATT------------ATGCCCTTTTTTCCACAGCAAAATGTTCTTGAAATCTTTCAAAACAACACTAGTCGTTATTTTCCTCTGACTCAGTTTATTCAGGATGTCATGCGGGGAGAATCTGCTTTTACTCCTGGCGAAAGAGAATTAATGGCAGCTTATGTATCAGGTTTAAATGCTTGTGACTATTGCTATGGTTCGCATCAGGCGATCGCAGTCGATCTTGATGTCGATCCTAATTTGCTCGAAGCTATTCTCAAAGATATCGCCACTGCACCAATTGAAAAACATTTACGCCCTATATTTTCTTTAGTGCAAAAGCTTACCCTAACTCCTAGTAAAATTACTCAGGCTGATATAGATGCTGTTTTGACAGCAGGTTGGGATGAACAAGCAATCAAAGATGCGATCGCGGTTTGCTCCTTATTTAACTTGATGAATCGATTAGTCAATGGCTTTGGCTTAGAACAACCCAATCAAGCACAATTGGCTGGGATGGCTCAGATGATTAATGCCAAAGGCTATCAAGCTACTGTTCAGTCTGCCAAT
>Pleurocapsa_sp_PCC_7319
ATGAATAGAGCGACTAGAGCTTTTAATACGAACTTATCTATACGTCAAATTTTAATTGCTTCTCTTATTTTTCAGGTTGGCGTAGTCGTTGGTTTAACTGGTTACTTTTCCTGGAAAAATGGTCAAAAAACTGTTGAAGCTCTAGCATTGCGTTTAAGTAGAGAAGTAACATCTCATACTCAGCAGCACGTAGCCGATTATTTGAATATTCCGCTCACATTTCTCAAGATTAATCAGATATTAGCCGAATCTAATCGTTTAAACTTAGATGATCTTCAAGATTTACAGGATGTTTTTTGGCAGCAAGCCCAAATTACCCCTCAAATAAACACCCTTTTTTTTGGTAGTGAAACAGGAGACTTTATTGAAATAGAGATGAAAGACTTTCCTAAAGTAGCTATGAGAAACTCTTCTACCGCACCATATTGGCAATTGTATCGTCTAGATGAACAGGGTCAAAAAACTACTTTTTTAGGACAACAAAAATACGATCCTCGACAAAGACCTTGGTATCAAGCAGCGATCTCCCAAGATAGTTTAGTTTGGTCCCCCATATATCTATTTGCAGATCCTCCCGTTTTGGGCATTACTCCTGCAATTACGCTTAAAGATCGTCAAACGCAGAAGATTAAAGGAGTAATGGCGATCGATTTAACTCTTGATGAAATTAGTAAGTTTTTAACCACTTTAAAAATTAGCGATTCAGGGAGAGCTTTTATTATTGAGAAATCGGGAAAGATGGTAGCAACTTCGACTAATAATTCTCTAGTAAGAAGAAATACCTGGGGAAACGAGCGTTTGCATTATTCCGATAGTTCAGATCCTCTAATTAAAGCTACAGCAGATTTTTTACAGTTAGAATTTAACAATTTTCAACAGATTAACTCACCACAACAGGTGATTTTTAAATTTGATCATAGTCGGCATTTTGTGCAAGCTACTAGTCTAGATAGCCACTCTGGTTTGGATTGGTTAATAGTTACGGTAATTCCAGAGTCAGACTTTATAGAATATATTCGTAATAATACTTATACAACTCTATTGCTGAGTGTTCTGGCTTTAATTTTGGCAATTTTTTTGGGTGCGATCGCTAATCAGTGGATTATTAAATCGGTGACTTATATTTCTCATGTTGCCAAAGCAATATCTAGTGAACAAATATTGACGATCGAGCAGCAATCCAAAATTAAAGAGCTAGCTATTCTTACAGAGTCATTTAATTTTATGGCCATAAAACTCCAAACCTCAGCTCAAAATATCGAAAATTTGGAGTCTAGATGGGAAGAAAAAGTAGAAGAAAGAACTAGAAATCTTGAACAAGTAAATCAAGAACTTAGCCGCTTGGCTAATGTAGATAGTCTGACTCAAATTTATAATCGCTATTATTTCGATCTAACACTGCAAAAACTTTGGCGAGAATCTATCAGAGAAAGAACACAAATCGCTTTGATTTTATGTGATGTAGATAATTTTAAATTATATAACGATACCTATGGTCATCCCATGGGCGATCAATGCCTGAAAAAAGTAGCAAAAGCTCTGAATGAATCTATTAATAGAGATCAAGATGTTACTGCTAGGTATGGCGGAGAAGAATTTGCCATAATTTTGCCTCGTACCAGTTCTGAGGGTGCTGTTCAAGTAGCAACAAGAATGATGAATGCCGTCAGTAATTTAAATATATTTCATGGTACTTCCAATGTAGAAAATTATGTCACCATTAGTTGTGGTATTGCTTGTTTTTCCCCTAGCCCTGGCTTATCATCAATAAATCTAATTGAGAGTGCAGATAACGCACTGTATCAAGCAAAACAACAGGGGAAAAATTGTTGGGTTATGGCAGAGGAAAATCTGGCAACAATGCAGTTTAATAAACTTAATTTCAATTTAGATAGTTCAGAATCCTGGCTGATTTTATTGATATATGCAGGATTTTGGCTATATAGTTATTACTCTCTAGTAATTTGTCTAATTCATACTCATAAGCAACAGCGTATTGCGGAAAACCTGGAACTAGAAGAAAGTTCCTTGGATGCTCTAATGGCAACAGTAAAAGAGCATTACAATCAAGTTCTGGCAGATGTCTATTCTTGGATGTTGGGAGGGTTTGATCAGGGTACTCGCAAGAATCTTCAGTTTTTCCACAAGCATAATATCAGCCCAACTGGGTCGGCGATCGCAATCGATCTCGGTGCTGGATGTGGATTTCAATCAATTCCATTGGCTCAACTCGGCTTCACTGTGACTGCTATTGATTTAGATGCAAAATTGCTCCATGAATTACAAGAAAATTCTGACAAATTGAATATCACCACAATTCAAGATGATTTGATTAATTTCGAGCAGCACATCGATAGTAAAGCTGAGTCAATCATCTGTATGACCGATACTCTTCTTCATTTAGAATCAAAAAATAAGGTGAGTTTTCTGTTTAAAAAAGTATTCTCATCACTAGAAAACAAGGGCAAGTTTATTATTACCTTTCGCCAACTTGACCATGAATTATCAGAACTCGATCGCTTTATACCTGTGAAAAGTGATGAAAATATAATATTTACTTGTTTTTTGGAATATGAACCAGAAACAGTTAAAGTCCACGATCTTGTATATCAGAAAGATAATGGTAACTGGAAACTAAATAAAAGTTTCTATAGAAAGCTTCGCTTGTCAAAACAGTGGGTAGATAATCAACTTGAGAATATAGGTTTTAGCCAGGTTGAGTCTGATGTTAACAATGGCTTAATTACGATTATTGCTACTAAGATGTCATTAATAACTATTTCCGTACAACTTCTCAGGAGAGGTTTTCCACTACCACCAAGGCGTTTAATCATAATTTATTTGACCGTAGCCATCTCAATCATTAGTATATCTGAAATATTCTTATATTTTTTTATTATTCGTAATCTCGATCAAGAATCAAATCAAGAGCTACTGAGTTTAGTGGAAATAGCGGCACCAAGTTTAGGGATCGTCAAGACAGAAGGACTAGAAAATATCGAGAAACAATTATCGTGGCGAGAGCTGTTCGCCGAACATAAACAGAGTTTAGAGTGGTTTGACAGTCAGGGTCGGTTGTTGGCTAGAGAAGGACAGAACTTTTTGGAAGCCCCGTTAAAGACAACTATCAGTGAGCAGGTCAAATCAGAGGACTTTCCCTTATTTAAACGCCAGGGTCAGGTGCGCACAGTAACGATTGCCATGTATGGAGATAGTCAACAGAATCAGACAGTAGTGTTAGAGGGGTATATTCGGGCGAGTGAATCGACCGAGGAAATGGACCAAATCCGTAATAATTTGCAGCTAGGATTGGCTTTGGGAGGTAGTTTAGCTCTAATACTCATTAGTATGAGCAGCATCTATTTGACGCAACAAGCTATTATGCCGGTCAAACAAGGTTTTCGCAAGTTAAAGCAGATGACGACAGACGTATCACATCAACTGAGAACCCCCTTAACCAGAATCAGCATGGCGACGGAAATATTGTTGACCCACACTGACAAAATACAACCCTCAGATACGAGAAAACTGAAAATAATCAATGATGCGGTCGAACAACTCAGAAGTTTAATCGAAGATTTATTATTTTTAATCAGATTAGACTTAACGGCAAATTTAGAAGAGTTGCAATTTTCGGATGTGTCGTTGAATCTGCTGCTGCAAAATTTGAGAGGGAAGTATCAAATCACAGCAGCCAAAAAGTCAATTGATTTTCAAGTCAGAATTGAGCAGAAACTAACAGTCAAGGGCAATAGCAACAAATTAACGAAAGTATTGAACAATCTTTTAGAGAATGCCTTTGAGTATACCGAAGCGGGAGGAAAGGTAGTGGTATTAGGGAAATTACGAGGGGAGGAGGTCATCATCTCCATTAGAGACACCGGAATGGGGATCAGCCCCGAAGAGTTACCTCATATCTATCAATATTTTTGGCGAGGGGAAGCAGCCAAGCTGAAGGTAGCAGAGGGTTCGGGATTAGGGTTGACCATTGCCCGAGCCGTGATTGAGCAACATGGAGGTCAACTCGAAGTTACAAGTCAGTTGGGAAAAGGTAGTTATGTGTTAGTTTGTTTACCATCTGTCATGCCAACTAATATTTTGGTTGTTGAAGATGAATTATCTTTCCAAAAGATAATTAAGCAATATTTTAAACGACAAATTAAATCAAAAAAATACCAGTTTGAGTTTGCTAATGATGGGAAGCAAGCTCTCGAAAAAATTGTAGAAGATGGTTTTATAGATTTATTAATTTTAGATATTAAAATGCCAAAAATTGATGGCATAAAGCTACTGACTTTACTAGAATACCTTGACTTTAAAATAGAGACAATTATTATTTCTGCCTATGGAGATATGGATACAATCAGAAAAACCATGAATTTGGGTGCCTCTGATTTTTTGACCAAACCATTTTCTATGGAAACTTTAGCTAAAGCAATTGAAGATAGAATTAAGAAAATAGGCGATAAAAATATTGGATATATAGAAAAAAGATACATCTATAAAATTCAGCCGACGGGCGAAGAAAAAGAATATGGTCCTTATCTATATTTTAGAAAACGAGATGAACAAAAAAAACTCAATGGTATTTATTTAGGAAAGGAAGAGCCTTGGCTACAAAAACTAATAAATATAGCTGAAAACCTTGATAATAAA---ATGAAACTGTTGTTAGTCGAAGACGATCGCGAAATAAGTGAATTACTCAGCGAAGTATTGAGTGACGAACAATATCTAGTCGATGTCGCCAGCGACGGCGAAGAAGGAAGAGATTTTGTCGAATCGTGTGATTACGACTTAGTATTGCTCGATGTGATGTTACCGAAACTAAATGGTGTGGAGCTGTGTCGGCAATTGAGAGCCAAAAAATATCAAATGCCGGTGATGATGTTAACCGCCAAAGATGCCACCGAAGATCAAATCGACGGTCTCGATGCCGGAGCCGATGACTATGTCGTCAAACCCTATAAATTAGGCGAATTACTCGCCAGAATCAGAGCCTTATTAAGGCGGAAAACCATCTCTGTATCGCCAATATTACAGTGGGGAGACTTGTGCCTCGATTCCAATACCTGTAAAGTGTCATATGGGGGTAAAGGATTAAAACTAACTCCTAAAGAATACGGTTTATTAGAGCTGTTTCTGCGCAACGGTGGTAATTTATTGAGTCGGAGCAAGATCTTAGATAATCTCTGGTCATTTGAGGAGCCACCGGATGAAAATACAGTTAAGGCTCACATGAGACGTTTGAGAAAGAAACTGTCGAAAGCTGGAGCTGCGGATGATTTTATTGAAACCGTTTATGGATTGGGTTACCGTCTCAAACAAAATCTCCAACCAGGATTTTCCATGTCATCTGGCTTTTTCCAACGTAAATCTCCTTTGAGCCAACTCAAAGACCAATTTTTTGGTAACCCTGAGCAATCTCTCAAGACTGCTTATGAGGCTGCTTCTAAAATTAAGACGATTGAAAACCACTATTTCAGTGGCTATCGTGTTCCCATTGAATCTCTACAAAACGACCGCTTACAAGCTGAAGTTCTGGAAAATTTGGAGATTTTGCAAGCTGGAGTGGACCAATTTAACTCTAGCAGTTCCGCCTCAGGCAAACTCGGTTCCAATCATCTCGAGAAATTGATTTTTGCCGAAGGGATTTTAGCTAACTATAATCAATCTGGCTCCCCTGCTGCCTT---GGTTCCCCTCTC---------TGAGCCTCCAGCATCTGGCTCCTCCTTATCTACTAATCAGGTAGTCGATGTCCCCTCCAGCACTGCTCCCATCTCTCCACCCCGAGCC---------------------CGCACTCAGCAGCCTCGTAATGTTTCTAA------------------CCCGGTTAATAACTTTTTAAACACTGGCTCGGTTGGTAAAACTTTTGACAAGATTAAAAATGACTTCAATCCCAAGTCTGAGCAAGAGGTAGTCAATGAGTTTCGCCGTTCTCGTGCCATAACTAAAGTTGCAGTGCGGCTATTAGCCTTACTGATTGTGATCCCGATTTTGACTCAGCAAGTCTCCAAGCATTTTGTGATTGCACCTATCGTCCAGGAGTATCGTGGTGATA------CTCCGGTTTCTCTCGATGAGTTAAATTCTGAATGGCGCGAAGAAGCACTCATGGAGCTTAATGCCTATGAAGAAGAGCTGAAGATGGAGCATATGTTCAAAGGTGTTCCTCCTATCGCTCCTGAAGTTCTCGAAGAGAAAGTTCAAGAGGAAGCTAATGAAATTGCTACTACTTACCATCGTAAAAATATCAATTCCATTAGTAATGTCTTCGCTGATTTTGTCGGTCTATTTGCCTTTGCCCTGGTGCTCTTAATTCGGCGCCGAGATATTGAGACTCTCAAGTCCTTTGTGGACAATATTATCTACGGTTTGAGTGATAGTGCCAAAGCCTTTGCCATTATTCTGTTTACCGATATGTTTGTCGGTTTCCACTCTCCTCATGGTTGGGAAGTTCTCTTGGAGAGTATGGCTAATCACTTAGGTGTTGCCGCTAATCATAGTGCTATTTCCCTGTTTATTGCGACGGTGCCGGTGGTGATGGATACCATTGTCAAGTACTGGATCTTTAGATATCTCAGTCAAATGTCTGCTTCCACTGTTGCTACTCTCAAGGAAATGGATGATATGACTATAGAACCTATTCAATTAAACTGTTCCTTCTGTGGCAAGTCTCAAGATCTAGTTAACAAACTCATTACCAGCGATAGTGTTTGTATTTGCAATGAATGTGTTGAATCATGTAGTGAATTGTTAATTGACAGTCAACCAGATGAGAGTAACCAAAATAGTAAGCAAAATTGGCTAGATCATCCCTTACCTAAACCCAAAAAGCTGGTGGAGTACTTGGACGAACATATCATCGGTCAAGAAGACGCCAAAAAAGTTTTGTCCGTGGCGGTTTACAATCATTACAAACGTCTTCGACATAAAGCGGCT------CAAGAAGAATCATCATCTACTGATGAAGGGCTCGAATTACAAAAATCAAATATTTTGTTGGTTGGTCCTACTGGATCGGGTAAAACTTTACTGACTCAAACATTGGCTAAAGTACTAGATGTACCTTTTGCGGTTGCTGATGCTACTACTCTAACCGAGTCAGGTTATGTGGGTGAAGATGTCGAAGGTATCCTCTTACGTCTTTTACAGGCAGCAGAATTAGATATCACTGAAGCAGAGCGAGGTATTATCTATATAGATGAAATCGATAAAATTACTTGTAAAAGTGAAAATCCTTCAATAAGTCGTGATGTATCTGGAGAAGGGGTACAACAAGCTTTATTGAAAATTATTGAAGGAACCATTGCTCATGTACCTCCTCAAGGAGGCAGAAAACATCCTAATCAAGAATGTATTCCTGTAGATACTAGTAATATTCTCTTTATTTGTGGTGGTGCTTTTGTCGGATTAGAAAAAATTATTTCTCGTCGTAGCAACTCAAAATCTATTGGTTTCGTCTCATCTAAAGTCTCATCTAAAAAAGTCAAGTTAGAATCTCGAGCTAAAGATAATTTGTTGCAGGATCTGGAACTAGAAGACATAGTCAAATTTGGCATTATCCCAGAATTGGTGGGACGATTACCTGTGGTTACTACCTTAGAACCTCTATCAGAAGAAGCTTTGTTTACCATATTGACCAAGCCGCGTAATTCTCTGGTCAAACAATATCAGGAGTTAATGCGTATGGACAACGTTAGATTAGAGTTTGAATCTGAAGCTCTACGAAGCATCGCTCAAGAAGCTTATCGGCGTAAAACAGGTGCCAGAGCTTTACGAGGACTGATTGAAGAGTTGATGTTAGATATCATGTATGAAGTTCCATCTAGACCAGATCTTACTCACTGTTTAATTACTCAAGAAATGGTAGATCAGCATTCTACTGCTGAATTATTACACTATCCTTCTACTCTATCTTTACACAGAACTGTTAGCATGATAGATTCAGAAAATCGCGCTCACGCTTACGAATTCTTTCTCGAAGAAGTTCCAGAGTTATTACAAATCTTGGAAACAGGTTTGCTCAATCTACAGCAAAGTTGTAATCCTGGCAAAATTCATGATCTAATGCGAGCAGCTCATTCTCTCAAAGGAGGAGCTGCTACTGTAGGACTTAATGCTATCAAAACCATTGCTCATCGCTTAGAAACTATTTTCAAAGCCTTATCTGTCGAAAATAAAATTGATACCGAGCTAGAAACTTTATTGTTAAAAGCTTATGACTGTCTACAATTACCATTAAATCAACAAATAACTACTGGAAGTTTTGATTCAGAATTGGCTTTGAGCAACGCTGATTCAACCCTGACTCAAATTGAAACTAGACTAGGAGATGCCTTACAAGCAGCAGAAAACTATGTTCCTAGCTCTGATGATTTGGGTATTGATATAGTTTCTAGTCTGTTCGAAGTTGATATCGCTCAAGGGATTGACCATATAGCTAAGGTTATTGCCGAGCCGCAAAACTTTGACTTAGTGGCAGAAATACGGACTCAAGCCGAGGTGTTTAGTGGTTTTGCTGAAATGCTAAACTTATCGGGCTTTGGTGCGATCTCTACTGCAACTATAACTGCTCTTGATGCCAATCCCAGTGCCGCTTTAGAGATAGCTACTCTAGCTTTAGATGATTTTCTGAATGCTAAAGAGCAAGTTTTAGCCGGCGATCGCAAGAGTGGTGGTAGTCCCTCAGAAACTCTGTTAGCATTCGGTCAAAAAGAGCGCTCGCCAGTAGAAAAGACAGAGCATCAAGCAGTTGCTTCTTCTAATCTCAGCTCTCTACAGATGGAAGCGGAAGTAATTTTTGAACCAGAAGAATTAGATTTTACTGACGATCCTGGACTCTCTAGTTTGGTATTTGTGGGTTCAAATTCCTCGCTAATACCTTGTGAAAGTTTTTTAGAAGAAGAGGATTTAGTATTCACTGCGGAAGAAGAAGAGGCATTTTTCTCCGAACAAGAAACATTAGTTTTCTCCGAAGAAGAAGAAGAGGCATTTTTCTCTGAAGAAGAGGATTTAGTATTCACTGCGGAAGAAGAAGAGGCATTTTTCTCCGAACAAGAAACAGCAACTACTGATCAAGAACCACTTTTCTCGGAGCAAGATACTCTAGTCTTTTCTGAAGAAGAAGAAGAACCACTGTTCCCCGAACATCATCAACAAGCACAAATTGTCACGGAACAAGACCCAGAAACAACATCTTCCACAGAGTCAGAGGAACTAGAGACAGTTAACTCTTCTACTCAACTCAACCCTGCTGCTAATTTTAAAATTCGAGTTGATTCTCATCGCTTAGATAAAATTAATAATTTTGTGGGCGAATTAGTAATTAATCGGAATAGCCAAGCTTTACATCAAGAACAACTACAAACAATTTTAAGTAAACTCCAGAATAGATTAGAACAATTTCAACGTTTAACCTATCAATTTCAGGAAATATCCGACCGAATTTCGATCGCACCAAGTCATCATAACCCACACCAAACTGCATCCTTAGGCGATTTTGATGCTTTGGAAATGGATAATTATGGCAAAGTATATTCCCTAACCCAGGAGATAGTGGAAGAGACGATGCAGTTTGAGGAGGCAGTAGACGATATTGTTCTCTACAAAAGACAGTCAGAAGATACCCTCAAGCAACAGCAAAAAACACTGTCCCAATTGGGAGAAGAACTGATGTGGGCGCGAATGATGTCTCTGGATCAGATACTGGGTACTTTTCCGCGAGCGATACGAGATTTATCAGTTAAGTACCAAAAACCAGTCAATCTAAACATGAGTGGGACAGAAGTTCTAGTTGATAAAGGTATCTTAGAAAAACTTCATGACCCCTTATTGCATCTAATGCGAAACGCTTTCGATCATGGTATTGAACTACCAGAAGAAAGACTGCAACAAGGAAAATCAGAAGCTGGTCAAATTGATATTTGTGCTTATCATCAAGGTAATCGTACGTTAATTGAGATTAGAGATGATGGTCGAGGTATAGAGGTCGAGAATATTGCTAGAAAGGCAATTGATCGCGGTTGGTTATCAGTCAAGCAATTGGCAGAGATTAATCAAGATAAACTGCTCGACTTTATTTTTGAACCAGGATTTTCGACCACTGACAAGGTTAGCGAACTTTCGGGTCGGGGTGTGGGACTAGATGTAGTTCGTTCTCAGTTAGAAGCAATTAAAGGAAGTGTTACTTTAAGCTCCACCCCAGGTGAAGGAACAACTTTTACTTTAAGCTTACCTTTAACTCAAACGATCAGTCCGATGATGGTCTGTTCAGCACATTCTTCAGCAGTTGCTATACCTGCGGTTAACGTTCGTGAGATTATATTACCTCAGGAGGAAAAAATAAATTTCTCAGGAAATCAACGGATGTTATCTTGGCGCGATCAACTGCTACCAGTATACCGTTTGAGTGATTTATTAGAGTATAGGTATCCTAGTCCAATTCGCTTTCGGAGTCGAACATTTGGCAATGTATCGAGTTCACAAATGTCATCTCTACCTCTATTAGTCATTAGTCAGGGGGAACAACAATTTGCCCTGGAAGTTGAAGGCTTGAATACAGAGCAAGAACTAGTAATCAAACCCATAACTGTGGCGATCGCTACTCCCAAGTATATTTACGGCTATGCCGTTTTAGGAGATGGCTGTTTAATTCCGGCGATCGCCCCCACTACTTTGTTAGCTTTTGACCGGGAGCGAAAATCTGCTAATCAAGATCAGCACAGAAGTTTAGCTGCTCAAGATACTCTGAAGCAGCAAGATTCAGTTCCCACTGCCTTAGCTGTTGATGACTCAGCAATGATGCGTAGATTACTAACTCGTACCTTGCAGAAGGTTGGTTATCGCGTATTAACAGCCAAAGATGGTTGGGAAGCGCTAGAACTTTTACAACAAAGTACTCCAGTACAGCTGATTGTTAGCGATCTCGAAATGCCCAATCTCAATGGTTTAGAGTTACTAAATCGCCTAAGACAAGATGCTCAGCTCTCTCAAATTCCTGTGGCGATGCTGACTTCTCGTAGTAATGATAAACATCGCTCTTTAGCCATGACTTTAGGAGCTAGAACTTATCTAACTAAACCGTATATTGAGCAGGAATTCCTGGCCGAACTACAAAAAATTATTGACATTGATGAGCAGAATTCCCCTCAAGCCAAAGGCTTACTTCTGTCACATCGACCTTTAGGCGTCTCTGTTGCCATGATTACTAATTTATTTATTCAAGATTCATCAGGAGTTAGAAATAAAATTACTCAAGCCAAAAATGCCTCGAAGGTGCTCAAATCAGTGGCGGCTTCGGAATTACCACTAAAGGAGCGCATCTTCCGCTCGTGGACGGGGTTAGATTTGCGACGCAAAGCCACCTTAATTGCCCTAGCAATTGGCATCGTACCGATCGCCACGGTGGGGGGGGTAGCCCATCATTTAGCGACCCAATCGTTGATGAAACAGATCGTCAGCGATCAAGAGAGTACCACCTTGGAGATCAGACAAAAAGTCAGTCTGTTTACCAATCATTTGATTAGTGATATCGATTCCATTGCCAGCTCGCCACTATATACAGATTCGGGAATCAACCAAGTGGCATCAGTATCGCAGAAGATTGCCCATTTAGATAACTACATAGATACCCATCGGCATCAATATGACAGCATTGCCATGTTTGATACTAATGGTAATTTGATGTTTCAATCAAAATCGCCACGACCGTTAGACTCAACAGAAAATTATAGTAACCGGGAATATTTTCAGCGAGCGATTGAATCCCAGTCAGTGGCGGTGAATACACCAGAGATCAATTCGGCAGCATCAGTGAACAATAGTCTCGATATAGCCGCCCCGATTAAGGATGAAGAGACGGGAGCGGTGATTGGGGTACTGGCAGCTCGAATGCCGTTAACCAATTGGCAGCATATCTTTCAACCATCTCTGTTGCGGGGATTAGAACACAAGCTAGTCGATAGCAATGGACAAGTATTTGCGGCAGATGAAAGAGAGTTACTCGGTCGAGATGCGGGGATGGATTTTAAAGACCTACCGGAGCTGATGGCGCAGGTACAAGAGAAACTGAGCAATGGAGGCAAAGCAACAAGTATCATCGGTACCAGGGTGATGTTTGATAATAATGACCGAGACGATTCGATCGTCAGTGTGGCCTCGATCCCGCAAATAGAGGGCGTAATGGGTTCAGGTTGGCAGCTGGCGGTATCCACGCCAGTAGATGAAGCCTTTGCGCCGCTGAATCAATTACGTTTAACCTTACTGCTGGGGACGACGGGAGCAGCCTTGTTGATTGGGGGTCTGGCAGCTCTGCTGGCTCATCAAGCCACCTTACCGATTGTGGCCGCAGCCGGAGCAGTCAAGAAGATTGGACGGGGTGATTGGGATACCCAGCTGGAAGTGACCGGTTCCGATGAGTTAGCGACCCTGGGGAGTAACATCAATAAGATGGCAGTACAGCTCAAGTCGCTGATTGTACAGAAGGATAAAGCAGCCAGACGCTCCCAACTACTCAAAGATTTGACCCTCAAACTAGCAGGAGCAGTCGATTCACGAGCGGTGTTTCAGTTAGCAGTCGAAGAAATCATCCCGATCCTCAAGGTAGACCGGGCGATCATCTATCGTCATCAACGGGATG------AGCAAGGAGAGATTGTCGCCGAAGCAGTCAAATCAGACCGGGTGGCGAGATTACAGACCAAGGTAGCCCAACTCAACTATCTGCATCAATATCTGATGGAGGATGACTCCGAACAGGTAAGAGTGGTCAATAATATTTACCAAGCCAAATTCAAGCTGCCTCATTTAAGAGAACTCGAAGCATTTGAAGTCAAATCAGAGTTATCAGCACCGCTATTTGTGGGACAACAGTTTCAAGGATTTTTGGTAATCCAGCAATGTGACCGTTCACGAACCTGGAGACAGGGAGAGATTGACTTTTTTGCCCAACTAGCATCTCAAGTGATGTTAGCCAAAGAGAGAACGGACTTGTTACTGGAGCAAAAAAGCCTCAAGGAACAACTGCAACAACAGGCGATGGAGTTATTGATGGAGGTCGACCCGATTAGCAAAGGAGATTTAACCATCAGAGCGACTATTAGAGAGGGAGAGATTGGCACGATAGCTGACTCCTACAATGCGACGGTAGAAAACCTAAGGCAAATAGTGACCCAGGTGCAACAATCGGTGACCCAAATAGCGAGCACCACGTCGAACAATGGGGAGATCGCCCAATCCCTATCTTCCAGTGCTACGGAACAATCAGAAGCGATCGCCTCGGCACTGAAACAAATCAAGACGATGACCGAATCGATTCAAAATGTGGCAGCCCATGCCGAATTAGTGGAAAAATCGTTCCAAGAAGTAACCAATACAGTAACGGTGGGCAATTTAGGCATGGAGCGGACGGTAGAAGGAATCTTTGCCATCCGAGAAACCGTAGCTGATACCGCCAAAAAAGTGAAACGGTTGGGAGAATCATCCCTAAAGATTTCTAAGGTAGTCAACCTGATTAATAGTTTTGCCGACCGGACCAATCTGTTAGCGTTAAATGCATCCTTGGAGGCCAATCGCGCCGGTCAAGATGGACAGAACTTTGCCATCGTGGCTGAGGAAGTGCAAACCTTAGCCAAACAGTCCGCCGAAGCGACCACGGAGATTGAAAAACTAGTAGCCAGTATCCAGCTAGATACCAAAGAAGTATCGACAGCGATGGAACAGGGCACAGAGCAAGTGGTAGCGGGGACCAAGTTGGTCAATGAAACCCGTCAAAAGTTAAATCAGATTGCCTCATCGAGTACGGTAGTGGGAGATCGGCTCAAGCAGATTGCCCAAGAAACAGTTCAGCAGTCACGAGCCAGTCAGCAAATCAATAATACTATTGCTGAAGTAGCCCAAATCGCCAGCCAAACTTCAAGTGATGCGATCGCCGTTTCTGACTCGACCAAACAGCTGTTGAAGATCACCGATCAACTTCAGACCAGCGCTCAAAAGTTCAAAGTT---ATGTCAGCGGAAATATTGGCCACAGGGGTGAAGGAGTCAGAAAACAAATCCCTGGCTCCAGCTTCGAGCAGGGGGCAATTTTTGCG---------------ATTACATCTGGGGGGAGAAACAGTCAGCTTACTGCCGGCAGAGCAAGTGATGCAAGTATTGACGGTGGCCACGGAGTTAGTGGTGCCGATGCCCCACATGGCCAGCTGGATCATGGGGGCGTACAATCATCGGGGAGAAATCCTGTTGCTGGCAGATTTAAGTCATTTAATGGGGTTGGGACTGATCTCGCAACAAGCCAGGTCAGTAGCCAATTACACGACAATTGTGGTTCAGGTAGGACCAGAAAATGCCGCCAATCGGCTACTGGGATTAGTCGTGGACCAGGTCAAACGCACCGAACAGTGTGAATTGAATTCAATTCAGGCAGCAACGGCAGAGGGCAATAGTGAGATGGGACAACTGTTGCAGGGTTACTGCTCGCCATCAGCCAGTGAAGTGTTGCCAGTGGTGGACCTGGAGCTGGTTTGGCAAAAGATTGTCGAAGACCCCATCAGTGGTATGAATACAGCCCTGATTATCGAAGATTGTCTAGTAGACCGCAAAGTGTTGGAATTGGGTTTACATCAAAGTGGTTTTGAGGTGCTCACAGCTCAAAGCGAAGAAGAAGCCCAAGAACAACTGCGACAATACCAACCCGATGTAATTTTTCTCGATGTTTTACTACCAGGTCGGAGTGGATTTGAAATCTGTAGACAGTTCAAAAATGACCCCAGAACCAATCAGATACCGATCATCTTTTGTTCGAGCAAAGGAACGGAGTTAGATAAATTTTGGGGACTGAAGCAGGGAGCAGATGCCTATATCACCAAGCCAGTGGCATCACAAGAAATAGCCAGGATCTTGAGAGAAGTAATCAACCCAGAGAATTTAACTCAGGAGGTGTCAATGAATAATTTTCCGATTATCTTATTCTTCTTACAGCGATTACAAAAAAGACTAGAGAGAATAGAAATCAGTAGTCCTAGTCTAGCCAGATGGATTTGCCGAGTGATACCGGCAAGTTGTCCGTTTGAACGGGAAATCAAACTGGGTTCGTATACCCTGCTATCGATTCCGCCACTGTGTAAGTTGAATCCCTTTTATGACCAACTGATGCTGCTGAGGTTCAAATCATTAACCTATCTGGCAGAAGAATGTCATGAAGATTTAACCCTCTACTGT---------------------ATGAATAAAAAAGCTTCTGCCAAATCGACAAATTTACGAGCCCTCAAAGGGCAAGCCCTATCAGGAAATAAGTTTGATTTACCAACCCAAGGCGAGTTATTTGAAACCCTCAAACAACTGAGATTTGATGGTCGAGTAGAGTTAAGAGAGTCCAAAGGAGACCGTTGGACGATCTATCTGCATCTGGGTCGAGTAGTGTATGCCACAGGAGGAACACATCCGGTCAAAAGATGGCAGAGAAACATCATCACGTATTTGCCAGAGCTGACAGCGCAACTGGCGGGGGAAACATCAGACCTGTCGCACATGACGGCAGAAAACTGCAATCGGTGTTGGCAGTATCAACTACTGTATGACTGGGTCAAACAAGGAAAAATAAATCGACAACAGGCAACCAAGATCATCTGGTCGACAGTAGTCGAGGTGCTGTTTGATATTACCCAAGCGGGAAACATTAGCTACGAATTGCAGCCGGGAGAATCATCGGCTCAGGGAATAATCCTGATCGATGGGACTCGGATAGTAGCAGAGGTGAGGCGTCAGTGGGCATCATGGCAAGAAGCTCAAGCCACAGATTTTAGTCCCAATCTCGCACCGGTGATTAGAAAACCAGAGGAGTTACAACAAAGTACCTCAGCGAACTTATTTGAGATGCTGAACCAGATGTTAAGCAAGGAGCAAACGCTAAGAGATCTGGCGTTTAACATGAAGCGAGAGACCCTATCGTTTACCCGGTCTTTATTGCCCTACTTACAGTCAGGGTTAGTCGAGTTAATCAATATACCAGACCTGGCCGAACCAATGTTAGGAGTATCCTCAGAGGTGAAGTTGCAGCCACCATTAATTGCCTGTGTAGACGATAGCCCGTTAATCTGTAGTTCCTTAGAAAAATTTATGACGGGAGCAGGGTATCGTTTTGTGGGAATCAACGACCCGTTAAGAGCGTTTAGTATCCTGATGGCCCTCAAGCCAGATCTAATCTTTCTGGATTTAATGATGCCCAATATCAACGGTTACGAACTGTGCAATAAACTGCGTCAAATATCGATCTTCCAGAATACGCCGATCATCATCCTGACGGGGAATGATGGCATGGTAGACCGAGTCAAAACCAAGTTGGTAGGAGCCTCAGACTTCCTGAGTAAGGCGAATGTGGATAAGCAGGCAGTCAAAGAGACAATGAGAAAACATCTTCGGCACTGCACCCTGAGCCAGCTGACAGGGAGTACGGCAAGAGACTTAAATTCGCGT------CAACAAGTAGCTATGAGCGATCGCACTATTAACCTCAATCAAACAGAAGCTTTTGCTCAGATTTTGCCGACTGCGCCTAACCTATCTAGTTATCAAACTGGCTGGGACGATTTTTTCTTGGCATATTATCAAAAGTATCCTGGTTGTGAATCTCCAAAATCTACTTTTCGGCAGCACGCATTAGAAATTATCGATCCTGGTTTTGCATCTTCACACGAACGTTATTTAGAAGAACAACATCTTTCCTATAATCTCCAGGGAGGGGAAGCCTGCTTCTGTCCAGCTAATACAATTCATTGGACAAAGTGGGATGAACCATTAAGCTTTACAGTGATAACTTTCGAGTTAAATTTATTCGCTCGTATATCGCGACAGATGTATAATTG------------------------CGATCGCATCGAATTAAGACCTCAATGGCAAGTATTCGATCCGACCATACAGGGAATTGTCCGAGCCTTAAAAGCAGATTTGGCAGCTAATTGTCCAGCAGGTAGGCTTTATGGAGAATCATTCGGTGCATCTCTTGCGGTTCACCTAGTCAAACATTTTTCTGTTGTTTCTTTAACAAGTAATTATTGTTCAGAAGCTTTCTCTACTAAGAAACAGAAAGAAGTTTTAGATTTTATTGAGGCTTATCTAGACACGGATATTTGCTTGGAAGATTTAGCCAAAATTGTAGGAATCAGTAAATATTATTTCTGTCGTTTATTCAAGCAAGCGATGGGAGTTCCACCCCATCAATATCTTGTCAGACGGAGAATTGAACGAGCTAAGGAATTACTCAAATATTCCGATCTAACAACCGTTGAGATTGCTTTGGAATGTGGATTTGCCCATCAAAGTCATCTTAGTCGTCATTTCAAGCGTATTGTCGGTGTTTCTCCTTACCAGTTTCGCCATAGTGTGTTCATCCATTGCAAGCATAGGCAAGAATTGGCTTTTGCTCATCAGTTAATTTCTTTAACAGACAATCGACTCAATGAGAAAAAAGCAATGTTAGATAACCTAAATAGCAGCAAGATTGAATTAAACGGAATTCAATATCATGTTCGAGATTCCCAGCAAGGTCAAGAAACTATACTGTTACTTCACGGTTGGCCAGATGATGGTACAGTTTGGCGCGAGCAAATACCTGCCTTAATGGAAGCTGGATACAGAGTTGTTTGTCCCGATTTACCTGGTTATGGTTTGAGCGAAGTACCTTTAGAAATACAAAGGTGTCAAATAATTAATTTAGTTGAGGATTTAGTAACCTTACTAAAGCAACTTAATCTTAATAAAGTTCATTGCATAGCCCATGATTATGGTGCTGTTTTAGGTTGGGAATTAGCTTCACAAACAAACTTATTAAAAACCTATACTGCGATGTCCGTAGGACATTTAGCGGAATTTTTGACCATATCTTTTGAAACTTTACAAGTTCAATGGCTTTACTTTCTCAATATTCAAGACATTGCACCCCAACTGTATCGTGCTAATAATGGTTACTTATTCCGTGAAGTTTTACGCTCTCACCCTGATCGCGATCGCCTGGTCGAAAATGCTTTAAAACCAGGTATCTTGGAGAATATGGAAAAATTAGAAAGAGCGAATCCCGTTCCCGAATATCTCTTAGCTGCTTTAAATAAACAATTACCCGAACCAAGTCCTATTAATGTTCCAACTTTGGGTATTTGGAGTGAAAAAGACGATTTTCTTTGGGAGTCACAAATGAGCAATTCGGGTAAATATATTTTGTCAGACTGGGAGTATATTCGTATCGAACAAGCAGGACACTGGTTTATGCTCGAACAACCAGACAAGACCAATCAATTGCTTTTGAGTTGGCTACAGAAATACTCC---------------------ATGTCGTTAAATGAATTAATTTCTCAAGAAGAATTGTTGGCAGGAATGTCTGCTAAACAGTCTAAAACTTTACTTTTTTTGATTGAGAAACAAACAGCATTATTAGCAGCAAGATCGCGGGTGGATTTTACTCTGACTGATTCGGGTGAGAGCGATCGCGAGTTAGCTTTTCTCCAAGCTTTTGCCATCGATAATTCTAAAATGGAGCGACCGAGAATTCAGCAATTGGAGCGTTTTGCGAGGGACTGGTCAGTATTAGTTCCCGACAATCCTCAACGAAAAGCAGCGTTACTTAAGGCTTTAGGAGAGAAATACAAATTTACTGAATTACTGATACCCAATATACGTCAGGTTTTAGGCTGTGAACAAATACAGTTCCACCAAGCTTTTTACAGACTTTATCAAAAACCTCTAAAAGATGCATTTATCTCTGAAATGTCATTAGTAGATAAATATCATTGGTTGATGTTTGTGATCGCCAAAAGAATTGAATCATTACCATCTTTTTGGTTAGCTACTTTAGTGACGATTGCTTTGGGACTTCCCCAAGCTTTCTTAGCATTACCTATTGCTACCGCTGAGTTGGGGTCTTCAGTAACGGTTATTTTATTAATTGTGTTAGGGGGGATTAACATCCTGACCATGATTTGTATGGCGGAAGCAATTAGTCGTAGTCAAGATTTTCGTTCTGGTAAAACCTTTTTTAAACAACTAGCAGCTAATTACTTAGGTAAGACAGGTTCAATGATTCTAGTTATTGCTGTCAGTATTCGAGTCTTTTTAATTGTACTTGCCTGTTATATTGGCTTGTCGACAACAATAGCCACCTTTACGACTTTACCAGCTACTATCTGGGCAGGAATACTATTTTTGCTGGGGTTATATGTGGTCTCTCATCAGTCATTCCATTTAACTCTCGGGGTCACAATTTTATTGGCATTTCTTAATGTTGGCGTGCTGTTGTTATTCTCTTTGCTCTGTTTTAATCATTGGCAACTAGATAACTTAGATAACCTACTATACCTAGACTGGAATTGGCTGCAAGGAAACTCTTTTAAACCTCAGATCCTAAAGCGAGTTTTTGGTGTTACTCTGATGCTTTACTTTGGACACGTATATGTCGGCGAATGTGCCAAAATTGTGTTGCCCAGAGATCCCAGCGCTAATTCTTTGATTGGGGGAAGTATAGCCGGAACAACTTGTTTAACCTTTCTTTTTTGTCTCTGGGTGGTGGCTGTTGATGGCACGATTGCACCTAATATATTGGCTAGTCAGACCGGGACAGTTTTAGAGCCACTAATCGAAGAAATTGGCTCGCAGGGTCAATTTTTAGGTACAGTACTAGTTACTTTACTATTGGGAATGTCTTGGTTGAGGAGTTCTAGTTCTCTAGTTAATTTGTCTAGAAAGTTGCTTCCCGATCAAAGACAATCTATTGTCACTTTATCTCATCAACAGGAGAGACTGATTTTACAAACTCGCGATCGCTATGATTGCTGTTTAATCGGAATAACTTATCTGAAATTTGACGATAGTAAATTAACCTTTCGTCTCGATTTACAGTTGCAAGGAACGATTTATCAACAAGATATTGAGGTTGATAAAGATTGGGACATTAAAGAACTATTTGCTCAATATCCCCAACTCAATCTTCAGGGAGTTGACCTTAATTTAGAAATTCAATCAGCTAATCGCGATCGAGTCTGTTTAAAAGTTATTTCTTCTATGGCAATGTCTGAACGAGGAAATTGGGACAAAAATGGGTTAAAATCCGATTTTTGGGGTCCAAAACCCCAAAAAACCCCAAAAAACCCCAAAAAACCCCAATATTTAGCTAACCAACGTCCTTTTTTGCTTTCTTTGATTCCCCTTTTCTTAGTTTTTTTATTAACTGAAGGACTTCTACTGGCTGATAAACAATCATTTACCAATGTCGTGGGATTTGCTGGAGTGCTGGGTAACTCTGTTATTGGAGGTATCTTCCCCGTCCTGCTGTTAATTTCTAGTCGGCGTAAAGGCGAACTTTTACCAGGTAGGGTAGTTAAACTGCTTAATTATCCTTGGTTACTAGGAAGTATATATTGCTTCTCTTTACTAGTTATTGTCGCTCATGGTTTATTCATTTGGGAACATCCCTTAGCCCGTATCAGTGCTTTGAGTGTTACGGTGTTGTCTTTAACCGCTACTTGGGTAATGTTGTCAACGGGAGCTTTCATTTCTCGTACTGTAATCGAGTTAGAGGAAAATCAGGGAACCGAAGGACAAAGCCTACTTAAAATTACCGCAGGTGGAAAACCAAAAACAGCCAAGATTAAGCTGGGATATATAGAAGGGGAACAAAATCATCAAGCTGCTGTTGTCGAAATTTCTACTCTATCATCCTTGCGCTACGCCATCTTGGAATTATCAACTAAACAACTGGAGGAATTGAGGGTATGGGGACATAGTAATAACCATAAAATTGGCTCAGTCAATTTGCCTTCAATGCTCGAAATATATCAAGAAAATAACAAGATGCGGTTTGATCTCAAACTATTCGGAGATAAAGTTCTATTGCCTCTGAATTCCCAAAAATGCTGGTGCAAGTTGGAATTTCCAGCAGCCAGACAAACTGTAATGATATCAAAACTACCAGAATTTGAATCTAGTGTTTTAGGGACTTATGGTGCCACAGCAACTGAAATCGAGGAGCTATCTGCCTACAATCAAAATGTTTTTGACCATAGTAACTGGCAATCATCTCTTCAGTTTCCTTTGGAACCCGAACCTTATGTAGCGATTTGGTCAGAGTATCTTAATATTTCTGAGGAAATAGGTGTTTGGTCGACTCTGAAAAATGTCTTGGTTCAGTTACATTTTCCTATTGCTGAAGGTATTAGCCAAACAGAAGCTTATCGCGCTGCTACTCTAAGGGGAGCCGATCCACATACTATACCTGAGGCTACGGGTCTCAAGCTAAAACAACCAGAAAAACTTGATTTGAAAATTTATCCTAGTTTAGCTGGGGCAATTCCCATTCTACTTCCTGGTAATAGAGAAGATTTTGTAACTTTAGTACAGGCTTTAACTAAACGCAACGAACCTCAAGCCATTCCCCTTTCTATGGGAGCTTGCATGATAGCTGGTTACAATAATTGGTCACGGATTCGTAGATATCGTCAGCAATGGGA---------GCAAGAAAATTCAGCTAACTCTGGGGATATGGCTTGGAAACAAGAGTTTATGAAGTTAATTCCCTTAAAAAATCTTTATCATGACCGTTTTATTATTCTTAGCGATGGATTTTATAGTAATGTTGCCCCTCAGGATATAGAATTAACAGAATCCGAGTGGCGCCAGTTATCTTTGACAATTCGTTTAGAACACGAATGCACTCATTATTTTACTCGTCGTCTGTTTAACTCAATGCAGAATAATCTACTCGACGAACTAATCGCTGATTATCGAGGTATTGTTGCTGCTATTGGACATTACCGCGCTGACTGGTTTTTGCGCTTTATGGGTTTAGAATCATTCCCTAAGTATCGAGAAGAGGGTAGATTACAAAACTACCGAGGTCAGTCACCACTTTCAGATCGAGCTTTTAAAATTTTACAAGCTTTGGTTGTAGCTGCCGCCAAAAATTTAGAGCATTTTGATCGCAAGTATGCCAAGGAGTTAAAACTAAGTTCAAAT------CAACCTTTAATGTTGATGGCTTTGACCCATTTGACCTTAGAAGAATTAGCTTCTGACCAGGCTGTTGTAAGACTCGAGACAATCTTTCACCGATTGCAAAATAAAACCAAACTATCCAACACC---------------------------------------------------------------------------------------------------------------------------------------------------------------------------------------------------------------------------------------------------------------------------------------------------------------------------------------------------------------------------------------------------------------------------------------------------------------------------------------------------------------------------------------------------------------------------------------------------------------------------------------------------------------------------------------------------------------ATGTGTCAGGCTTTGGCATATTGGGCAAATTCTGAGCCACTTTTTTTCTTCTACGCGATCGCAATTATCAAACAAAAAGCGAAGCAAAATTGGCAAATTTACCTTGCAGCTTGTGAACGAACTAAAGTAGATTCTCAATTTCTGACTTTTATTAGAAAATTGACACAGCTCAATCAAGAAAATCAACATCAAAGACTAATACATAGTCTGTTTCAAGAAGTTCCTCATTTGGAAGAGGAAACTAAACAGCGATTTAGAGGACAAATTTATCTGTTTATGGAAATGTATCATCATTTCCATAGTGCAATCTGGAATCACTATTCTTCTACTCATGATTTGTTGCGATCGGTTTCTCTAATCATGTCTAATAACTATCAAAATATCATTGAACACCTTTGGGAAAATCCCACAAGTAAAGAGGATTTTATGACTGAACCCAAGTCATACTTAGCCAAACAAGGAGTAGAAATCCCCGAAAATGTAAAAGTATTTGCCTATGCAGGCACTTCTAAAGAACTTTACTTAGTCTTACCTCCTCAGGGTAAGCGCAAGAAAATT------------------------------------------------------------------------------------------------------------------------------------------------------------------------------------------------------------------------------------------------------------------------------------------------------------------------------------ATGACTAAAAAAAGTAAAATCTATCAACAAGTTTCTGAGCAATTATTAATAGATAAAAATTTTCAAGAACGGTTTTTAAGCGCTCCAAAATCAGTACTAAATGAGATGGGTATAAATATTCCTGATTCAGTTCAAGTTGAGGTTCATGAAGACACGGCGCGGATTAAAAATATTGTGATCCCTGAAAGCCTATTAGAAGAAGACGAATCAACTGCTTCTAATCCTTTATACAGACAAATAGTTATTAAAGCTTGTGAAGATCAAAACTTTAAAACTCAGTTAATGCAAAACCCTAAAGTGGCGATCGCACTTTTGACTGGAGAGAGTGTACCAGAAGATCTGGAAATCCGTGTTTATAAGAATACTTCTATCCTCATGCATCTAGTTATCTATCTCGAAGGAGCAAATGAAGAATTGAGCGAGCAAGAATTGGAAACTGTTGCTGGAGGAAAATCAGTATTATCCAGTGGTAATTGGGCTGGATTGGTCTAT------------GTGAATAATAACCAGATTGAAGTAAATAATAACTATATA------------------AACTCCTCTACATCAGATCGTAATGTTTTACATAATCCTAATCTCAATCTAGATGCACCTAATATTCGAGTTTTAATTGTTGATGCTCAACAATCTATATGTCAACATCTACAATTGTTACTTGAGCCAGAAGCTGGGTTAGAAGTAGTAGGGACAGCTACTAATGGTGCAGTGGCGATTAACTTAATAGAATCTTTACAGCCAGAGATAGTTTTACTGGATGTGGAAATACCTGTAATGGATGGGTTCGAAACTATAGAAGTTATAGTGAAGCGCTTTCCTGGTTGCAAAATTCTCGTTCTAAGTTCCTCCGATAATAAGGATGATATCAAGAAAGCCTTAAAAGCTGGAGCTCGGGGTTATTTACTTAAAAGTACTTCAATTGAAACGATCGCCGATTCGATTCGTTCTGCTGGCAAGAGGCACTTTCAACTTAGTCCAGGATTATTTACTAAAATTTTCTTGCCTAAATTGAACGGAGAAACAAAAGAAAATACTCAAACTTCAGAATCGGCAAAGCCCGAAAAATCTAAACAAAAAGATGGTTCTACTGCCAAAAAAGAAAACAAAATGTTTCGGCAAGAATCATTAGAGCGTTTATCTTCTCCCGAACGACTGGATCAATTAATGCGGGTAGTTAATCCTAAAAGTTGGATTCCTCTAGCTACACTAGGAGTTTTGGGAGCATCTGCCTTAACTTGGAGTATTTTTGGACGTATTCCCGTCACAATTCAAGGAGCAGGGGTGTTAGTTTATCCCAGTACTGTGGTTCCTGTACAGACAAAAAGTTCGGGACAACTAATAGATTTAAAAGTTAAAAATGGTGAGCTAGTTGAAAAAGGAGATGTCATAGCTACTATTGATCGTAGCGATCGCCGAGAAGAACTAGAATTAGCCTTGGCTCAATTGGCTCAACTAAAAAAGCAAAACACAGAGGCTGAAGGAGTTCAAGATCGACGCAAAAATCAAGATTTACAAGCAATTCAAGAACAACGCCAAACTTTAGAGCAAAGATTACAGATTTTAGAAGATTTAACTCCTACTCTAAAAGACAAAGGAGTATCAGCTATTCAACGTCAACGTCAAAACTTACAACAGCGTCAGCAAACTTTAGAAGAGTTGCGACCGACTTTTAAGCAAAGATTGGAAACTCGGCAAATGCTATTTGAAAGAGGAGCAATTTCTGAAGATGTTTTGCTGGAAGCGAGACAGCAATACTACGATAATATCAGTGGCATTGATGAAGTTGAAGCTCAATTAAAAGAGTTGGATGTTCAAGAAGCGGACGCTCTTCAGCAATATCTTTCCAATTTGAATGAAGTTAAAAATGTCCAAGCTCAAATTCAAGAATTAGACAGTAAAAAAGCCAATTTAGCCCAACAAGACTGGGAAAATTCTACAAATCGTACTAAAGAAATTCAAGAAGTTGAACGTAAAATTGCTCAAATCCAGCAAGAAATCAACAGTGAAAGTCAAATTGTCAGCCAACATTCAGGAAAAATTCTCGAACTCACTGTCAATCAAGGACAAGTCGTAGAAGCAGGAACTCGCCTAGCCAGTATCGATACTGATAATCAAGAGGGCAAACTAGTAGGTGTGACTTATTTCCCTGTTAAAGATGGTAAAAAAGTTCAACCTGGCATGGAAGTCCAAGTTACGCCTCAAACCATTAAGCGAGAAAGATTTGGTGGCATAGTAGGGACGGTAACTAAAGTTTCTTCATTCCCCATTACTACTGAAGCTGCCGCCAATGTGGTAGGAAATCCACAAATAATTGCCGGTTTAGTCCCAGAAACTGAACCAGTAGTAATTCAAATTTCGGCCAAATTAGACTTGAATCCCAGGACTTTTAGTGGTTATGAGTGGTCTTCTTCTGAAGGACCTAAATTGAAAATTTCTTCGGGAACAACCACATCTGCCAGAGTCAAAGTAGAAGAAAGAGCACCTATTTCTTTTGTCTTTCCAATTTTGAGGTCTATCAGTGGTATCTACATGTCCTTAATTCGTTGGCAACCTTTCTCAGAAATTAACAGTTTACAAAGAGAAATGAACAGTTTGTTTGATAGTTTAGTTCCAACAACTACCGACAGACTTAGTTCAGGTTTTGTCCCTGCTGCGGAAATGGAAGAAACACCATCAGCAATTCATCTTAAATTAGAAGTTCCTGGTATGGATGCCAAAGACATCGATATTCAAGTTGCTGCTGAATCTATTTCCATTAGCGGAGAACGAAAATCAGAAAGCAAAACCGAATCTAACGGTCTGACCCGAAGTGAATTTCACTATGGTAGCTTTAACCGCGTTATTCCTTTACCTACTCGCGTCCAAAATACTAATGTAAATGCAGAATACAAAGACGGTATTCTAAATCTCACCTTACCTAAAGCTGAAGAAGAAAAAAATAAAGTCGTCAAAGTTGATATTAGC------------GTGCAACTACCCACAACAGCAAATCCCCCACATCATCTCAGTCTTGAGTTTGGAGTCATTACTTTTACTCGGCTTGCTAGTCATATTTACGATCTATCACTGCCGACTCGCGATGGTAAATGTCGCTTTCTAGGTCGTATTGAACAAAAAAGCGATCGCCTTTGGGCGGTGACTTATATTGATTGCCAATCCTGTATGCCGGAATATTTCGATAACTGGCAGCAAGCTACTTTATTTTTGGTTAAGCTCGGCTCTTATAGCATGAAAATTTTAGTCATTGGCGGTACTAATTTTATTGGTCCTTACGTTATTCGCCAATTAATAGAAATGGGACATGAAGTAACAGTATTTAATCGCGGAGAAACAGGAACAAATTTACCAACAGAAGTTAAACGGATAAAAGGCGATCGCCACAAATTATCAGACTTCAAATCGGAATTTGAAAAGTTTGCACCTCAGGTAGTGTTAGACATGATTCCCTACACTACTAAAGATGCTCAGGATGTAGTAGATACTTTCAAAGATATTGCTCAACGAGTTGTAGCTATTAGCTCTGGGGATGTTTATCGTGCCCGTGATATTATCTGGCAAAAAGAGACAGGTATTATCGACTCTACACCTTTAACTGAAGACTCTCCTTTGCGCTCTCAACTTTATCCTTATCGTGGTCTTTCTGACGATCCTTTTGCTCATGATTATGACAAAATTCCCGTCGAGCAAGTGTTGATGAGTACTAGTAATCTACCAGCAACAATTCTCAGACTACCGATGGTTTATGGTGCTGGAGATTATCAACATCGCCTATATCCCTATCTCAAACGCATGGATGATAAGCGTCCGGCCATTGTGTTAGAGGAAAAAATAGCTCATTGGCAAGGTTGTTACGGCTATGTAGAAAACGTAGCATATGCGATCGCCTTAGCTGTCAATGAGGAAAAAGCCCAAGGGCGTATATATAATGTGGCAGAGTTACCAGGTTCAACTGTGGCAGATTTAGTTAAAGCGATCGCCGAAATTGTTGGCTGGCAGGGTGAAGTAGTTATCGTTCCTAAAACCCAGATGCCAAACAGTTGGAAATCTAAGTCAAATTTTGACCAACATTGGATTACAGATTCAACTCGCATTCGTACTGAATTAGGCTATACAGAAATTGTTAGTAGGGACGAAGCACTGAAGCGTACTATTACTTGGGAACGAGAGCATCCCCCCGAAGTGGCTTTAGAAAAAGGACATTCCAAACTATTAGATTACAAAGACGAAAATGTAATTTTGGCTAGCTTAAAGTCAATGAAGCTCGCTAGTTTTGACAATCCTACTGAATATTATCAGAGGGTTGAGAGTTATTTGTTGCAAAATGAAGCAATTCATTGCTTGCTAATAGGTCTAAGCAATGCTTTGTGTAGTTCTCAGAAAAACAATGCCAATTTTCCTTATCTGGTAACTGTCGAGCATGATGGAATAATTGCAGCTACAGCTATACGTACTTCTCCTCTTCGAAGATTAGTTTTATCTAAATCGACAGACTTAAAAGCGATCAACTTGATTACTGAAAATGTGGTGGCACTCCCAAATAAATCTTTGCCTGGCGTGATTGGACTAAAATCAGAAGCTACAACTTTTGCTCTTACATGGCAATCTTTGACAGGACAAACATATGAACTAGCTTTTGCCATGCGGATACATCAGCTAGAGACAGCGCAATCAGTAACAAAGACTTCAGGTAGTTTTAGGATGGCTACAGAAAACGATCGCTCTTTATTAACTAATTGGATACAAGCTTTTGAAGAAGAAGCTTTGGGAGACAGTGAACCAAAATCAGACTGTCAATCATGGTTTGAGAAAAATCTACAACAAAAAAGTCTTTTTATTTGGCAAGATAAAGTGCCAGTATCTATGGCAGCTTTTGGTGGTGCAACACCCAACGGTGTCAAAATTAATGCAGTTTATACTCCGCCAGAATTTAGAGGTATAGGTTACGCAACATCTTGCGTGGCTGCTTTGAGCCAACAACTACTTAATCAAGGCTATAAGTACTGCTTCTTATTTACTGACTTAGCTAACCCCACCTCAAACCATATCTACCAAAAAATTGGCTATCAGCCTGTATGCGAAATATCCAACTATAATTTTAAATATTCTATGACTACTAATTCCGAAATTGATTCCAACCCCACTCCTGCAAGTTGGATTCAGATTAGCTTTTATGCTGTGACGATCGTCTTTAATCTCTGCCTCATTGCTCAGTTATTAACGGTTGGAATCGCCTATTTTAATGACTCTAGCTGGTGGAATATTCATGTTTGGCTAGTGCGAAGCTATGGTGGATTGTCATTTATCTTGTGGGTATGGTCGGCAGTAGCTTCCTTTCCCAGCAAAATCAGACATCTTGCTGCTGCTTTACCGATACTACTAGGACTACAGTTTGCTACTATTCATCTGACAACGCCACTTCACTTAGAGATATTTCATCCTCTAATTGGATTCTCGCTTTTCTATACTTCTTCGAGTCTTGTCCATAGAACATCGCGCCTTTTATTTAACGTGAGTTCGGGA---------------------ATGATTATTCGAGCAGTTATTGAATGGGATGAAGAAGCACAAGCTTATTCTGCCACTTGTCCAGAACTTAATTTTGTTTCCTCTTTTGGCGAGACCAAGCAAAAAGCGATCGCTAATTTAGAAGATGCTATTAAACTAATGCTTGAACCGATTCCAGATAATTTATATTCTAGTGATTCAACTACCGAACAAATAGAATTGGTCTTGGTGAAGCAAAAATTATATCTAGGGCTAGTTTTAAATTTGTCATTGTTATCTCTCG---GCAATATTATTAATCAAGCATCTGCTACCGA---ACAGCCCGAGCAAACTGAATTTCCTGCGATTACGGTTAAGCAATGGCGATTACCCAAAGGGTA------------CGCTGCGCGAGCGCAGTTAAATAATTCAGCGATAATCATTACCAATGTCGAACTGCAACCGACAGCTACAGGAGTCGAACTGGCGATCAATACTGTTGATGGTAAAAGGCTACGTCGTGTTAAATACAGTCAAGGCAACAGTGTAGTTATTGATTTTGCTAATGCCCAACTTCAGTTAGCAGAACCTAGCTTTGTACGGAAAAATCCCGCGACGGGAATCTCACAAGTAAAAGCGATCGCCTTACCAGGAAATCGAGTTAGAGTTATTATTTCTGGGACAGAAGGATTGCCGACCAGCAAAATAATAACCAGCAATGGTGGTTTGATTGTTAACGCTACCCCACCCCTACCAGTAGCAGATGTTCAAACACAACCAGACCAGGTAATAGATGTTATTGTTACGGCCGAGAAAAAACCCGAACGACTGCAAGATGTACCCATAAGTATTACTTCCATTGGCGAACAAGAAGCAGAAGACGCTAATATTGACAGTTTTAGAGATATTTCCGAGAATACTCCCAACTTTACCACCTATACCCCCAGTCGTAACTTTGTTACTTATAGTGTGCGAGGATTCAGTAACTTTAACTTTATCTCTCGCGACTCGGTAGCATTTTATATTGATGATGTTCCCTATGACTACACTAATTTCTTAGGCTTAAATGTCTACCCAATCGAGCGAGTGGAGGTACTTAGAGGCGCACAGGCTACTCTTTACGGTAGAAATGCTCAAGCAGGGGTAGTTAACATTATTACCAAACCACCAGCGGAGGAGTTGGAATTTGACGGAGGAATTAGTTACGGTAATTTTAACAGCTACGAACTACAGGCTAGCGTCAGTTCGCCGATTGTCAAAGATAAGTTAACTTTTCGTCTTTCAGGACGTTACAACAATCGTGATGGTTTTACGGAAAATACTTTTTTAGATCGAGATATCGATTCCCAATCGGGATTGACCGCAAGAGGTAAGTTACTCTGGACTCCAACAGAAGATTTGAAGGTGGCGTTTAATGCTTCTGTAGACGACTATAACGATGGCGCGCAGCCGTTTGTAGCTTTAGATGCCGAAGATCCTTTTGAGATCGAACAGGAATTTGATGGTTTTACTAATGTTAATACCGATACTCAGTCCGTTAGAGTCGACTATAAGCACGATGCCTTTCGCCTAACTTCCATTTCCGCCAGACGCTTTTCCAGTTCAGATTTTGAAGCGGATGTGGATATTTTTAGTCCACCGACAGACAATACTGCCATTCAAGTATTTGATGTTGATTCCGACTCCCTTAGCCAAGAAATTCGCTTTCAATCTCCCAATCAAAAAAGCAGATTTCAATGGTTAGCAGGGAGTTATTTAGAATTTAGAGATTTTGAGGTTAACGACAGTAGCTTTATTACCGACGCGGGAATAACTCTTACTGAAGCGGAAATTGACGAGAATACCCTAGCTTTCTTTGGTCAAGTTAGCTATAAGCCAGTTGAACCCCTAACCCTAACCGCAGGATTGCGTTATGAGAGTTTTGATAGCACTTTAAACAATCGTACTATTTCCGACTTTACGGGTTTCGGACGCACTGTTACTAGTTTTAATGATATCGAACAAGATGACGATATCGTCCTACCGCGTTTTGTCGCCCAATATCGCTTTAATCCCAATTTAATGACTTATGCTTCGATCGCCCGTGGCTACAAACCTGCAGGAGTGAATTATTTTGCCGATGTGGAAGAGTTGTTAACCTTTGATACGGAAACCTCGACGAACTACGAGATCGGTCTCAAATCTTCTTTCCTCAAAGATCGCCTCAAACTTAACTTAGCTGCTTTTTATAGTCCCGTAAATGATTTTCAAATAAACGCTCTTGATGTCAATAGCTTTGCTCGTCAAGTGGCTAACGTCGATGCAGATATAGCGGGGGTTGAAGTTGAAGTTAAGGCTATTCTCTTTAAAGGCTTTGAGGCGATCGCGGGTTTTGGGTATGTGAATGCCACTTTTGAGGATTTTAGCAATCCCTTTGGTAATGAAGAACTTGAAGATAACAATCTGCCCTACGTTCCCGATTATACCTACAATCTCGCTTTACAGTACCGAGCGGATTTTGGTTTATTTACCAGACTGGAATTACAGGGAGTTGGCACGAGTTTCTTTGATAATCCCAATGAATTTAAACGAGATCCCTATACTTTAGTTAACGCCCGTATTGGTTACGAACAAAAAAATTATGGCATTTATTTCTTTGCCAATAATATCTTCGATACTGAGTATCTAACCACGGCATTTGATTTTGGTTCTCTGGGTCAAATTGCTAGCTTTGGCAACCCCGCCACCTATGGCGTTCAAGTCAAAACTAAATTCATGCCTGAAGCTATAATCAAAAGTTGTCAGATGAATGGACAAAATTCCCAGCAAAATCGTCTCAATTCCAAGCTACAAGAACGATTAGGGTATTCAGGTATTTATTCTCAAAGAGATTCACAGTATTTTTTCAATCGTCTTTCCAATTTTGAACAAAAGAAATTACTTGAGAAACTTAAAGTAATATACTCTCAAATTCTTTTTAATTACTTTTCCTCAGAAGATAGCATCAACACACTAATTGATCGATTTGTTGAAGAAGCTTTTTTTATCAATTTACCCATGAATAAGGTGGTAGAAATTCATATGGAATTAATTGATAATTTAGAGCATCAACTCAAATTTGAAGGGCTACACACCGATCATCTCAGTGATTATCGTTTAACTTTGATAGATGTCATTGCTCATTTAGGAGAAATGTATCGAACTGTAATCAACATATAC------------------------ATGAATCTCAAAAATAAGGCGCGAGAACTCAAAAAAAAGGTTATATCTGAGATCTTTAAACTACAAAATTTCAACAAAGAACAATTTACTTGTCCAGTATGCAATTATACTGGCGCGTTTAAAGACGTTCATCCCCCTACTAGTACCCGCAAACACTCTCAATGTCCTAGATGTGGTGCTTTAGAAAGACATCGCCTTCAATATTTAGTAGTTAATCAGTTATTGAAAAATAAAGAAACTGCTAATTTGGCGATGCTGCATTTTGCCCCAGAAGCTTTTTTTCAGGAATATTTTGCTCCTAGATTTGGCAAATATGAAACGGCAGATTTGCATATGACTAATGTAAATCATCAAGTTGATTTACAAAACCTTCCTTTTGCCAACCAAAGCTACGATTTTATCTTTGCCTCTCATGTTTTAGAACACATTTCCAATGACATCCAGGCAATCTCGGAAATTCGTCGGATCTTGAAGCCTAATGGTATTGCCATACTGCCAGTACCATTGGTTGCAGAAACTACAATTGAATATCCTGAACCAAATCCCTACGAAGAGTATCATGTTCGCGCGCCTGGCTTAGACTATTTTGAGCGTTTAAAGCCTTATTTCAGTAAAGTTGAGCAAATTAATTCTGATTCATTGCCCAGCAAGTACCAATTATACGTCTATGAGGATCGTAGTCATTGGCCTACTAAAGAATGCCCTTTAAGACCCAAAATGCTTGGAAAAAAGTATCTCGATATTGTTCCTGTTTGCTATGTC---------------------ATGAACCAGCCAGAAATATTTCAACGGCACTTGAAATTACCAGGTTGTCTTAATCTAAGAGAATTAGGAGGTTACACTACTTCTGAAGAAAAACAAATTAGATGGCGTACCTTGTTGCGTAGCGATAGCTTGCATCGTTTACCTTCCTCTAGTCAGCAACATTTGCTCGATTACGGAATAAGAACAATTATCGATCTGCGGAGTCCGTCTGAAGTTAGTAGTAGGAAATATGCTCTGAGCCAAATCCCAGAGATTAAATATTTCAATTTACCTCTGATAGATGAT------AGAAGTCAGGTTGAATTCATTAAAAACAAAAGACTGTTTGAACATAATCGTTTCTTTTTAGAAAAGCGATCGCCAGTAATTAAAAACATTCTGGAGACTATTGCTTGTCAAAAAACCGCAGTGGTTATTCACTGTGCAGCAGGAAAAGATCGAACAGGAATCATAATTGCTTTATTGTTAGCATTAGCCAATGTTTCCGTAGAAACCATAGCCGAAGATTATCAATTGAGCGATCGCTATTTAGCTTTTATGTATGACAAGATACGCCAGCAAGCAATTAAAGAGGGATTTGCTCATTTGTTAGAATCTTCACCGCAAACCATAATTGATACATTTGCTTATCTCGATCGCAACCATGGTGGAGTTAATAGCTATTTAGCCTGTATTGGGATAGATTCAGCAAAACGTATTCAGCTTAAAACCATGCTGGTGCTA------ATGAAAAACGATCAAGAATACAACGAATTAAAAAAGAAGAAGGAACTGCTTCGTTACCAAGAATTATTAGATTCTTTGCTGTATTTTTTTGCAGAATTAGAACAAAGCCAAGCTCAAGTCATTCCGATGCTCGATGGTTTTGATTTAGAACATAATGATACCTATCTTGAGCTAACTAAGGACATACGAAACACACTTTTGAGTATCATCATCGTATGTCAAAATGCTTCTTATAAATTGTCAAATTATCGAAAATTATGTAATCAAGAACAAAAAAGTGACTTGAAAATTCAAAGGGATGATATAA----------------------------------------------------AGCAACTTTTAAAAAAAACC--------------------------------------------------------------------------------------------------------------------------------------------------------------ATGGCTCAAGGCAATAGAGACGATCCGCTGAATTTAACTTTGACAGAAGAAAGTATTCTCAATACTTTATTATTTCGGGAAAGATATGGCTTAGAGATCATGAATGCGATCGCTCAAGCTAGTAATGGCAAGAAAAAAATTGGCTTCAGTTCCCTTTATCCGAACTTACGTAAATTAGAAAAACGTGGATTTGTGACCTCCCGTTGGGGTGATGAAACTCCCGAAGAAAACACTGGTGCCCGACGACGTTACTACAAAATTACTGGCTCTGGGATTGCAGCAGTAAATCAAAAGCAAGAATTTCTGAACACTTTACAGCATTTCACACCAGCACTAGGAGACCTTATGAATCCCATAATCAAAAATATTTCTCAACTGACATTTGTTATAGCTGCAATTTTGATAGTCAATGAAATCCTAACTACTCAAGCTGCTACCAAAAA------ATCCAATTTAGATAGTCTATGTAACAAGTTTCCCCTTAATTCCCGCTGTGAAGATTACGATTATTCTCTGACCGAACTAGAACAGACAAAATTAGAAGAAGATTATGATTATTCTCTAGCCGAACCAGAACAGAAGATATTAGAAATTGAGAGAGAAAGTCTCTGTACCAAATTCCCCCAAAATTCTAACTGTTTAGAAGAGCCACTCCAGGTTCTCAAGGTTCAACTCAATCGCTCGGGTGAAAATGACGAATGGATTCGGATGGAAAAACAGGACAATACTATCAAAATTTTACATACAACACGTGTTAAAAATGATTTGACTTCAGGAATTTTGGATGGTGCTTTAGGTTTTGTTCCTGTTCCTTTACCATTTATCGAATTAAACAACTATAATTGGAAAGATCATCAAGTAACTTCAGTTACCTTCCAACCTGATGGCTGTCAATCAGATATTTGCACAGTTACAGGAATTGATACGTTAATTTTGCCAGAAGGAACAGATCTTTATGCTGGACTGTTAACAGTCAATTATCAAGAAGGAGAATTAGGACGAGCAGTTACTTTACGAGTACCTACCGATGTAGAAAAAGAAACTGTAACTACTGTTACTATTTCTACTCCCGATCCCGATGCTTGGGTGCAACAACAGAGAACAAAATCTAGTTTCAGTAATATGTTTACTAATGCAGTGGCGAATTCACTATCCTCAATCTTCGGGAAATTACGTTACGTAGAATGGCTGTTTCTTGCAGTTCATATGGTGATGGGAATCAGTAGTGGCAAGAATAATTTGGGGTTATGCTTGGCTTTTTACGGAATTTTTCTAGTTTTAAGCTGGATATTGCCTCTAGATCGACCTTTAATAGTGAGGCAAATCTATGTATTATCAGCAATCCTATTAATGGTCTGTGCTAATTTCGTAGGTGTCAGTTTAGATTTAGTACTCTATCTCTATATTGCCAAAAGCTTTTTTTTAATTGGTGAAATAAGAACTTATCTGATTACTGCGATCGCGGGAATTGTTTGGATTATTAGTGATTGTGTCTCTGAAATTCAAGAATTACAAGAATTAAATCAAGCTGTAGATTTTCAACCGCCTTTTGGTTTTAATTCTCATAATTTAAGTACAATTTTTATACACTCTTTGGGTATTTATCTTGCAGTCAGTGTTTTTGTAATTTCATTTAGCTCGGTAGTTTGTGCCGAATACAAAAGCCGTAAAAGAGCAGAAGCATTAGCCGAACAGGTAGAAACTTTGGCAGCAGATTTAGAACGCACTCGTATTGCTCGCGATATACATGATTCTTTAGGGCATACTTTGACTAATTTAGATATTCAATTAGCTGTAGCTCAAAAATTACGCGATCGCAATCTTCAAAAAGCTTTTCAAGCTATAGATACGGCTAAAATGCTTTCTAGCCAGTGTATCGAGGATGTCAGTCATGCAGTAAAAACCATGCGAGATTCTAATTTTGATCTTGATCGTGCCTTAAAGAATCTCATGGAGAAAATTAGGAGCGATCAATCTGTACAAATTCATTGGGAGATTAACTTACCTCAGTTACCAATTGCCATTAGTCATCAAATTTACTGCGTGGTTAAAGAAGGATTGATTAACATTCAGAAACACGCCCGCGCTTCTTGCATTGACTTTCAAAGCAAATTCACCGCCAAAGAGATTATTTTACAATTAGAAGATAATGGCACTGGTTTTGATTTGACTGCATCTACTTTTGGTTCGGGTTTAAAGGGAATGACAGAACGAGTGCAAGGTTTGGGTGGCAAATTAAGCATTAGCAGCTTACCAAATCGAGGAACGAAAATTTTAGTGATAATTCCACGAATGATTAGTTTATTACTGGTAGATGACCAAGATATTTTCCGTCAGGGTTTAGCTACTTTATTAGCCACAGAAGAGGATTTAGAAGTAGTGGGACAAGCTAGGAATGGTCGAGAAGCGATCGCTTTAAGCGAACAGCTACAGCCTGATGTAATTTTAATGGATGTGCGTATGCCTATCTGTGATGGCGTAAGTGCTACTCGCGAGATTCATCAACGTTATCCATGGATGCGAATTCTCATTTTGACTACCTTTGAAGATGACGAATATGTCTGGCAATCTTTACAGGCTGGAGCAATGGGCTATATTCTTAAGCGCAAGTCTTCTGAACAGATGGCGATCGCGATCCGTGCTGTCGCTCAAGGATATTCTCAATTGAGTTCGGCGATCGCTCCTAGAATTTTTGCCAATCTTAAACCAGCCGATCCCAAATCAACCGATGTCCTCAACCAACTCAGTCCACGAGAATTAGAAATCTTAAGGCTAGTAGGACAAGGAAAAAACAATCAAGAAATCGCCCAAACCTTGCATCTCAGTATCGGTACGATTAAAAACTACATTACCCAAATTTTAAGCAAATTGTCACTGCGAGATCGCGTTGCTGCTGCTCTCTTGGCACAGCGATATTTACTGGTTGTGGCAAAAGTACACTTACGAAAAGTAACGCGGGAAAATTTTCGAGAATGCCTGAATCTTCAGGTTACGGAGCTACAGAAAAGTTGGGTTGCAACTACCACACAATCTCTGGCAGAAGCTTATGTAGATCCCAATCTTTTTCCTTTAGCCGTCTACGATGGTTCTGTATGCGGTTACGAACAGCCTGAAGCACCAATGATTGGATTCACGATGTATGAAATTGTTGCGGGTGTAGGATTTATCATACGACTGATGATCGACCAAAAGTATCAAAGGCAAGGTTATGGAAAAGCTACTATGATTGAGGTTATTCGTCGTCTCAAGTTATATCCTGATGTCGAAATGATTGCGACTAGTTATCGGCAAGGGAATAAAATAGCTGCCGAATTATATCAAGGTTTAGGGTTTCGGCAATGGGATATTTCTGACGCTATCTCTAATCCTACGGAGGTTTATGTCAAACTTGAAGACATGAAAGAGCAAGAGAAACGAGAAGTAATTGAGCAATATATCTCTGCATACAATGCATTGGATATCGATGGCATGATGTCCCTGTTGCACGATGATATAGAATTTAAAAACATTTCTGATGGTGAAGTTGATTCCGATGTGACTGGCAAGAGTAAATTTCGTGCTATGGCTGAGGAATCTAGAACTTTTTTCAAGTTACGAAAGCAGACTATTAACAGCTTTGATATCTCTGACGACCAAGCCTCTGTGGAGATCTCTTACGAAGGAATTTTAGCGACCGACTTGCCTAATGGAATGAAGTCAGGTGAGACAATTCGTCTGGATGGACGCTCGGAGTTTTTATTTAAAGAAGGAAAAATTTGTCAAATCACAGCTATTAGCACAATGAAAGAGCTAACTTCAACTTGTACCTTCACCGTTTCTCTAGGTTATGCCGAACACAATCTAGCGCAGAAATATAGTCAGCTGCAAAATAGTGTCTCCAAAGCGAAGCAGGTGTATTTAAATATCTTAGCTATATGTGCAGTCAACTTTTATCTTCATTGCTTATCTATTGAAACTAGTTTGCTGGAAAGTGATAGTTTTAATCCTCTATTAGTTAAATTTATGGACGTAGCGGATATATCGTTACCACAATTAGGTCAGGTAGAATGTCGCCCAGTATTACCAGATGCAGAAAATTTAGATATTCCTCCAGATGTCCACTCAGATAGAATTGGCTATATTGCTGTCAGACTAGAACATTCTCTCAAACAAGCTGTAATTTTAGGATTCACTACTGCTGCATCTGCACACATCCCGCTAGCTAAGCTACGCTCCTTAGAAGAATTTCCTTCCTATTTAGCTCAGCTTAAACAGAGTTCATCTAGTTCGCAGTCGTCTTTAGT---------TTCTAATCAGCCACCTATTCAACTTCATAACTGGTTTGAGGGAGTCGTGGAAACCGGTTGGCAAATGATCGAAACCTTAATACAAGTTAAGTCCGCTCAACCAATAGTAGTGAGGGATATAGAGCAACTAGAAAAAAAGGTTAAACGGGCTAAAGCGATCAATCTAGGAATAGAATTAGACGATTATTCAGTGGTGTTGGCGTTAGTGCTAACTACTCAACCAGATGAAATGATTAATATTTTGGTGCAAGTGTATCCTCGCGCTGGAATACAGTATCTACCCAGTAATCTTCAATTAAAGATGCTTGACCCCTCAGGGAAAATACTTCAAGAAACTGTTTCTGGTAGTCTTCATAACTATGCTCAACTACGTAGATTTAGCGGTCATCAGGGCGATCGCTTTAGTATCGAAATCACTCTTAATCGGGTAACAGTTAAAGAAAATTTTGTCTTG---------------------------------------------------------------------------------------ATGCTAAGTAACCAATCAAATAAAACAGATGTCAATCAACATATAACTAATTACCAAGAATATTCTAGTTTCAGTTTTTCTGACCACAAGCAAAGAGTAGAAACTAGTAATAGAGCTGATTATAACCTTAATCTTGAACTAATTATCTACACTTTAGATCTTTTATTCTTTGAGATGTGCGATCAGTCTCTTGGTACAGCAGAAGTATTGATACTCAAAGGTGTATGGCAAAATAAAACTTATAGTCAAATTGCCATAGAAAACAATTATAGTGCTGATTATTTTACTAATGTGGCAGCTCCAAAGTTATTTAAAAAGCTTTCTAAATTAATTAAATGTCGTATTACCAAAAAAAACTGTCGCTCTTTAATTACTAAATATATCCTTGAATATATATCTACTAATCAGGAAAGCTCTTTAGCTCCAGGAACACAAATTAAAAAAAGTTCGAAGATGATGTCTAAGTATTATTCTAACTTCAAGCAAAAGAATAATCTTTTAAACTCTTCCTTTTTGAAGGATGCTATTTTCTTAGCGCAGGTTATT---------------------------------------ATGAATTCAACAACACAATCGCAA---CAGATACAAGACAAAGCAAAAATATGCGAGTTGACCGAACAATGGCGATCGCTCTGGAGTCCTCAAGATAAAACCTTCACAGGCAAAGGTTTTGAGAACCTCTTTGCTACAGAAGAAAACGAAATCTTAGTTTTTGATAATTTCGATGATGGTGTGGTGGTGCTGCATAGCCTTCAGAAATATCTTGATACCTGGATTCCAGTAATGG---AGAACTTTAGCTACTGGGAAATTAAGTTAGAAGATAACCTAAGCATCTCAATCGAGGGAAATTTGGCAGTCAGTACTTTTTCCTGGATTGGTGCTGGAAGAACCAAAGATGGACAGGAAGTAAAAGCTAGGCAGTACGGTACGCATACTTGGAAACGCCTTGATGGTGAATGGCGATTAGTACACGAACATTTAACTGTTGGT---------------------------------------------------------------------------------------ATGACTGGTAAAAATTTAAGCAGACGGCACTTAATCAAAGGAGTTAGCTACTTCGCTACGGGAATGGCTATTGCTCAGTTAGCAAGCTGTACATCTGGAGATCAAGTTGCTGAAACCGGAACTACTGCAACTAATTCTCCATCAGACGTTGAAGGTCAAGAAGCTGGTCGAGAACCTGTCAAACTAGGTTTAGTAGCTGCTCTGACGGGAAAATCTGCCCTTTCGGGAGAAGCGATTACTCGGGGTTTAACCGTCGCTCTTGATGAGGTAAACACAGCAGGAGGAGTATTAGACGGTAGAACTTTAGAATTAGTTCGTCGTGATGACGAATCAAACCCCGCCAAAGGGGTTGCTGCTGCCAGAGAATTAATCGAACAAGAAGATGTTGCCGTAGTTTTTGGCGGACTTGACTCCCCCGTATCTCTGGCAATGCTTCCTGTCTTTCACGAATTAGAAACTCCTTATATGGGAGTTTGGGCTGCAGCTACAGGCATTACTCGTAATGATTTTGAGCCTAACTATGCTTTTCGCGTTTCGGCGAATGATAATTTAGTAGACAAATTTTTACTCCGGCACGCCCGAGAAAAATATAATGTCAGCCAAGTAGGTTTGATGTTAATTAACAATCCTTGGGGAGAATCCAATCAACAAGGATTTGAAGAGTGGGCAGGTGAATACAACATTGAAATTACTGGTGTAGAGAAATTCAACGAAGAAGATAACGATGTCACAGCCCAGCTAACTCGATTGAAGAATTCTGGTGCCGAAGCTTTGATGTTAGTTGCCAATGCTGCACCCGCAGCTCAAGTGATGCGATCGCTAACCCGAATTAATTGGGATGTACCGATTATTTCCCATTGGGGTATTTCTGGAGGGCGTTTTCCCGAGTTAGCGGGAGATATCGCTAATAAAGTGGAATTTGTACAAACCTATAGTTTTTTCGATACACAATCAGAAGTTGGGCAAAAGGTTCTGGACCAATTAAATAATAAATTCCAGCTTAAAGATCCCAGTGATATTCTCGCTCCCGTTGGTACTGCTAACGCTTTTGATGCTCTAATGCTAACTGCTAAAGCGATCGAGACAGCAGGCTCAACTGATGGCCCAGAAATTCGAGCAGCTTTGCTCAATTTGCCTCAATATAAAGGCTTGATCAAAACTTACGATCAACCTTTTACGACAGACAACTATGACGCTCTCAACGAAGACGACTACATTATGGTACGTTGGTCAGGTAATAAAATCGTTCCAGTTAAAGAAAAAGGTATGTTACAGCAATTTATTATTTCTGGTATTGCTATTGGTAGCGTTTATAGTTTGATTGCCTTGGGATTCCAGATCACCTATTCCGTTTCTAATACGATGAATTTTTCCCAAGGTGCTTCGGTGATGTTGGGGGCAGTTGTCTGTTATGTATTTAATATCACTTGGGAGTGGCATATTGCGATCGCCATTCCTTTGTCGTTAATTATCTGCGCTGTTTTTGGCTTAATCGTTGAAAGATTGGCAGTAAGACCATTTGCAGTAGATGGTTCCAACTCCTGGTTACTGACTACGATTGCTGTCGGCATTATCGCTGAAAACTTAGCCATGCTTACTTTCGGCAAAGAAGTTCGCGCCTATCCTTCATTTTTAGCTAAAACACCCATTAATATTTTGGATTTTGGTGTTTATCCCCTGGAATTACTGATTCCCATAGTCGGTATAGCGATCGCCTTGATGATTCGTTTTACTTTTACTCATACTTTATGGGGTAAAGCTTTTCTGGCGACGAGTGAAAATCCAGAGACTGCCAAAATTATGGGCATTAATGTGGAGGGAGCGATCGCATTTTCTTATGCATTATCAACAGTTTTAGCAGGAGTGGCTGGTATTCTGATTGCACCAATCTACAATGTCTCCGCTGGTATGGGAACAATGCTAGGGTTAAAAGCCTTTGCTACAGCAATTATTGGCGGGTTGAATAGTCCATGGGGCATTGCGATCGCTGGAGTATTTTACGGTATTGGGGAATCTCTCGCTGCAGCATATTTAGGCGGTAGCTATCGAGAAATTATTGGTTTTGCCTTAGTAATTTTAGCTTTAACCTTCAGACCTAACGGATTGTTTGCCAGGAACCAAATTAAAAAAGTT---ATGCCAATAATTGCTTTGATCATTGGTTCTGCTTTGGGATTATTTTATTTCGGTGGTTTGTGGTTAACGGTGCAACAACTACCAGTTACTAAGCATCCTTACAGATTAATCTTCTTCAGTTTTATATTTAGGCTCGGAATTACTCTGTTTATTTTGTCTCTCATCCTCAGTGGTA---ACAACATATATAATGTAATTCCCTTGTTGACCTGTTGTTTGGGATTTTTAGCGGTTAGAACAATTATGATCTTGTTTATTCAGTCCCGTAGCAAAGCAATACCA-------------------------------------------------------ATGATTTCA----------------ACTTGCCGGAGCGA-TAATACCCATCATCAAAAAACAATCGGAAAAATTACAGGTCAGAAAAATGAAAATTTTTCTCAAAGTAGTTTTCAAAACAATATTCGGTCTAGTAGTTTAAGTAACGATATTTTTGTAAGTCGTTCTGGACAAGCGAAAATTAATAATTTGGATAGTTGCCGAACCCTGGGTGACTGCGACTTTATTGTGTTTTTGCCTAAGAAAATTCGTGAGTTAAAAGCAATATTGTTGAAGGCAGGATTTGAGCTAATGCCAAAACGAGGTAAAGGCAGCCATGCCATATATCAATATCCAGGGACTACAATAAGAGTAAACTTACCTGGAAAAGATGGATCGGATGCCAAAGCATATTCAGAAAAGCAGGTAAAACAAGCTATTGAAAGAGCCAATAATGAATCAATGACTAAACAATATAGCATCTTGGTCGAAATGCTTAATCTTACATACAACTACAAAATACAGCCAACAACCAAACAAATAGAAATAATTGAACACAATTTAGATGTTTGTAGAGCGGTCTGGAATCATGCGTTGTATGTGCGTAAACTTTGGTATAACAGTCGTAGCTGTAAGGTAAACCAATGTTCTCTGTTTCATGAGTATATTGTTGAACCATTTGATTACCCTAATTATCATACTCAGTCGGCTGAGTTAACTAAGGCTAAGAAAACCAACGCTTTTCTGAAATCAGGTAATGCTCAGGCTATGCAACAAACATTGCGAAAGCTAGACAGAGCGTTCAATGATATGAAGAGCAAGGGTATGGGTTTCCCTCGATACAAGAACAAAGCCCGATCTTTTAACATTTTGGGCA---AGATATCAGTAGAAGATAAGTACCTCAAGATGCCTTTGCTTAAATTAATTAAGTTTAGAAAGTCAAGAGATATACCAGAAGGATTCAAAATTAAGCAAGTACAAATTATTAAAAAAGCTAGTGGTTACTATGCCAATTTAATGATTGAACTAGATGTGGATATTGTCAAACCAATACCTCATGGTCATGCTATCGGTATTGATGCGGGTATTGAGAGCATGATTTCAACTTCCGATGGGCTAGTACTTACTCGACCCTCATTCTTAGATAAAGCTCTGCGTAAGATTAAATTACTACAAAAAAAGCTCAAGAATAAGAAAAAAGGTTCTAATAAATGGAAGCAACTAAACCATCGTATTGCATTACTTCATGAAGCTGTAGCAAACAGACGAAAAGAATATCACTTCAACTTGGCATATCAACTATGTGATGGAGTCGGAATGATATTTGTCGAAGATATTAACTTTGTCTTATGGAGTAGAGGCTTGTTTGGCAAGCAATCTTTAGACATGGGATTAGGTCAATTTTTCAAGATTCTTGAGTATGTTTGCTTGAAAACAGACACCTATTTTGCCAAAGTAAATAAAGATTTTACATCTCAAATATGCTCCAATTGTGGAACTCATACAGGAAAAAAGGATTTGAGCGTAAGAATACATTCTTGCCCTGAATGCGGATACGTTCAGAACAGGGATGTGGCAGCAGCAGAAGTAGTGAGAAATAGAGGTTTAGAAAATATCGCGGTAGGAACTACCGTAATTAAACAGCCCAGTGATGGCGTTCTGGCGGGTGCTTCGGCAATGCAGCGCGTGGCGATTATTGGTTCTTGTGGTGCTGGTAAATCTACTCTGGCGAAAGCTTTAGGCGGCAAGCTAAATTTGCCAGTGATTCACCTAGATGCTTATTATTGGCAACCTGGATGGCAAGAATCCAACCAAGATCGATGGTTAGAAACACATCAAAAATTAGTCAAAGGCGATCGCTGGATTATTGACGGTAACTACGGTGGCACGATGGATATTCGTTTAACAGCAGCAGATACTATTATTTGGCTGGATTTCAATCGTTATTTGTGTTTATGGCGTGTTATCAAACGATATTTAGAGTATCCTGG------------CAAAGTCCGACCTGATATGGCTGCTGAATGTCCCGAAAGATTAAACTGGGAATTTTTGCAATATGTCTGGAACTTTCCTACATTGCATCGTCACAGAATTATCGATAAATTAAGCAAATATCGAGCTAATAAACAAATTGTTGTTCTGCAAAATCCCCATCAAATATTAAGTTTACTTGACCAAGCAAATGATCGA---ATGATGTCATTCAAAGTTAGAGAAGTGGCAGTGTGTGATACTCAGAAGTTAAATCATACAGTTTATCAATTTGATAAATTTAGTTTTTATAATTCTTTAGAGCAATCTAGTCACTGGGCTGGACACAATCATCAAGAAATACAAATTACCCTACCACAAGTCAACGCTAAGGCTTGGATTGAGTATCAACCTTCTATTGGCAGACACCATACTAAACAAATTAAATTTGGACAAGCTTTTTTAGTTTCGCCAAATCAATTTCACGCTCTTGATTGGCAACAAACAGCAGAATTAACTCTATTTTATCTTGCCCCTAGTTTTTTAGAAGGTGCAATTGATGATTCCTTAGAAAGCAATCACTTAGAAATTTGTGATCGGTTTTCCTTAGTAGACGACACCCTAATTCGAGAAGTAGGTGTAATTTTTCGTTATTTGAGTAGTTGTGGTGCCGGAGAAGACAAACTTTATCTAGAAAGTTTAGCGAATTTGCTGGCAGTTCATTTATTAAAGAATTATCTGAATTACAGCTTAGAAATTTCCCATTGTCATAAAAAATTATCTCAGAAAAAACTCAATTTAGTTTTAGATTATATTGAGGCTAATCTCGATCAAAAGATCACCTTAGCCAACTTAGCCAAAATGGCAGGCGTAGGAAAATTTTACTTTTGTCGTTTGTTTAAAAGTTCGATTAATTTAACTCCTTATCAATACGTTTTACAACAAAGAGTCGAACGAGCCAAAAAACTACTGGAAAATTCAGATTTAGCTATTTGTGATATCGCTCTAGAATGCGGTTTTAGCAGTCAAAGTCATTTGGCTAAACACTTTCGCGCTCTTGTAGATGAAAGCCCCCTGAACTATCGCAAAAGCTTCAAGATGTCCAATCACAATCCGCTTCTAACTACTACCTTTTTAATGGTGCGAGTTGCTAGGGCGCACCGCAGCCTTGTCAGCAATGCTTTAGCTGAGATGGGCTTGCACATTGGACAAGAAAGACTACTGATGGAATTGTGGCAAGAAGATGGTTTAACTCAAACTGAATTGGCTTGTCGCTTGTGTATAGAACCACCTACCCTAACCAAAATGCTGAGTAGATTAGAGAAAACGAAATTATTGGAAAAACGTCGAGATGTTGAAGACGGCAGAATATGTCGTATTTTCTTAACTGATAAAGGACATTCTTTTCAAAAACCAGTTACCGATCTTTGGCTTGAGCTTGAAGAAACTATTCTGGCAAATCTGTCGGTGGAAGAGCGTTTGCTTTATCGTCGCTTTTTAATGCAAATTTGCGATAATCTCGAATCTGCCAAACAATCTCAGGGATTAGCTAAAAAGTTTACTGACACTATGCCACTAGA------GAATAGAAATAG---CTCTTTAAATAGCGATCGCACAGACAACCAAAGAGGAGTTATTTCTGA------------------------TTCGGAGCAATGTATTTCTTTATTAGAAGCGACTACGAATTTAGCTAGTGCATTACTCAGTGACGAAGATTTAGATCGAGGTGTTAATCGAGCCTTAGAAATACTAGGAATAAGTACCGAAGCAGATCGTTTAAATTTACTGCAACATCATGATAGTCCCAAGGAACAAGTATTAGGTCATGTAATTGCTCAATACGAATGGCTCTCTCCCTATGCCAATTCTCAGCTTAATCATCCTAAATTACAGCGTATTCCTTACGATGGAATTGAAGATTGCTATCAGCTATTTATTGAGGGTAAACATTGGGGCGGTTTGCTCGATACTATGGCTGAACCTTTTCGTAGTGGACAATTAGAGCTTGGAGTCAAAGCTACCTATGGCATCCCAATTATGATTAAAGGTCAATATTGGGGCGTAATTGGCTTGGATTTTTGTAGAACAGCAAGATTTTTAGCCAATACTGAAATAGCTGTGCTGAAAACTGCTGCTACTTGTATTGGCAGTGCTATTGAACGCGATCGCATTTGTCGAGAACAGGAAAGAATCAAATGTGTAGCCCTGTTAGAAAAAGAGAGGGCAATAGAATTAGAAAAAC------------------------------------------GAGATCGTATTCTTGCTATTACAACTAATGCGGCACAGGCTTTATTAAATAACCAAGACTTAGAACAAGGGATCTCGCTGGCATTACAAATTATTGGAGAAGGCATTGATACAGATCGAGTTGTAGTTATGGAACACTGCAACCAGTCTGATGCTGAAGCTTTAGGTCATCTAAAAGTGCTATTTGAGTGGCATTCACCCCACGCGATATCTCAACTACATCATCCTAATCTTCAGCAGGTTAGCTATGAAGGAATAGAAGACTGGTACGAACAATTAAGTCAAGGAAAAGCGATGGGCGGAATAGTTGATGAGTTTCCCGAACCAGTACGCAGCGGGCAAATGGAAATTGGCGTTAAATCTACCTACGCTATTCCGATCGCCATTGATGACCAATACTGGGGCATCGTGGCTTTTGATGACTGTCGAGAAGCCAAACAACGTAGCGAGACAGAAATATCGATCTTGAAAACTACTGCTGTCTGTATTGGTGGTGCAATCGAGAAAAACCGCGTTCGCAAACAGCAAGATCAAGCCAAACGTCAAGCATTATTAGAACAAC---------------AAAATGCGAA---------------------ACAATTAACAGAACACAATCTAATACTAGAAAAACGCGATCGCATTTTAGCAGCTACAGCCGAAGCTTCTAATGTATTGTTGACAGGAGATAATCTTGATAAAGCAGTAAATAAAGCATTAAAGATTATTGGTAAAGCTGCCGATACAGACCGCGCTGCGGTTGCCGAACATTTTGAGAATTTATCTAATCAAACTCTTGGTCATCTCAAATTACTCTACGAATGGCATACATCACACACTCCTCCACAATTGACCCATAATGAACTCAGTCAAATACCTTGGGAAGAAGCTGAAGAAATTTATTCTGTGGTTTCACAGGGTCAAACTCATTCTGGTGTCATTAATGAAATGAATGAACCGTTTCGTTCCAAACAAAAGAAAATTAATGTAAAGTCAACCTATACAGTTCCTATTATGGTGAATGGAAGGTTCTGGGGGATTGCAGCCTTTGATGACTGTCGCGAAGAAACACGCCGTAGTGAAGCGGAAATCAGTATTTTGAAAACTGCCGCTGCTTGTCTTGGAGGAGCAATTGAACAGGAACGTACTCGTCTCGCCAAGGAACAAGCAGAACGCAATATTTTACAAGAGCGAGAAAAAGTTGTCCAAGAGAGAGCTATTCAGCTAGCAGAACACAATCAGGTACTAGAAAAACGCGATCGCCTTTTAGCAGCCACTGCTAAAGCTTCTAATGTATTGTTGACAGGAGGAAATTTTGATGAATCAGTCAATAAAGCCTTGCAGATTATTGGCGAAAGCTTAGATACAGATCGGGTTACAGTTATTGAAAATTGGCATAATCCATCACAACCATCGATTCCCCATTGGAGATTACTTTACGAATGGAATTCCCCTCAGACACTATCACAAATTTCCTATCCAGAGGTAACTCAAGGAAGTTATGAAGGAATAGAAAAGTGGTACGAGCTTCAAAGTAGGGGAGAAAGTATTAGCTGTAGATTGGCTGAAATTCCTGAACCGTTTCGTAGTGGACA---AGAAAAAGTGGGGGTCAAGGTACTTCATGCTGTTCCTATTTTTATCGAAGGCAAATATTGGGGATTAGCAGGCTTTGATGACTGCCGCCAAGAAACACTCCGTAGTGAAGCTGAACTAAGTATTCTGAAAACTGCTGCTGCCTGTATTGGAGGCGCAATTCAACAGAACCGTATCCGTCGCGCTAAAGAAGAAGCAGAACGCAATATTTTATTAGAAAGAGAACAAGTAGCTATTGAAAAGGCAGCACAGCTAGAAGCAAGTAATCAGATCTTATCTCTACGAGATAGATGGTTAGAAGCAACGGCAAATGCTGCCAATAAGCTACTAGAAATCACCGATCTCGATCAGGGAATTAACGCTGCACTAAAGGTTTTAGGAGAAAGTTTGGATTGCGATCGCGTGACAGTAGTGCAGTATTTTGAAGAT------------GCTAACGGATTTGTCCGTTTAATCTACGAATGGGATTCTCCTTATGCTAGCTCTCAAATATCTCATCCCGAACTAAACAAAATCTCTGC---CAAAGGGATTGAAGATTGGTTGGTTAAACTCAAAGCTGGTGAATGGATTGGTGGCACAATAGACGAACTAAAAGAACCATT---TCGTAGCAGTCAACTAAAACTAGATGTAAAAGCCACTTATTCTATACCAGTTTTTGTCAATAATCATTATTGGGGAGCAATTTGTATTGATTTTTGTCGCGAATTAAGACATTTGACTACTCCCGAAATTGCCGTATTTCAAACTGCTGCCAGTTGTATTGGTAGTGCTATTTATCGCCAACAGATTCAGCAGGATAAAGAACTAGCAGAACTAGCCATACTCGATGAACGCAATCGCATGGCAAGAGAAATTCACGATACATTAGCTCAAGCTTTTACTGGTATTTCCCTTCAGCTAGAAGCTGCCAAAAATATTTTAATTACTCAACCTGAAACTGCTCAAGAGCGGCTATTACAAGCCAAAAATCTAGCTAAAGAAGGTCTTACTGAAGCTCGCCGTTCAGTTCGCGCCCTTCGACCAGAAGCTTTGGAGTCAGGTAAATTAACGATCGCTTTGCATCAACTTGTTGATAGTATGACTTCTGGTACGGGTACTAAGGCAAAAGTCATCATTGAAGGCGACTCCCA---ATTGACTTCTGAAATAGAGGTCGATTTGTTTCGTATTGCCCAAGAAGCCGTAACTAATACTCTACGTCATGCTCAAGCTACCGAACTTATAGTTCGTTTAATTTGTAAAACCGATTCAGTTTATCTCCAAATTAAAGATAATGGTATTGGTTTTGAGGCTCAACAACTATTAAATAGTAGTTTTGGTTTGATTGGAATTCAAGAAAGATGCGATCGCCTTGGCGGCAATTTGGTTATTACTAGCGCAGTTGGACAGGGAACAGAAATTGTAGTTACTGTTGCAGTTATGAAATTTACAATTTATACTTTAGAGACTGGACCACCAGAATCGAAACAGGCTTTAGCTCACGCTAAAGAAACATTTGGCTTTATCCCTAATCTAGAAGGAATTTCGGCTGAAGCTCCAGCCTTGTTAAAAGGTTCGATGGCGCTATGGGATTTATTTGAGACTACCAGTTTTACTGCGGTCGAACAGCAGGTAATTTATTTAACGGCGAACTATGAAAACTCTTGTGATTACTGCATGGCAGCTCATTCTGGGTTGGCTAAAGCGATCGGAATGCCCCGAAAATATATTGAAGCTTTAAGAAATGGAACGCCAATACCAGATCCAAAGTTGCAAGCATTACGTCACTTTACTCAACAAATGGTGAAAACTCGCGGCTGGGTGGACGACAGTGAAATAGAAGCATTTATGATAGCTGGATATACTCAACAGCATGTATTAGAGGTAATTTTAGGCATTGCTATCAAGGTCATACACAACTACACTAATCACATCGCCAAAACACCGCTGGACAGGCAATTTCAATCTAACGTTTGGTCAAAACCAAGAGTGATGACTACATTTACCGTATCTAACATCGAAGACTCGGGTGCAGGTTCATTTCGCGATGCCATCATTGGAGCCAATCAATCTTCAGGTCTGGATGAAATTATTTTCGATATTCCTGGATCGGAACCTCATACAATTCAAGCTCTTTCACCGCTGCCCGATATTACTGATTCAGTCATCATCGATGGAACCACTCAATCGGGCTATGCTGGTACGCTAATCATTAAGCTGAATGGAGAAAATACTGGAGATAATGTTGATGGCTTAACCATTACAGCAGATGGCAGTGGAAGTATAATTCAAGGACTAGCAATTCATAGCTTCAGTGGCGATGGAATTATCCTGGATGGTTCAGATTCTAATCAAATTAGTGGTAACTATATTGGCACAGATTCAACTGGGATTATCGATCTTGGTAATCAGGGAAATGGTATCAGCCTCATAAACGGAGCCGACAATAATCTAATTGGTGGGACAAGTGGTGCCAACCTTTCGAGTAATGCTTCTGATGCTCTCAGTCTTGGTAGTGAGGGAAATCTCATCCTTGGTAATGATGGTGATGGAATAGAACTTAGTGGTTCGGGTACGAACCTCAATCAAATTACCAACAATTATATCGGTACAGATGTGACTGGTACTCAAGTGATCGCCAATGAGGATGGTGTTTCAGTTAACGACGGTAGTTCGGAAAATATTATCAATCACAACCTCATTTCCGGCAACTTGGATGATGGTGTGCCTATAGCCGATCCAGAGACAATCGATAGTATTTGTCTA------------------------------------------------------------------------------------------------------------------------------------------------------------------------------------------------------------------------------------------------------------------------------------------------------------------------------------------------------------------------------------------------------------------------------------------------------------------------------------------------------------------------------------------------------------------------------------------------------------------------------------------------------------------------------------------------------------------------------------------------------------------------------------------------------------------------------------------------------------------------------------------------------------------------------------------------------------------------------------------------------------------------------------------------------------------------------------------------------------------------------------------------------------------------------------------------------------------------------------------------------------------------------------------------------------------------------------------------------------------------------------------------------------------------------------------------------------------------------------------ATGATTTTGTCTAATAACAATAGTTCGAGAATCAGAATACACATTGTAGGCTGCGGGCCGCGCACGGGCACAACCCTGATGGCGGAAATGGCGATCGCCTGCTGGAAAATCGATCTCTATACAGAACATGAAGATAGTATTTATACTCGTCCCTCTCGCCCAGGGGAAATCTTTTTAACTAAACGTCCTCGCGATATTCTGGTTGTAGATCCTATACTGCGTATGCTACCCAACCTTTATGTAATCTATATGCTGCGCGATCCTCGGGATACAATCACCAGTAAACATCGCAAAGATCCTAAGCGATATTGGGCAAGTCTGCGCTATTGGAAGGCATACACTCCTTATGGGTGCAAATTGCAACATCATCCGCGATTTATGACAGTTCGCTATGAAGATTTAGTCCAAAAACCCGATAATGTTCAAGCATATTTGATGCAGCAAATGCCTTTTTTACAAAAACGAGCTTCCTTTAGTCGTTATCATGAGTTTGCTCAACCCTCAAAACGTTCCCTAGATGCGCTACGTGGTATACGTCCTGTCGCTTCTAATAGCGTTGGTAAATGGCGCAACCATCTTCCACGAGTAGCAGGACAACTTCAGCTCCATGGAGAAAAAGCGATCGCTCAAGATCTGATCGAATATGGATACGAATCAGACGACTCTTGGCTAAATGAGCTGCAAAATGTATCTCCCGATTTAAGTGAGAGTCATTGGCCTGAATATTTTACTACTTCAGAGCTTAGACAACGCATGAGGGGTAAATATAGCAGAGCTTTGGCAGCATATGTGCGTAATTTGCACAGCAGAATGGGTCGTCCAACCAAAGAAAATTCCTTAACCAGACAAGACGTAATCGAAGCTGCGATCGCCTGTATTGAAAAAGAGGGTGCATCGGCTCTTGGCGTTAATCGTGTTGCCAGAGAATTGGGTATAAAACCTCCTGCGATTTATAAACATCTTCAAGGAAATACAGAATTAAAAAAAGCAGTAGCATTAGCGATTTATAAGCTTCTTTTTATCGAACTAAAATCTAAAACTGCGGATCTTAAAAAACCTCGCAATTTTTTGAAGGCAGGTGGCATGATTAGTCGAGATTTTGCGCGATCGCATCCTGGGCTATTTCAAGTAATGATGCAGTTTAAATTACAGCCAGAAGATCCTGAATCAGCTTCAGTAATTCAAGAATTTCAGAGTTTAGTTCAAGTTTTCCTCAATTCTCAGGGCTTAAGCAACAATAAATTAATAGACATCATGCGGATGATCAATTCGGCAATTTTTGGTTTTATTACCTTAGAACAATCTGGATTATTAACTTTACCTCGATCTACAGATGATAGTTTTGAAGTAATGCTCGATGCCCTACTTGAGGCAATAGAATATATAAAAGTCAATCTTGATGTCTACGTACGTCCATTAGGAAACCTATTTCAAGTAACAAATAATGAGGTAGGAATTAGTAAGCTAGTTCAAACTTTAAAAAACATCGAACCAAAATTAATTGTTTTGGAAGCAACGGGAGGTATGGAAATTGATGCCGTAATCAAGTTAACTGAGGCAAAACTTTCTGTAGCAGTAATCAATCCTCGTCAAGCCAGAGATTTTGCCAAAGCGACGGGAACACTAGCCAAAACCGATGCTATTGATGCTCAATTGTTGGCGCATTTTGCCGATGCGATACGTCCTCAAGTGAGACCAATAAGTGATGAATCTTCGCGCCAACTAGAAGATCTAGTAACTCGTCGCCGTCAAATTAGTGACATGATTACCGCCGAAAAAAATCGTCGTCGAGGTAAAACTAATTCAATTCAAGCCGATATTGACGAACACATTGAATGGCTCGAAAAGCGACTCAAAGAAATTGAATCCCAAATCAAATCAGCAATTGCGATTAATGAAGACTGGCAGCAAAAGATGAAATTGTTGACTAGTGTGCCTGGAGTCGGTGAAGTAGTAGCTGTGACTTTGATCTCATCTTTACCAGAATTAGGTACAATCTCGCATAAATCAATTTCCTACTTAGTTGGTGTAGCACCCCTAAACAGAGACAGTGGAAAGTTTCGAGGCAAGAGAAAAATTTGGGGTGGACGAGCTACAATTCGTTGTGTCTTGTATATGGCGACTCTAGTGGCTGTTCGTTTTAATCCTGCTATCAAAGCTTTCTATCTGACTTTTCACGGTATCTTGGGTCGAAAAAAAACTAGGATGTTAAGTAGTCTCGGTAAAATTAAGAATCCTTTCCTGAGAAGCATTACGACTGCCAGTACATTCTTGTCCATGGTGACTTTAATTTCTGCTGTGGCGATCGGATTAACCAATCCTCAAGATAAAT---CAGCAAATAAAATCGGCGTTTACGCTTCCTTACTCGCTACTGCCGCTGGCGCAGCTTTTGGCTTGGCTGTCAAAGATAAATCAACAA------CTAGACAAGGTAAAATCATCCAGCTCCAGCCTGAACACAATCACACTTGGCAAGATTGGCGTGATTTTGAAATTTTCCGCAAAGTACCAGAAAGTAAAGAAATTACTTCTTTCTACTTCAAACCCCAGGATAGAGGAGCATTACCCGATTATAAGCCTGGTCAATTTCTAACCATTAAGTTGGATATACCCAATCAGCCACGCCCAGTAATTCGTACTTATTCCCTTTCAGACTATACATTTTCTGGAGATTATTATCGTCTTTCCATCAAGCGAGAGGGTTCCCCAAAAGGTTTAAATGTTCCTCCTGGAGTAGCTTCCAATTTCATGCACGATCGCATTACAGAAGGTTCTATAATTCCCTGCAAACCACCAAACGGCAAGTTTTTTCTGGATGTAGAATCTTCAATTCCGGCGGTCTTAATTAGTAATGGCGTGGGGATTACGCCGATGATTAGTATGGCAAAAGCCTGTAGTCGATTTAATCCTAACCGCCATCTTTGGTTTATTCATGGTGCCAGAAATGGGGAATTTCATGCTCTGCGGGATGAAGTAAATGCGATCGCCGAAAATTACAACAACTTACATATTCACTATCGATATAGTCGTCCCCGACCAGAAGACGAAGGACAATATCATAGCCAAGGTTACGTAGATAAAAAGCTTTTGGAAGATTCGATTCTGACTGAAATCAGTCAGATATACGGCTCTAGTAGTGCTAAATTTTTCTTGTGCGGTTCACCTTCCTTTATGGATTCAATTAAAGATGGGTTAAGAGAATTAGATGTGCCCGAAAACAATGTTTATTTTGAATCTTTTGGAGGA---GGATCAACCAAAGGTCAGTCTAAAACTGTAGCAACTAACCAAGCAGCTGTAGACAAGGCAGAGGTTGTATTTGCTAAGTCAGGTCAAACTATAACCTGGACAAAAGATGATGGAACTCTTTTAGAATTTGCCGAAGCCAATAACATCAATCCAGACTATAGCTGTCGCCAGGGAGTTTGTCTAACCTGTATGTGCCAACTTCAAGAAGGCGCAGTTGAATATTTAGAACAACCTGCTAGCGAACCCGATGAAGGTTCAGTGCTAATTTGTATTTCTCAACCAAAAACGGCAAAAGTAGTCCTCAATCTAATGGGTTTGTATCAGATAAATCTACAATTGAGCGTACAACGAAAAGACAAAGTTATGCAATTATTTTTAAAGCAATATGAGGACAAAGCTAATATCAGTGAAATTCGTAATAATTTCTATCGCGATTTTGATAGAAGCAATGCCAGAGAAGTACTTGTAAAAAACCAAAAAGAATATAACAATGAGTTGAATAATATAAAGACTAAAAATAAACAGGAAATAAATAAGCGTAAAGAAAAAATAGACGAAGAATATGAAAAGAAGATAAAAAAGGAATACAAAGAATTTGTCATTAATTTTATCATTAAAGAAAATAATGATAGGTATAAAAATTTATTAATTCTTACGGATTTTTATAATGGCATTGCTTCTTGTGTTGAATCTGGGCTTTGCGATGAAAAGGTCGCTAAAAATTTATTTAAAGATGAAGGAGCACGTTTTTTCAAAAACTATAATCCTATATTCTGCCATTTTAAAACTAGATGGAAAGATAGTTTAATAAAAGGAGATTCGGCAAAATTTTATGAGATTAAAAAAATGAGCGATCGAATAGAAAAAGAATGTAGATTTTTACTAGAAGAAGTT------------------------------------------------------------------------------------------------------------------------------------------------------------------------------------------------------------------------------------------------------------------------------------------------------------------------------------------------------------------------------------------------------------------------------------------------------------------------------------------------------------------------------------------------------------------------------------------------------------------------------------------------------------------------------------------------------------------------------------------------------------------ATGGCTCTTTTGATGACAATCTTAGGTGCAGGAATATTTCAGCCTCCATACAGAAAAACGATGATTATAATTTTTGGAACAATCGTTATTCTTATCCAGTTAAATATCAATGCATTTATCTTGAAAGAAAGTCTTGCTGGATATGAGGTTTTGGCAGAACAGGGCGAAGCTTTAAAAAGCAAGTTGGAGAATGTCGAAACAGAAGAACAATTAAAAGAGATTCAAGAACAGTTTCAAGAAATAGTCTTGGAGTCTTTATCAATGGAA---ATGGGAAAATTGCTTCGGAAACAATATCTAATTATTGCTGTCTGGATTTTAGTTTTTTCAGTTACTTCTCTTGGATGTCAGAATACTGAGATTCACTCAGATGCTGCTAAACTTCAAAAAATCATGGCGATGTATAGCAACTATGCTCAAGAGTTTCCCTTAGTTGAAGGAATTACAGTTGAAGAATTACAACAGCTACAACAACAAGCAAAAAATATTGTTTTAGTCGATGTGCGATCGCTTGAAGAGCGAGCCGTTTCTCTGATTCCGGGTGCTATTACAGTAGATGAATTTGAGAGTAATCTTGAGCAATATAGAGACAACTCCATCGTTATTGCTTACTGTACCATTGGCTATCGCAGCGGTAAATACGCAGAAAAATGGCGACAGCAGGGAATAAAAATACTTAATCTTGAAGGAAGTCTTTTAGCCTGGAGTCATATTAGAGGCAAACTTATCGATGCCGATGGTATCACCAATAAAATTCATGTTTTTGGTCGTCAGTGGCAGCTTACAGCTAGAAATTATCAACCAGTTTGGATGTTAATATCTCCAGATTTACCAATTAATCGTGAAAAATTCCTTCGAGAAGATAGGGTATTAACGATTACTGGAGCAACATGGCAAGATTATCAAAATTTTAATTCTGAAGAATATCCAGGGTATCGAGTCTCATATTTTCAGGGAGAAATTTTTATCGTGTCACCAGGATTAAACCATGAAATCATTGCCTCTGTAATTGATCGTCTGATTCTTGCTTATTGCGATAAATATGAGCTTTTAGAATTCCCTTTTCGACAAACAAGACTAGAATTAACAGGTCAAGCGGGAAGAGAACCAGACATAGCATATAGTTTTCAAACCAGAAAGTCTCAGCCAGATTTAGTAGTTGAAGTAATTTTTAGCAGTGGCGATATTGACGAGCTGAAAGCAAGTTATAAAAATATTGGTATTCCCGAACTGTGGATCTGGAAAAAGAATAAAATTACTTTTTACTTGTTAAACTATAACGATTATCAGGAAATTAGATTCAGTCGATTATTGCCCAAAATTGAAGCAGATAATTTTCTTGAATTTATCAATCGTGCCTTCACCGAAAGCCCTGCTGTAATTAAAAAAGATTTTTTAAAAGTGATTATGCAGAATTCTCCAATACTCTACGTCAAATTAGTTCTCACCATGGCAATTTGGGGCGGAACGTTCGTAGCAGGGAGAGTAGTTTCTCAAACTATAAACCCTTTCACTGCATCTTTTAGTCGTTTTGCGATCGCTTCTGTTTGTCTTGGATTGTTAACATTCCCAGGACAGAATAAACTACCCCGATTAACATTTCGACAAGTCCTCCTAGTTATCTTATTAGGCTTGAGCGGAGTTCTTGCTTATAATATTTTTTTCTTTGTCGGCTTGAAAGAAATTTCTGCCAGTCGTGCGGGATTGATTATTGCCTTAAATCCAGTGGCTATTACCATCAGCTCTCGGATTTTTTTTCAAGAGAAGCTTACTTCCTTAAAGATAATTGGAATTTTCATCTCGTTCTTAGGAGCAGCATTGGTAATTACTGAGGGAAATATTAGTAGCTTGATTGCTCATGGAGTTGGCAAAGGTGAGTTGTCTATTTTGGGTTGCGTTGTCAGCTGGGTAATTTATTCTCTTTTAGGAAAACTAGCAATGCAAGAATTGTCTGCTTTAACTACTACTACCTATGCAATTTGGAGCGGTACGATTTTGTTATTACCTTTAGCTATAGGGGAACAAAAAAATCAGCTA---CCAAATATCAACTTATTGACAGGGGTTAGTTTAGCTTATTTAGGTGTTTTAGGGACTGTAGTTGCATTTAACTGGTACTACGATGGAATTAAAGCGATCAGTGCTGCTAAAGCTGCTATTTTTATTAATTTAGTACCCGTATTTGCCATCATCTTTAGTGTTCTTTTTTTACAAGAATCCTTGTCTTATATCTTGTTGCTAGGCGGTAGTTTAGTAATATTGGGCGTATCGTTAGTCAACAAATCAAATGCCATGACTATATTGTCCATAGAAGAATTTAACCAGAAATCTAGATCGGGTGATAGTGCTTACGAAAAAATTTATCAGGAGAGAACTATTGTTGCTGGACTAGCATTTTCTGTAGCTCAAGTCGAAGCTGCTGAGCATTATTGTCAGAAATATACTAGCGAAAAAAACGGTGCAATATGCATTATAGTCAGGGAAAAAAGTTTCCTGCGAGTATGGAGTGAAATCTCATCAGGTCAGCAAGAACC---------------GTTGAAAAAACAGCAGGATGTTTCTTCTA-ATTTATCCTT----AACAGAAGAAACAAGTGAATCCTC-AGACAATCTTTTAGTTGTCGAAGAAGAGTTTATCGATGTTTGTCAAACAATATTGACTGAATATATTGGTCCGGTTGCTCCAGTTATCTGTAAAAAAACTTTGGCCAAAAAGCCTCAATTGACTCGCACACAATTTGTCGAGATTTTAGCCAAAAAAATATCTGACCCTCAACAAGCCCAAGAATTTCAACAAACACTTTTGAAT------------------------------------------------------------------------------------------------------------------------------------------------------------------------------------------------------------------------------------------------------------------------------------------------------------------------------------------------------------------------ATGAACAACAATCAAGTAGTTCGCTTAGAGCGATCGCAAATTGAACAAGCTAGTACAATTTCAGCACAGGCATTTGCAGATGATCCCGTATTTGGCTATCTCACACCCGAAGATCGACAATCACGCTTGAAGGCTTTAACTTGGCTGGCTGAAAAAGGCTTAGAGTATTGCTATGAGTACGGTCATATTTACACCACACCCGATCTTAAAGGTATTGCAGCTTGGCTACCACCAGAAAAATCTTCTTTTACAGGAATACAAGGGTTACAGCTAATTATGCAGCTACGTTTATACTTGTTGCCTTTTTACTGTGGTTGGAACAAACTTGGACGCTGGCTATCTTTTTTAGAAATTACTGAAGATAATCATCAGCGAGATATGGGAACTCAGTCTCACTGGTATTTAGCTTTAATGTTTGTCAATCCTAGCTATCAAGGACAAGGTGTTGGTAGCGCTTTACTTAAACCAATTCTCGATCAAGCTAGTGATGAGAAATTACCATGTTATTTGGTAACGTTTACCGAGCAAGCAGTAAAGTTTTATCAAAAAAATGGTTTTGAAATCATTAGAAAAAGTCAAGTTGCAAAAGATGTACCCTCATTTTGGAATTTGAAGCGAGATACTGTCAACAGCATGAATCCGAGCTGCAAGCACAGCTTGGAGCGAAAATTGGCGAGTACTTTGCTGCCCAGCGATCGGCAATCTTCTTTTTCAGCCCGAACTCAAACTACCTATAATAAATCTAGTAGTCCTTTCAGCAAAAAAACTAATCTTGCCTTTCCTCCCAGTCTGGCTAAATACAAGGCTATCTTAGCCGAACGCGATCGCGCTATGGCACAAAAATATATTTTGATCGTGAATCAAATACCCAAAGATGTTAAAAACAATCAGCAGTTTGAAAATAGTTCTATTTCCCACCAGAAAAACCTACTTTCTCAACTGCCTCGTTTACCGATCAAATCTAGTTCTGAATTAGGCTGGAAAAATATTCAAATTACCCACTATCGTCAACCCGCTGCCGAAATACCCGAACATAGTTTAGACTTTCATGGAATTTATCTTAATACAGGTAAAACCGTCAGGTTAAAGCAAAAAATTGCCGGTCAAACGATTACATCTAATTCTTTTCGGGAAGACTTAGGTATTTATCCGGCACACATCAGCCAGTCGTTTGCTTGGAACTCAGAAGCAGACTTTTTACTGATTTATTTGTCAGCAGATTTAATCACTAAGCTAGGCTACGAACTGTATCAGAGTAATAGTGTAGAACTAATACCTCAGATTGAAACTTGCTTCGATCCTTTGATTCTACAGATTGCCATAGCACTCAATAATGCTTTAGAAAATCAAGTTGACAACAATATATATGCCGATTCCATGGCAAATGCTTTAAGCGTACATTTATTGTCTCAATATTCTAATTGCAGTCGCGATCTTAAATCTAGTAAAAGTAAATTATCTCAGCCACAGCTAGAACAGGTAACCGATTATATCTACGGCAATCTAGATCAAAATTTAAGCTTGAAACAACTAGCAGCAGTAGTACAGTTAAGCGAATATCATTTTGCCCACTTGTTTAAACAAACTACTGGGAAAGCACCTCATCAATTTCAGCTTCAATGTCGTATAGATCGGGCTAAAGAATTATTATTGCAGGATATGGCGATCGCAAAAGTTGCGCAAACAATAGGATTTTCTAGCCAGAGTCATCTTAACTATCATTTTAAGCGTCGAGTAGGAGCAACCCCAAAGCAATTTTTGACAGGCAGCAAAAACTTGATGATACAGCTTGAAGAACGTACTAGAATTGCTCGAGAAGTTTTAGATACCCACGCCAAAAATCTTGAAACCGAATTCACAACATTCGAAGAATTTCAAGATCTTTTCGTTGATGTGTTTGGGAATAATCTTGGCTCGTCGGATAAATTAGTCAATCTACAAAACAAGTTTGCCGATGGGACATTGCGTCCCGAAGTAAAATTTGTCTCATCTGAGGTATTGATCGATGCCCAAGGAATTACTCATGGTGCTGCTTTTGATCAAAAGAGTCAGACAATTTTACTTTCAGAAGATTTAGATGCAGCAGGTATTGAAAGTAGTATCGAACAGGAGATTGGGCATTGGTGGGATGTACAGTTAAACGGAACTGAGGACACCACCACCCTCGATGGCCAACCTTTTGATGAGGGTACAGCTTATGCTGAGAGATTTAGCCAAGGAGCTAAAGGAAATAATATTTTCTCCGATTTAGTTTATCAAAACGATTCTCATACAATTCTTGTCAATGGGCAAGAAACAGAGGTGGAGTTCCGACCTATTGCAACTTGGAATATAAATGGCAATACGAATAGTGGTAGCAACACTTTGGCAGAAGTGTTTAATATCATGGAGAATCCAGATCAAGGTCTACAACCAATTGAAGTTATGGCACTTCAAGAAGTTAGTCGATTCACCTTACAAGGTGCTTTAGGTGAAATAGCGGAACCAGGAACTCTGGAAGTGGAAAGTTTTCAACAGCCAGCTATCAATAATGATAACTTTATCTTAGAAGGCAGACAGTTTGACTTTCAGCGAAACGGTATTAATTATCGACTATTTTATAATGACACTAGTGGCTCTGAGGATCTAGGCACTGCGATAGTTTTGAGAGATCCACCATCGTCAGAAAACACAACTCCTTTGCTTTTTGCCAATACTAATAACGCGATTAATACGAATCAGCGTGGTTTTATTGGTGTTTCTACACCTGAAGGTACTTACATTTCTGTTCATGCTTCGTCAGGCAGTAGTACTAATACAGGAAATAATGCAGTAGATTCGCTTAATGACATTTTAGATTTTTCCCAAAACTTAGACAACGTATTTGTTTTAGGCGACTTCAACAGAGATATCGCCAACGGTAATGAGGCAACTGGCAATATTGTGGGAGCATTTCCCAGTAGACCTGGACAAGACTTAAATCAATGGGATCAAGATCTCATACCCCCCGATGACTTCACTTTTAATGCCAGAGAAAATCCCGTAGCCACTTTAGACTATCTGTTTACTGAAGCGGACTTAATTACTCAAGGAGGAACCGTACTAAATCAATTACCTAATGCTAATACACAAGCTTTTCCCTCCGATCACTTTCCCGTAGTATATGACGATGCAGTTCAAGATGGAACTGAATTTATAGATTCAGTTATTAGTTCCGATCCCGGTAGTCCTTCTGATGTTTTGGATATTGCGGCTCCAGATCTAAGCGGGGGACCAATGTTGACAGACATAGAGTCTATGATTGCCCCTAGATCAGAACTGATGGGTATTGCATTTGAAATAGCCATCAATGACGAGACAAAAATTGTTGCTGGAATGGAGGAAATTTCAGTACTTTCCTTTATCCTTTGTTACCACAATGCTTTGAGAGATAAGAATGAAAACTTAGATAGTATTGAGCTACAGGTAGGCGGTTTGCTTCATCACGCCAGACACGATGACGAGCATTTAGATTGGATTAAACGTCATTTGAAAATAGGGGATGAAATCAAAATTCGCGTGGTGGAAAGTTCGGATCTAACGCAACCTATTGCTAGACGAAGGCAAGACCCGAAGTTAGTAGAAAAAGCTCAACGAAAATATTATGAAAACTTGAAACAAGAATATGGAGAA------------------ATGCTGAATACAAAATTTTGTTTGATTCAAGAGTTTGATAACTTGGAGTTGTTTCGGGCAAAAGCAATTCACTACAATTATGATCGTCACTCTCACCCTGGCTACTCGATTGGTGTTATTGAGTCTGGAGTAGGGGGAAACTACTATCGGGGAAGTACTTATCTAGCTCCTCCCAAAAGTATTGTTTTGATGAATCCAGAGGAAGTCCATACAGGTTATTCTGCTAAAGAATTGCCACTCACTTATCGGATGTTTTACCCAAGTACCGATCTTATTCTTCAAATAGCTAGAGAGGCTCAAATAACTGAGACTCCTTATTTTAAGGATGCTGTTGTACAAAATGAAGTTCTGGCTAAAAAGATTTTTTATCTACACAAAATTTTAGAGCGATCGCAAAACTCTTTAGAAAGACAATCTTTATTGGTCGAAGTGTTTTCAGCAATTCTATACCGCTATTCAGGTATCTCACTTCCCTCTGTTCAACTCAAACAGGAACATCAAGCCGTTCATTTAGTTAAAGAGTACCTTTACGATAATTTCAGTTCTAATATCTCTTTAGAACAACTGGTACAGATTACTAACCTAAACCGTTACTACCTAATTCGCGTTTTTCGTCAAGCCACAGGAATGCCACCTTACGCGTATTTAAACCAAATTCGGATGCGACTTGCTAAGCAATTTCTCCGCCAAGAAATGTCGATTGCCGATACAGCGATCGCCGTGGGAATGTCAGACCAAAGTCATCTTAATCGTCATTTCAAGCGAGTTTTTGGAATTACTCCTGGTTGTTATCGCCAAGGTGCGACGAAC------------ATGACCGAACAAAAAGCCAACGTACTACAACAGCAAAAATATTATCTGGCTCAAATTAATATTGCTTTGATGAAAGCTCCTTTAGACAACCCAATCATGGCTGAGTTTGCCGATGCACTCGACAAGATAAATGAAGTCGCAGAAGCTAGTCCAGGTTTTGTATGGCGACTAAAAACAATTTTAAGATATCTATTTGAA---------------------------------------------------------------------------------------------------------------------------------------------------------------------------------------------------------------------------------------------------------------------------------------------------ATGACAGAGCTTGAATATAGTCCTCTCGAAAAACTGCTCAACCAAATTTCAGGGCGATGGACAATGTATATTTTGTGGATCTTGGACACGAAGGGAACATTACGTTTTGGAGAACTAAAACGTAATGTTGAGGGAATTTCAACTAAAGTTTTGACAGAAAGATTACGAATGTTGGAGAAGATCGGTATTATTCACCGTGACTATGAACCTACAATTCCGCCAAAAGTTACTTACAAATTGACCGAACGTGGTCGGGAGCTGTCTGAGCCGCTTTATCACCTCTGCGATCTTGCTTCTCGCTGGTATAGTGACGAAACAGTTGTAATGAACCAACCAACTTTCTTAAACAGTATTAATCCACTTATTCCAGGTGGAGACGATCTAGAAAAAACAGTCATTTTCTACGAGCAACAACTGGGTTTTAAACGCATTCATCAAGAAGGCAATCCTATCTACATGGCAATTGTCAAACGGGACTCCGCCCAAATATTTCTACTCAAAAATGAAGATAAACATTTAGCCGAAGGAACTAGCTTGCGTATCAACGTCAATCAGATCGAGCAACTTTACGCTGAATTTCAAGCTAAAGGAGGAAAGATGATTCATCCCCAGGGCAAGTTAGAGACTAAACCTTGGGGAATGAAAGAATTTGTAGTTCTCGATCCTGCTGGAGTTTGCCTAACTTTTTGCGAACCAGCTGATCAAGATCTGATCGAAGTTAAAAATATGAGCAATAATGATTTCGAAGAAGAATATGAAAAAGTAATCATCAATAAATTGATCGAACTCTCAGAAACAACAAAACTTCTCAAAAAAGATATAATAAATATCAAAAAAGATATGTATAAATTTGAAGAGGATTTGCAAGATATACAACCAATGATTGAAAGTGTTTATAATGTTGTAGGATCTTTAAAGTTGAGTTTGACAATCATCAATATCTTAATGATTATAAGTATTTTAAGCATAGTGTTTTTAACAGTAATCAGTAATCAGATGAATTATTGCTTGAAGGTCATCGGAGCTAATACAAATATACCAGAGACTCTTCAGGTCACTACAGCTTTATTATTGGGTACAATTACTTTCTTCAGTTTACTTCTGGTAGCTGGTCTATCTTATATGCAACTTCCCAAAGTTGCCCATTCACTATTTGACCGTTTCTCGTCGACTGAAAATCAAGAGATTTATCAAAAAGTGGTTGAACCCTATCAGGGCTGGTTAAATTGGATAGTGATTGTTAGTGTTGTCGATATAATTACTCTCACTGCTCCAACTCCTAATTGGTTAGGGTTATTTGAATTTCCTCTCAGTTTACTTTTAGCTGTAAATATAAGCTTTCTGGGATTTAGTTTACTCAAGGAATTGTTCGACAATTACTTGTTGGGAATTGCTCTAGACAATAAACGTAAAATTAATAGTGAGTTACTTGTAATTGCCAAGTTTATTTGTAACTCATTAATCCTCTTGATCGTTGTTTCTGTTTTTGCTCAAACACACAAAATCAATATATTTGGCTTAATTGCTAGTCTTGGTATTGGGGGGGTGGCAATTGCCTTTGCTTCCCAGAAAATTTTAGAACAGATATTGTGGAGTATCGTTCTGTATATTGACCGCCCTTTCACTGTTGATGACTATATTCATTTGCCCGATAAGACTCTGGGCAGAGTTGAATCAATCGGTTGGCGTTCAACTAAAATTCGGCTTTCAGGAAAAAACACCCTAGTGATTATCCCCAATAGTCAACTTGCTCAGAGTCGCATTGAAAATATGACTAGAGCCAGAAGGGTAATTTCGATCGCGGAATTAACTTTTTTTAGGGGTATGTCTGAAGAAGAAAAAGCATTGATTCATCAACTGATTATAGACAGTACTAGAGAGATTTTGGGCATCGATCATCGTTTGACACAAATTGCTTTTGAAAATCATACCGATGCCGCAGGACAAGATTATGTACAAACTCAAGTAATCTTTTATATTTTGGGGGCTGCCGAAAGTTCAATGGAGCTACGGAGCAATTTGTTAGAAATTGCCAGGGAAAATATTATCGAGCGATTGCAAAATTATGGAATAAACTTCAGTTTCGAAGAAAATACTCTTGATGTTTCTCAACCAATGAATATT---------------ATGCCAAAAATAAAATTTTTAAGTTTAGCTATAATCTTCTCAACTACTAGTGTTGTTGCAATTGCCAACATAGTAAAACCAGTACAATCTCAAGTTCCTTTAGAATTAGATCGTCTGGAATACTTCAGAGGAACGTGGCGTTGCCAACAACCAGCAGCACCAGCTTCTCCATCAGGTGTATTTACCTGGACTGTGAAACGAGATTTGAATGATTTTTGGTACTTGGGAAACGCTGAAGAAACCCAGTCCCCCGATGATGGCAAACCAATTAACTCAAGAGAATTTTTGGGATACAACATTGCTTCTAAGAAGTTATTTCGTTCTGTGGTTGTTGGTAATGGGAACTCTTTTAATATGACTGCATCCGATTGGCAGGATGGAAAACTGATTTGGTCGGGGACAGTTGTCGATAGAGCTAAAGGAAAATCCCTACCACTACGACAAGAAATTGTGAGAGACAGTCAAGATAGATTTACGGCAACTTATTTTATTCTTGACGAAGAAAGCAACTGGCAACCTGTAGTTAATGAAACTTGCGATCGCCTGGCGGCGATGAACTATAGTTTTACAGAAATTCGCTTACAGGTAGAAAATTACAGTAGAGCAGGTAATAAGGAAGCGATCATAGATTTATTAGAAAATTATTTACGAGCCGATTTAAAAGTAGAAGAAAGGATTTGGGCTTGGTGGAATTTAGTAGATAATCTTGCTATGTTACGCCGCTGTAATGATGCTGTCACTCAACAAGAGAATTATCTGAAATGGGCTATCTCTTCTAATCTAGCTTCTAAGTATATATTAGAAGTAATGAATGACGGAACTCAAGCCTTGTGTTGGTTACAACTGAATCGTCTTGATGACTGGATTAATATTTTTAATCAACTAATCGACAATACTGAACCTAGTCAAGAAAATAGATTGGCTCGCTTCTATTATTTCAGAACAGCAGCGCGAATTTTTAGCACCGCAACTCGATATAAATTGGCTGAAGATGCGATCGCTAAACTGAAAAACTTACTGCTAGAGAATATTAACTGGGAGAACAAAACCTGGGTAGAGATTGAGATATTAGCAGTAGAGTTAAACTTATTAGAAGCTGAAGGTAATGTTGATCGGGCAATCCAACTAACAGCAAAAATTAAAGAACAAATAGAAACAATAGAAAAATTAAAATTAGCAAATCCTACAAAAATTTCAACTCTTTGGCATAATAATGCAGCGCCACTTTTTCGTATGGGACTTTATTTAGAAGCCGAATTAATGTTCCGTAGAGCGATTGCTTTAAATTCTCAAAATTGGTGTTCTTTCGTTTTTTTAGCTGCTTGTCTGACCAAAATAAACAAATATTCAGAAGAATCGACTCAATTGTTGGTAGAAGCTGAATCTTTAACTAATCATAGAGATTACGAAGCCTTACTTTTTCGTATCTGTGCAATGAAAACCCCCATACCTACTAACCAAATTTCTAAGGTCAATAGACTGAGGCGGATGAGTCGGTTATTAGATAACGCAATTCCTATACCTGGAACTAAGATTCGCTTTGGGCTAGATCCAATTTTGGGATTGCTTCCTGGAGGTGGTGATACGGTAACTGGGGGACTATCTGCTTATATTGTGGTAGAAGCTGCCAGAATGGGTTTACCCCGCGAGGTTTTGTGGAAAATGGTGGGAAATATATTAATAGACTCTTTTGCTGGAACTATTCCGGTATTGGGAGATTTATTTGATGTAGGCTGGAAATCTAATGTCAAAAATATTGAGCTATTAGAAAAGCATTTAGATATTGCTGAAAAT---AGTAAAAGCGATCGCTTGTTTACTTTTGGCTTAATTTTACTCTTAGCCTTAATCGTACTAGGGTTTGCGGCGATTACAGTATTTACAGTAAGTTGGCTCTGGAATCTTTTATTTATGAAAACAATTCAGCTTGTAGATAACTTTGGTATCGAACGTCTCAAAATTGTCGAACAACCCCAACCTCAATTAACTAAAAAGCAAGTTTTAGTAAAAATTGAAGCTGTTTCTCTTAATTATGTCGATTTACTAGTGATTAAAGGGTTATTAAACTCCAATTTGTCATTGCCATATATTCCCGTTTGTGATGGTGCTGGAATAGTCGAAAAAGTAGGAGAAGAAGTTACAGCATTTAAAACTGGAGATAAAGTAGCCACAACTTTTATTCCTGATTGGATCGATAGTCAACCTACAGCACAGACAACTGACTATCAAACCAGACAGGGTTTAGGCAATATCTCAGGTCAACTGAGTCAATACAAATGTTTTTCTGCTAATCAACTTATTCTTATTCCTAGCAATCTGACTACTATTGAGGCTGCTACTCTACCAATTGCAGGACTTACCGCTTGGAATGCTCTAAGGTACGGTAATTTACAAGCAGATAACACCGTATTGTTACATGGAACGGGAGGCGTATCGATATTTGCTCTCCAATTTGCCAAGGCACGAGGAGCGAAGGTAATTATTACTTCTAGTAATGAAAAAAAATTACAGAAAGCGCAGCAGTTAGGAGCAGACTTAGTTATTAACCACCAAAAAGATGCTAATTGGGAGACAACTGTACGCAATATGACTGAAGGAAAGGGTGCTGACGTAATTGTAGAAACTGTAGGAGGGAGTAATTTAGAGCGATCGCTCAATGCACTTCGCATGGGAGGTTATATTTCAGTTGTTGAGTTATTAGATGGTTTTAAGTCTAATATCGATGTTTTGGCATTGATACACCAACAAGCGACTCTTCGCGGACTAGAAGTAGGCGGAACGCATCAATTTAAAGCCATGAATCGAGAAATTGAAGCTAAGGAGATTCATCCCATAATTGATCGCGTATTTTCCTGGGAAGAAATTAAAGCAGCATTTGAATATCTAGAAAAAGGCTTACATTTTGGCAAAGTAATTGTTTCTTTTATGGAATTGCGACAGCTTAAGTATTTTGTAGCGGTAGCAGAAGAGCTGAATTTTCGCCGTGCAGCCGAGAAACTTTACATACAACAACCACCCCTAAGTCGCCAGATTCGTCAGCTAGAGACCGAACTGGGGGTAGAGCTATTTCATCGCACTAAGCGCAGTGTTTCTCTCACCGAAGCAGGACAAGCTTTATTAAATGAGGCGAGACTGACTCTGGCTCAAGCACAACGAGCCGTAAATGCAGCCCAACAAG---CGCAAACTAACAAATTAACTATCGGATTTTCCCTTTGTGCCTTTGATCGCGTTTTGCCCGAAATAATTACAATGTTTCGCCAACAGTATCCAGAGAATCGGGTAAATCTCACAGAAGTGTCCAAAGAAAAGCAAATCCAGGCACTTTTAAATAATCAGATTGATATTGGTTTTTGTTATGCTCCCATTACTCAACCAGAACTTGCCAGTTTGACTATTCTCAGTGAGCCTTTAGTAGTAGTGTTACCATCCGATCATTTTTTAGCCGTCCGTGCGAGAAGCCCCGCGTACATGCGGACAAGT----CCTTTGTGCT----CCCAAGGATGTAGGAACGAACGTC-GGGATGACAGCAC--GGGCTGGCAC-------------------------------------------------------------------------------------------------------------------------------------------------------------------------------------------------------------------------------------------------ATGTACAAATCAACCGTGAACCAAAGCGAAACCTCAAAATACCTAGCGACAGGAACATTAAGAAAAAAACTTAAACCTTTGATTTACGGGCTAGCTATTGTCATCTCTTTGTTTCACCTATGGGTTAATACCTTTGGTACGATCAGTGAGTTTTGGCGCAATAGCCTTCATTTAGGAATGCTGGGTGCGATCGGTTTTTTGATTTATCCTTTGCAAGAAGGTTTTAAGGCTCGTTCGTCTATCATCGTCGACCTTGGGCTAAGTATGTTGATGTTATTTTCATCTGTCTACTTTATCTTGGTTGAGGATGCTTTAATTGAACGCAATCTAGAGCTGACGGGAATCGATTCAGTAGTGGGTGTGGTTGCCATTGTTTTGACTTTAGAACTGGCACGAAGAACTTCGGGTATCGTCATCCCCTTACTCGGTATTTTTTTTCTGAGCTATATTTTGTGGTGGGGTAAGTTTATCGATGGTGCATTTTATTTTCGAGGTCTGAGGTTAACTAGGGTTCTCTATCGGATGTGTTTTACCGATGAAGGGCTATTTGGGACGACCACTTCTATTTCTTCTACATCTGTGTTTATGTTCGTTCTGTTTGCTTCTTTTCTGTTGATTGGAGGAGGAACTGACTTTATTATCAAGCTGGCCAAAGCTCTGACTAAGAAAATAACGGGTGGTTCTGGTTTAGTGGCAGTCTTGGCTTCGGGGCTTATGGGAACAATCTCGGGGAGTGCGATCGCCAATACCGTATCTACTGGTTCGATTACGATTCCCATGATGAAACGGACTGGTTTTCAAGCCGATTTTGCAGCGGGAGTAGAAACGGCAGCTTCAGTTGGCGGACAATTAATGCCTCCGGTGATGGGTGCTGGGGCTTTTATTATGAGTCAGTGGACGGGATTCCCCTATCAAACCATTATCAGCGTGGCTTTCCTGCCAGCGTTAATGTATTTTGCCACTGTCGGTTTTTATGTCTGGTTAACCGCAGGTAAGAATCAACTAAGGATAGTAGATGAACCCACAACTCAAATTCCTCATCTACGCCAAGAAGGGATTACTTTTATCCTGCCGATTACAGTTTTGGTAGGGTTATTAATCCTTGGTTATACACCTACCTATGCCGCAGGATATAGTATCTTAGCCGTCATTGTTAGCTCCTGGTTGAGCGATCGCCCGATGAAGCTTAAAGATATTCTTGATGCTTTGGCACTAGGAGCCAAAAATATGGTGGTCACGGGGATTTTATTAGTAGCAGCAGGATTAATTATCGGTACTATTGCTACGACGGGAATGTCGATTACTTTTTCCCAGATACTGATAGATTGGTCGGGCGGTAACTTATTTTTGGCTTTGATCTCAATTGCCTTGGCTTCTTTGATTCTGGGAATGGGTTTGCCTGTTACTGCTGCCTACATTATGCTAGCGGTTTTAGCGGCACCAGCTCTAGAAAACATGGGTATTTCCCTTTTAGCAGCGCACCTGATTATTTTTTGGCTTTCACAAGATTCCAATGTTACCCCTCCTGTTTGTCTAGCAGCCTATGCAGCGGCAGGAATTGCGAAAACTTCTCCTCTGAAAGCAGCGGTTTGCGCTTGGAAATTAGCTAAGGGTTTGTATATTATGCCCTTGTTGTTTGCCTACACTGCCTTGATAGATGGAAGTTGGGGCGAACGATTATTAGTCTTTGGTTTTGGTTCAATCGGGCTTTTTATTTTGACTACTGCTATTGTCGGATTTTGCGGGCGACCTTTGAATAGACTAGTAAGGGTGGTATTATTCACCCTATCACTAATAGTTTTTAAACTAGTACAGTCAATTATGGCTACAGGCATTACAAAACATGAGCAGCTTTCAGAAGATGCGATCTCAGCATCAGATTTTTATGAGGAGCCAATTCCACTTCCGAAAAAAAACGAAATAGCTACACTAACCTATTCAGGAAAATCTTCTTTAGATGAGATTTTTTGTGATGTTCCACGTAAATTTTTAAGAATTGAATCGTCCTTAAATACAAAGCTTGAGACTATTCCCACAAATTCGTTTGTTTTAGATGATAATATTTTTGTTCTTAATGAGCTAATAAGACTTAATAAAAAAACTACGCTTTTCTATCTCGATCCTCCATATGGAACTGGTCATGATTTCCAATGTAGAAAGTTAAAGCACGCATACAAAGATAATATGGGGCAAGCTGAATATCTTGAATTCATGCGACGACGTTTAATTCTTATGCGCGAATGTTTGAAAGACAATGGCTCAATATATGTCCACATTGGTCATCAAATGCTAGCTCATTTAAAAGTCGTGATGGATGAAATATTTGGAGGTAATAATTTCCGTAATCTAATCACAAGAAGAAAGTGTAGTAGTAAAAACTTTACTCGTAATCAGTATGCAAATCTCAATGACTATATTCTTTTCTATACAAAAACGAGTTCCTATGTGTGGAATCAGCCAGGAGTAGTGCCAGAAAAAGAATGGATTGAAAAAGAATATCCAAAAAAAGATGAATTTGGAAGAAGGTTTAAGCTTGTGCCAGTACATGCACCAGGAACTCGCAATGGTGAAACTGGTAAAGCATGGCGTGGAAAGCTGCCCCCCCCAGGAAAACATTGGCAATATACACCATCTAAACTAGATGAATTAGATCGAGAAGGAGATATTCATTGGTCTCGTAATGGAAATCCTCGACGTAAAGTGTACTGGAATTCTGACAAAAAAAGACCCCTAACTGACTATTGGGAGCAATACCGTGATGCACATCATCAGAGTATTAAAATTACAGGTTATCCAACAGAAAAAAATTTTGAAATGCTCAAAATGATAGTTAGTGCTAGTTCCGATCCAGGAGATTTAGTTATCGATCCTTTCTGTGGTTCAGGTACAACAATACACGCAGCTAGGGAACTTGGACGAAAGTATATTGGAATTGATGCTTCATTTAGTGCTGCAAAAGCCACCTTACATCGTATGAGGTATGGTCTTAAACCTATGGGAGACTATGTAAATAAAAAGAAAAAATCTAAGGCTACGCAGTTACCTCTTGAGTATTCTAATCACAATAATGAAGAATGTCTTTTTATAGTTGATAGTAAACTTTGGGAAGAATATCAAAATGAAATTGAAAAAATTACGTTCTCGCCA---ATGAATCAGAATCAGATTTTAATTAAACTTATTAGATACGACAGTCCAGAATATCATCAAGCCTGTCAACTGCGATATCGACTATTTTTCGCTGAACATAATTTGCCTTGGGAGATTGTCTTTGACGATCGCGATGCCGATAGTTTCCATGCTGCCGTTAT------AATTCAAGGGTGTGTAGCTGCTTATGGTAAATTAACTCCCCACAAAAATCTAGTTTATCGCCTTGGTCAAATGGTAGTGGAACCCAACTACCAAAGGCAAAACTTGGGCAGACAAATAGTCTTGACTTTAATTGACCTAGCTAAACATCAAGGTGCGATCGCACTTACTCTTAATTCTCGACTTTCCGCAGTAGGATTTTATCAAAAGTTCGGATTTCAGACCTTTGGTAATGAATTTCCTTCCGCTACCACAGGAGTAATTCATATTGCGATGAGACAAAAACTA------ATGACACCTCAATCATCAGCTAATACTTTACCCAAAGTTATTTTTTTAGATGCTATGGGTACGTTATTTGATCTTAAAAGCAGTGTTGGCGAAATATATCAACAATATGCGCTTAAATATGGTGTAAAAGCAGATGCTCAATTACTTAATAATGCTTTTATCAATAGCTTTAAATCTGCTCCGAAACTAGCATTTACTGCAACTAAACAAAAGCCAATCGAAGAGCAAGAGTTTGACTGGTGGAAAAATGTTGTTCAAACAACTTTTTTCCAACTTGGTCTTCTAAAACAATTCAGTGATTTTACTGATTTTTTTAGGGAAATTTATACTTATTTTGCTACAGAAGACCCGTGGTATGTTTTTCCTGATGTATTTCCTATGCTTCAAAAATGGAAATATCAAAAAGTTCAATTAGGAGTTATTTCTAACTTTGATAGCCGCTTACATGAGGTACTAACAGTCTTAAATTTAGAACATTTCTTTACTACTATTACAATTTCTTCGATGGAGGGATTTGCTAAACCTGACCAAAAAATTTTTAATATTGCTTTAAAAAAACATCAGTTAATTCCTCAACAAGCATGGCATATTGGAGACAGTCTTATTGAAGATTATCAAGGAGCAAAAAACGTGGGGATTAGAGCATTTTGGTTAAACCGTTCTTTATCTTCACGGAAGAACGAAAATCAGCTACCCAATTTAAGTAGTCTGGGAATGAGTCGAATTGTTATAACTACAATTGGTTCTTTAGGCGATCTTCATCCCAAGATTGCGATCGCTCTCGAACTAAGAAAGCGCGGACACGATCTGGTATTTACAACTCATAAAGAGTATCGAAATAAAATCGAAGCTTTAGGATTTGAGTTTAATCCGATGCGTCCTGATAATAATGCTCTTAGCGATCCACAAGAAATGGCGCGAATGATGGATCTTAAAACGGGTATTGAGTATACAGCCCGCAACTGGATCTGCGCCAGCTTACGAGACACTTATATTGATTTAAAGAATAGTGCCAAAGATGCAGACTTGATCATTGCTGGAGAAGGGGTTTTAGCAGCAAGATTGGTTGCAGAAAAATTGGAAATTCCTTGGGTTTCGGTTGTCCTACAGCCTATTTCTTTTTTTTCTCCTTACGATCCCCCTGTTATCCCTGTATTTCCATTTTTATCTAGGCAACGTGGATTAGGTTACATCGCTAGTAAAGGTATTATTGAACTATCCAAAATAATGACTAGATCTTGGGTAAAACCTGTTCATCAACTGCGACGAGAGCTTAAATTACCCGCCCTTGTAGGCAATCCCTTTATAGATGATAAATACTCTCCCTATCTCGTACTGGCTATGTTTTCTCCAATCCTAGCCAAACCACAACCTGATTGGGCTAAAAACACTGTTATTACAGGGTTTGCATTTTATGATGATACACAAGCTGGAGTAGAACTTACACCAGAACTCAATCAATTTTTAGATGCGGGTGAATCACCTCTTGTTTTTACTCTTGGTTCAGCAGCAGTAATAACTCCAGGTAATTTTTATCAGGAAAGTATTAGAGCGAGCAAAATATTAAACCGTCGTGCTGTGCTGTTAATCGGCAAAAACATTCCGCCAGACAATCTTACTCAAGATATCATTGCAGTGAACTATGCCCCCTATTCACAAATTTTTCCTCGTGCTTGTGCGATTGTACATCAAGGAGGTATCGGTACAACGGCTCAAGCACTAAAAGCTAGTCGTCCAACATTAATTATGCCTTACAGTCACGACCAGCCTGATAATGCCGCACGAGTCGAACGCCTGGGAACTTCACTTACTATCTCTCGTAAGCAATATTCGGCAACACGAGTAGCTAATTTGTTGGGCGAACTGTTAGAAAATCCTAACTATGCAGCTAGAGCAGCCAGCATTGGAGAAATCATCAAACAGGAAGATGGAGTTAGGATGGGGTGCGACGCGATCGAAAAGCAGCTACAAGTCCTCATGTCTATCGAAAACGCAAAATCATTTTATGAACGAGTATCTACGGATAAGCAATTTCGTACTCAACTCGAAAATACAGCTTCAGCAGAAGAACGTCAGAAAATTATCCAAGCTGCTGGTTTTGAATTTACAAATCAAGAATGGGAAATTGCTAAAGAGCAGATTTTAGCAACAT---CTGAATCTAATAATGGTGAATTAAGTGAAGCAGAATTAACGGCGGTAAGTGGTGGAGTTGATTTATCTATTTTTGAGTTATTAGATGAAGAACCATTATTTCCTATCAGACCTCTGTATGGTTTACCAATA---------------------ATGAAAATAAAATTAATGCCCATCTTGGCTGGATTTATAACCTTATCTTTGGTTGCTGTTCCTTTAACAGCACAGGCTTGTAGTGGAGGTGACAAAGACAAAAGTACTTCTGAGTCCAATTTACCCGAACAAACTGAAAGCAGTTTTACTGTTGAAGAATCTTCTTCTGTGCCTCAAGCCATGAATGATTCAATAAAGTACTACTTGTTTGCAATTTTAATCATTTGCGCATCTTATAGTCATCAAGAAATAGAACTGCATAATTCTATAGCGAGAAAAGCAGTGGCGGAAACAGTTATCTCAGAAAATGGATTAAAGACTAAATCTAGTCCTTATGACGTCAGCGAAACTGTTTACCGTCTAGAACAGATTATCAACGATAAAGGCTTAACTCTTTTTACTAATGTCGATCATAGTGTCAATGCTGAGAAAATTGGGGCAGAATTAAAACCAACACAATTACTGATTTTTGGTAATCCCAAAGTAGGGACACCGTTAATGGAATGTTCTCCGACAACAGCAATCGACTTACCCCAGAAAATTTTGGTTTGGCAGAATGAAGATGAACAAACTCAAATTACTTATAATCAGCCTCAATATTTAAAAAAAAGACATGGTATTCATGGCTGTGATGAAATGTTAGCTAAAGTTTCTGGAGTATTAAAAGATATTACTGCTCGAGCAATTGATGATACGCCCTTGAGTCAGAAGCAAATCTTGATCGTTGATGATGACGATAATGTACGAGCAACCGTAAAACTTTCTCTTCAGGTAACAACTGATTGGGAAATTTTGACTGTTGGTTCGGGACAAGAATGTCTATCCTTAGCTCAAACCAAGCCTCCCGATCTAATTCTTCTCGATGTGATGATGCCCGGTCTAGATGGGATTGAAGTTTTACGCCAATTGCGAATTGATGCCGTAACTCAAGCAATCCCCGTTATTTTTCTGACGGCAAAAACTCTATTAAAAGACCAGAAACAGCTCAAAGATTTAGAAGTTCAAGGAATAATATCAAAACCATTTGATGCTATGGATTTAGCAAAACAAATTTGTCTTTTACTAAAATGGATGGCAGTAACTCGCCTTAAGCCTCTCTATGACCAAGCAGGAACGCTAAAAGGATATGTTGATAAGTACACAGGTGAAGAATATGGCTTTCCTGTCATCATAGGAAGAAAAAGGAATCCATACGCTAAAGGATGGGTTATGAATAGTCAAGAGGCAATGATAATTCTTGCCAAAGATAAAGATATAAAAGGAGAAACCCACCGTGTCCTTTGGTTTATTGGTGGGATTCTTGATTTTGAAAATTGGGTTCAGCTTTCTGTTACAAAAATAGCCCAGGAACTTGAATTAAAGCGACCTAATGTATCAAGAGCGATAAAACTTCTTGAAGAAAAGGAAATAATTCTGCGAGGACCGAAAGTAGGACGCTCTTATGCCTTCATGCTCAATCCTGAATTTGGCTGGAAAGGTCAAGTGAAAAATTTAGATGAGTATCGAAGAGAACGTGACGAGCTTGAACATAGAGAAAAAAAACGCTCAAGAACTCAAAACAACTTGAAATTAGTCGAACTAAGTAAAGAAGACCAAATAATTCAAGCTATTAAACAAGGAAAGGTCAACGTTGAGGAATTTTATAGCCTTCTGCATAAGGAAATGTATAAATTTGCTGCTGCTTCAGAAGGTGAACCTATTGTGTTTGGCTCTGCTCGCCCTGGATATAGTAACGAGCAAGTAGCTCAGTGGATTGAATTTATGCAGTATCAGAACATTAAGTACGTCTGCTGTTTGCTTGCCTCATCTCAACTAACTCGCTAT---TCCAATCTACTTAATACTTATCGACATAACTTTGGATTTGATTACGTATGTTGGACACCGATTGAGGATTTTTACTTTGCTACTTCCGAAATTCTCATCCACCAAATTTTACCGTTCTTAGCAACTGCCAGACAGGATGATGAAAAGGTTGTTGTTCATTGCTCTGGCGGAGTTGGGCGGACAGGACACGTTTTAGCAGCCTGGCTTGTGGCTGGACGAGGACTCTCTAGGCAAGCTGCGATTGCAGCCGTCAAACAAATCGGAAAAAATCCCTATGAAGCTGTTATCGCTGCCCCTTTCAAAGGTCGCAATCCCTGGAAAGTAGCTGCTGAACTCAATCTATTACTTGATGAATGTAGTCGCTCGAAAGACAAGTTAGCTCGATGTCCACCCCTAATGATTTCTGCTCATAGATCGATCACCACATTAATTAGTA---CATTGCTATTAGTTAGTTGTAGTAGTCTTCCCAACATTACTATAACTATTGGGAGCGAGCCAAGTA------AGGTTGAATCGCAACCAACTACCACAGATTCTTCGTCTATATCTCAATCAGAAGAATCAGAAGCAGTAGAATTAGAAGATCGAAGTACTCGCACTGATGACTCTGAAACGATAGCTCAGTCAAAATCAAGTTCGACATCTCCTTGCCCAACCACAAACATCACCGAGTCCAACAGAATAAGTCTCTTAAAATTATCAGAGGGTGGCGAATCAGTGAGTTGTTCTGGGACTATATGCACGGGAGGAGCAACTCAAATCGATGTACTTGATGGTGTTGATGAGTATCTTGATGATCCTCTATTCGCAGGTAAAGAAGTAGTTTACAGATTTAAGGACGGTAAATGTGCTGCGTTTGACACTTTTTCGGTTATGGCTTCTCAAAAG---ATGAACCTTAAAGATTTTGAATTTGAACTGTTAGTTGGTAATGAATCTCCTTCGGGTAAGTTTGAATCTATTGGTGAATTTACAATGGACGGACAAACGAATACTCAAACATTCAATTTTGAGCCAAAGGTAGGTCAATATTTTAAAGTCAAAAAACTTACCAGGGAAAATTTGGATTCATCATAT---ACGCTTCAACTTTGGGGCGCACTCGAA---------------------------------------------ATGCTAGAGAGAATTTTATTGGCGGTAAGCGTTACTTTTTGTATTTATTTGTTTTTAAATTTAGGTGAAAAGTCATCAAGAACACAACCTTTAGATACTAATATAGGTCTAATTCCCGATGTTATTCATCAAGTTGTATTTTTTGGA---ATGACAGAATCTAAACTTCGAGTATGTATTAGAAAACCAACTATGGAAGATTGCCAGGAATTGCACTCGCTCATTTTTAGAAGCAAACAATTCCATTTTCCTTGGGTTATTCATGCTGAATCTAGCGAGCATGAGTGTAAAAAGTATATTAATCGGTGTCAAAATAATGATGTTGAAGGATTAGTGGTTTGTCATTTAGATACAAGTAAAATTATTGGAGTAGTTAACCTTAGTCAAATTTTCTATGGAAATTTTCAAAATGCCTATCTTAGTTATTACGTTGATGTAGATTTCGCAGGTCAAGCATTAATGTCAGAGGGAGTGCACTTGGTAATTGACTATGCTTTTAATACTCTTAAACTACATAGAGTTGAAGCCAACATTCAGCCAGAAAATAAGAGATCGATTAACTTAGTAAAACGATTGGGTTTTCGAAAAGAAGGTTTTTCTCAACGATATTTGAAAATTAATGGAGAATGGCGAGATCATGAACGGTGGGCTTTAACAGTTGAAAATTGG---ATGAATCGAGCTTTTTTTGACTATATTCAACAACTTTCACCAGAATTAAAATTTGATGCCAGACTTGTTCGATCTTTTTTAAAGTCTCAAAAAGTTTCTAAAGGGGAATTTATATTTCATCAAGGCGATGTGTGTAAAGCCGTTTATTTCACTCTAAACGGCTGTTTGAGAAGCTTTGTCATCACAAAGGGGAAAGAATACACTTTATTTTTTCATTCCGAAAAGCAAACTTTTGGAGATTATGAAAGTTTCCAAAAACAAACACCAGCTTGTTTTTCCTGTCAGGCGATTGAAGATTCCGAAATCCTTATATTCGATCACCGAGCAATAGCTTTTTTTGAAAATGCTCCCGACGGACAAAAGTTTTTAAGACTTGTGGCTGAAGACTTAGCGTTTTTTCTTCGAGATAAATTACTTTCTCTTTTTTTAGATACTCCTGAAGAACGCTATCTTAAACTTCTCAAAAACGAACCAGAATTATTACAACGTCTTCCTCAATATTATTTAGCTTCTTATTTGGGTATCGAGCCTGAATCTCTCAGTCGTTTAAAACGAAGAGTATATCAAAAAGAAATTTCTATGTTACTCGAACAGAATAAAGCGATCGTCATTAAAATGTATCGAGCATTCGATCGTCAGGATGTCGAACAAGGACAGAAATTTATGGCTACTGACATTGTAGGTCATGGAATGTACGGGATTACTCGCCAAGGTGTAGATAGTTTTATAGAATACGCAATGTCAATGTTTAGTGTATTCCCAGATGGTTGTCATCAAATAGATGAAATCATTGCAGAAGGCGATAAAGTTGTCACTCGTAGAATATTTTGCGGAACTCATCAGGGAGAGTTGATGGACGTTCCAGCTACAGGTAAAAGGGTTCGATTTTCATTTGTTCACATCGATCACATCGTAGATGGCAAAGTTGTCAAACACTGGGGACAAGCAGATGTGTTTAGTATGATGCAGCAGTTACAAAAA------ATGACCAAACCAAATATTTTGGTTCTTGGTGCTACGGGGAAAGTTGGTGGTGAAGTAATAAATCAGCTACAAAATAATAAAGATATTAATGTAGTAGCTGCTACTCGTTCTTCAGACAAAGCCAAAGCGTTTAAAGACAAAAGCATTGACAGCGTAATTTTAGACTTAGATAATCCAGAAACGATCGCCCCTGCACTGAAAAATATAGACAGAGCATTATTACTAACCGGCTACACCGTTGATATGCTTAGACAAAGCAAGCGATTTCTCGATACAGCCAAACAAACAGGAGTCAAACACATCGTTCACATCGGCGCATCTACCGCACCTACTAATGAAGTGGCTCATTGGGGATGGCATCAATTTATTGAGTCATATATTGAAAAACTAGGCTTTGGCTACACCCATCTACGTCCCGAAGCCTTCATGCAAAACCTATTTGGCTTTGGTTGGCTCAATAATGGGGTAATTACTAACTATATTGGTAATGCTCGTTGGAGTTGGATCGATTGTTATGACTTGGCTGCGGTGGTAGTGCAAACTTTATTACATCCAGACAAATATGCGGGTCAAACTATACCTCTTGGTTACGATGCCAAAACAATGGACGAGGTAGCTCAAATTCTCACAGAAGTTGTCGGACAACCATTTAAGATCGAAGCTCATCCGACCAAAGAGTTTTTAAACAATGCTCTACAAGAGGGAGTAGAAGGAGTCTATCCTAATGCCTATATGAAATGTGTGTATACTCAATTCGAGTTAAACGTAGCCGATAAAATCCCCGAAGCCGATCGCACTTTCAATAATTTTGAAGCCATAGTAGGACGCAAACCAAATACCTGGAAAGATTTTGCCGTAAACTATCGCGAACAACTTACCAAATACGAGCGTCAAATAATGAAACAACTAAAAGGTCCAAGAACGCCCGGTTTTGTCCAAAAAATTCAGTGGAGTAGCGATCCGATCGGCTATATGGATGCGGCTGCTCAAAAGTTTCCCGATATTTTTGAGGCCAAAATTACTCCCGTTGGTAATACTCAAGTATTAGTAAGTCACCCCCAAGCCATCCAGCAAATCATGACCCAAGATGTCAAGAGTGAATATGCTGCTCCAGATGGTAATTTGATGCGTCCTGTCTTTGGTGACGAATCACTACTTTTCCAAGATCCAAAGCATCATTTGCGCCAAAGAAAGTTGCTGATGCCTTCTTTTCATGGCGAAAGAATGACTGCTTATGGCAGAGCCATCTGTAATCTTGCCCAGCAAGTCAGCGAGGAATTATCTTCTGGCGAGATTTTTTCGGCAAGGGCAATCATGGAAGATATTTCCTTAGAAGTGATTCTAGAAGTGATCTTTGGCTTGTCCGAAGGAGAGCGATATCAAATACTAAAAGAATTGTTGGTCTATTATTCGGGGGTTTTTCAATCTAAGATATTTAACCTTCTGCTATTGTCTCCTTCACTCCAAAAAAAATTAGGTTTTTTAAACTCTTGGCAAAACTTTTTACACAAACGTCAACAGATTGACCAACTGCTCTATGCTGAAATCAAAGAGCGCCGAGCCAAACCAGACCCAGAGCGGACAGATATCCTATCGATGTTACTGCTCGCAAGGGATGAGGACGGAGAACGAATGTCCGATGTAGAAATTCGAGATCAGTTAATCACTCTGCTGTTGACTGGACATGAAACTACGGCTACGTCAATGGCTTGGGCGTTGTACTGGATTCATTATCATCCCGAAATTAGAGCTAAATTGCTTAAGGAAATTGATCGTCTAGGAGACTCTCCAGACCCAATGGATATTTTCCGTCTCCCCTATCTAACTGCTGTATGTAATGAAACTCTGCGCATTTATCCAGTGGTGCCAATCAGCGGACCCAGGATGGTAAAAGAATCATTTGAACTAATGGGTTACGAGATACAACCGGGTACTGCATTGCACTGTTGTATATATTTGACTCACCATCGTGAAGATTTATATCCAAATTCTAAACAATTTCAGCCAGAGCGATTTATTGAGCATCAATTTTCCCCATATGAATTTATTCCTTTTGGTGGCGGCAGCCGTCGTTGTTTAGGAGCAGCATTGGCAATGTTTGAAATGAAGCTAGTTATAGCAACAATCCTCTCTCGTTATCGACTGTTGCTGGCAGATAACAAACCAGTGAAACCAATTCGTCAAGCTATTACTTTAATACCTGCTGGTGGGGTGAGGATGATCTTACAAGGTCAACGTCTACGTCAACAAATGTCTCAACCTGTCGCCAATCCAGTT---------------------ATGGGAATTATTGCTGCTATTATCTTGCAGAGACTTTTGGAGCTGCGCCATAGCAAGCAAAATGCTGCATATATCCTGGCTCAAGGAGGACGAGAGTATAATGACAACCTTTTAGGTGCCGTAAAAGTGCTGCAAGTGAGTTGGTGGATGGCGATGATTGTAGAAGTCTGGTGGCTTGAGCGTCCTTTTATCCCAGTTTTAGCTGCTGCTGCGCTATTAGCAACGCTAGCGGGTCAGGTTTTGCGCTATTTGTCTATGCGATCGCTAGGACAGCGTTGGACTCTTCCGATTATGACTCTGCCTCATCAGCCAGTGGTTGACTCTGGTATTTATAGTTATCTGCGACACCCCAATTGGCTGGGGGTAATCCTCGAAATTGCGGCTTTACCTCTAATCCATTCAGCCTATCTCACCGCGATCTTTTTTAGCATCGCCAACGCCTGGTTAATGAGTAAGCGAATAAAAGCTGAAGAACGAGCTTTGAGTGAAGACACTAACTATGCTTATGTTTTTGGCTACAAGCCTCGTTTCATCCCCGGCATCAGATTTTTTAAAGCCGCAAAAACCACT------------------------------ATGACTTCTGATGAACAAA---------TGCAAATGATATCTGACGAACAACTGG---AAATACTTATTGATTTTTTTAACCTAAGGTTTGCTAGCCCCGGAAATGACTTCGTTATAGGATCGCCTGTCAGCGTTT---TAAATAGCGATCC---------TGAAAACCCAATATTGGGAGACTTAATGGTTGGTCGTACTGGTAATGAT---------GTTTTTCTTGCTGTTGATCCTGCTGCCGACAATCCAGGTCAAGGAGAATTAGATTTATTTGTCGGTGGTTTCGAAGAAACTGATGAACAAACTGACGGGGTTGGAACTAGTGTCAACCCTGATGAGGATACA---TTTCGTCTTGGGGACGCAAATAAAGTTTATTACCAGGGTTTAGGTGCAGAAGATTTCGCATTTATTACGGATTTCGACCCCGCAGAGGATACTATTCAGCTAAATGGCTCAGCTGATGATTACTTCTTGAGAGTAATTAATGTCAACTCTCTATTTGATGAGTTTTCCGAGTTTTCTGTTCTAGAAACTATGGTCGAAGAGATGGAAGCCGTAGTTCAAGAAATGGGAATCACAACTGTAACGGCTCTAATCCGAAGCAATAATCAAGATGAGATTGATGAAACCTCAACATCTCTTGATGATCCT---------GCATTGGATATCATCGGCATCGTTGCTGGAGATTTAAATCTCAATCTTGCAGAAAGCTATTTTGAATTTGTAGATACTCCTCCATCGTCAGATCCAGTGCTACCCCAGATCGAACAGTTTGGCACTCCAGGTATTGACTTTTCCTTTGGCATAGCGACTAGTAATGGTGGTGATATTGCTATCGACAGTAGCGGCGATCTCTATCAGGTAGGAGGAACCTCTCGTGACTTAGCCGCACCTAATGCTGGAGGAAATGATGTTTGGATATCTAAGTTTGACGAGGATGGCGACCAAATGTTCATCAACCAGTTTGGAACTTCCTCTGCTGAAACTGCTTTTAGTGTTGCGGTCGATAGCAACGACA---ATTTTTTTGCTTCGGGAGTCACTACTGGTGATTTGGGAGGAACAGCTGCTGGAGGAAATGATGCTTGGGTAGCCAAGTTTAACGAAAATGGTGAACAGCAATGGATTGAGCAGTTTGGCACTAGCGACCGTGATAATTCCTTTGGAAGTAGTCTAGCAGTCGACACTTCAGACAATGTTATTCAGGGAGGATATACTCTGGGTGACTTGGCAGGATCTAATGCA------------GGCGAGGGTCCCGATCCCTGGGTAATCAAGTTTGACAATGATGGAAACGAATTGTGGAGAAGGCAATTTGGAACACCTGAATTTGACGAATTATTCGGCGTTGCCACTGACAGTGAAGACAATATTTTCCTGACTGGTTGGACTATTGGAGACCTAGGAGGAACCAATGCCGGCTTATATGACACTTGGATAGCCAAGTACGATGAGGATGGGAATCAACTCTGGACTACCCAATTTGGTACCAGCGACTTTGATTTTGCTAGGGGTGCTGCCATTGACAGTGAGGGAAATTTCTATACTACCGGATTTACTCTAGGGGACCTAGAGGGTACTAATGAAGGGTTATATGACACTTGGGTAGCAAAGTACGACACCAATGGCAACCAATTGTGGATTGAACAGTTTGGTAGTGCTGGGTCTGATACCCCTTTTAGTATTGATATTAATGACAATGATGAGATTTTCATCGGAGGGGTTACGGATGGCTATTTCCCAGGAGATAAT---GCTGGAGGAGAAGATGCTTGGTCGGCTAAGCTTGACAGTAATGGCAATCTGCTGGAAGTTGTACAATTTGGAACAGCCGAGGATGAGCGTGCTCTAGATATTGCCACTGGTCATAATAACGATATATTCCTGAGCGGATATACAGAAGGTTCTCTCGGTGCATCTAATGCAGGGTCTATCGATGCTTGGTTGGCTCAACTCTCAGCAACAGATTTAGACTTAATAGGC---ATGATAAAAATTTCCATATTGGTTACAAAATGGCTGCCATACATTACTGGTTTTTTTGGTTTGCTTTCGCTCAACAGAGCCTTGTTAACCATGTTGATCTATCGTTACGATCCGGGAATACCGAATTCTAGTCATCTGCCATTTTTGGTATCATCGCTCATCGTAGGCATAGCCATGTTTGTCAGTCGTATTATCGGTGCCTTAACTCAACCAGCGATCGGATATTGCTCAGATCGGTTTCAGAGCCGTTGGGGAAAGCGGCGACCCTTCTTGGCTATCGCAGTCTTGCCTTTAACTCTCAGCTTTATCTTACTATTTATTCCTCCCCTTGGCTCTAACAGCATTGGCAATGTAGTTTATCTAGGAATATTGCTGTGTATATTTTATTTAGCACTAGCAGCTTATCAAATTCCCTATTTAGCTTTGCTACCTGTACTAGCCCCAACGGTCAAACAAAGGATTAATCTTTCTTCTTTAATGGCGGCTTTTGGTCTATTGGGAAGTGCCTTCGGAGGAATCGCAGCCCCTTTGTTAACCCAGCAGTATGGCTTTCCAAGGATGGCAATTATGATTGGAAGCGCCAGTTTTGTGACCATGCTGATGCCTTTAATTGTGCACGAGGATGTC---ACTGTATCTAAGCCAGAGTACCTTCCCTTCTGGAAGTCTTTTAAATCTGGATGGCAAAATGATTGCTTCCGCATTTATCTGACAGGGATTGCCTCAGCTTGGATTACGATTAGTATATTGTCGGTAAGTTCTACTTTTTTGGCGGTAGCACTCTTAAATAAAGATATTAGTTTTGGCTCAGTTGTCAATGGTTTGGTTCTGGGCGGGACAATGAGCGGATTTGCTCTGGTAATTCCTTTGGCTCGACGTTGGGGTAAAAGTTATACTTTCCAGCTTTCGATGGTGTGGTTAGGTGGTGGACTTTTAGCTGTAGCAATTTGGCCATTTTTGGTGGGCTCAGCACTTCTACCTTGGTTAGCACTGCTGGCAATTAGCAATTTAGGGGCTGCAAGTTTTTTTATTTTACCTAATGCCATGTTACCCGATGTCATTGATCGCGATACCAAACAATTTGGAATGCGCCGGGAAGCTATTTATTTTGGTGCCCGAGGTTTATTGGTAGAGATAAGTGTGGGAATCGGTTCTCTGCTGGCAGGCGCCTTATTAATGTTGGGCAAAACTCCCGCACAGCCTTGGGGAGTACAAATAGCCTTTCCGGTGGCAGGACTATTTGCCTTGGGGGCAGCAGTAGCATTTGCTTTTTATCCCATCAAAAAAATGATGATTAAATTTTCTCCATTTTCGTTTTTATCCAGTATTGCCAAAACTGATTCAACAGATATTGATAATCCTCTAAACAGAATCAAGATGTATCTTCAGAAACAGATACCTGTTTCTCTACTCAACTTACACAGAACATATACTTATAATCTATCTGTTGGCTTAAATCAACAGCCATTAAGTATTGCCCAAAAACTAGCTGAAACAACCAAAAAAATATTTGACAAGAGAAAAAAAATATTATTTTATCCAGATTTTCCTTACCGCAAAGCTACTATTTATCAAATTTGTCTGTTCTTAGGGTATGACATTACTGATAATCCAGAAGAAAAGTTTGATTTAGCAATTAAATGGCAAAGATATCAAACTTTCTTTGAAGAAGAACCGATTTTATCTCATTTATCAGAACAGAATTGTAAGGTTATCAATCTTCACTGTAAAGATGTTAGTAAATCACTAACCAACCAATTATTTGATGAAGCTTTTAATTATAATATTACTGTAAATCCACTGACGTATACAGGAAAATGTGTAGTCAAATCTAATTTAAATGCTCAACACGATGGCAAAATAATTTCTTGTCCGATTGAGCAAACAGAGCCAGGAGTTGTCTATCAAAAACTTGTTGATAACGAGATCGAAGAGGGAAAAGTTCTAGATTATCGAGTTCCTATATTTAATCAAGAAATTCCTTGTGTCTATATATATATCAAACACAACCAAACAGAAACACAACGATTTTTTGGTTATCCTAGCTTAATCTCAGTTCAGGTAGCCGAAACCAAAGAAATATTTAACGACGATGAAATCAGCAAAATTTTATCATTCTGCCAAAAATTAGGGTTAGACTACGGTGAATTAGATATCTTGAAAGATCAAACAGATCAACGAATATACGTTGTTGATGCTAACAATACTCCTTCATCGAGATTATTATTTGAACCGCTAATTCTACCATCTGATCAATGTATTCTTGCTCCTCAAGACCGTCAGTTTGCTCTGAAAAAAATGGCTCAGGCTTTTCAAAAAGAGTTTTTT------------ATGAG--------------TAATACATTTGCA----CCAAACATCAATTCTAAGCACGCTAGCGAATGGGTTGCTGGGAGTGGGGTTTCAGAAGAGATGGTCAAGCTGAATCCCAAGAGTATTAGCGAGAAAAAAGAAATTGCCAAGTTACTGAACTGGAGTAATTATCTAGGGAGTCCAGGATGGTACGTCAATTCGGTAGATTTAGAAACGGGACAACTAAGAGAATTTGGACAATTCAAGCCAAATAAAGCAATCCAGTTTCCAGATGGCGAGAAGCCAGTAAAGTATTTTACGTTTCCTAAAGGACGGGAAAATGAAGTAATTCTGTTGATTCCCGACCAAACGGCATGGTCAAAGATAGCCAAAAGATACAATGTGCCAATTCTGCCAGAAGATATCGACGAATCAAGACTGGACAAAGGGTTTTGGAAATGGATACATAATAACTCCCAAATACCCATCGAAGTAACAGAGGGAGCGAAGAAAGCGGGTTGTTTGTTGGCGAATGGATTGGTGGGCTTATGTTTAACGGGGGTATGGAACGGGAAGGTTAAGCGCTCGCTAAAAGCGATTCCGACTCTAGCCCCATTTTTGGCTAACGGTAGGGGAATTCATCTACTGTTTGATTCGGATGTGGCAGTTAAGCCTCAAGTACAAGAAGCACTCAAAACAATTGGATATCTTGCCCAGAGAGCGGGATGTATAGTGGGAGTTGGAACTTGGGAATATTCAGAAGCCACGAAAGGACTAGACGATTTGGTAGTAAATCAAGGAGTCGAAGCGTTGGAAGAAGTAATCGAAAACATCCAGCCATACAAAGAATGGCTCAAATCTATCTCATCTGCCAACACCAACGCTTCAAAAATGCAGTCAAGAAATACAGCGACCGCAGCCCTGTTAGATTACGTGAGAGACAAATATAGCGATCGCTTACGGTTAAACGAACTAGAAATGCAGATTGAATTAGATGGAAAGCCGTTTAATCTAGAGCGGTTTTATCTACATTTGGCAGAACACGATCGCCTGGAGGTAAATAAGACAAAAGCGATCGATGTATGTACACAAGTAGCAGAAGAAAACACCTACAATCCAGTAGCGGAGTATCTAAACCAAGTTGCCCGTAATAGTGAACTTGCGGATATAGATTCTTTATCAACTAAGTTTTTCGGGACATCAGATCCTATTTACGATATTTTTCTGAAAAAGACTTTAATTGCAGCAGTAGCGAGAGTGTATGCCCCTGGATGTAAGCATGACAATACATTGGTACTGCAAGGAGAACAAGGAATAGGCAAATCAACATTTTTTGATGTGTTGGCGGGAGATTGGTTTGGCGATTCGATGAAGTCAGGAAAAGATAAGGACGATCTTTTGGTGCTACGCAGGTCTTGGATTCAAGAATGGGGGGAGCTTGACAAAATCTTCTCCAAGAGACAGGCAGGAGATTTAAAGGCATTCCTGAGCTGCCGAAAAGATACATTTCGAGAGCCATATGCACGCACTACAAAAGACTATCCTCGACACTCAATAATAGTAGGTTCGGTTAACGATTCAAGTTTCTTGGTAGATTCGACAGGAAATAGGCGTTATTGGGTGATTCCCGTAGAGAAAAAGGAAATAGATATCAAACGATTGAAAAAAGAAAGAGATGCTATTTGGGCTTCTGCTGTGGCAGCATATCGGGAAGGAGAGACATGGTGGTTGTCAAAAGAAGAGGAAAAAAGAAATCTCAACAATAATTCTCGTTTCCAAATAATAGATGAATGGGCAGGTTTCGTTGCTGATTATATTCGGAATAGAACAGGGGTATCAATATCACAAGTACTGCTGGATGTATTTGATTTTGAGCTGAATAAGATCGGTCGTAGAGAACAAATGCGGGTAGCGAATATTCTCCAGATGTTAAATTGGCGCAAAGTGGGACAAAAATTACATCGAGGAAAAAGACAAGTAGTTTGGCAGGAGGCTTCGACTAT---ACCTTCTGTAGGTATAGCAGAGGTGTTGCAGCCCGAAAGCCAGTCACAGCAAGGCTTGTCTATACCTACTATACCTACTACACCTAATTCTCAAACTTTTAATTCAGAGTTAAGAGAAGTAGTAGATAGTGAAAATATAAACTCTGAAAGAAAAGATTTCTCAGAAGGG------GTTAAACCCATACAGGGTGAGGAATCTATACCTGCTGCTATACCTGTTGGTGA------------AGGTATAGATCGCGCTAAAAAATGGTCAGATTACCCTCATCCGAGCAAAGACGAATACACAATTAAAAACAGAGCGAGAAAAGTAGTAGAAAGAATTTTTGACTGTAGCACCAGGGCGGAACTAATCAATTTATACGCCTGTGGTCAAATTACGGCAGCAGAAGTGAAATGGTTGAGAGAAAATTATCTGACTTCGGCTCAATGCGAACGCCTTAATCAGATAGAGAATACAGAACAGGGAAATATATTTAAACAGGACGGATTTTTA------------------------CACCTGAAACAGCAGATTACGAAGCAGGTTAGAAGACTTGGCTGGAGCAAGCAAAAAGCGATCGCCTATATTCAAGAAAGATATGGGGTCAGTAATAGAGTTGAGATGAGCATCGCTCAACTGAGGGAGATGAAAGATTGTCTTGCTCTAATGTCGAGTATGACTATAGAAATTCTCACCATTACCACTCCTTTTGCATTAAATATTTCCGTAAATTGCTACCTTGTTAAAATCGGCAATGATTATATCTTGATCGACACGGGGATGCCAAATCAGCGCAGCACTATTGAAACAAAACTGAGAAATGCAGGCTGCCATTCGGGCAATCTTAAGCTAATTATCCTAACTCATGGAGATATAGACCACTGTGGAAATGCTGCATATTTTCGTCAAAAGTTTGGGACAAAAATAGCTATGCATCATGCCGATCTGGGCATGGTCGAACGGGGAGATATGTTCTGGAATCGCCGAAAACCAAATATTTTTATTAAGATAATATTTAGTCTGTTGTTTGGATTAGATAGATCGGACAGATTTAAACCAGATCTGTATCTCAAAGATGGAGATAAACTTGCTAAATATGGATTAGATGCTCAAGTTCTCGATCTTCTTGGTCATTCAAAAGGCTCAATCGGCGTTTTATTAGCTGATCAAAATTTATTCTGCGGGGATTTATTAGGAAATACCGATCAACCAAAACTCTGGTCGATAATTGACGATCCCTTGGCAGCAAGTGCCAGTGTCAAAAAACTCAAAAGTTTAGGAATAAATACTGTTTATCCTGGACACGGGAAACCCTTTTTAATGGAACAGTTCAATCATAACAACTTGAATGGAGCAAAAAGTGTAGGTTACACCACGCAACAACTGAACCAGATAAAAAATGGATTAGACACTTTAGAAAAATATCTAATTAATATTGGTTACGAAACGAATAACTTTGGTATTATCCACTCTGATTTACATTTCAACAATATTTTAATTGATTCAACAGGTCAATTAGCCATTATTGACTTTGACGAAGCAGGTTTTGGTCATTATTGGCTAGACATAGCTGTAACGTTTGACGAGTTTTATGACTACGATGAAGCCGATACTATGATTGAGCAATTTATTAATGGTTACAAAGCTGTGCGGAATATAAAATTTGACTCAACAACAATGAAAATGTTTCGCGGACTATCTGCAACCCTTTACGCTTCTTGGATATTTGCACCTGAAAATAAATGGGTAACAGCGACTAAATTAGATTACGCTAAAAATGCGCTTCAACAGATTCAAAATATTGAATCAGTACGTTGCATGAACAAGAAACCGATCAATCCTCCAGAATTATTCGACGGTTCTCCATTTGGGATGTCTCAAGCTGTATGCGATTTAGATTCAAAATTGGTTTTTATTTCTGGGCAAGTAGACTGGAATCAAGAATATCAAACATCAGAAAATTCTGTAGAAGGTCAGACAGAAAAAGCCCTTCAAAATTTACAAATAGCACTAGATGCAGCTAATTCATCAGTTGATAATTTACTTCAGGTGAGAATCTATATTCGTGGTGAGTTGGGAGAATACATAAACACACTAGCTCCCATTCTCTCCAGTTTTTTCGGTGAATCACGTCCTGCTCTGACAGGAATTGGTGTTGCTTCTCTTGCATCTCCAGAAACTTTGGTAGAAATTGAAGCGGTTGCGAAAAGGAAAGTGGGCAAGTTAAATAATAAAAGAAAGCGAGTTTTAATAGTAGTTTTGGCGGCAGTTATCGGTAACGCTATAGTAACATCTACACCTACTTTAAATATAGAAAACAGTAAAAATATTTTCTTGACATTTGCTAATGTAGTAATGTTTTTGATGGTTTGGGATACTTATTTTGATGAAAAAATTAGTCAAAAAGGTGTTCTATCTTTCTTGCAAGATTTATTATCTATTACTTTAGTTAGCCTTATTACCACCTTTATTATTTCTAAAGTAATTACTAAAAATATTAATAATTTGATCGCTATTTTAGGTTCTCTGGGTTGGTTAATTGCTGGCTTGATCGCGGGAGGGGTAACAGGGATTTTAGGTATAGGTTGGGCATTATACTGTGACGATCTTTATCGCAATTCAACA---ATGGATAAAATCAATATCTTGATCGTGGAAGACGAGTTGATAATTGCCCGAAACACAGCTAAAAAACTCCAAAGATTAGGATACACTATCTCTAAAATTGTTTCCTCAGGACAAGCTGCAATTGACTTTGTTAAAACCACAAAACCAGATCTCATTTTGATGGATATTGCCATCAAAGGAAATATAGATGGTATTGAAACAGCTAGCAGAATTAAATCTATAGCAGATATTCCTGTTATTTTCCTGACGGCTTACGCTAATGAGCAAACCCTAGAGAGAGCATCTCAAGTGGGATGTTATGGTTATCTCATCAAACCTTTTAGGGATCAAGAACTGCATGCCAACATTAAGATGATTTTGAGTAAACATCAAGAGCAGTCATCAATTCAACAGTCTTTACAAGATACTGTTAATGAATATTCTTCACAGTTTGATGACATATATAAAAATAACCTCACCAATCTCCCAAACAAACTTTTTTTACGAGATTTATTTGATTACTTAGTTTCCTCGATCAATAGTAAGAATAGCTCAGTA---------GAAGACAACAGTGAAAAACCGGAGCTAAAATTAATAGCAGTTCTTAATATTAGCTTAGATCGGTTTCAAAAAGTTAGTGCTTTCTTAACTAAAGAGCAGCAAGATAGTTTAGTTAAAGAGATAGCTAAACGTATAACCGACTATGTCAATGATTTAGAGTTTCAGGGTATTACTGTCTATCTAAAGGAAGATCACTTTGTCGTGATGATTCCTTTAGACAAGCAATTAACAGCCAGCAATTATGGACAAGAAATCTTAAATCGGCTTAGAGAACCATTCCTGATTAACAATCGCGAAATATTTCTCTCGACTAATATTGGTATTTCTTTTTATCCATCTGATGGTAAGGATATTGAAGAACTATTACAGCAAGGTGAAAAAGCGATCGAGTATGCGCGCTCACAAGGAGGAAATCGCTCCCAATTATTTACATATGCCTTTAATATTAAACCGTCTAGAGCTGCTGAAAGTTTGACCATGGAAGCGGAATTACATCATGCTCTAGAACGTGAAGAGTTTGAATTATATTATCAACCAAAAGTTAATCTCAAAACTAATAAAATTGTCGGTGCAGAAGCATTGATACGTTGGAATCATCCTGTTATGGGCAGAATTGGTGCAGGCAAATTTATTCCTTTAGCAGAAGAAAGTGGTTTAATTCGACCTATAGGAGAATGGATTTTAGATCGTGCCTGTAAACAAACTAAAGCCTGGCATAATCTTGGTTTAAATTTTTTAAATATTGGTATTAATCTGTCAGGATCTCAATTTAGACAATCAGATTTATTTCATCAGATAACTCAAGCTTTATTCAATTCATCTTTAGAACCTCAATACTTAGAGTTGGAGTTAACCGAAAAAGTCTTGGTAGAAAATATCAAAACTAACATTCAAAGAATGAATTTGCTCAAAAAGCTAGAGGTTAAAATCGTATTAGATGATTTTGGTACAGGTTATTCTTCTCTTGGATATTTGCAACAATTTCCCTTTGATATTTTAAAAATAGATTCTTGTTTTATTCATAATATTGATAAAGATCCAGTTAATGCAGTGATCACTAAAACTATAATTACCATGGCACATGAGTTGGGATTAAAAGTAGTGGCTGAAGGAGTTGAATCCGAAGCGGAATTAAATTTTCTCAAAAATAGTAATTGCGATGAAATACAAGGTTATATATTTAGTCGTCCTTTAAATGCTAGAGAATTTCAAAAGCTAGCTATGATTAATGTCTCAACTAAACCACAGATTAGCCCTATTGCA---------ATGATTCGCCTTTTACTAGTAGACGATCAAGAATTAGTTTGCCAGGGATTACAGGCAATGTTAAATCTGGAGTCAGATTTAGAAGTTGTAGGAATTGCTAATAATGGTCAAACCGCTATTCAAAAAGTAGAAACTCTCAAACCAGAAGTAGTCTTGATGGATATCAGGATGCCCATAATGGATGGAAGAGAGGCAACCAGAATTATTTGCCAAAAGTTTCCTGAGACCAAAGTTTTAGTTGTCAGCACCTTTGATGAAGATGACTATATTGCTCAATCAATAAAAGCAGGAGCCAAAGGATATTTACTTAAGGATATGCCTGTGGAAGAGTTAGCACAGGCAGTTCGTTTAGTTTATCGTGGATATACACAGATGGGACCAGGATTAATGGAAAAAATGCTTGATGGCATTTTAGACTCTAGCGCCACCGAAACTGAATCCGCCAAACCTGAGCTAACAGAATTAACTCCCAGGGAAGTAGAAGTTTTAAATTTAATTGGTACTGGTTGTACTAACCGTGAAATTGCCCATGAACTATATATAGCTGAAGGAACAGTCAAAACTCATGTTACCCATATCCTCAATCGGCTAAATCTCCGCAATCGCGCACAGATAGCTATCTATGCTAATTCTGGAAGGATGAAAAGCTTAAAAATTCTCTTAGTAGAAGACAATTTACCCTTAGCTAAGAGTACCGCTAAACTAATCGAACGCCTTGGAGGACATTCAGTTCAATTAACTGACGAACCGAAAACTGTTTTTGAACTATGTACAGCAGGGGAGATAGACATAGTATTAATGGATATCAACCTTCCAGGGGCATCTTGGGCAGGAGAAGAAGTTAGTGGAGCTGACTTGTCTCGTTTACTCAAAACCAAATTAGAAACCGCCTCTATTCCCATAATTTTACTAACTGCTTATGCCATGTCCAGCGAACGAGAATCACTACTGGCTGATTCTCAGGCTGATGAGTTTTTTACTAAACCAATCAGTGATTATGCTGCCTTAATTAAAGCGATCGAGCAATTAACTGAGAATTTGAATCAACTAGAACTACTCAATCGAATTACCAGTAAGATTAGACGATCGCTGGAATTGCCAGAAATTCTGGATGCAGCGGTGACGGAAGTTAGAACTTTTTTAAAAAGCGATCGCGTTAAAATCTACAAATTTGATGCTGATGGTAACGGTCAAGTAATTGCCGAAGCGATAAATAGCGATCATCTGCCTTCTCTCAAAGGCTTACATTTTCCCGCAGGAGATATTCCACCCCAAGCGCGAGAGCTATTCCTGAAAGCTAGGGTTCGTTCAATCGTCGATCTTGAGAAACAGCAAATTCAACTTAGTCAACCAAACAGGCTACCTTCTACTGCTACAGAAGAATTAACCGTAGAACAGGTACGCCAAGAGTCCCTGGAAAGTCTCTTACAACGTCCCGTAGACCCCTGTCATGTGGAGTATTTAACTTTGATGGGGGTTAAGTCTAGTTTGGTAGTTCCTCTGGTAAACGATCGGCAGCTTTGGGGTTTACTCATTGCTCACCATCGTCGTGCCAGAGTTATTTCTAACCGCAGTTTGAGAATTATCCAAACTGTTGTTCAGCAGTTAGAAATGGCGATCGCTCAAGCTAATTTATTTCGAACAGTTAAACAAAAAGCCCAACGAGAAACCTTAATCAATCAGATTTCCCATTTGCTTCATTCCCCTTTAGAAAATGACAAGATATTGCCTGCGGTGTTAGCCCAAATAGTTACTGCGATCAGCGGAACGGGGGGCTTATTATGTATGAATGA---TGCAGAACCAACTCAAATTAGTTGTTATCAATATGGCTCTTTACCTAATCTTCCCACATCTGATTGGTTACACTTGCAAAATTTAGCGGGAACTGGGAGCCAAGTTAGAGCAATTAATAATATCGAAGAACAAAAATCAATCAAAACTTTAATACCTGCCCTGATAAAAAACAACTTACGAAGTTTACTGTTAATGCCCTTACGCTACAAAAAAGAAACTTTGGGCAATCTGGCAATTTTTCGTCAGTCGATCAATACAGAAAAACTCTGGGCAGGGAATTATCAGGCTGATAAACGACAAACCCGCCCCCGTCAATCTTTTGACCAGTGGAAAGAAATCATTAAAGGACAAGCTCAACCCTGGCAAGATCACGAACTAGAATTGATCCAGTCTTTGACTAATAATTTGGCAATGGCAGTGATGCAAGACAGACTTTATCGGCAAGAGAGAAGGCAACGGGTATTAGTAGAAATGCGCAACCAAGAGCTAGACAACGCTCGTAGAGAAGCGGAAACAGCTAGTAGTCTCAAGTCGGCATTTTTATCTTCTTCTAGCCATGAATTACGCACACCCCTAGCATCAATTCTGAATTATCTCAAACTACTAAAAGAAGGTTTTTATGAAAATGAACAAGAATTAGCCGAGTATATTGAAACGGCTCATCTTTCTGCCGAAAATCTCCACACCATTGTCGATAGTCTTCTAGATATTGCCAAAATTGAAGCAGGGAAAATGGAAGTCGATCTGGCAATCGTGGAACTCGAACCCCTGTTCGGTGAACTACGTCGTCTCTTCCAACCTGATACTATCCGACAGGACATTGACTTGATTATTGACTGTCAAATAGGGAGAGTTTATGCCGATGCAATTAAGCTCAAACAAGTTTTGACTAATATTTTGAATAATGCTTTTAAATTTACCCCACAAGGAAAGATTAAGATTCAAGCGATTTCCCTTCCACCCAGGCATCACGCGATCGCTAAAATGGAAGCGACATCTTGGGTCGAAATTTCTATATCCGATACGGGTATTGGTATTGAACCAGATAAACAAGCGGGTATATTTGCAGCTTTTGTTCAGGAAGATGGTTCAATTCGCCGACGCTACGGTGGTACTGGGTTGGGACTTACGATTTGTAAGCAGTTAGTGGAACTTATGAGGGGTCAAATTTTTCTTAAGAGTGAAGGCAGAAATTGCGGAACGACAATAACAATTACTTTACCTGGAGTATCATAC------ATGACTCTCGAACAAAAAATTGCTAATTCATTTCAGATGGATGATCGAACATGGTCGCGTCATGCAAATCCTGGGAGTGTGTTGTAT------------------------------------------------------------------------------------------------------------------------------------------------------------------------------------------------------------------------------------------------------------------------------------------------------------------------------------------------------------------------------------------------------------------------------------ATGAAAATTATCTATCTCTTGCTCCAAAATTCTGGCAAAAATTTGTTCATCGCAGCCATATCGAGCTTTATAAGTGGTGCTAGTAGTGCTGGGGTTATCGCTGTGATTAATTATGCGATCGCCAATCTCTCTAATTTACCTATTTGGCTACCATGGTTGTTTATTGGTCTGTGTTTGATTTTATGGATTTTCCGCTTTATTAGTTGGGTTTTGATAACTCGTTTAGCTCAAGAGATTATCTACAATTTGCGTTTGGACATGACTCAACGTATTTTGAATTGCCCTCTACAACATTTAGAAACTGTTGGTGCGCCTAAACTATTAGCGACGTTGACAGGAGATATCAATGCGATCGCGACAGCTTCGATTCAGCTATCAGTAGCGATTGTCAATCTTGCTGTATTGTTGGGGGTTTTTGCTTATTTATGTTGGTTATCTCCCCTACTATTTTTAGTAGTATTGACTAGTGTTATTACTGGTTTTTTGATTTACCAGTTTCTACAAAAGCAAGGCATCAAAGATTTTGAAAAAGGTCGTCAAATTCAAGATGTTTTATTTGGACATTTTCGCTCGCTTACAGAAGGTACCAAAGAACTAAAATTACATCGTCCTCGAAGAAATACCTTTATTGAAGAGGAATTAAAACTGACTGCTAAACAAGCAAAATATTATTGGGTTAAGGGAATTACTGCTTTTGCATTTGCCGGTTCTTTAGGGACTATTCTATTTTTTATACCCATTGGCTTAATTTTGTTTGTCTTTCCCAAGTTAATGATAATTTCTCTAGGAGTTATATCTAGTTACGCTTTAGCTGTTTTATACATGATTAATCCCATCAGCGAAATTGTTACTTCTTTACCTCAGATAGCTCAAGCAAATGTCTCTTTAAATAAAATTGAATCTTTAGGTTTATCTTTAGCCAAACCAGTTAGAGAGCCTGAATTTCCCACA---GAAGCCAAATTTGATTCTAATTGGCAAAGCTTAGAGTTAGTTGATATTAATCATGCATATCGTGGAGATCGAGAAGAACATCAATTTACTCTAGATAGTATTAATCTTAAGTTTCAACCAGGAGAAATTATCTTTATTGTTGGGGGCAATGGCAGCGGTAAATCAACTTTAGTTAAATTAATTACGGGTTTGTATATCCCCGATCGCGGCACTATTGTATTTAATAATCTCCCCGTTACAGACGAAAATCGCGAATGGTATCGTCAACAGTTTTCCGTAGTATTTTATGACTTTTATCTATTTGATCGCTTGATAGGAATAGATACTAGTCATCAAACAAAAATTGACAAATATCTGAATCAACTAGAAATAGACCATAAGGTAACAATCAAGGATAATATTTTGTCTACCACTAATTTATCTCAGGGACAGCGTAAACGTCTGGCATTATTGACTGCGTATCTAGAGGATCGCCCAATTTATGTCTTTGATGAATGGGCATCCGATCAAGACCCTGTATTTAAACAAGTATTTTATGAAAAGTTACTCCCAGAATTGAAAAATAGGGGTAAAACTGTCATTGCTGTCAGTCATGATGACCGTTATTTTGCTCAATGCGATCGCCTGATTAAATTAGATTATGGTCGTATAGTTAGGCAAGATAGTAATCACGTGATTCGCATATTAATCGTTGACGACCAAACTATCATTAGACATGGGCTTAAAAGCCTATTAGAACTTCAAGATGATTTATCTGTGGTCGGAGATGCCGGAAATGGAGAAGAAGCTTTGGATGCGATCGCCTCTTTAAAACAAGAATCTCAATTACCAGATGTCGTTTTATTAGATGTCCGAATGCCAATTATGGATGGCGTAGCCACCACTAAAGAATTACATCTGCATTATCCTGAAATAAAGATCTTAATTCTCACTACCTTCGATGACGATGAATACATTTCCCAAGCCATGAACTATGGAGCCAAGGGCTATTTACTTAAAGATAGTCCCCCGGAAGACTTAGCAATGGCAATCCGCGCGGTCAATAAAGGTCATACTTATATGGGCTCGGGTTTATTGGAGAAGATGTTACAGACATCTGCTAAACCTCAACTTGCAACCTCTAATATCTCTAGCCAACTAGCTGAAATTTCCCCTAGAGAAAGAGAGGTCTTAAATTTAATCGCTCAGGGGGCAAATAATCGAGAAATTGCGGAAAAATTATATATTTCTGAGAAAACGGTTAAAAATCATGTTACTAGTATCTTGAGTAAGTTAAATTTGCGCGATCGCACCCAAGTTGCAGTTTTTGTTAATCAAATAGAAATGTAC---------------------------------------------------------------------------------------------------------------------------------------------------------------------------------------------------------ATGAGCGATAAAATTACTCCTAATACATTTAAGCGCAAGTGTGAAATTCGAGACAGTGAAAAACATACGTCTAAAATAAGAGTTCCTTATCTTGGTTATATTCCTTTAGATCCCGCCGTTCCTAAATATAGCGATCGCGGCTTGCCAATTGTTTTAGCTGAACTCTCATCAATATTTGCCAGTGCTTTAAATACAATCATTTGGGCGATCGCATCTCAAATAACCGTTGCGGCGCTCAAATCAATGCCATATACAAGTAGCCTCAGCGATCGCGAATGGGAAATTATAGAACCTTTGTTGCCAAAGAAGAAAAGGACAAGACCAGCAAAATGGAGTAAAAGAGAAATCTTGGACGGTGTTTTATATCAGCTAAAGAATGGATGCAACTGTAACCGTTCATTTCCCCCCAGTCAAAAA---------------------------------------------------------------------------------------------------------GTGACGAAAAAGATTTTGCTAACAGGTGGTGGTTCTGCTGGTCATATCACTGTCAATATAGCTTTAATTCCCTTGTTGATTGAGTCAGGGTGGAAAATAATATACATTGGTTCTTTTGATGGAATTGAACGAAAATTAATCTCAGATTTTTCTGAAGTAACTTATTACAGCATTTCTACAGGCAAATTACGACGATACTTTGCTCGACAAAACTTTACTGATTTTTTCCGCGTGCTAAAAGGAATAATTGAAGCTTATAAAATTATTCGTTATGAACAGCCTAAAGTTGTTTTTTCTAAAGGAGGTTTTGTTTCTGTTCCTGTTGTGCTTGGTAGTCGATTGAACAATGTACCAGTTATTTCCCATGAATCTGACTTGACACCAGGGCTAGCAAACCGTATCAATATGTATTTTGCTCAAAAAATTTGCACTACATTTCCAGATACCCTTCAGCACCTACCCAAAGATAAGGCAGAATTTATCGGGGCAATAGTACGTCCAGAGCTAAAACAGGGTAATTCTGAAAAAGGACGTCTTTTTTGCAATTTTGAGTCGACCAAACCAGTGATTTTAGTTGCAGGTGGTAGTCTTGGCTCTGTATACATCAATCAAACAATACGCTCTCTTCTGGATTCATTATTAAGAGATTTCCAAATTATCCATATTTGTGGAAAAGGTAATGTGGAGCAAGATCTAAAACAAGAAGGCTATCAGCAATTTGAATATGTATCTAATGAACTGGCGGATTTAATGTGCCTTGCGGATCTAGTGATCTCTCGTGCAGGTTCTAATTTTATCTTTGAATTCTTATCTCTCAAAAAACCGATGATTCTGATTCCCCTATCAAAAAAGTCCAGTCGTGGCGACCAAATTGAGAACGCTCAAGTTTTTAGAAAACAGGGGTTTGCTGAAATGATTTTGGAGGAAGATTTAACTAAAGATAGCTTGCTTGATAAAATTCACACGGTATTTAATAACCGCGAAGAGTATATCAGTAGAATGGAAACTTGGAATAGCGATCGCTCACTATCTAAATTATTCGAGCTGATTACTAATCAACAAAAT------ATGAAAGCTAGATACCAGTACAGAATTTATCCCAGACCGACTCAGATTGAGCCATTAGCCAAAGCTTTTGGTTGCGCTCGTGTAGTTTGGAATGATGCGTTATGGGTCTACAAGAAAGCTTTCAGAGAAGGTTTGCCAAGACCAAAGGATGTAGACAAACAGGTTATTACTCAGGCTAAAAAAACTGAAGAAAGAAGTTGGTTGGCTGAAGTCTCTAACATTGTTCTCCAACAGTCATATAGAGATTTATGCACTGCCTGGAATAATTATTTTTCTAGTTTAAAAGGAAAAAGAAAAGGTAAACCAGTAGGAAAACCTAAGCTCAAGAAAAAACAATCTAGACAATCAATTAGATTCAGAATTGGTGGCTTTAGTGTACATTCTCAATCGGTTAAACTTGCCAAAATTGGTCATATACCAATAGTTTTTTCTCGACCACTACCAAGCGAACCATCAAGTGTGACTATCATCAAAGATTGTTCTGGCAGATATTTTGCTTCTTTTGTAGTTGAAGTTGAGCAACCTGTTTCACCTGTTACGGAGCAATCTGTTGGGATTGATTTAGGTTTAACCTATTTTGCTATTTTAAGTTCAGGCGAAAAGGTTGAAAATCCTCGTCTACACAAGAAAATGCTCCGGAAAATCCAAAAAGCTAATCGAAGATTATCCAAAGCTACCAAAGGCTTAAGCCGCATGGAAGAATCTGAGCGGAGAAAAAGACGCAAGCATAGGCTAGCTAAACTTCATGCTAAGGTAAAAGACCAAAGAACAGATTTTATTCACAAGTTAACTACTCGCCTAGTACGCGAAAATCAAGCTCTGGCAGTAGAAGACTTGAATGTGGCAGGAATGGTTAAAAACCGTAAGTTGTCACGAGCAATTAGTGATGCAGGTTGGAGTAAATTTAAAACTACACTTGCTGCTAAATGCGACAAGTACGGTAGGCATTTAACTATCGTAGACAGATGGTTTCCATCATCTCAAAAATGCTCATGCTGCGGAGAGTCAGAAGGAAAAAAAGAGCTAGATGTTAGGGAGTGGGAATGCTTGTTTTGCAATACTATTCACGACCGAGATATCAACGCAGCAGAAAATTTAAATCGATGGGCGGGTGGGCAATCCGACCAATATATCAACGGACGTGGGAGCAAATGTCAGACT---------------------------------------------ACAGTAGTAGCAGTTTGTGTTGAACCGTCTACCACCCCTAAACAGTTAACTTTGTTTATGTCAGACAAACTGCCTCAAAAACAAATAGTTGCTATGGGTGGTGGAGGATGGGGAATGGAACCTGATAATCCTCTGTTAGATTTTTACGTTTACAATTTGTCAGGCAAAAAAGAGCCTAAAATCTGTTTCATTCCTACTGCTAGTGGAGACTCAGAAGACTACATCGAGAGATTTTACCAACATTTTGTCCCTAAACCTGCCCATTTGTCTCATTTATCTTTGTTTAAACC------------------TTCCACTTCAGATTTAAAAACCTTGATTCTCAACCAAGATATTATTTATGTGGGTGGTGGAAACACCAAAAATTTGATTGCTTTGTGGAAAGAATGGCGGCTTGATAATATTCTGCGACAAGCTTGGGAAGAAGGCATAATCTTGTGTGGCTTAAGTGCAGGTTCAATTTGCTGGTTTGAGGAGGGAGTGACAGATTCTATAC---CAGGAAAATTGACAACTTTGCAATGTCTTGGCTTTCTCCCTGGTAGTAATTGTCCTCATTACGATGGTGAAGTTGGCAGAAGACCTGCTTATCAGCAACTTTTGTCTCAAAACTTAATTAGTGAAGGTTATGCTGCTGACGATGGAGTAGCTCTACATTTTGTTGATGAAGGCTTAACAAATATTGTGTCCTCTCGTCCTGAAGCCAAAGCTTATTACCTAGAAAAGAAGAATGGAACAGTCTTAGAAAATACACTTAATCCTCAATATTTGGGAAGC------------------------------------------------------------------------------------------------------------------------------------------------------------------------------------------------------------------------------------------------------------------------------------------------------------------------------------------------ATGCACAAACCCAAAAATAAAATAGCAGGACAACTTTATCAAAAAATCGGATTTTCCTATATTGGTAATCTCGATGATGGAGATTTACTCATGGAAATGACAATTAACAAAATGATTATTCGTGAAGCCAGATTAAATGATTCAGCCGCGATCGCTAAAGTTCATGTCGATACTTGGAAAACAACATATCGTGGCATAGTACCAGAAGACTATATTGCGAAATTATCATACAAAAGGCGAAAGAGTAACTGGGATAATCAACTTAGTATCGGTACTGAAGCCGAGTCAGACTATTTTATTTATGTGGCTGAAAATTTTATTGGAGAGATTGTTGGTTTTGTTGATGGGGGTTTGGAGAGAAGCAGCGACTCTAGATATAAATGCGAAATATACGCCATCTATATTTTGGAAGCTTATCAAAGAAAAGGTATCGGACGTAGTCTTGTTCAACTAATTGCATCTAGATTATCTCAATTAGGTTTAACTTCAATGTTGGTCTGGGTTTTAGCTGATAATCCTGCAAGCCAATTTTATCAAGCTCTTGGCGGCCAAAAAATTTATCAAAAGCTGATTAAAATTGAAGGTATCGAGCTAGAAGAAGTAGCATATGGATGGAATGATACTAGAGTTCTTACTGCCAAA---------------ATGTTTCCCCTTTTTGATGAAACTACAGCACCTGAAACAGCACGCCCCATATTAGCCAAAATTAAAGAGGAATTTAAGATGATTCCTAACTTAGAAAAAACAATGGCTTTAGCACCAACTTTATTAGAATCCTATGCTACTTGCTGGAGTTTATTTCAGAATACATCCTTATCTCCAGTTGAGCGTCAAATAGTTTATCAGACTGCTAATTTTGAAAACGAATGTGATTACTGTGTTCCCTGGCATACACTACTTTCTAAACAAGCCAGAATGGCCCAAGAGGATATTGAAGCTCTCCGAACTGGTGCTAAATTATCTAATACTCGTCATGAAGAATTAAGACGTTTCACACAATCCCTAATTAGTTCTAAAGGTAAAGTAGTTCAATCAGATTTAGATACTTTCTATCAAGCAGGATATACAGCTCAACAAGCTCTAGAAGTGATTTTAGGAATAGCAATCAAAACCATGAGCAATTATACAAACTCGATTACCGGTACGCCTTTAGACGATGTAGTCCAATCTTATAAATGGAAAAAACCAACTATTAAACTCAGAAAA---ATGGCTACAGTAGAAGAAATTAATTATCGAGATGACGCGGCGCGGACTAGCCAAGCCCCTCGTACCAGTTTTAACTCTATGATTGCAGACTGTTTGGGTTGTAAATGGACAGTATTATTGATGGAACATATTATCCAAGGAATTAATCGTCCTGGAAAACTGGTAAAAGTAACAGATGGATTAACTACTAAAGTACTTAATCAATGTCTGAATCGAATGATAGACTACGGTATTTTAGAAAAAAAATCTTTTGCAGAGATTCCACCTAAAGTTGAGTATTATTTAACCCCTTTTGGCTCGGAGTTATTTCAATTACTCCGAGAAATAAAATTGTTACAAATTAAATATTTTGGTGAT---------------------------------------------ATGGTGGAGAGTCAATCGCTCCAATTGTTTTTTGGCGCAACAAAGATGAACGAACAAATATCTCTTTACCTATCCAATGCTTTGAAAGAGAGGGGATATCAATCTATAACTCCTTGTGTTCTCAGATTTCTGAGCGCGCTAGAATGTGGCACTAACTATGGTTCAGAAATTGCCCGCAGCCTGTGCATCTCTAGGCAAATGGTTGCCAAAAAAGTAAAAGAATTATGCTGTATGGGATATTTAGAGCAAGTTGACGGCAAAGGAAAACAAAAGGAAATACTATTTACCGAATTAGGCGAACACTTAATGTCAGATTCAAGACAACTTCTAGCAGAACTTGATGAGATTTTATGTGAAAAACTTGATCGATCTTCGCTTCAAGAAACAGTCGAGAGATTAAAAGGCATTCAAGCAATCGTGTCACATATTGATCGAGATATGAAACCGTCAATCTTTTCTCAGCTTAGTAGATGGAGAGCAGCCCTTGTGTTAGGCTTTTTCTTGATTTGGTTATGCTATTCTATCTCACCTGTTTTTTCGCAATCATCTTCATCTCAAGTAAAAGTATTTGAATCAGCCTGGAGTACTGTCAACGAAAACTTTTTCGACCCCAATTTTAACGGCGTTGATTGGGAAGAAATGCGATCACAGTATCGACCGAAAGCAGCACAAGCTAAATCAACCGAACAGCTAGCTGAAATTATCAATCAAATGCTTTCAGAGTTAAATACTTCCCACACTCACTTCTATACTCAAAACGAACCAGCCTACTATCAAATTGCGGGAATTTTCCGCCAGTACTTGCTGAAAGACCTCAAACCATTTTTACCCAATGGCAAATTGGAATATACTGGCATCGGCATCTACACTGAAGAGTTTAAAGGTAAAACTTTTATCAAAGCAATGATCAATGGTTCTCCTGCTTGTTCAGCAGGACTTAAAGTAGGAGACCAACTATTAAGTGTTGAGGATAAACCCTTTCAAGCTATTCAATCATTTATTGATCAAGCAGGACAAAAAATCCCAGTGCAAATCAAGCGAACTCCTGAATCATCGCCGCAAGAAATTGTTGTCACGCCAAAAGTATTCAATCCCGCAACTATGTTTTTGGATGCTGTTAAAGATAGTGTGGAAGTAATCGAACGGGAAGATAAAAAAGTTGGCTATATTCATATTTGGTCTTATGCAGACCCCAAATATCAAGAACAGCTTGAAGAAGAGCTAGTTTATACTCGTCTAAAAGATACCGATGGATTAGTTTGGGATATTCGTGATGGCTGGGGAGGAGCAAGTCCTGACTACCTAAATATTTTTACTGCACCAGTACCAACCATTACTAGTATTCCCCGCGACGGTGTTGCCAGAGAAAGCCAATTACAATGGCAAAAACCGGTAGTAATGTTAGTCAATCAAGGCTCGAGAAGCGGTAAAGAAATTCTAGCCTATGGCTTCCGTAAATATGATGTTGGACCAATTGTTGGCAGCCAAACCGCAGGAGCAGTAGTTGCCGGTCGTCCCTACATTATGCCCGATGGCAGTTTGCTTTACTTAGCAGTCGCTGATGTATTTGTTGATGGCGATCGCTTAGAAGGAGAAGGTATCATACCTGATGTCAGAGTTCCATGGTCTATTCCCTACGCTCAAGGAGTCGATCCGCAAAAAGAACAAGCAATAGAAAACGTACTGAAGGCGATCATTGATGTGCCTCAAGGTAAATCGTAT------------ATGAAATCCAACTTTTTGACTGAAAATAGTTTTAAATCCTACAATAATGCCGAACAAGAAAGCATTCTCACAAAACAATTGTCTGAAAAATCA---AATAGAGCAATACAAGAGTTTTACTGTCAGAAGTTTCTAGAGACGACTCAGCTAGACTATACTATGGCAGGTCATCCATCAGTCGCCCGTTGGGTTATCAATTCTATCGAAGTTAATGATAGCGAGCAGGATACGCACTTTCTATTTGTTTCTGAAGGCAAAGTAACCCTCAAAAGCAATAACGGAGAGTTCTTATTGCAGGAAAATAGCTTTGCTACAGTTCCAGGTAACTTCTCTTTAGATGGTTCGGGACAAGTTTTAGTCGCCACCCTCCTCAACTACACTGGACTTTTCACAATTGGAGGGCCTATTGAACCATTAGGAAGACTGAATTATATTGACGGCTGCTCTTCAACGGTTCTGATTAACCCTTTAAGACGTGGAGAACCCTGCTTGAATTTCCTCTACGTTCCTCCAGGTATATCCCAAACTCCCCATACCCATCCTTCGTTAAGAATCGGACTTGTCGCTTCGGGGAGTGGAACTTGTACTGTAAATGAAGGAATATTCAAGATGGAGACTGGAACAGTCTTTTGTCTTCCAGAAGATAAGTTACATAGCTTCTCTGCAATTGATGACTCTTTAAGAATCATTATCTATCATCCAGATTCTGATGTAGGTCCAACTGATGATTCCCATACCATGCTTAACAATACTTTTGTGGGCGAAAAGTCAGCTAAAGTTCTAGATGCGATTAGAACAAAAATGACTGCTTACAACAGATTAATAAACAGTGTTTATTTTTATCAAAAAAACTGGGCTGTTCTTAAGTCGGTTGGGAATACTCTAGTCGAAGATTATGCGATCGCTATGAAGCGCGATCCCGCTGCGAGCCATTGGTTAGAAGTATTGTTCTGTTATCCTGGTCCTCAAGCAATAATTTTGTATCGCATAGCCCATTTACTTCACAACTTAGGCGTTTTCTTTTTGCCCCGGTTTATTTCCCATCTCGGTCGCCTCTTGACAGGAATTGAAATTCATCCAGGCGCGATTATTGGCAAAGGTGTATTTATTGACCACGGCATGGGAGTAGTTATCGGCGAAACCGCAGTGGTAGGAGATTATTGTTTACTTTACCAAGGTGTAACCCTCGGCGGAACGGGTAAAGAAACTGGTAAACGTCATCCCACTTTGGGCTGTAATGTTACTGTCGGCGCAGGAGCAAAAATTCTCGGTAATATTAAGATCGGCAGTCATACTCGTGTTGGTGCTGTTTCCATAGTTCTCAAAGACATACCCCCCAACTCTACAGTAGTCGGCATACCTGGTCGAGTTATTTCTCAGCAAGTTGACACACTCTCATCCATGATTTTACTTTCAAGCGATACTGAAACAAAGCCGACACAAGCCATGCGACAGGCGATCGCCAATGCTGAAGTTGGAGATGAGCAAAAAGGAGAAGATCCGACCGTCAACCAATTACTAGAACGGGTTGCAGATTTACTAGGTAAAGAAGATGCTCTTTTCTTTGCTTGTGGAACCATTTGCAACTTTGTGTCAATCAAAACTCATACTCGCCCTGCAGATGTGGTCCTAGCAGAACAGATGTCACACATTATTCGAGCCGAATCGGGGGGGGCAGCCTTAAGTTCTGGCGTACTAATGGAACCCATTACTAGTAAGCGAGGAATCTTTACTGTAGATGCACTGGAAGGAGCACTTGAAAGAGTTTCAACTGCTCCTTATCTTTACCGTGCTATTCCACGCTTATTATGTGTCGAGCAAACCCACAATTTTGCAGGGGGTTCGGTTTGGCAGCTTAATGAACTACGTGAGGTTTGCGATTTCGCCCGTCAACAAGATTTAGCCACCCATATGGACGGGGCAAGACTTTTAAATGCAGTTATTGCATCTCAAACTACAGCCAAGGATTTTGCTGCCTGTGTTGATTCTGTCTGGATTGACTTTACTAAAGGACTGGGTGCACCAATTGGTGCCGTTCTTGCGGGTACACGAGAGTTCATCTCTGAAGCACGTCGATATAAACACATTTTTGGTGGCGCAATGCGTCAAGCTGGCATTGTTGCAGCAGGTTGTCTCTATGCACTTGACCATCATGTTGAACGTTTACAAGAAGACCACGACAACGCAACTTATCTAGCTCAAAGACTCAGTGAAATTGAAGAAATTACGGTTCGAGACACAAAACCCGAGACAAACATTGTTTTCTTTGATATTTCGAGACTAGGACTCGACAACGCCACATTTCTTGCTCTGTTACAAGAGCGTGGTGTAAAAATGGGAGCCGTTGGTCACTCAATTCGAGCAGTCACTCATTTAGATGTTTCTCGAGCTGATATTGATTTTGCGGTTGATGCTGTAAGCAAAGTGGCAAAATTGTCAATTGTCAATTGTCAATTAC-------GCTTATTACAAATA-----------------------------------------------------------------------------------------------------------------------------------------------------------------------------------------ATGAAGACTATCAAGAAATTAACATTTGTCGGACTGACCTTTGCGGGTATAGCTATTCCTACTTTTTATTCAGCTGTCCATGCCCAAGGTAATACCTTCACTGGTACGGTAGAACAAGTTTGGGAAGATGGCTTTCGTCTGAATACAGGCGATCGCACGTTTAGAGTAGATTCCTGGGATGTCTGTGGCGACAATACAATGAATTATCTGTCAGCCAAGGATCCAGTTAAGGTATCAGGCGAATTTTCAGGACTAGAGTTTGATGCTTTCTCCATCACAGACAATCAAGAAACTCCAGTTTGTACTGCGTCTGAGTACAGAGAGATGCTTAACTATCAAACTGAAACTGACACATCGACTGATAGAGTTTTTGGGGTTTTTGCTCTTGGAGATAAAGTTCCCAAAATCCACAAAAAAGCTTGGATTGCACCTACAGCTTTAGTTATTGGCGATGTCGAAATCTCCGAAGGTGCGTCAATCTGGTTTAATGCTGTACTACGAGGGGATAGAGCGCCTATTTACATTGGCAAGTACACCAATATTCAAGATAGCTGTGTGATTCACTCAGATGGAACACCTGTTTACGTGGGCGATCGCGTTAGTGTTGGGCATCGAGCTACTCTCCATGGATGCTCTATTGGAGCAGGATCTTTAATTGGCATCAACAGTGATGTTTTTGATCGCGTAACCATTGGCTGCAATTGTATTGTTAGTGCTGGCAGTCTGGTAACAAAATCTCCCACCCCTCCAGATGGCGTTGTTTTGCGGGGAGTACCCGCTAAGTTCTATCGGCAAACTCGACCAGAAGAAATCAAAGAAAACATGATCCGTTCCCAGAGATATGCAGAGACAGCAGAGCTTTATCGGCATTCTCTAAGAAAAATTAAATTAATGTTCATATGGAAGTGGCAACATATTTTTCAGAATGCAGTTGCAGATCTGTTTGAGAGTGTATTCAGAATTCTTGAACTACCAATAACATCAAATACATTCGTGATCGGAGTTCCTATTTCTACTCAAAATGTGGAAAAGATTTTTTTTCAGAAAGAAGATTGTGGATTTACTCCCTATGAATTTAAGCAAGTTTTTGAACTAGCTAAAGATAACTTTCACAACGACCCCGAACAATTCTTTTTTATGGGTGATGCACATCTAAATAAAGCTCATCGAGCATCTCTATATCCCAAAGCACTCAAAAAAGCTGTTCAATCTATTTTGAAAGAGCGGGATCTTGAACGAGAACAAGTCTCTTTTTGCAGTTTTCCCGTTCAAAAAAATAAACATTGGATTATGACAGTTGTTCAGCTTAATCGGCAAGATTTTGATAGTCAATATCGATTAACCAGAAAAATACATGAAATACATTCTATGCGTAAGTACCGAATTGATCGTTGTTTTTTGGAAGCCGTAATTTATCGAGTATTGGAAGAAAGCGAACTGGAACTTCAAAGACCATCAGAGGGGAAT------------------------------------------------------ATTTCGTCTTTAGCTAATCCGGTAAGAGTTGTTGAAGATGCTGCATCAAGTTTACTCAAATCCATCGAGGTTCATGTCAACAAGTGGAATAAAGTAGATTTACTATCCTTCGCCAATGCCATAGCAGCAGAACGCTATGAAGGTTCAGGAAGCAAAGGTAGATTAATAATCTCTCAAACTAATCATCCAGATATCCTAGCCAAAGTTAAATTAAAAGTTCCAATCAAGATTTATGATTATCGAGGAATCCGAAAATTGCTAGAAGTTTCCAGTACTAAGATGGCTTTGCTCTGTGACGGAGAGAGTGTTTGGGGCTTTGGAGTTCCCTTAGATACTTATAAACCCAGCTTGGAAAATTTGTTTGAAATTAGATTTACTGAACACTATACATGGGAATTAGTTCATGCTGAAAATATTATGCTCCGGGTTAAATACAAACAACCTAGATTACCAAGAGCGCGTTTTGACAAAGAATTATTTTACGATCACGTCCATAGACTGTTCCAAGTCAATGAAACAACGGCTAACATTTTACTAGAAGCAGTGGAAGCAGCTATCAAGCAACGCCACGGTACAATTTTGGTGATTACACCCAAAGCGGAACGAGAGACGGTAAGGTTAGCTGCTCAAAGCACTCCCATTGAGCCAATTATCGTTTCTAAAGGTATTATTTCTCATCTATCAAGCGTTGATGGCGCAATTTTAATTTCACCCGATGGTATCTTACATTCATTTGGGGTAATACTGGACGGTAAGGCTTCTAAAAATGGTGACTCAACCAGAGGGGCAAGATATAATTCTGCTATTCGTTATATCGATGGAGAATTGAGTCGTAATATTAATTGCCTGGCTCTCATTGTGTCAGAAGATGGCTATGTTGATTTGTATCCTACTTCCAAAAGACGAATACCTCGTGTTTGGATTGAACAGCTACTAGATGAACTGGAGCAATATGCTGACTCATCAAAAGTCTTTGAATCGGATCAAGCATGGTCAACTTTAATAAATTTGGAAAAACTGAGATTTTATCTTCTGGAAGAAGATGTTAAACGTGCCAACAAGATCAAAGACATCATTGTGGAACTGGAAAATAAAGACCGACAAAGAGAAATTGCCGGAACCGGAATGGGATATATAAAAGCCAAATTTGATGATTTTGAAGTAGACCGAGAAATGAATTCCGAGTATTATTTACCTATGCTGGAATCATCACTCTCTATCAGCAATGAAGTTAATAGCAAGAGAAACCTAATAACAAATTTTTCTAGCAATAGCCCGGAAAATTTTATTAGGGATGAAATTAACGAAATCCAAGCAGGGTTCGCCTATCATCGGCGGAATAACTTAGATACAAGCAATAACCAAGAATTTCAAAATTTTGTCAACCAAATGATTCTTAATCTGGTAGCAAAAACTGAGGCAGAGCTAAATATGATTTCGACTATAACTCAGCAATACAAAGAAGCCGCATCTTCAACAATTAATATGCGGATTCTTTTGGTTGAGGATGACCCAGAACAGTTAGAGCCATTGCAGATAGCCTTATCCCGTTCTGGTCATATTGTAGATGGTGTAGTAGATGGAGCAACGGCTCGCTGGTTGATGGGGGAAAAGGACTACGATCTGCTTATTCTTGACTGGATGTTACCCCAAGAGAGTGGGATCGATCTTTGCCAGTCCTTTCGCGCAGCAGGAGTCGCTACTCCAACCCTTCTACTCACTGCTAAAGATACTATTGCTGATAAAGTCACTGGCTTAGATGCAGGAGCGGATGATTACTTAGTTAAGCCAGTAGATTTAACCGAACTTTTAGCCAGGGTACGAGCCTTACGAAGGCGATCGCCTTTGTGGACAGGAGATCGACTCAAACTAGCAGACTTATGCTTGGAGCTAGATACAATGCGTGTTGAATGTCAGGAAATCTCTTTCAAGCTTTCCAGCAAAGATTTTCAACTTTTGGAATATATGATGCGTCATCCTCGGAAAATTCTGACTCACGATCAGATTGAGCAAGCATTGTGGGAATGGGGTTCAGAACCAGAGAGTAATGCTGTCGCTGCTAGAGTAAGACGCTTAAGAAAAAGTTTGCGAAAAATCGGTGTAGAAGACTGGGTTAAAAGTATTTACGGCGTAGGATATTGTTTTGAGCCACCCAAATCACCTATGGCTCTATCACACACTATTTTGGCGACTTTGGGGGATAAAGCACTGAGCGGTTATGATTTGTGGAAAGAATTTGCTGAGTGTACCACTCACTATTGGAAAGCTAGTCAGCAGCAAGTATATCGAGAATTAAGCAAATTAGAGACCCAGGCCGCGATCGCCGTCGAAGTCGTGCCTCAAGATGGTCGACCTGACAAAAAGCTCTATAGTATTACTCCTGAGGGAAAGGAGATGCTGATCCAGTGGATTGCTGAAGCTTCTGAACCGACGGCAATAAGAGAAGAAGTATTAGTTAAAGTCCTGGCGGCGAATTTAGTGGAGCCGGAAGTAATTATTGCCGAATTAAAACGTCGTCAGCAGATACACAGTCAAAATCTTGCTGCTTGTAAAGAAATGGAACAAGAATTTTTAGCTCGTGAGTCAGAATTATCCCTTAAGGAAAAATGTAAGTATCTAACTCTGCGACGAGGCATTCGTTACGAAGCAGAGTGGGTCGGGTGGTGCGAAGAGGCGATCGCTTTTTTCCAAGAGCAAAATTCCCAATCAAGCAATATGACTTTAAATATTTTAATCGCTCCATCTGGTTTTAAAGAAAGTCTCGATGCCGAACAAGTTGCTGATTGTATTGCAGCAGGCATCAAGAGAGTCTTACCCGATGCTCGAACAATTAAAGCCCCATTAGTAGATGGAGGAGAAGGTTTTACTAAAGCATTGGTTGAAGCTACAGGAGGTACTTTACACCCTGTTCAAGTAACTGGACCAGTAGGACAAAAAATCAATACATACTATGGTTTACTAGGAAACACTTATTATAAAACCGCGGTTGTGGAAATGGCAGCAGCAGCGGGTTTGCGTCATGTTCCAACTGAATTGCGCGATCCTCTAATAACCACTACTTACGGTGTTGGAGAATTAATTAGAGCCGCTTTAGACGCTGGAGTTGAGCGCATCTTAGTTGGCTGCGGAGATTCTGGTACTAATGACGGCGGTGCTGGTATGGCACAGGCTTTAGGTGTCAAGTTACTGGACTCAGAAGGAAAACAGTTGGGTTTTGGCGGAGGGGAACTGATCAAACTAAAGCAAATTGATTTATCAGAACGAGATCTGCGTCTCGATTGGGTACAAATTGATGTGGCTTGTAACTGGCATAATGTGCTGTGTGGCTCTCAAGGGGTAGCCAGAGTATTTGGTCCGCAAAAAGGAGCATCTTCTGAAACTGTTGAAGAAATGGCTCTGGCTCTAGAACACTATGCCACAGTTATTAAAGCAGATCTAGGTATTCAAGTGGGGCAACTGCCTGGTAGTGGTGCTTCTGGTGGTTTAGGAACAGGTTTACTAGCTCTATTAGATGCGAAATTATATCCTCGCTATGAAATCGTTATGCAGTACCTAGAAATAGATCGCTTACTGCCACAAGTAGATTTAGTAATTACTGCCGAAGGATGTCTCGATTCCCAAACTCCTAGGGGTAAAATTCCTTCTGAGGTTGCCCGACGAGCCAAACGTTACAATTTACCAGTCATAGCTTTAGCTGGCACGATCGGTCAGGATGCTGAGGTCAACTGGCAACACGGAATTGACTATTTTGCCAGTATTTTGACCTATCCTTGTCAACTACAAGAAGCGATCGCCGAAGCTTCAACTTTATTAACTAACGCGTCCGAAGGCATAGGAAGATTGCTGCTAGTGGGTCGACAAGTTAGACATTGCACCTTGAGCGGATGGATGAAAAATACATTATGGTCAAAAACCAACGAGACATATATGTCTTGGATGAATAATGAAGATTGGTTTAATTTGGGAAAAGCTGATGCCTGGTCAGATAAACCAAAACGCCCTCCA---GAAGATGCTCAAGCTGCCAGTATGTATGACCTTGGTTATAGCGAAGGGGGGATTAAACATTCGCCGATGATTAATAATCACAGA------------------TTGCGGAGCGGAAAAAAGGGAAGTAGGGCAAAAGACGGAGGAGACATACAGCAATTGATTGCTTCTAAGAAAGTACCTAAGACTTATAAATATCAAGAAAACTTGCCAGTATCCCATCCCAGACCTTTACGCTGGGTAGTTGATGCAGCTTTCCCACTAGCGTTAACTCTCACCGCTGGCATTAGTGTTTTATTGCCGACTTCCCTCCCTACAGAAGGACGTTTATCACTGTTTGCTTTTATCGTAGCTGCTATATTATGGTCAACAACCTCAATCAACGCTGCTTACGTTGCTTTGGGAACCGTCATGCTATTGGTTTTGACTGGTGGTACATCTCAAGAACAACTTTTTGCCGCCTTGTCTTCTGATGTCATCTGGTTGATGATTGGAGCTTTTATCTTAGGAGGTGCAGTTCAAAAAACTGGACTAGCAGCAAGGTTAACTCAAATTGTAGTGGCGCGAGCTAATACAGTCCGCAGTCTTTTTTGGCTGTTAACTAGCGTTTTGATTCCTCTATCTTTCATAATTCCTTCTACTTCTGGTCGAGCGGCGGTTACGATCCCCGTCTTTCGTAGTATTACTGCTGCTACTAATGACAAGCGGATAACTCGCGCGATCGCCTTATTAATGCCAACTGTTATCTTAGTTTCAACTATAGGTGCAATAGTTGGTGCTGGTTCTCACTTGATCGCCAATGACTTACTATATCAAATTACTCAGCAAAGAATTTCCTTTACTCAATGGGCGATTTATGGATTACCGTTTGCCATTGCTGCTAGCTACGCTTCTTGTTGGGTAATTATGAGACTATTTTTAAATAAGTCTCGACTTGATCGCCCATTACCACCGCAGAAACTAAAACAACAACCTCTTTCGACCAAGGAAATTAAAACTCTTATTATTGTCCTAATGATGGTGTTACTGTGGTTGACTGAAAATTGGCATGGCTATGAAATTGCCACTATCTCTGTGGCAGGGGCTTTAATATTGACATTGCCTAATTTAGGTATTTTGAGCTGGCAAGAAGGCATCAAAGCAGTTTCTTGGAATTTGATTATTTTTGTTGGTGCAGCTTTAGTCTTAGGGCGATCGCTAATTGATTCTGATGCAGCGCAGTGGATCATCAGTAAAATTTTCCAGATTAGTACTATTTCTCAAAGCAACTCACATTTATTTATATTGCTACTACTGGCGTTAATTTCCCTCACATCTCACCTCTATATGACTTCCCATACAGCAAGGGCAGCAGCCTTAGTACCTCCAATGTTGTACTTAGCGAATAGTTTGCAACTTAATCCAGTAGCCGTTTTATTCTTAAGTACCTTGGGTATGGACTATTGTCTAACCTTTCCTGTTAGTTCTAAGGCACTATTAATCTTCTGCGAACTAGACGATCAAACTTATCAGCCAACTGATTTACTCCGTCTCAGTTCTGTTCTGCTTTTAGTTCATTTGGGATTAATTATCTTATTTTATTTTGGTTACTGGCGCTGGATTGGCCTGGCATTAATGAAACTACAGCAAAAACTCTTATCTACTTTTGGTGGTTTAGTTGTATTGGCCTTACTCAATGCAGGGGTAACGGGGTGGGCAATCTATAATTGGCAAACCAGCAATCGAGAACTCAACAATCATTATCAACGTAGTTTACTAATCAAAGAATTAAAAACGCGAGTTATTAATGCGACTCAAACAATTCGAGATGTGATCGCTACAGGTGAACCTAATGCAAGAAGTCAATTTGAAACAGATATTGCTCCTGTTCAGCAGTATTTTCGGAATTGGTCACAATTGGCACACAATGGTGCAGAGAAAAAGCAAATACAAGAACTCAAAAACGCCTATTTATTATTGCTTAGAGATTGCGAAGAAATTTTACAATTATTGGCAGAGGATCGTAAATTCGAAGCTTTAGAGATAAGAAGAAATAAGCTTCAAAACACCAGTATTCCAATGTTTAAAAAACTTGGTGAACGAGCAGTTGATTCCGATCAACAAGACCGTCAGGCAATTCTGAGACGAGTCAAACAGAGTCAAGAAACAGCAGAATTGGTTCTGATCTTGGCCGCTTTTGGGACAATCTCCTTGAGCTTGCTGCTGATAGCTTATCTCAACTCCGATCTGTTTACCCCCCTCAAGGAAGTGAAGCAAGCTCTTGATAATCTTAGTCAAGGCGGTCGCCAAATTTATTTGGATGCGGAAAGAGGCGATGAAATTGGTTCGGTCAATCGCGCCTTCAATCGGCTGGTCGAGTCATTGCAAAAACGAGAAAAACTTCTAGAGCTGGCAGCTTTGGAAACAGTTAATGGGACAGCAGCAGGGAATAGCTCTTCGATCAAGAACGCACCTTCCCGGCTACTTGTACACCAGCTCTTAAATCAAATGGAAGTACAACTAGCTCAATTGGATTACAAGAACGGGAACGGGAACGTTAAAACGGCTAGGAAGCAGGTAATTATTAATCAAGTTACTCAACTATTAAGTACAGTCACTCATCTAACCGAGTTTGGCTTTCCTCTGGATCTTAATCTTACAGAAATTGATATTCGAGCGTTGCTGTATGAGATCGTAATTAGTTTTCAGGAAGAATTGGTAACTCGTAGCATTAGTATTGAATTAGAGATCGCACCAGAAGTAAAACGAGCAGTTGTAGATCGGCTAAAATTGCGAGAAGCAATTAAGCAGTTGATAGAAAATGCCTTGGAAGCACTTCCAGAAACTGGTGGTCGAATTGGTATTTTTACTAACGTGGTAAGT---GATAATGAGTTACTGATTGATGTAACTGATAATGGCACGGGAATCAAAAAGTCCTTGATCGATGGATTCTTTAATAGTGCAGAAATACTGTCAGGAACTCAGCAAAGTCGATCGCCGATGGGACTCAAACTTACCAAGGAGATCGTCGAACAGCATGGCGGAGAGTTGACACTTAATAGTGAGTTGAATCAAGGCACACAGGTACAAATTAAGTTACCGATACTGACTAAAAAGTTGCGATCGCCATCTTTGAAGCTTTCCCAACAAGTT---------------------------------------------------------ATGAAACAATATAAAATTTGTCATAATTGCGAATTTTCCTATAATGAATTACGAGCCAAAAATTGTGAATTATGTGGAAAAAGCCT---------------------CGATCAAAGTAAATTCAAGGTCAAAGCTAGCCGCCCTAAGAAAAAGATTA------------GTAACGTTAG---TAAAAATAATAAAATTAAGATAAATTTGATTGCTGCTGCTATTTTAATGATGGGGTTAGGGGCAGTTCTATACAGTTTTACGAGATCTGTTGCTCAAACAAGCGAGACCAAAGAACTTCCTACTGGTCTTCTTCCTTACTGGGGACCTCCTTGTAGTGTAAGGTTGATGTCTCATAAAATTGCTACTGAAATTAAACATGACCATCCTGATTTTAGGCTGAGGTTAACAGATAATGATGAAAATAAAGATCCCATAGAGGAACTGCTTGACGATCAGTTATTTTTGGTTCTTTCTGAAAAACCGTTTCTAGATCAACATAATGAAATGGCGCAAAAGAAAGGATTTAAATTAACAGGAACTCCTTATGCCATTGACGGGATTGCCTATATAACGAATAAGAAAACAAACGTTGAATCTCTGAACATTAAGCAATTAAAAGCCATCTATGAAGGAAAAATATCTAATTGGCAACAAGTTGGAGGAGAAAATAAAACAATCACCCCTATACTACTTTCGGGTCTAGGAAGAAATACTTTGT---TTCTATCTCTACAAGAATTAAGTAAAAATACAATGTATGTCCAGGATCGACAAGAGGCTATGTCCATTCTCAAGAAAGAGTCAGGTGCTCTTTTCTATACTTCAGCAACTCTGGCAGCGATCGAAAAGGACGT---AAATATCATTTCTCTGAAGAATCAAGAAAATCAAATTGTGTCTCCAGTTATCGATGGCAT---CCCAAATCAGGAGGCTTTTAGCAATGGACAGTATCCCCAGACCAGAATGATGTATGCGATA-------CAGAAAGAAGG--------------GATAAATGGTCCAGTTCAAAACATGGTTAATTCGTTCGTCGCCTATCTGACTTCACCAGACCTCGGACAGCCAATCATCGAAAAGTCTGGCTTTGTACCTCTCTATCAC---------------------------------------------ATGCCAAAAATTAATACAGTTTTAACTTTAATAGCTCTTAACTTTATAGTGTGTGCTAATGCTGTAAGTCAAACAAATACTACTACTGTTTCATCTATTTTAGATAATCCTGTTGATGGACAAAAAGTTATCCTTCGGGGCAAAATTATTGGACATCAACAAAATGAAACAGACTATACGTTTACTGACAACACGAATGAGATTACGATTGAACTTGAAGATGACAATTATCCCTTCAATTCTAATACGACCGTTGAAATCTCGGGAATAGTTGATTTTGAATCTGAGCATCCAGATGAAGCAGTAAAAGATCCAACTCCAGAGAAAATCCAAATTCGTGTTGATCAGCTTCAAGTCGTCAATTCAAACGAGATGGAAAATTTCCATCAGAAGATTTATGAAAAACCGATATTAATAACTGTCGTTTTAGCGGTCTTTATTGTTCTAGGATGGTCTGTAGCATTAATCTCGGTAGGAATTTGGCAAATATCTCAAAACTCAAGCATTAAAGCCTCAGGAGTTGCCCAAAATATTCCTGATTTTGCTCATGTGCCTAACGTAGCAACTGGCGTTTTTAATTATGGTGGCAGCAGTGCCTGGGCTTCACTTCGTTTAGTAGTAGATTCAGTAATTCAATCTGAGCGACCCGAATTACAATTACGCTATGTACAACCCCAAAATCAACCTCCAGGCACTAGCCCAGGAATCCAGATGTTACTTGAGGGTCAATTGGCTTTTGTCCAGTCTTCTCATTCACTATTGCCCCAAGAATACGAACTAGCCCAACAAAAAGGATTAAAGCTAAAACAAGTGCCGGTAGCGGTCAATGCTATAGCTGTTGTCGTTCACCCTCAGCTAAATCTTTCTGGTCTAACTCTTAGCCAACTTCAAGCAATTTACACCGGAAAAATTTCTAATTGGCAGGAGGTAGGGGGGCCAGACTTAGCAATTACAGCCTATTCTCGTCCTCCTAATATAGGAGGTATGGTTGATTTTTTTGCTTCTAGGATTCTTCAGGAGCAAGAATTTGGTTCAAATGTTGAATTTATTGCCACAACTACTCAAGCACTTCGCCAATTAGCCAGTAATCCGGGAGGCATTTACTATGGTTCTGCATCAGCACTTGTTCCCCAATGTACTGTTAAACCTTTGTCTTTGGGTCTTCAAGGAAGTGATCTGATTGCTCCTTACCGCAAGCCTTTGGTATCTCCTGCTGATTGTCCCCAGCGACGTAATCAACTAAATATCAAAGCTTTGTCTACTGCTCAATATCCTCTAACTCATTATCTATACGTAGTATTTCTCCACAATGAAGGAGTGCGATCGCCAATAGGTCACAGCTATGCTAATTTCTTGCTAACACCCCAAGGACAGAAGCTAATAACCAAATCTGGTTTCATTCCTCTTGATATGACTGAATCTCTTGATGTAAAACCAAACAATTATCAGAATATCGAAGAAATTTTAAAAGTTACGGCCCTATCAACCAAAAAAATTCTGAAGTGTGATCGGGTCATTATTTATGATGCCAGTGAGCTACCTGCCGCAGAAATAATAGCTGAATCTGTTAACTCAAAATATGCTTCTATCCTCGGCCAAAAAATTATCGACCCTTTTTTATCCGGAGAATATTTAGAACTTTATTGCTATGGTCAAACTGTAGCCATAGATGATCTTAACTCGGCGGATGTCAGTAAAAACCAATTAGAAAGTTTAGAACAATTAAACGTCAAAAGTTTGGCGATCGCGCCGATTTGTCTGGGCAATGAATTATTAGCTTTTTTGGTTGCTCATCAATTCTCGAAACCTC---------------AAACTTGGGATTCTGAAGCAATCAATCTGTTGGCAGAGCAAGCAAACACAGCCAGCTTAGCTTTCTCAAAAATTGCCATGACTGAGAAGTCCAATTCAGATACTAATTTCACTAAACAGAAAATAGATAGCCTTGAAAGCCACAAATTACCCAGTCGG------------------------------------------------------TTTAGGAC------TGGGTCTGA------TGTGACC----------------GTTG-----------------ATCAAAAGCAAGGAAATTCCCCAACCATGGATCGCAAAGAAAAAAGCAATGGCAACAGTAATAGCGATATTCAAAATACTGAGCAGAAAACAATGATTCAGGAAGATCAAAGTAGATCTTTTGCCGAAGTCAAGGAAGAAATAGCTAATGAATTGGGCTCAGAAAATATTCTCAACACAACAGTTAATGAATTACGTCATTTACTCAAATGCGATCGCGTTGTAGTTTACAGTCTCAATCAAGATAGTTATGGGGAAGTCATAGCTGAATCTGTTGCTATGGGATGGACTAAGGCATTAGGAAGAATTATAGATGATCCTTGTTTTGCAGCTAGATATATAGAACAGTATCGTAATGGTAGACTCCGTGCTTGGGATGATATTTATCGAGAATATACTACTTCCTGTTACCTTGAACAGTTAGAAGCTTTAGAAGTTAAAGCGAACTTGGTAGCACCAATTATTAAAGAAGGTCAATTATTTGGTTTATTAATCGCCCATCACTGTTCTGATACTCATAATTGGCAAGAACAAGAAATTAACTGGATATCTGAAATTGCTACCCAGATAGGTCTTCTGCTTGAATATAGTGGAATGGTTGCCGAAAATGACCAACAAGAATCACAACCATTAACCGAGAGTGAAATTAAATGGAATCAGCATTTTACTGATGCGATTCAATATATTCGTCAATCTTTAACCGAGGAAGATATCTTAAAGGCCAGTGTTAAAGAAGTACGGAGAATTTTAAATTGTGATCGCGTCGTAGTTTACAGCATGAACCAAGACGATCAG---GGCACGATTGTTGCTGAATCCGTAGCTGCTAGTTGGACTAAAGCGCTGGGCAGAGTAATTGACGATCCTTGTTTTGAAGCTAAATATCTTGACCAGTATCGCGATGGTAGGGTTCGGGCTTGGAACAACATATATGAGTCAGGCTTGACTAGGTGTTACATCGAACAGCTAGAACAGCTAGAGGTTAAGGCTAATTTGGTTACTCCGATACTCAATGAAGGAAAACTATTTGGGTTACTAGTTGCCCATCAATGTTCTGACTTTCGTAATTGGCAACAGCTTGAAGTTCGCTGGGTAGCTCAAATTGCTACTCAGGTTGGTTTTGCTCTCGATAACGCCAAACTATTAGCAGATGCCAAGCAACTGCAATATCAGTTACAAAACGAGGTTCAACTAACCAAGTATTTTACCGATGCGACTCGCTATATTCGAGAATCTCTGCACCAAGAGGATATTCTCGAAGTTAGTGTCGAAGAAGTACGACGAGTTTTAAATTGCGATCGTGTTGTTGTCTATAGTCTGAACTCCGATAATCA---TGGTCTGGTCTCCGCCGAATCCGTGGCTCCTGGTTGGACGAGAGCGCAGGGAAGGATCATCAAAGATCCTTGCTTTGAAGCTAATTATCTGGAAAAGTATCGTAATGGTAGGGTTCGGTCTTGGAGCAATATATATCAAGCAGGAATGACTAGATGTTACATTGAACAGCTAGAACAATTAGAAGTCAAGGCTAATCTAGTAACACCAATTATCAGTGAAGGGAAACTATTTGGATTATTAGTTGCCCATCATTGTGCTGACTTTCGTAAATGGCAGCAGTCTGAAATTCGCTGGGTAACTCAAGTCGCTACTCAAGTTGGTTTTGCTCTTGACAATGCCCAATTATTAGTTGATGCCCAGGGACTACGCCAGCAAGTAGAAGACGAAGGTAAGTGGACAGAGTATTTTACTGATACCGTTCAACATATTCGTCAATCCCTTAAATCTCGCGATATTCTGAAAACTAGCGTGCGGGAAATACAGAGAATTTTAAATTGCGATCGGGTTGTTATCTACAGCCTAAACTCAGATAATCACGGTACGATCATTGCTGAATCTGTAGCTGCTGGTTGGACGAGAGCCAAGGGTCTAGTAATTAAAGATCCTTGCTTTGAAGCTAGATATCTCGAGATGTATCGTAACGGTAGGGTTCGGGCTTGGAACAACATCTACGAATCAGGTATGACTGGGTGTTATATCGAACAATTAGAGAAGCTAGAAATCAAGGCTAATTTAGTAGCGCCAATTATCAATGGAGGAAAATTATTTGGACTATTAGTGGCTCATCAATGTTCTGCTCCTCGTAATTGGCAACAATCTGAAATTCGTTGGGTAGCTCAAATTGCCACCCAAGTTGGTTTGGCTCTGGATAACGCTAAACTGCTCGAGCAACTGAAGCAA---------------TCTGTATCTCATCAGCAACATGAGCAAACAGAAATTCTCAAACATCAAGTAGTTGAAATACTTGCTGAAAATGGAAATGCTTATCAAACTCTTTCTCAAGAAGCCATGCTTCAATCGGAAACAATTATCAATGTTCTACATCAAATCCACCAAGTTGCCGATTTATTTAATGAAATAGCTTTAAACGTTCAACAGCTCAAATTCCAAGAGCAACAAAATGACTTAGCCCTAAAAGATACGAAAGAAAGTATAAATCGTTCTATAAATAGCATCTCCAATATCCAACACACCGTGCAAAATGTTGCAGTTGGTTTTGATAATTTGACTAATTCTTCCCAACAGCTTTCTGAGACACTTAATACGATCAAAGATGTGAGTAAGCAGATAGTTCAGCAATCTATGAGTATAACGAGAATTGTAAATCGTAGTCAGATTGAAATCGAAAGTCAAAACTCGATTATCGATTTGTCCGACAAAATTTTTTCCCTCATACAGCAATTATTTGAAGCCACAGCCAGAGTTGAACCTTTATTTAGCAATGTAAGAACAGAAGTTATGGAGAAAACAATTGCTCTCGACTCGGGAACACAGCAGCTAATCAACGGAGTTGGAGATTTGGAAACAGTTTGTCAAAAGCTAGAGCGAGTTGTTTCTCTTAATACCAAGATCAGTAATTTGATCGCTAAGATTTCTCAAGCAGTGGAAAATCAGTCACAAAGCTCAACATTTGCCAAAGATTCAGTTCAAGAAGTAGCAAGCATCGCCGAGCGAATTTCCGAACAGTCCATGAGCATCACTCAGTCATTTAACCAATTAGTCATATTAATTCAAAAGCTC---------------------------------------------------------------------------------------------------------------------------------------------------------------------------------------------------------------------------------------------------------------------------ATAAAAAACACTAATGCCGAACTTGGTTACTGGCTGGGCGTTCCTTATTGGGGACAAGGTTATTGTACAGAAGCTGCTAAAAGCGATTACGCTCCGCGTAGCCTTCGGATCGCCTATGGATTTGAAAGCTTAAAGTTACACAGGATTTACGCATCTCATCTTACTCGCAATCCTGCTTCGGGAAGGGTCATGCAAAAAGTAGGCATGACTTACGAAGGCTGCTTGAGACAGCATACCAAACATTGGGGAATATATGAGGATCGTGCAATATACGGAATTTTAGCTACTGAATGGCACGAGGGAAAAAATAAAGTGAGTACCGATATTGCAAAGCAATTAGGGTATGAAGATGCGATCGATGGTTTAGGAGGTGAATCATCGATATTAGAAGTTTTTTTGGTTGGTAATACCGTAAAAAAAGAACAAAGAGTTAAATTTTATAATAGTTTATACAATTCTCTTGTCGGACAGATGAAGGAAGATAATCAAGCAAATAGCGAAGTGCAAAATTATTCTCCTCTTAAGCCGTATCTTGATGAACTTAAAAATGATATAGATCGTCCTCCCTTTGAAAGAATTTTTAGATCCCGCGGACTAAAACCTGATTGCATTCAACCTCATAATTATGAAAAGCTTAAACAGCAAGAGGAAAATAGAGAGCTAAAATGCAAACAATGGGAGTGGAAGAAAGATACAAAAATTCCTCTGGTAGATATAACTGCTAATTTTGAGAGAAAGGTATTACTAGAATTTGCGTTTTATTATGCTGATTTTATCGAAAACCCCAATAATTTTGACCCACAAGAGCTGAAAAGAACTGCTGATAACCTTAATAAACTGCTTCAGACAACATCCGATCTTCTTCAGAAAGATATCGAAGATTTATTTATCAAACCAACTCTGGCAATGATTCAACAAGAAGTTGGTGATAATAAAGGCGTAGATTTTGCTCAAGTAGGTAGGAGTACTATCTCTACTCTCGATGGTGTTGAGACGCAAATTAGCACCAGCTCAACTAGTGGTTTCCAAATACCTCAGTCTCAAGATTTGGGTGAATTGTTAGCCAGAGCCGAAGAACTCCAAAAGTTAATTGGAGGTTTTATCCCTACGGAAACGTCACCAGGTGCTTCAGAAGCTAGTGAAATAGTTAAAGTTGCTCCACTGCCTTCATCCCAAGTCATAGCTTTAGCTGTTGCAGCATTAGAGCAAAAATCTACCCCAGTTGAAATAGAAACAGGTACAAGCCTGTCCTTTACCCCTGGCATCTCACGAAGTTTAAATTCAGCCGAACTTAACATCAATTTAACAGTCGCCGATCCTACGATTAAGCCCACAGCAGAAGAAAACGTACTTTCAATATCCCGCATTGGCAAACAGGAATTGCATACTACTGTCTATACTCAAGCTTTAGATTTTTTCGATCTTTCTACCTTTACTAGTCAAGCTACATTAGATGGTGGACGTACCCCAATTCCGATTATTGGTAATATTTGGAATGCAATATTTGGTGCTATTCCAGTGTTTGGTGACTTGTTTAGTATCTCAAATGGAAATCAGAATGTACTTCATGAAAGCTTGATACTAACTAACTCCTTTATTACGCCCACACCTTTAAGCTTAGGAAATCTCTATTCACCTAATGATGCCATGCCTCCTTTCAAAGAAGAAGGTTTCTGCACACAAGTAGTAAATCTAAATGAATATTTTAACTCTCTCTCTCCAAGTCAATCTATTGCTGGAAAACCATCTTTCCCTAT------TACTAAAAATATTGAAGCTCGCTGTCCAGATA-------------TATTCACAATAGAAAAAGATTTAAATTTGGAGTAT-------------------------AAATCTTCAAAT-------------------------------ATGAAGCCAATACTTATTTTGATTTCTGGTTTTTCCTGTACTGGTAAAACCACTTTAGCGAAAAAGATAGCTCAGCGTTATTCGCTACCATTAATAGGTAGAGATGAGATAAAAGAATCTTTGTATGATTCTCTGGGCTATTCAAATCGAGAATGGTCTAAAAAATTAGGTATTGCCAGTTATGATTTACTGTATTTATTTGTGGATAAGTTGTTAGTAAATAAGCAATCATTAATTACCGAAAGTAATTTCAAATCTAAAATAGATACAGCTAAACTATTAAAACTTCAAAGTAAATATCAATTTAATCTTCTCCAAATTCATTGCTACACTTCGGTAGAAATTGCCTTGCAAAGATTCAAAAACAGGGCAACATCAGAAAAAAGACACCCTGGTCATGTAGATCATTTAATTTATGAAGAGATGGAAGAAAATTGGAGACGAGGAGGTTATGAAATTTTAGATATTTGCGATCGCACAATTAAGATAGATACAACTGATTTTAATTCAATCGATTACGACAAAATACACCAAACAATTGAAGCAAATTTAAAAATGACTATTATTATTAGTGTTTTGAACCAGAAAGGAGGGAGTGGCAAAACCACTATATCAAGCAATTTAGCCCATGCGATCGCTCTCGATGGCCGAAAGGTTCTATTGGTTGATTCTGACCCACAAGGCAGTTTGAGAGATTGGAATGAAGCAAATGGAGGGGAATTAATACCCGTTGTCGGGCTAGATAGAGAGACGCTACCCAAGGATCTAAAAGCAATATCAGATAGTTATGACTTTGTAATTATCGACGGTGCGCCACAAATAGCCAAAATGAGTGTAGCAGCGGTTAAAGCAGCGAATTTAGTACTCATACCTGTACAACCATCGCCGTATGATATTTGGGCTTGTGCTGATTTAGTAGATATCATCACCGCCCGACAAGAAGTTACAGATGGCTTGCCAATCGCCTATTTTCTAATTAGTAGAGCGATTAAAAACACCAAGCTTGGCAATGAAATCAAAAGCGCATTGGTAGATTATGAACTTCCTGTAATGACGACATGTACCACCCAAAAAGTTGCTTATCCCACTACCGCCGCTGAGGGAAAAACTGTATTTAATGAACCTGCCAGTAGTGCAGCCAAAGAAATCACAGCTATCAAAACTGAAATTATGGAGATTGTGAACTATGGTGCT------ATGTATTTAGATCGGCAAGGTTTATTAACAAGTAAAGTGGTTGTCTCGATACCAATAAATTTAAACAGTAGACAGGAAATTTCCTCTGCTTTGACTGATAAATATGGTATGGATTATTTATTGATGGGTAGAGTGTTTCAAGCCACAAA------------------------------------------------------------------------------AACTAATCAAAGTTGTGCCATTGATC------TTAGTAATCGCCCTCATGTCTGGGAAATTGGCAGTTCAGCTCAAATTTCTCCTAGCTTGCTAGAGCAAATAAATAGTCATCAACGGGTTATTCAATTGTCCTCTGATGATTCAGGTTACAATACATGTTTGAAAATTGCGAAATTTACTCAGGTTTTTCTAGATATAGGAGGAATTGCCGCCACAGTGGAGTCGGCAGGAATCAGCCATGAGAAGCAGAAGTGGTTAGCTAACTATAATTCTGAAGATGTTTTTGATATTTACTCTTTGTTTGTAGCTCTGGTGGAAGGAGACGATAATTATCATTCTTGTGGAATGCACAATTTTGGGAAAGCTGATGTTGCGATGGACATTAGTGAAGAGATTGCCTTAGCAATCTATGTTATGAACGTATTTAATTATTATCGTTTAACAGAATCACCAATACTCCAAGATGGACATACTTTTCAGCCTGATATAGAGTCTCCTACTTATCAGATTAAGTGGACAGAATACGATCAATATCAAGCTGATAGTTTGCTATACAACCCTTACGGAAAATGGCATTTATCTCGTCTAAGGAAT---------------------------ATGAACAATCCATTTGACTATTTTGAAGAAATTTATTGTATCAATCTTGACGAAAAAATCGAGCGTTGGGAAAAAGTCAAACAAGAATTCAAAAAAATAGGAATAGAGGATAAAGTTAAAAGATTTAGTGCTGTTCGAGATGAAGTTGGGGGACGTGCAATAGCAGGTTCGTCTCATTTAGCAGTAATAAAAATGGCAGCTCAAAAGAAACTAAAAAATATTCTGATTTTTGAAGATGATTTGATATTCATAAAATGGAATGAAAAATATATGTACAATGCAATTAATAATTTGCCTATAGATTGGAAAGTATTTAATATTGGATACAGTTTTGTTGGTAAAGATGCCAAGATAAAATTTCATCATATATCTGATAATTTAATAAAAGTTGAGAGAGGTTCTGATGTAAGAGGCAATCATACATACGCTATAAATCATAATGCTTATCAATATTTCATAGATAACTTTAGTACAACTATTGCTGAATGGAAAAGAGATAATGATGCTAAAAGAAGTTATTTAGATTTATGGTTGGCTAATAATTTTGATCGTTATTGTTTAGTTCCTCTTTTCTCTGTACAAGATCAAGATGTAAAATCTCAAATACAAATAATGAACTTTATAAAAAATTATCTTATAAAAGATCGAAAATTTAGAAGTCTTAAATATTTATTTGAATATTCAGGCAAACATATTTTATGGAGAATTAAAAGTAAGTTAAGTTTGGAATATCCAAAAATACGCAGAATTTACAAGCTAATTATCCAGCAAACTTTTCATACTGGTGGTGAAAACATTGCAAAAAGAATACCAGCGATCGTGATTGAAACTAACACCCAAACACAAACTCAAATGTATGAAGGTGCGCCTTGGTGTTTAGGAAGATATGACAGCTTTGAAATTAATCAACCTAAACTAATTACTCTTCTCGATCATGATTACGTAATTTGGAAAGATGAATCGGGTAATTTAAATGCTTTAGACAATATTTGTCCTCATGCTGGAGCAAATCTAGCTAAAGGCGGTTATATTGTAGATTTTCAGGGAAATAACTGTTTAGCTTGTCCTTATCACGGTAATAAAGTCCAATTTTTAGGCGATGGTAAAGTAATTATCGATGGTAATATTTCCAATCAAGCTATACAGCAAGTATTACCGTTACAAATTGTTGATAGTTTAGTTTGGACTTATGGACTTAGTTGGCAAGAACAAGATGGAAAATTAGTTTCTGAACCAATTGAACCAAAACTACCTATTCCCGATTATAGTAATGTTCCTTATCTACCGAAATCCCATTCGCAACTACAGATAAACGGACTTAAGCATATTTATTCTCGCTCAGAATCAGTTGATTGCAATATTCTCCAAGCTATTTGGAATATACATGATGGGGAGCATTTTGCAGGTAGTCATCGGGATACTATGCTGACACAAGAGATAAAAATAAATAATTTAACTCAGGATGAAAATAAACTTGCTTGGCAACTAATTCAGTACAAACGTGACGATCCAGATGCCAAAAGAAATAAGATGAGCTTGCTAGTTGACAATGTATATGTACAGTGTTTCAATACATTTTTACCAAGTCTGGCAGTTATCACTTTAGATTATAGA---GGACAGCTTGTTTTAGGCATCGTCACTATATATCCAGAGTCCCCTCATAGCACCATACTATGTTTAGATAGTTACATAGATTTTGAATTTAGCTGGTGGCAGAAACTGATTGGATTTCCGAAAATAGCCAATATATTTCGCGATCGCTTACTTATTGAAGATATATCTATCCTTAATGATCTCTATCTAACCTTCAACAAAAAAATTAACCTCAAAAATGATACCCCTGCTGAATTAGCAATCAATTATCTTCAAAATTGGGGTGATATGACGACAATCAACCTAGCAGAACTATTTGAGACTGAAGACATTAAAGCTTTTTACAATCAATGTGGTTATGAAGGTGGTCTGAACGAAGAAGATCTGATACTGATTGCTCAATTAGAAGGAAAAATTATTGGTGCAGTACGTTTGTGTCCAGATAATGGTTTTGTTGTGTTGCGAGGAATGCAGATTCTAGCTTCATTTCAGAGTCAAGGTGTTGGTAC---ACAATTACTTCAGGCGTGCGCAGAGCAACTTGCGGATCGAGTTTGTTATTGTATTCCGTGGCAACACCTGCGATCGTTCTATCAGCAAATAGGATTCCAAGAAGTATTGCCAGTTGAGGTTCCGGTCTTGTTAAAAGAGCGATTCGATAACTATATTTCTAGGGGAATGAACGTCATTCTAATGGGTCGATTCCCAGCCATATATAGTCATTCCAAA------------------------------------------------------ATGAATATCAATAAGCGTTTTCACAGATTGACCATTGTTGATAAGCGTTATAAAATACGCCAGCTTTTTGAAGTTAAAACTGATAACTCTACTGTAAAATTTTCTAAAAAAGCTGACCGTTTAAAAGTTTTTGACGAGAAACAAGATCAAGCAGCTGTTACTCCAGTCCTGGTAGCTCCAGGGAGACCAGAGGTAATTATTTTAGAACCTGAATTCACCACACCTCAAGATGGTCACGACAAAAAAGAT---------------------------------------------------------------------------------ATGCGCTATCTCTATTGGTTAGTTTTATTTATTGTTGCCTTAGTAGCAATTCTCTTAGCCCCAAATACTTATTATTTATATATTATCGGCACGATCGCTATAACTACTTTAGTAGGTGTCGGTTTAAATATTCTTACTGGATTATCGGGACAGGTTTCCATCGGTCATGCAGGGTTTTTTGCCATTGGTGCTTATACAGGATCTTTACTGATGACCAAACTACAATGGAACTTCTGGTTAGCCACAGTTATCGCTGTGATTGTAACGGTAATTACAGGCATCGTTTTGGCTGCTCCTGCCTTGCGGGTTCAAGGGCCATATTTAGCAATGGTGACGGTTGCTTTTGGTATTATCGTTGAGCGGGTATTAATTGAGTGGGTAGATTTGACAGGCGGTTTTGGTGGAATCTTTAATATTCCTAAGCCAACACTGCTTAATTTGCAACCTGCATTACGAGACGTGGTTTTGCTAGCCTGGATAGTTGCCATTTTGGCTTTAATGTCATTTGCTGTTCTTAAAAATCATCCTTGGGGAAGAGCTTGGCAAGCAGTCCGAGATGATGAAATTGCTGCAACTGCCATTGGTTTAGATATATTGAGAATTCGCTTAATGGCTTTTGCTGTATCGGCAGCTTTTACAGGGTTGGGGGGCGTTTTTTTTGCTGCCATCGTCGGGTTTATCAGTCCCGATAGTTTTAATTTTCATCGTTCAATTTTATTTCTCTTAGTAGTTATTCTGGGAGGTTTGGGCACAGTAGCGGGGTCAGTTATTGGTGCGATCGCTTTGGTGATTTTCCCTGAGCTGCTTAATGATTTTGCGGAATATCAACTGTTAGTGTTTGGCATTTTACTCTTACTTACTCTTTGGCTTACGCCAGAAGGGGTGGTCAGCTTTTTTGTGAAGCGTTTTCGTCGCTCGAATCCTCTTTATCCTCCAAAAATGTCTCTCCAAGATTTACCAGCATTAGTTGTCAAAAATCAAACTGATTTACCATTGGAAGTGAAGCAGATAGGGATTAGTTTTGGTGCTATCAAAGCTGTTGATCAGGTCGATTTGGTGGCACGATCAGGAACTGTAACCTCAGTAATTGGTCCTAATGGTGCTGGTAAAACCACCTTACTCAATCTTTTAACTGGTTTTTATCGTCCCGACTCGGGAAGCATCAGTCTTGGTAAGCTCAATTTAACAGCCAAAAAGACTCTAGATATAGTTCACAGTGGCTTGAGTCGTACTTTTCAGACTACTCGTCTCTTTAATTCGCTTTCGGTCTTAGATAATTTACTTGTGGCATATGCTGGGGATAACTTAGGGAACATCTTAACTGCTTTACTGGGATGGAAAGATCAGCAAAAATCAGCTATAGAAATCAAACTATTGGGTCTGTTAGCTTTTGTCGGTTATCGAGGGGATATTCATGCTCAAGCTGCTAGTTTATCCTTTGGCGATCGCCGTTTAGTGGAAATTGCTCGTGCCTTGGCTACCAGCCCTCAAGTACTACTTTTAGATGAGCCAGCAGCAGGACTGGAACAACAACAGCGAGATTGGCTGGTAAAGTTATTCCGCCGCTTAGCAGATGGCGGAATTAAAGTGATTATCATTGAACATGATATGAATTTGGTGATGCAGATTAGCGATCGCGTTGTAGTTCTCGATCGAGGCAAAGTAATTTGCAACGATATACCAGCTAAGGTTCAGAACGATCCCCAAGTTTTAGAGGCTTATTTGGGGATTACTAAGAGTAATTTCAGTCGTACTGCTTCTGAGGCAAAACCACCAATTTTAGCGGTGGAAAACTTGACATCAGGTTATGGAGAGCTACAAGTTTTACAGCAAGTGTCTCTGGAAGTCGGGCAAGGAGAATTGGTAGCAGTTGTTGGTGCCAATGGTGCGGGCAAAACTACCCTACTGAAAACTATTGCTCGGTTACTTACTCTGCGATCGGGACAAGTCTTATTTCGTGGTCAAAATTTGTCGAAACTATCGCCCCAGCAACTTGCTACCAAAGGAGTTGTCTTAATTCCCGAAGGTAGGCAGGTATTTAGGCAGTTAACTGTGATTGACAATCTGCGTTTAGGGGCATTTTCTCGTCGTGATTCTCACATAGAGCAAGATATGGAATCGATGCTAGACCGTTTTCCTGCTTTAAAACCCCTGCAAAATCAAAGGGCTGGATTACTCTCAGGAGGAGAACAACAAATGTTGGCGATCGCCAGAGGATTGATGGCTCGACCGCAAATTTTGCTGTTAGATGAACCTTCTCTGGGATTAGCACCACAATTAATAGTTTCTCTTTACGAAACTCTGGCATCATTATGCGATGAAGGCATTTCAATTTTGTTGGTAGATCAAATGGCTCAATTAGCTTTCTCCGTTGCCCATCGTCATTATGTGCTAGAAACAGGGAAAATTATCCAAGCAAATAAGTATACTAAT------------------------------------------------------------------------------------------------------------------------------------------------------------------------------------------------------------GCAGAAAAAGTTTGGTTAGAGCGACAAGAAGCCAACCAAAAACGAGCAAAAAGGAGAAAAGTATTTATCAGATTCCATCTAATTCCTTATTTAGCTGTCAGTGTATTTCTAGTATTGCTCAATTTCGTTACTACACCTCGTTATTTCTGGAGTGTCTATCCAATTCTTGGCTGGGGTTTGGGAGTCACAATTGACGGATTGTGTGCTTCTTCAGTCAGAGACGAGAAAAAGGTGCATTTTCTCCAATGTAAACGA------------------------------------------------------------------------------------------------------------------------------------------------------------------------------------------------------------------------------------------------------------------------------ATGCCAGATCCGTTTGATGTATTTGTCTATCCCGACTTTACCTTTGAAGTATCTGCCGATCCGCAAAAATATCAGTTCGATCTGATCGAGATGTTTCCAGAAGAGGAAGCAGCCGTCAAAAGATACTTTGCAGATCTCAAAAAAATTCAGACTTGGAGTGAACTTGAGGCGATGTCCTCATCATTACCGAGTTTTTTGAATCCGATCTACAAGCTATTAACACGTACCTTCGGTAAGATTAGCCGACAAACAACCAAAGAATATCTCGATCGCAACTTTCAAAATTCGCAACTAAAAGCCTTACTGGATTCGCGGAATGGTACTTATCCCTCTTCTGTCACTTTCCGAGAATTGAACTACAATAAAAAAAGTT-------CGAGCTTAGCTGTGAGT-----------------------------------------------------------------------------------------------------------------------------------------------------------------------------------------------------------------------------------------------------------------------------------------------------------------------------------------------------------------------------------------------------------------------------------------------------------------------------------------------------------------------------------------------------------------------------------------------------------------------------------------------------------------------------------------------------------------------------------------------------------------------------------------------------------------------------------------------------------------------------------------------------------------------------------------------ATGAACGATATTGCCCAATATTATGCCATTCTGGGAATTAAACATACAGCCTCTCCAGAGGCAACAAAAAAAGCTTATCGAAATTTAGCTAAAATCTGGCATCCAGATCGTTATCTTAATAATCCCTTACTTAAAGAAAAGGCTGAAATAGAAATCAAAAAAATCAATCAAGCCTACGCAGTAATCAAGGCTTATCAAACAGAAAATAGCCACAATTTAAATATCAAAAAAACTGTTACACAAAAAAATAATTATAAATCTACTTCAAAAGTTGTCAAAACTAAAAATACTCCAGAATTTTACTATCAGCAAGGAGTTGAATATGCTGAAGCAAAAAATTATGAAGATGCTTTAACTAATTTTACTCAAGCTATTAAACTAAATCCTGATTATCTAGAAGCATATCAGTATCGAGGTTATATTTTATCTAAGTTAGGTTATGAATATCGAGCCGATGCCGAATTTAAAAAAGCACACCGTATTAAAGTAAAAAATAAGAGCAAATATACTCCTGCTAATCAATATCAATCTCAAGCTTATACTTATCAGCAATATTCAACTAAGGCTACAAAAAATACTCAAAGTAATAACCAATTAAAATGCTATCACACTATTTTAGCAGCGAATCAAGCTATTAGATGTATAGCTATCGGCAAAAATAGCCAAGCTTTCGCCAGTGCCAATAATGACCCAGAAATAAAACTTTGGCAGTTAAATAATGGGCAGAGAATTACTACTCTTCGTGGGCATACAGATGCAGTCACCTGTTTAACAATGAGTAATAGTGGTCAAACTTTAGTTAGTGGTAGCCAAGATAAAACTATTCGATTTTGGGATCTAAAAGAAAAAAAAATAATTCGCACTTTAGGAGGATATTTTAATGGTCATCTAAATACAATAGTGGCTCTTGCTATTAGCCCCGATAATCAAACTTTACTAAGTTGTAGTGCCGATAAATCCCTCAAGATTTGGGATGTAAATAGAGGTAGAGAAACTCACAACATTTCTTTTT---CTGCTGCCATGACTTGCATTGCATTTTCTCCTAATGGTCAAATATTTTGTAGTGGTGGTTTGGAGCCACAATTGAGAATTAGAGAAATTAAAAATGGGCAGGTAATTCGTTCAATTAATAATGACGGTGGCGTACTATCTTTAGCTTTTAGTCCCGACGGCAATTTGCTCGCTACAGGAGGTTTCAATCGTTGTCTTAAATTGTGGGATATAACTACAGGAAAAGAAATTTATACTCTTCAAGGACATTCAGATCGTGTATCAGCAGTCAACTTCAGTAGTGATGGCAAAACTCTCATCAGTGGTAGTTGGGATAAAACCATCAAGTTATGGAATCTAGTAACAGGAAAAAAAATAGCTAGTGTTACCGGACATACTAATAAAATTCATGCTATGGCGATTGCGCGGAGCGCACTGGCAAAGCCAATCGCCTCTGATAATCAAACTCTAATAAGTGGTAGTGCGGATCAGACGATTAAACTTTGGCGATATAATTTC---ATGAGAAGACCATTGACCAAAGCCATATTTACCACAACTATTATTTCCATACTTGGATTTGGTGTTTGGCTAGCATATGAACCATGGTTCAAACTTTCGGCAGCTTTTAAAACTGAATTAAATCCTCCCCCCAAAACATTTTTTAAAGGACAAAGCTGTATACTTGGAGAAACTCGTATAAGAGGCTGGATTAATATTGGTATTATTGAACAAAATCTTTATTTATCTCATACATCGCCTGGTGAAAATATTATAATTCTCCAGCCTTTATTAATAAATTTGGATGCAATTACCAAAATTGATATATGTTTTGAGCCTTTATTAAACGAGTGCTATAAATTTTTTATAGGAGATCCACACATAACAACTTTAGTTTTGGCACAAGATTTAATTGAAAAGTTAGAAGAAGATTATGGTGAACCAATATTTTCTAACAAATTAAGGGGATTTAGTATGAAGCTCTTTAAAAAAAATATGTCTTTAAAAAAATCAAACAATAATTTAGGCTCGATCGCTTTTGTAAGTTTATTAAGCTTTTCATTAACATTAGTAGCGATCTCGAAATGTCTCGCAGAAGGCGAGATAGAAAATATCAATGCTCCGATCTTATTTCAACCTCCATCTGGAGAAGAACGCCCAGAAAAGACCGATGCAGCGGCTTCACGTCAAGATGCAAGATGTTCTGAAGATCGTTTAGTATCTCAACAACAAAAGTCCGAACGCGATCGCCTTCAACTAACTCC---TATTGTACCCGATCGCTTTGGGTTAACAGTAGCCGAACGTCCTACTTTTTGGGTTTATTTACCCAAAACTTCAGCAAAAAAGGCAATTTTGAGTATTAAAGAAAAAGGTGCTAACCCTCATTGGCAACAGTCGATTAGTTTGACAGGAAAAACTGGGATTTTGGGGATTAGATTATTAGATGATGCTCCTGCTTTAGAAATTGGCAAACAGTATCAATGGGCGGTAGTGTTAGTTTGCGGTAACAGAGCTAATCCTAATGATCCATTTGTTACTGCTGGGATTAAGCGTGTTGCTGAGGAATCTCCAGTGACTGATTCTTCATTATCGGC---AAACAGTATGCTAGAAAAGGCGAACATATATGCAAAAAAGGGAATTTGGTATGATTCGCTAGATATGTTGATATCCGAAAAAAAATCGTCTTTAAGTAATTGGAACAATCTTTGGACTCAATATCTAAAATCTGCTGGTTTAGGTAAAATTGCTAATCAACCAATTTTAGGCAGGATTCAGGGATCGTCTTTACCTATGACTTCACTCACATTGAATCTTTCGTCCCTAGTCGATAAAATTAGCGATCGCGATTTAGAGATGCTTTCTCGTGACAATCCTGATGCTCGATTGGAAACTAATTCAGAAGGACAATTAATTTTTATGTCTCCTACTGGTAGTGAAACTGGCGATCGTAATTTAGAACTTGCTTTTCAAATTAAACTTTGGAATAAGCAAAACAAACTGGGAAAAGTTTTTGATTCTTCCACTGGGTTTAAGCTATCTAATAATGCTGTTCGTTCTCCTGATGTTAGCTGGGTAACTTTAGACAAATGGAACAGTTTAACCAAACAACAACGAAGAAAATTTGCACCTATCGATCCTGATTTTGTTCTTGAACTTATGAGTCCTAGCGACGATCTCGATGATTTGCAAAACAAAATGAGAGAATATATGAACTGTGGAGTCAAGTTAGGTTGGTTGATTAATCCCGATGATAAACAAGTAGAAATTTACCGTCAGGGGAAAAACAAAGAAGTACTAGAGAATCCTTTAACCCTATCTGGCGAAGATATTATGCCTGGATTAATTGTAGATTTATCCGAAATCTTTGATATGAACTTTACTTCGACGATTGTAATTGGTGGTGGACCTGCTGGTCTTACTGCGGCTTATGAACTGAGCAAACACGGTCAAAAGTCAGTAGTATTTGAAAAAGCAGATCGGGTAGGAGGCATATCTCGTACTGAAACTTATAAAGGCTATCGTTTTGATATTGGCGGACATCGGTTCTTCACAAAAGTTGGTGAAGTAGAGGCCCTTTGGCAAGAAGTGATGGGAGAAGAATTTATCAAAGTGCCTCGTATGTCGAGAATTTATTATAAAAATAGATTCTTCAGTTATCCCTTAGAACCTCGTAATGCTCTATCTAATTTGGGTTTAATAAATAGCGTTCTAATTATGTGGAGCTACTTCAAGGCTCAAGTTAAACCCAATCCTATAGAAGAAAACTTTGAGCAATGGGTTTCTAATCGCTTTGGCAAACGTTTATATGAAACTTTTTTTAAAACCTATACAGAAAAAGTCTGGGGTATACCCTGTACAGAAATTAGGGCAGATTGGGCTGCTCAGCGCATCAAAGGGTTGTCTCTTAAAAAAGTGATAACTAATGCTTTATTTGGTGGCAATAATACCAAAACGTTAATCAAGGAATTTAACTATCCCATCTATGGACCGGGGCAAATGTGGGAGCGTTTTCAACAAAAATTGAATAGTAAAGGTTCGCCCGTACATCTCAATACGGAAGTAGTGGAAATAGAAAAAGATAGCTATAAAATTAATAGTGTTGTTATTAGGCAAAATGGTGAAACTAGTAAAGTAAAAGGTGATAACTTTGTTTCTAGTATGCCCGTATCTTTGCTGCTGAAAAAAATGAATCCTGCCCCACCAGCAGAAATATTAAAAGCGGCTAACAACCTTAAATATCGCGACTTCTTGATCGTATCTTTGGTAGTAGATCAAGCAGAATTATTTCCCGATAACTGGATTTATATTCACAGTTCTAAGTTTCAGGTAGGCAGAATCCAAAACTTTAAAAACTGGAGTAAAGCCATGGTTCCCGACCAAAGTAAAACCTGTTTGGGAATGGAATACTTCTGCAATGAAGGGGATAAATTATGGCAGATGTCTGATGCAGAATTAGTTGAACTCGCCAGCGGTGAGGTCAAAGCGTTGGGGCTGGTAGATCCAGAAGTCAAGATCGGAGATGGTACGGTAATACGCCAATATAAAGCCTACCCAGTCTATGACGACGAGTATCGTCAAAACGTAACAGTAATTCAAGAATACATTCAGAAATTTGAGAATTTACAAACAATAGGTCGTAATGGTATGCACCGCTATAATAACAGCGACCACTCAATGTTAACTGGTCTATTAGCAGCGAAAAATATTCTGGGCGAACAACATGATATTTGGAATGTGAACGTCGAACGCTCTTATCATGAAGAGTTTACCGATAGCAAGGAAGCTTACTCTAACCTTAATCAAGAAGCGATCGCTGTATCTAATATGAATAATACAATGGGTGTTCAAAGCAATAATCGTTCTTTCGAGTCTAGATTCAGTCTTAAGCGGATGTTTAAAAGTCTCGATAACTTCCAAGACGTACTTGTCTTCGGCTGCGGGATTGCTTTGGTATTTAAAATGTGTCTGGTCTTAGTAGATACTTTTATGGGATTAAGCGCAGGAGCAGATATTAAGCAAGTTACTGGTCAAAGTCTCTTTTTATTAATCTTAGTAGAATTATTCCGCCTAGTGGCAGTTTATTTAAAACATCATCGCATCTATGTGGGCGTAGCGGTAGAACTTGCTGTTGTATCTGCCTTAAGAGAAGTAATTGTTGAAGGTATAATTCACCTGAGTGCAATGCACATCTTCGCTATCTGTGCTTTCTTAGCCTCTATGGGAGCTCTGATGTTTATTAGCTATAAAGTCGAAGATTTACCAAAAGAACACATGAAATGTCCTCGGTGTCAATCTGACAATACGCAAAAAGATGGTCATGCTAATGGCAAGCAAAGATGGGAATGTAAGGATTGTGGTCGTATTTTTCGGGACTCTTATTCCAGCAAGGGTTATCATCCTCAAGTCAAGAAAATTTGCCTCAATATGTACCTAAATGGCATGGGATTTCGAGGTATTGAAAGAGTCACAGGAATTCATCATACAACTATTATAAACTGGGTCAAAGAATCTGGAGAAGAGTTACCAGAAGACGAATCGGGAGAACCAGAACTTGCTGAGTTGGATGAATTACAAACTTATATTGGTCGCAAAACCGATAAAATTTGGATTTGGACAGCTATTAATCATCTTGCCCCAGGAATTATTGCTATGGAAATAGGAGATCGAAGTGGTTCAACTTTTAAGCAACTTTGGCAAAGAATTAAAATTTGGGATAGTCGAAAGTATTTCAGTGATGGATACTGTATCTACGCGATTTACATTCCATCAAGCAAGCATCAAGTTTTGCCGAAAACCAAGTTAACCAGAGTCGAAGGGGAAAATACCAGATTAAGACACTACTTAGCAAGATTACATCGAGCCACTTTATGTTATTCCAAATCGATTCAAATGCTGAGGTATTCCGTTAGACTTTTGATGCATTATTTAAAATTTAAACAAATTCCTATTCCTGTTATGATATGCGCTAACGACTTACCCAAAAATACTCAACACGGGAAAAATGAAGACAATTTTTTGTTTGTTCGAGAAAACCAAGACAAAATTATTAACCAACAAACTACTGATCGTGGAAAACGATTAGTCAAAATTAAAGCGGGCTATTCTCAAGCCAAAACTCAGAAACCAAATCATTCCCAAGATTCTGTAAAAGATTATTTACGAGAAATTGGTCGAACTCAACCGCTGAGTGGAGCAGAAGTAATTATACTCAGTCGCCAAGTATCTGATTTGCATCAATTGGAAAAGATTCGCCAGCAGCTAGGTCAGAAAATAAGACGGCAGCCAAGCGATCGAGAATGGTCTCAAGCAGCAAATATGTCTCTAACTGCTTTTCGTCGTCGTTTGCTGATAGGTCGTCAGGCTAAAAACAAGATGGTCAAGTCTAATCTGAAATTAGTAGTGTTTATAGCTAAAAAATATCTCAGATGCGGGCTTTCATTTCAGGATCTGATCCAAGAAGGTAATTTGGGTTTGATCCGAGCCACTGAAAAATTCGATCCTGATAAGGGTTGTAAGTTTTCTACATATGCTTATTGGTGGATTCGTCAGGCGATCATGCGAGCTATTGCCGAACAATCTCGAACCATCCGCTTGCCCATTCATATCCACGATAAACTCTCACAAATCAAGAAAACGTTCAAACTATTGTCTCAGAAACTACAACGTCAGCCCAGCGAAGCAGAGATAGCGGAAAGTCTTGACATGAATATAAAACAACTAAGATTTGTGCTTGAAGTATTCCAAACGCCGTTTTCTCTAGAAATTCCTGTTGCTCGCGAAGAAGATTCTCGCTCACTAGAAGAGTGTATTGAATCAGATATTCTCACGCCAGAAGAGTGGATGGTAAAAGAATTAATGCGTGAAGAAGTAAAGAGTATTTTAGGCTGTCTTAATTCTCAAGAACAAAATATTCTCCGTCTTCGTTATGGTCTTGATGATGGAAAAATCAAGACCCCAGCGGAAGTTGCTCAGATTTTCAATTTGAGTCGAGAAGAAATCAATCAAATTAGAGCACGAGCATTGAATAAGTTACGTCGTCTCTATGGCAATTCGGACTCGAAAGAATATCTATTTATGGTAACCAAAATCAATATTTCTAATAGTAACTCAGATAAGGTTATTTCTTGTACTAAGGATAACCGAAATACAAAATTAGAGAATCCTAAAGAGTTTAAAATAGTACGTGCAAGTAATATAAAGCGTTTTTTAGAAAGATGGACAGCAGATCCATCTTTTCAAAGTTGGGTATCTGCTAAACCTTATGAAGCTATTAATTATCATGGCTTACAAGTTAATTTAAATGAAGTTGAACCTTTATGGGAAGAAAATAGTAGTAAAAAGAATAGTGAGTTAGCCAACATTTTCACGAATCTAAAACAATCTTCAAAACAAACTGAAAGTTCTAAAGAACTTAAACGACTAAAATCTATTGCTGCTGCTTCAATTGAACCCCATTATAAAGCATGGCGTGAACAACAAATCTCTCGTACTACAAGTCAGTTTAAAAAAGGAGTACAAGATGCAATTATGCACGCTCCAGTTTCATTTGAACTTAGTAAAGGATGTTCGATTGGATGTTGGTTTTGTGGTGTCTCTGCTCCTCGTCTGGGCGATATCTTTTTATATAATTCAGAGAATGCGCAATTATGGCGTGAAGTACTGGAATTAATGAAAGAAACCCTGGGGCAGTCTGCTGGTGCTGGTTTTTGTTATTGGGCAAGCGATCCACTTGACAACCCAGATTATGAAAAATTTTGTCTCGATTTTTATGAAACTTTTGGTTTGTTCCCTCAAACTACTACTGCACAACCTCTTAAAGATATTGCTCGTACTCGTTCACTTCTAAAGCTTTCCAGAGAAAGAGGGTGTCCGCTTAATAGATTTTCTATTCTTTCTTTGAATATGCTTGATCGAGTCCATAAAGAATTTAGCGCTAAGGAGTTAGCTTTTGTAAATTTGGTTCTCCAAAATAAAGAAGCAAAAAAAAA------CAAAGCCAATAGTGGAAGAGTACGTGAAAGAAATATCAGCAGAGGAGAAGAAGATGACGAATTTCCTGAACAGGGAACAATTGCTTGTGTGTCTGGATTTTTATTTAACATGGTAGACCGCAGTGTTAAGCTCATAAGTCCTTGTAATGCAAATGAACGCTGGCCTCTAGGCTATATAACGTATGATGAGGGAACTTTTGATGATATTGATGAGCTGAAAGCTCTTCTTGAAAGAATGATAAGGGATAATATGTCTCTAACAATCAAACCAAATGATGTCATTAATTTTCGTCGCGATCTTAGATATGAAAGTTTTGAAGATGGTTTTCAATTAACAACTAAATTTAAAACTTTTAAGTTCAAACATGATTTTTCTCTTCGTGAATTAGGTGCAATTATTCACAAGGGTAACAGAACTGCTAGAGAAATTGTTTCTATTCTTGAACAAAATAACATTTCTTCCGCTTTCACAAATTATTATCTTAATCTGATGTTTGAGAAAGGAGTTTTGGACGATGAGCCAAAGCTAAAA------------------------ATGAATCAAGCAAGTCAGTATCTTTTGGCATTAGCAAAACGAAATATACAAGCCTATATTGCCAATCCAGAAGCGAAAGCAGCAATGGTTACAGGCTCTACTGCTACAGGACAAGCAGATATTTATTCCGATGTAGAGATGTTTATTTACTATGATGAGTTACCTAATCTTGACAAGCTACAATCTGCCCGTCAGCAAAATCAAGGTTCAGAACCTATCCGCATTTTGAATGGATACAACGAGGGATTCTTTGGAGAGTTTTATTTTATCGATGGGGTACAATTTCAGATCGGTAATGTAACTATAGCCTTTTGGGAACAGGACATAGCAACGATACTAGAAAAACTTAAAGTAACTTCGACCCTACAAAAAGCTCTTTCGGGAATGCTTGACTGTATTCCTCTATACGGCGAGATGTTAATTCAAGAATGGAAAAGACAGATTGCTAACTATCCAGATGCTCTAGCACGAGCGATGGTAGACAAACATTTAGATTTTTTCCCAATCTGGGCTTTACAAGAACACTTGGCGACAAGAGATACCACACTTTTCCAGCATCAAATACGTTTACAAGTAGGACAAAATATCCTTGGTGTTCTGGCGGGATTAAATCGTTTGTATTACTCAACTTTTCAGTTCAAACGCATGAAACAGTTCATCGAACAGATGAATATTGCTCCCGAAAACTTATATATGCGTCTGGAAAGTCTCTATCATCAAGAACCTCTATCTGTTGCTGACCAACTAAAAGAACTAGTAGCCGAAACTGTAGAGTTGGTTGAATTGTATATGCCAGACATAGATACATCCCAAGTTAGGAAATCGCTCGCTCGTCAAGGGTACATCTGGAAACCAGTAAGCGAGGAAAATAAAATGACAGATCGAGTAAAGCTAAGTGTTTTTTATCCCTATCCACCAGAAAAAGTTTGGCAAGCTCTAACTGACTGTCGTGCTTTGAATATCTGGATGATGAACAATGACTTTGAACCGCGCTTAGGGCATAAATTCAAGTTTGAAAGCAATTCTTTACCAGGCATAACAACCATTATTCACTGTGAAGTGGTGGAATTAAATGAGCCGAAACGTCTTGTCTATACTTGGCAAGATGAGGTGAAGAGCGAACCGTCACTGGTAATTTGGATATTAACTCCAGTTGAAGGAGGAACGCAACTGCAATTAAGGCATCAGCCCACTGGGTATGCGACAACAGTTGTTTCTGGTAAAAGTTTCAATTTTGGACGGATTGGGACTCGCGCCGACCTATTATTCTACGAGCAACCAGTTCCCAACTTCAATAAGCAGATGCCAGATCTGAGTTGGCCTCAATTAGCGACAAAAGATGAACTAAATTCTTTAGTTAGTTATAGAGACTCTAAAGAAGAATGGGATTATCGTCTCAATTACAAGTTACCACAAGCATTACAGCATGACTGCATGAGTAGAACTGCTAGTAGTGCTGATGTATTTGCAGCGATCGCCGATCCGACTCGACGGGCAATCCTAGATCTTTTACGTCAGGGAGAACAACCAGTTAAGCAAATTGCCCAACCATTTGCCATGTCTCTTCCTGCTATTTCTCAACATCTAAGTGTGTTGTGTGAAGTAGGACTTATTACCCAAAGAAGAGAAGGAAGGCAGAGATTTTATCGCTTAAATCCAGAACCTTTAAGACAGGTATCTGATTGGGTAAATCATTACCAACAATTCTGGCAAGAAAAACTAGATGTCCTGTGTGACTATTTGGAGGATAATCCAATGAAGGTAGATCGGCATGGCAAGGCAAAAATACTCACTACCGATGAAATTAACCTCGTATTTTACGAAGGACTCAAAAATGACCGCGATCGCGCCATATTTGCTATCTGTCTCTACACCGCCTGTCGGATAAACGAGTGCGTCACCCTCAGAACAACTGACGTTTATTATCGTTTAGGACAAGTCAGACCCGAAATAATCTTCAGAAAAGGCAACACTAAGGGAAAATTAGGTACTAGATGTATCCCCGTAATTGAAGATTTACGCTTAATGCTGCTGAACTACTATCCATCTCCTCGTACTTGGTTCTTTTTTCCAGGGATAGGAAAAACAGGACATCTATGTCCAGATTCAGCGAGTAGAATTTTACGTCAAGCCTGTAATAAAGTTGGAGTGCAAGGAGTTTCTACTCATAGTTTTCGGAGAACTTCCTTAACATTAATGAGCAATGAAGGGATTCCCCTGCGCATAATACAAGAAATTAGTGGGCATCGCAGTTTAGAGGAACTACAAAAATATCTAGAGGTCAAGCCAGAACAAGTCAGAGGAGCAGTTTCAGCACTGTCGATGTTGTCACCAGTCGGGAAATCAGAGTTTAACGACACCGAGGCTCACACTCAAGTTGAAGCACAAAATAATAAGACCTTTATGCAAATACGACAATACACTGATGATGATTTGAAAGCAGTAATTTCATCTTGGGAGAGCGCTTCAAAGATGGCTCACCCATTTTTAGAAGAAGATTTTTTGGCGCAAGAGCGAATAAATATCGCTGAGTTATATCTGCCCAATGCGGAAACTTGGGTAGCCGAGCTAGACGGAAAGGTTATTGGGTTTATTGCACTCATAGGTAATGAAGTCGGTGGAATATTCTTACAACCTTCATATCACGGAAAAGGGATTGGTAAAGCTTTGATGGATAAAGCCCAGGAATTACGTGGAAGTCTTGAGGTTGAAGTATTCACTAAAAACTCGATAGGACGAAAATTCTACTCCAATTATGGGTTCGAGAAAATTGAAGAAAAAGTCCATGACAAAACAGGCAATGACTTGCTGCGCTTGAAGTTTATCGCTGCTAAG---------------------------------------------------------------------------------------------------TTGGCTTTATCTCAGGTATCTAGGGGAGTAGAACAGCGACATGATAAACGCCCCATGATGTCCGATTTATCTCAATCAGGAATTTTAGAAATGGTGGCAGATAACATTATCTTTGCCTATAGAGATGAGTATTACTATCCTGATACTATGTACCCTAATATTCTAGAACTGATACTGGCTAAGGCTAGACATGGGGATACGGGCAAGATTGAACTGTTGTTTGATAAGTCCTGCGGGATGATTGATAGTTTGAAGGCGTATGAGTTTAATATGATTCAGGCAGTTATCTTTGATCTAGACGGAACATTACTGGATCGCGATTCATCATTACAAAGCTTTATCACCACACAATATGAAAGATTTTCATCTTCTCTGAAGCATATTGCTAAAAAAGATTATGTCGAGAGATTTATTCAGCTAGACTGTCATGGCTATGTTTGGAAGGATAAAGTTTACGCAAGCTTAATTGAAGAATTTAAGATTACTCAAGTAAGTTGGCAACATTTGTTAGATGATTATGAAACTCATTTTATTGCCCACTGCATCCCTTTTCCACATCTAATTGAAACAATAAAACTGTACAGCAGCCACAATTATCTTTTGGGAATGATCACCAATGGTCGTGAAACGTTCCAATCCTCTTCTATTCAGGGGTTAGGAATTCAAGATTACTTTGATACAATTCTAATTTCAGAAGCAGAACAAATTAGAAAGCCACAACCAGAAATATTCCATAGAGCATTATCTCGATTTGATTTT------------------------------------------------------------------------------------------------------------------------------------------------------------------------------------ATGAATCAAGTTACGGTTAGTGTTCCTGCCACTACAGCTAATTTAGGAGTCGGTTTTGATTGTCTTGGTGCAGCCTTGACTATGACTAATGAGTTTCAATTTACTAAAGTTGATACCAAGACAAAACTCAAAATTACAGTAGAAGGAAAAGAAGCGGAGAAAGTAAGTACTGATGATAGTAATCTGGTCTATCAGTCTTTTCTCCAGCTTTATCAGCAAATTAAGCAAACTCCACCCAATGTAGAAATTATTATCAAGCTAGGTGTACCTTTTTCTCGGGGCTTAGGTAGCTCAGCGACAGCAATTGTAGGTGGTTTATTGGGAGCCAATAATCTAGCGGGTAATCCTCTTAGCCAAGCAGAAGTTATGGATATGGCGATCGCTATCGAAGGTCATCCCGATAATGTTGTGCCGGCTGTACTGGGTAATTGTCAACTATCTGTTAGAGACGGAGAAGAATGGCACATAAGCTCGATACCCTGGCATCAAGATGTTATTCCTGTAGTGGCTATTCCCCATTTTGAACTATCTACAGAAGAAGCGCGCTCGGTCTTGCCGACAGAATATAGCCGTAGCGATGCGATTTTTAACATTTCTCGAATGGGCTTGTTGCTGAGAGGTTTAGCAACTAATAACGGAGAATGGCTTAAAACTGCTTTGGCAGATAAGTTACATCAACCCTATCGACAAAAACTGATTACTGGTTACGACCAAGTTAAACAAGCAGCAATTGATGCAGGTGCTTACGGTATGGTGATTAGTGGTGCTGGTCCTACTTTGCTAGCGTTAACTAACCCTAATAATAGAGAGCAAGTAGCTAAATCTATGTCTGATGCATGGACAAATATTGGAGTTGAGGCTGAAGTGCGATCGCTCTCTTTAGATACAGTCGGCGCAAAAATTTCT------ATGCCACAACAAATAATAGTCAAGCCAGTATCGAAGACTAAAACTTGTTCACAATGCCCTCATTTCAATGACTATTCCGAACCTAATAGAAGGGGCTGGTGCGAACTTTTTGGGCAACAAGCCAGGAAGCACCACCAGAGAACCAATGACTGCGATCTCTTTGCTGATACCGATCCTCTCGATGCTCCTCATCCTGAGTTGGCCATTGACAGCACCGTTAAAGTGATTGACGCTGATGAACACCATACAGAGTGGGCAAGCTTCATCGTCATCGGTCGCAAGTATAACTCCGAACTTTACCGCAGCACTGAGGCTTATCTCTCTGAACCTAGCTGGTATTACGAATTAGTTGGCAGTAATTACCAACCTAACTTTAAGTCGATTTGGATAGCTGAGAATGACATCTGCGAGGCTAATCAATCTCATCTTATCCGCACTGAAGAAATCTTT------------------------------------------------------------ATGCCATTTCATGATGTTACAGAGTTACCCACAGGATTCTGCAATCCAGAAACTACACTAGAGCAACAACTTTCAACTAGCGATCGCGTTCAAATTACAGAGTTACTCCACCGTGTCTATTTATGTGAAGACAGTCGAGATTACGAGGCACTAAAGCAAATCTTAGTCGATGACTATATTAACGAGCATCCTTTATTTGGCAAACATGAGAGTGCTAGTAGCTTTATCGAATGGTTTAAAAATTCTCCTGCTGGTTTTGATGGTATACGACATAATTGTTTGAATTCAATTACTCGCAGGATTAGTCAAGATACCGCGGAGTCGGTTAGCTACATTTTAGTGCTGCAACTTTTTCCTGCTCAATCTCGCAATGAATCTCCTGGTGAAAAGCTAGATTCATTACTGCCTCGAACTATCGGTCACGGGGTTGTCTGCGATCGCTGGATAAAAAAAGAAGCTCGTTGGTATTTACAACATCGAATTTATCAACAGATGTCTATTAATGGTGCTTATTTACCAGATAATGCCATGCGGGAAGAAGCAGCCAAAACACCAAAGAATATGAAAATTGGCATTATCGGTAGTGGTAATATGGGACGCTCTTTAGGTATTCTTTGGGCGGAGCAAAAACATGAAATATTTTTTGGCTCGCGTACAACAGAAAAAGGTCAAGCAGTAGCAGAATCTGCGGGAAACAATACCCAAGGCGGCACAAACGATGAAGCAGCAGCTTTTGGAGATGTCCTATTATATACAATTCGTGGTGTTAATCCTTCAGAGGTACTGACTTCGATTAATGTTCTAGATGGCAAAATTATGATTGATTGTAATAACTATGAAATACCCGAAAACTTTGCTTATCCAGCGATCGAGTATTCTTTGGCAGAGAAATTAGCTTCTGAAGTTCCCCAGGCGCGAATAGTAAAAGCATTTAACACAATGGCGCAAGAAGTTTTTGAACTAGCACCACAACCACTCAAAGAATATAACGTTTCGGTATTCGTAGCAGGCGATGACGAAGATGCGAGAAAAACTGTGATGAGTTTGGCAGCAGATATTGGTTTTGCCCCGGTTGATTGTGGTGAGTTACGTTTTGCTCGACTTCTGGAAGGATTAGGAGACTTTATTCGTTATCTAATCATTGGTCAAAAACTTGGTTCTTATACAACTATCTCTGTTGAAACTTTACCTGAAGCTGAAAAGCAGCATTTAGGTGGCAGA------------------ATGACGACAAGTAGAAAAGTAGCGGTAATTACGGGCAGCCATAAAGGACTGGGACTAGCGATCGCCTGTAAATTAGCTCAACAAGATGATATCTGGGTAATTATCACGTCTCGTAAAGAAGCAGATTGCCAAGCAACGGAACAAAGGCTAAAAGCAGAAGGTATCGAAGTAGACTGTCATCAATTAGATGTTACCGATCCTAATAGCGTGAATGATTTTATGGATTGGGTAACTTCTGCTTATGGTCGCGTTGATATTCTAGTTAACAATGCAGGGGTGAATCCTTCTCAAGTAGCAGAAGAAGCGAGTATTTTAACTGCCAAAGCCGAAACCATGCTCGATACTTTTAATACTAATGCGATCGGTGCATTAAGAATGTGTCAGGCGGTAATTCCTCTGATGAAACAGCGAGGTTACGGCAGAATCGTTAATGTCTCTACCGAAATGGCTTCTCTGCAACAAATTCCTCAAGATTTTTATCCCCCCGCACCAGCTTATCGAATGTCGAAGGTGGGTTTGAATGCCATGACGACTATGCTAGCCAAAGAACTAAAAGATACTAATATTCTGGTTAATAACTACTCTCCTGGCTGGATGAAAACTGATATTGGGGGAGAAGATGCACCTTATACGACTGATGAGGGCGCAGAAACAGCAATTTATTTAGCTACGCTACTCGATGGAGCCTCGCAAGGTGGATTTTTTGCGGAAATGCGCAAATTTGGTGGTGCAGTAGTACTTCCTTGG---ATGGAAAGAGCAAAAGACTATTCAAGTTCTAGTAAAAAAGAAAGCGATACTGCCAATAACAACAAAGT---CAAAAACACGACGGATACTGTTTCTAGTAAGGGAAAACCAACCGCAGTTTGGCAATCACCAGAGTTTGAAGAGTTCGATCTTGGCATGGAAGTAACAGCCTACATTCAACACTGGGACATGCTGATACGTATATTAGGTTCGGCAGCAGGAGGCGGATTTCCTCAATGGAACTGTAATTGTGCGGGTTGTCAGGCTGCTCGTAGTGA---CAAAGGGGTAAACCCCCGCACTCAATCATCCTTGGCTGTTCGTGGTTCTTCAGGGGACTGGTTTTTGGTCAACGCCTCTCCCGATGTGCGCCAACAGTTAGAGCGACTTCGAGACGGAGAATCTACTTCGGTTCGTTTTAGTCCCATTGCGGGGGTACTGCTAAGCGATGCCGAGATCGACCATTCCGCAGGATTGACTATCCTACGAGAAGCTACCGAACCACTGCAAATTTACGGCACAAACGCTGTGAAACAAGCATTGACAGAAGGCTTTTCTTTGCTGAGAGTGCTTGAGAATTACTGTGGGGTTGAATGGTCTGTTATCGAACCGGGTACGGTTGTAAATTTGGGCAGTAAGGAAAAATCTAGTCTTACAGTAGAAGCTTTTGCTGTGACGGGTACACCTCCCAAATACATAAGTTCGATTTC---AACTGAAGAAAATTGGGTCGTCGGATTTACTTTTCGCGATCGCGTCAGTGACAAAGTTGTTACCTATACTCCAGCATTGGCTGAGTTCACACCCGAAATCATCAAGCGGTTTGAAGCGAGCGACTGTATCTTGGTAGACGGTACGTTTTGGCAAGATGACGAATTAACTAAACTCGGAACTTCGACCCGTACAGCTTTGGCAATGGGACATTTACCTCTAGCGGGAGATAACGGTAGTTTGGCTCGTTTGGCTCAGGTAGCCTGTCCGCGCAAAATATTTGTCCACATCAATAACACTAACCCAATTCTGATTCCTAATTCTCCAGAACGTCAAATGGTGGAAGCTGTTGGTGTAGAGGTGGGTAACGACGGATTGACAATTGAACTG---ATGCAA---ACAATCCCCAAACAGTCCGAATCATTGTGGACAAAAGAGGAATTCCAAGCCCAACTTTACGCCCAAAAATCTCGGTATCACGATCTGCATCCCTTTCATCGTCGGATGAATGAGGGTTTACTGACTCCAACAGAAGTAAAACTGTGGGCAGCAAATCGTTATTACTATCAAAAAAGTATTCCTCTTAAAGATGCTGCTATATTATCCAACTGCCCCGAAAGAACCATCAGGCGGGAATGGATTGGGCGCATTATCGACCACGACGGACGCAAAGATACAGAGGGTGGGATTGAAGCTTGGCTGAGATTGGGAGAAGCCGTAGGGCTATCTCGTACCGAATTAGTAGAAGAGCGATACGTTTTACCTGGGGTACGCTATGCGGTTGATGCCTATATTAATTTCTGTCGTACTCAACCGTATCTGATCGCGATCGCTTCTTCTCTTACAGAATTATTTGGTCCAGGCGCAATTAAAACTAGACTGGCAGCCTTAGAACAATATTACCCTTGGATCGATACTGCGGGTTTAGAATATTTTCGCGTCAGGCTACAACAAGCACCCCGCGATGCCAATTATGCTCTAAATCTAGTTCTAGATCGCTGTCAAACTTGTTCCAGTCAAGAACGAGCAGTTGAAGCCTTGATTTTCAAATGCGATTTACTTTGGAGTCAGTTAGATGCGATCGAGCGAGGGGAAACACGTCCGATGTATGAC----------------------------------------------------------------------------------------------------------------------------------------------------------------------------------------------------------------------------------------------------------------------------------------------------------------------------------------------------------------------------------------------------------------------------------------------------------------------------------------------------ATG-----TTGCACTATTTTACATGTATCTCGGCTCTCCCCCATGTCGAGAAGGCGATCGCATCCTTAGACGAAGCCAAACTTAACTATCAAAAACAACAGTACGAACACTCATTGAAAGTATCAGACTATCAAACCCTAATGCAGAAGCAGCAGGAGCAAATAAACTCTCTACAAACTCAGCTAGATAAAGTTGATGAGGAACTGGAGCAGTTGACTAGTGTTTATTCTCCCTATCGTGGGAAGGTTCGACGGGTGAAGATTCTCGGACAGAACGAGGGTCGTATTACTGCTGAGGTGACTTTAGATATTAGGGATGGGAGGATGAGCCGAATAATTTCTATTTTCAATATGAAAGGTGGGGTGGGAAAATCCACTACTGCCTATAATCTCGCTGCTGGTTTAGCTCGTTTTCATCAGCAACATATTTTGTTAATTGATATTGATCCTCAAGGTAATTCCGCTGCTTCCCTCGGAATCAAAATCTGGGATCTAGAGCTTCAGCTTCGAGATGTTCTGCTTCGTCATTCTTCTCTCCATGAAGCGACTATTTCTCTTTCTGACCATATTGATATTGTTCCCTCTAATATTCGTTTAGCTGAAGATGAAATTCCTATCTCTGGTTTACCTGGGCGTGAACTTCTTTTACGTAAAGCAATCGCTTCGGTTCTTGACGACTATGACTTTATTTTGATTGATTGTCCCCCCAACATCGGTGTTTTTTCCATTAATGCTCTTATGGCTAGTAACGAAGTCATTATTCCTGTCGATATGAGCTATTTAGGTCTGTTGGGTATTAGCTCTATTGAAAAAGCTTTAGATTTAATTCATTCTGCCCTTGAACACCCTATCGAAATCACTGGAGTCTTAGCTACTCGTTTTGATGCCAGAAATAATCTTAGTAAAGAAGTTCTCCAATCTTTACAACATCGTTTCACCGCTCAGATGTTCTCCACTGTTATCCCTGAGTCGGTCAAACTTCGTGAAGCCCCCAGCTTTTCTCTCTCTATTTTTGACCATGACTCAAATGGCAAAGGCGCAAAAGCTTATTTATCTCTCGTTGAGGAAGTGATTGGATGTCAG---GTGTCTCTCTACATTTTGAACGAACAAATTAAGATTACCTATTGGACAGAATTTAAGGCTCTTGTTGCGGAAGTTAAAGCGATCGCCGAACAAACCAGAAAAGAAAGTAAACGTAAGTCTCATTGCTTTGCTAGCAGTATTGTCGCTCGCAAGATTAAAGATATTATCGCTCCCATTTCTGGTA--GTGT----------------------------------------------TGTAAGGCGATCGC------------------------------------------------------------------------------------CTATGGCAGTGAGTGAAGTTCAATCGCCTGAA---------------------------------------------------------------ATGTTTTCTGAAGTCTCGTCAGAATATGCGAAGTACCGAGCAAATTACGCAAACAATTCCATCGAAAAGATTCTAGAAGGGTTTGAAAATCTGTCTCAACTCATTGCTGTAGATGTAGGAGCTGGGACAGGTATTGCTTCCCGACAAATCGCTGAACGAGGAATAAGAGTTCTAGCGGTTGAACCTGATCTAGCCATGATTCGAGCCGCGACACCTCATCCACTGGTAGAATTTCGAGAAACAGCCGCAGAAGCAACCAACCTTCCAGACGGTTTTGCTGACATTGTGACTTGTTTCACAGCCTTTCACTGGTTTGATTTTGAGCGCAGCCTAAAAGAATTTCAACGCATCTTGAAGCCGTCAGGACGATTAGCGTTAGTCTGGAATTCTTGGGACTCCCGTGATCTATTCACTCGGCGCTATTCTCAGTTGCTTCGTAAAGCATCTCAGCAATATCGAACAAAAATTACTCCCTACAACAATTTCCCGACTGGGTCTGTCAAGCTAGCACGGATGGCAATGCTGTGGCATTTACGCTGGATACCTTATTTCCAATGTATTCTTCGTTACAGGTTTGCTCATCAACAGGTCATGAATCTTGCGGCTCTGGTTGGTTGTGCTCGCTCTCAGAGCTTTGTCCCTCATGAAGGGGCAGTGTGGGAGCAATTGGTTGCAGATTTAGGAGATTTAGTAGAGAGTCGTGAAACGACCTATCACCTAGCTTACAGAACGACCCTATTTTTATCTCAACCCTTGCATAGAGCGGCAATGAAAAATAATATATCTTGCTATGCAGATTTATTTGCCGCTATGGGTTCAGAGCCACGGCTCAAAATCATGCAATTACTGTTTCGGTCTTATCCGACGGGAATGGTAGTCAATGAGATTAACAAAGAGCTGAAAATTCCCAATTCCACTCTTTCTCACCACTTGGAAAAGCTAAGGATAGAAAACTTGGTCAAGGTCGAAAAAGATAAACAGTTTCTTTGTTACACAGCCAATGCTGAGACGATGGAAGATCTACTGTCATTTCTCTATACAGGAAATTTTTCAAGCGATCGCCTCTGGCGGTGGGCGGAGACCAATCTCGCTTCTATCGAGTCAACGAAAATTCTACCAGAGGAGGAAAAGCCCATGTCCGAACAGTTGTTTAGACCAATTTGGGAAAAGCTATTCACTAGTCTAGGATTTCCCTTACCTTCAAGATTTACTCAGGAGGCAATCACTGCTGTAAAATTCGCCCAATGTGAATCTCTTCGCTTAAAGCACCGATATGTTGGCACCGAACAGATCCTTATCGGATTAATTAGCGAAAAAAGTGGTATCGCTTGGCAGTTTCTCAGCGAAGCAGGGTTAAATCTAGACCAGGTTCAAACTGAAGCTGAAAGATTGATTGGACGTGGCAAAAATAAATCAATGCCGATATTCATGCCTTTTACTCGCAGAGTTAAGGAAGCCATGGAAAATGCTCTGCAAGAATCTTTGAAATTAGACAAAAATCATATCGGTACAGAGCATGTATTACTTGGTATACTTGGGGATTCTAATAGCTTAGGGTTCAAGATTTTAGAAAATTTAGGGGTAGACCCTAGTAATTTAGAAAAAAAACTAAGATCTGCTCTAATTATGATTACCAGCTCCAAAAAAGCCCCCATAGATCAGCTTGAAGACTTCGATCAATATCGTTCGTTGCTATTTGCGATCGCCTATCGTATGCTGGGCAGTGTCATGGATGCCGAAGACATGGTGCAGGAAACTTTTCTGCGGTGGCAGCAAACGTCCCAACAAAGCGTCAAGTCTACCAAATCCTACCTCACGACAATCGTTACTCGCTTGTGCATTGACCAACTACGCTCAGCCCGGGTTCAAAGGGAACAGTATGTTGGGTCTTGGTTGCCCGAACCGATTGTTACAGAATCTTCTACTGACCCGAGCAAAATGGCTGAGTTGGCAGATTCTTTGACTATAGCGTTCCTAGTCTTACTAGAGCAATTGTCGCCATTAGAACGAGCTGTCTTTTTGCTACGAGAAGCCTTTGGTTATGATTACAAGGAAATTAGCCAAATCGTTAAAAAAAAACCTACCAACTGTAGACAGATTGCCCGACGGGCACGTCAGCATTTAACCAAAAGGCGAT------------------------CGCGCTTTTCAGTTTCTCTTCAACAGCAAGAACGACTCACCCGCAAATTTATAGCAGCTTCTCAGCGAGGAGATTTGCAAGGATTGCTTGACTTACTAGCTGAAGATATTACCTTCTGGTCTGATGGAGGTGGTAAAGTCGTAGCTTGCCTCAAGCCTCTGCACGGTGCAGCTAAGGTAGCTGGTTTCTTGAGGGCAATTTATCGTCGTAGTCAGAAGCTTGGTTTAAAGTATGAGCTTGAGTTGGTTCGGGTGAACGGTCAACCAGGCATTGTTTACACTCTTGGCAGCAAGCTCGAAAACGTGGTAGCAATTGACATTGTGGATAATCGAATCCAGTCTCTCTATTTTATGAGAAACCCGAACAAGTTAAAACAGAGCTTTTCCAAAAAGGTGGCAGAAATGGCGCTCGACAACTTACACGGCTCAAGTCGGTCGCAGTTAGCCTATAATTTTTCTGTGCCTTTTCTACCACAGCAAAGCTTAATCGAACTTTTCAACCACAATCCTAAACGTTATTCTCCCCTAACTCAATTGGTTCAAAATGTCATGCGAGGGGAATCTGCTTTTACGGCAGGAGAAAGAGAATTAATTGCTGCTTATGTGTCGAGTTTAAATGCTTGTAACTTTTGTTTTGGTTCGCATCAAGCGATCGCTGCTGATCTAAATGTCGATCCTCAATTGCTCAAAGCCGTTATCAATGATATAAGTACTGCGCCAATTGAAGAGCGTTTTCGCCCCGTGTTTGCCTTAGTACAAAAGCTTACTCAAACTCCGAGTAAAACTACTCAAGCTGATATAAATGAAGTCTTGGCAGCAGGTTGGGATCGACAAGCCGTAGAAGATGCGATCGCTGTTTGTTCATTGTTTAATTTTATGAATCGTTTAGTTGATGGTTTTGGCTTTGAATCTCCAGGTCAAGAACAACTAATGGGTATGGCGAAGATGATAAATACTCAAGGTTATCAAGCTGTTATCCAGACGGCGAGG
