# Supplementary material for: Comparative Genomics Discloses the Uniqueness and the Biosynthetic Potential of the Marine Cyanobacterium Hyella patelloides
Source: Front Microbiol. 2020 Jul 7;11:1527. doi: 10.3389/fmicb.2020.01527 (PMC7381351; doi:10.3389/fmicb.2020.01527)
Supplement: Supplementary file 11 [file Data_Sheet_11.FASTA]

>Hyella_patelloides
TTGACAAAGCCCTACACAGAAGAATCCATGAGCAATTCGATTAAAACACAGATTCTCGAAGCTGAAGAAAAGCTCAGGCTTGCAATGCTTCATTCCGATGTCGATACGCTCAATAAATTGCTTGCACCCGAACTTGTTTTTACGAATCATGGGATACTTCAAAAG------------------------------------------------------------------------------------------------------------------------------------------------------------------------------------------------------------------------------------------ATGATTATCTTGAAAAAGACAGAAAAATACTTTCGTTTTCAACCTTTTCCCCATAGTTGGGTCGCTATTCATCCTAATCCTAAAGGAGTCATTCAGTTTGTTGGTAGCTTTTTCGTATTTGGTGCTTTGCCAACCGTATTTTATGATTCCCTTTTA---------------------------------------------------------------------------------------------------------------------------------------------------------------------------------------------------------------------------------------------------------------------------------------------------------------------------------------------------------------------------------------------------------------------------------------------------------------------------------------------------------------------------------------------------------------------------------------------------------------------------------------------------------------------------------------------------------------------------ATGCGTATTTTACTCGTCCACAATCAGTATCAACAGCTTGGTGGAGAAGATACGATTTTTAACACCGAAGCCAGTTTACTAGAATCCTACGGTCATCAAGTAATTCGTTACACTACCCATAATGACCGTATTAAAGAGATGAATTCTTTGGCTTTGGCTAAAGCTACTCTCTGGAATAATCAAATTTATGAACATCTACGAACCTTAATTCAGCGAACAAAACCTCAAATAGCTCATTTTCATAATATCTTTCCTCTAATTTCTCCTGCTGCTTATTACGCTGCCAAACATGAAGGAGTACCAGTAGTACAAACTCTGCATAACTTTCGCTTACTCTGCGCCAATGGTTTATTTTTCCGCGATGGTCATGTTTGTGAATCTTGTCTGACAAAACATACTCCAATCCCTGGAATTATTAACAGTTGCTATCGACAAAGCCGTACCGCCAGTTTGGCAGCAGCCATGATGGTCAAGTTTCACGCTCTACTGGGTACTTGGTCTTCCACTGTAGATGTCTTTATTGCCTACAGTCATTTTGCCCACAAAAAATTTATCGAAGGTGGTTTACCTGCCGATAAAATTGCTTTTAAAACTAACTTTCTCTATCCCGTACCAGAACCAGGAACAGGAACAGGGAATTATGCTTTATTTGTTGGTAGACTTGCTCCTGAAAAAGGCATACAAACTTTGCTATCGGCTTGGCAAAAATTGGGAGACAAAATTCCTCTCAAAATATTGGGGGATGGACCCCTTGCTTCTCAAGTAAGTACTGTTGCCGAAAGCTCCCCTGGAATCGAATGGCTGGGACGAAAACCACTTTCAGAAGTATATCAAATGATGGGAGAAGCTGCTTTTTTGGTTATTTCCTCAGAATGGTATGAAACTTTTGGGCGAGTGGGCATTGAAGCCTTAGCCAAAGGAACTCCTTTGGTAGTAGCTAATATCGGTGCGCTGGCAGAATTGGTTGTACCCAAACAAAACGGACTTACTTTTAGACCTGGAGATGCCGAAGATTTAGTTACGCAAGTGCAATGGTTACTCGATCATCCTCAAGAATTAAAGCAAATGCGCCAATTTGCCCGTGCTGACTTTGAAACTAAATATACTGCTAGCGATAATTACCGTCGTCTTAAAGAAATTTATAACTCGGTATCAGAATCCCAAATGATTGTTCAAATGGAAGAACGCAAAACTCTCACAACTAAAGACGGTTATCCGATTGCCGATAATCAAAATTCCTTGACTGCTGGTGCTAGAGGTCCAGTAGTTATGCACGATTTTCATCTTTCGGAAAAACTAGCTCACTTTAATCGCGAACGTATTCCCGAACGAGTGGTTCATGCTAAGGGTGCTGGTGCTTTGGGTACGTTTACTGTTACCAAAGACATCACTCAGTACACCAAAGCTAAACTGTTTTCTGAAGTCGGAAAACAAACCCCAGTCTTGGCTCGTTTTTCTACCGTAGGGGGTGAGAAAGGTTCTGCTGATGCCGAACGAGATCCTCGTGGTTTTGCAGTAAAATTTTATACCGAAGAAGGTAACTGGGACATGGTGGGAAATAATACCCCTGTCTTTTTTATTCGCGATCCGCTTAAGTTTCCCGACTTTATTCATACTCAAAAACGCTGTCCTGCTAACAATCTTAAAGATCCATATATGCGTTGGGACTATTGGTCGCAATCTCCTGAAGCACTACATCAGGTAACAATTCTTTACAGCGATCGCGGTATTCCGAAAACCCATCGTCACATGAATGGTTATGGCAGTCATACCTATAGTTTAATTAATGAAGATAACCAGCGAGTTTGGGTTAAATTCCATTTCAAAACTGTGCAGGGAATTCAAAACTTAACTGAAACCGAAGCTGCTAAAATCAAAGCCCAGAATTCAGATCATGCGACTGAAGATCTTTGGGATGCGATCAAAGAGAGTGACTATCCTCGGTGGCGTTTCTGTATTCAGGTAATGACTGAAGAACAAGCAAAAACTCACCCTGATAATCCTTTCGATCTGACCAAAGTTTGGAAACACGCTGATTATCCTTTAATCGAAGTGGGTATCCTCGAACTCAATCGCAATCCCGATAACTATTTTGCCCAAATCGAACAGGCAGCATTTTCTCCCAGTGCGATTGTGCCAGGAATTGATTTTTCTCCCGATAAAACTTTATTAGCGCGGGTTGCGTCTTACAATGATGCCCATCGCTATCGTTTAGGCACAAATTACCAACAACTGCCAGTCAACTTACCTCAATGTCCTTTTGCTACTTACCAGCGAGATGGCGCAATGGCTTATGGCGATAATGGTGGCAGTACTCTCAATTATGAACCTAATAGTGACCCCAACGCACCCAAACCCAGCACCGATTATCAAGAACCACCTTTGCCTTTAGGAAATGTAGCTGTAGATAGATACGATCATCATGAGGGCAATGATGAATACTCTCAAACAGGTGATTTATATCGTTTACTAGATGAGGATGCCAAACAAAGACTGGTTGATAACATTGTCGGTAGTTTAGGACAAGTTCCTGAAGAGATTCAATTAAGGCAACTCTGTCACTTTTTCCGTGCTGATACTGATTATGGAATGCGGATTGCTAGAGGTTTGGGAATTAAAATCGATCCTTCGATGTTACCAAAAGAACTCCAAGAACTGAAAGCT------ATGAATAGCTCTTTAGAAGTATATTTAGGTGACATTACCAAATTAAAAGTAGATGCTATTGTAAACGCTGCCAATACTAGCTTACTAGGAGGAGGCGGAGTAGATGGGGCTATACATCGAGCAGCAGGAGCAAAGCTCGTTCAAGAATGTAGATTACTTGGAGGTTGTCAAACTGGTGATGCCAAACTGACGAAAGGATATAATTTGCCCGCGTCTTATGTGATTCATACAGTCGGCCCAGTTTGGCGTGGAGGAAATAACGCAGAATCAGAACTTTTAACTCAATGTTATCAGCGATCGCTTAAAATAGCAAGAGAACAAAATTTTACCTCCTTAGCTTTTCCTTGTATTAGTACTGGTATCTATGGCTATCCCAAAAATTTAGCAGCACAAGTAGCAATAGAAGTATGCCAAAAAGAACAACGGCTCAATAGTAATTTTCCTCGCATAATTTTCTGTTGTTACGACCGAGAAAGCTACAATATCTACCACACAATATTGGCTACATCTGAGACAGTAGATATTGATATGATTTCTACATCTCTTCCTCAAAAAACAAATTTTATTATTTGTTCTTATGTTAATGTAACTAGCACTATTCAAATAGCTCGTATTGCTAATATTGAGCATTGGTATTTAGAGCGTGTTATTTTTCCTGGTCAACGTCTTATTTTTGAAGCTCCTGCTAATGCTATTGTCGAAATCTACACTAGCCAGTTAGCTAATGCTATTTTGGCAGAAAAGGTATCCTGTCAGAAGATAGCTATGGAT---------------------------------------------------------------------------------------------------------------------------------------------------------------------------------------------------------------------------------------------------------------------------------------------------GTGAAAATATGGCTCAAAGATTATCTGATTCCTGAATTGAAACCTAACTCCACTTTAATTCTTGACAATGCACCATTCCACTCCCTAGATGATGTCTTTTGGATTGCTCAAGAGGCGGGTCATAAAGTTTTGTTTTTGCCAGCAAACTTCACC---------------------------------------------------------------------------------------------------------------------------------------------------------------------------------------------------------------------------------------GTGATAGCCAGTCTAGTAGCTGGGATTTATCTGATAGTTGCCATTTTAATTGGATTAGGAATTTTAGTAGCTTTTTTGTTTCAAGTTACACGTTGGCTCGAGCGAGATGATAATTTTGTGGGAATTGATGTTGGCTTGAAATATTTCTATGCCGACAGTCGCGGTGAGATTATCGCCAATCCTCGATTCTATCGCTCGGCGGAGCGTCAACTAAACCGAGCCAATCGGCAAAAATCTCAAAAGTTCCGCAAAGGAAAACCATCATCTCAAAATTATCGTAGAGCAAGACAAAGATATGCCCTCAAGCATTTAAAAGTAAGCAGACAGCGAGAAGAGTTTGCTAAGAGAGTAGCACTCCGCTTAATTCAATCTAACGATTTGATTGTCTGTGAAGATTTAAATGTTTTTGGGTTAGTTAAAAATCATCATCTTGCCAAGTCGATAAGCGATGTCGCGTGGTCTAAGTTCAGACATTGGCTAGAATATTTCGGTGATAAATACGGCAAAGTAGTAATTGCTGTACCGCCTCACTACACTTCGGTTAAATGTTCCAGTTGTGGCAATAAAGTAAAAAAGACTTTATCGACTCGCACTCATGTCTGTAGCT---GTGGCTATACTGCCGACCGCGATACTAATGCTGCAATTAATATTTTGCAGTTGGGATTAAGTAGGGTGGGGCGCACCCTAACTAACGCCTGGGGAGATTTGTCCTCTAGCTCGGTTGGAGCAATCCTGTCGGGTTACGACGAGTCGCTGAACCAGGAATCCCCGTCCTTCATGAACGATTACGCCTCGACAGATGGGTTTGACTTCCTTGGATGGCACTTTTACGTCCAGAAATCAAACGGTAAGTTTAAAAGTACTCCCTCAGTGGAAAACTTCAAAGCTTTCCGAACTAAAGTTAAACACATCGTCAACAACTCTAATTATGGCGCGTCAACAAAAGTATCAAAGCTAGCACCCATTGTTAGAGGATGGCGAAACTATCACAAGTACTGCAAGATGGACGGTTCGAGGTTCAGCCTGTGGAACTTAGCCCACAGAACGTTTAAAACGTTCCTAAAAACAAAAACCATAAACCGATACCAAGCAGAAGAAAAGGTAAAAATAGTCTTCCCCAGTGTAGGTTACTCAGAGAACAGTTTCAACAACGTAAAAGGGGATAAATCCCCCTTTGACGGAGATATCAACTACTGGTCGAAGAGAAACAGCATCCTCTATGACGGATATACAGCTAGAACACTCAGAAAACAAAGTCATTCATGCGGACATTGCGGTCTGAAATTTCTTGATAATGAAAAAGTGGAACTGCATCACATTGACAACAACCACAATAATTGGAAAGCTAACAATCTACTAGCAATCCACAGTAGTTGTCATCATTATATCCACATGAGCAAAAGTCGGAAAGACCCAGGTTTTCGGAAGCTGGATACACGGAAACGGGTACGTCCAGATTTTACAGAGAGGGGCGAGAGAATGAATTCTCTGTCTCAGAGCTTCGAGATTTTCAATCTATTCCAACGCAAATTAGCTATCAGACGGCGATTTCAATCGCTGGTATCCATAAAATCAAAAATTATCATGTCATATTGGCGGTTATATTATCATTTGGTTTGGGCAACAAAACAACGCTTGCCCCTCATAAAACCAGAATTAGAAGCAAAATTACACGGCTACATTATTGGCAAAGCTGATTATCTCGGCTGCATTACCCATGACATTAATGGGACAGAAAATCATATTCATATTGTCGCATCAATTCCACCCAGTTTATCGATTTCCCAATATGTAAAAAAAATAAAAGGTAGCAGTTCTCATCATTGGAATAATACCTTAGCGAGCAATTCAGATAAATTCTATTGGCAACAAGGATATGGCGTATTTTCTATGGGTAGCAAGCAACTAGAAACAGCCGTTAATTATGTCAAAAATCAAAAAATTCACCACAGCCAGGGAACTACAATTCCAGCATTAGAAAATGACGCACCAGATACATCT-------------------------------------------------------------------------------------------------------------------------------------------------------------------------------------------ATGTTACTAAAAAAA--------------------------------------------------------------------------------------------------------------------------------------------------------------------------------------------------------------------------------------------------------------------------------------------------------------------------------------------------------------------------------------------------------------------------------------------------------------------------------------------------------------------------------------------------------------AGCTTATTGAATCAAGCCAAGCTATTAAACTGCAATATGTATGAATCTTTCAATAATAAACAGACAATTGAAATTACCAGAAGTGGCAAAAAAATATTACTAAAAGAACAAGAATTTAATATATGGTTATTGATATGTAATGGAGAACCGCAAATATT---------ACTAGAACCCCAAGAAGCATCTTTATTTTTAAAAAAATTAAATAGGCAACA-------------CAGTCCGAAATTAGTA----------------------------------------------------------AGTAGTTCTTGTAAA-------------------------------------------------------------------------------------------------------------------------------------------------------------------------------------------------------------------------------------------------------------------------------------------------------------------------------------------------------------------------------------------------------------------------------------------------------------------------------------------------------------------------------------------------------------------------------------------------------------------------------------------------------------------------------------------------------------------------------------------------------------------------------------------------------------------------------------------------------------------------------------------------------------------------------------------------------------------------------------------------------------------------------------------------------------------------------------------------------------------------------------------------------------------------------------------------------------------------------------------------------------------------------------------------------------------------------------------------------------------------------------------------------------------------------------------------------------------------------------------------------------------------------------------------------------TTGCAGCAAGTAGATCGCATTTCTCAAGGAGACTTAACAATTCGGGCAAAAGTAACCGAAGATGAAATTGGGACAATTGCCGATTCTTACAACGCTACTATTTATAGTCTTCAAAAGCTGGTTACTCAAGTAAAAAACGCTGCCGATCAAGTAGAAGAAACTGCGGGTAATAACCAAACCATCATTGAGCAATTAGCCACAGACGCGATCGATCAAGCTCAGTCTATCGCCCTAACAATGCAGCAAATCCAAAGGATGACTAAATCAATTAATCAAGTCTCCGAAAATGCGTCTCAAGCCGAACATATTGTTAAACAAGCTAATAACACAATTCTCGCTGGTGATACCGCCATGAATCAGGCAGTAAACCAAATTAATGCACTGCAAACTACGGTAAGCGAAACCGAGCAAAAAGCAAAACTTTTAGGGGAATCTTCGCAAGAAATTTCTCAGGTAGTTAATTCTATCGGTCGTTTTGCTGCTCAGACTCATTTGCTAGCTCTTAAGGCTTCAATAGAAGCAGCTAGAGCAGGAGAACAAGGTAAAGGTTTTGCCACGATTGCCGATGAAGTTCGTTCTCTAGCAAATCAGTCTGCTACTGCAACCACAGATATTGAAAACATTGTCGCCAGAATTCAATTAGAAACTAACGAACTGGTTTCAGCAATGGCTCAAGGTACAAAACAAGTATCTCTGGGTACCGAATTAGTAAAACAGACTCGTCAAAGTCTGACTCAAGTTACTACCGCCAGTCAAGAAATTAGCCAACTAATTGCAGGTATTGCTCAATCTGCTCAAGGGCAATCGACTATTTCCCAAGAAGTTAGTAAGAACATTGCTCAAGTAGCGGTTTCGGCTCAGACTAATTCACAGTCTGCCACCCAAGTCTCTTTAAAAATTGAACAACTATTGACGTTAGCCAATAGGCTACAAACAGACATCGATCAATTTAAAACT---------------------------------------------------------------------------------------------------------------------------------------------------------------------------------------------------------ATGTATGAAATTATTGATGGTATGCAAAGATTAAATGCAATTTTTGGGTTTATAGAAAATCATTTTTCTGTTAATAATAAATTTTTTGATGTAACCAAATCACCATTAGCACATGAATTAAGTAAACAAAATATATTTGAATCTGTTGACAAAGAAACTGCAAAGCTACTCAATGCTTCAGAATGTCTTGATTTTTTAAGTTATTCACTTGCAGTTACAACATATCGAGCAAATTCACAAGAAGAAATTGAAGATGTATTTAATAGAATCAACTCTAATGGTAAACATTTATCTCCTCAAGAAGTGAGACAAGCTGGTGTTACAAGTAGTTTTTCAGGATTGGTAAGAAGTCTTGCTTCAGAAATACGTGGAGATGTATCTCAAGAAATATTACCCTTAACTAAAATGCCAGAAATTAGTATTGATGCTAAGTCAATTTCACTTGGATACGGAGTCATAGCAGAAGACACTTTTTGGTGCAATCAAGGTATTATCAATACTTCTAATCTTAGAGATAGTGAAGACGAACAAATACTTGCCGATATTATTTTATCAATAGCCTTAAATAATCCTTTCCCTGCTAGTAAAGACAAATTTGATTCATTTGGAATTGTTGGCTTAGAAAGAGAAGCTAAAATACACAACACTAGCTTGGATGATTATA-----------------------------------TTCTTTTTATTAGTAGAAAAATCAGGA----GTTCTCAATTACCTGAATGGTTAAAAACACAAGTTAACACTAATTTAA---TTCCTATTAATTACAAAGATTGTACAGTGTTAATGATTAAGGTTGAAGCAGGTAATGAACCAGCA------------TGGTATAAAAACA---AACTATATATTAGAGATGGACATGAAAAACAAGCA---------------------------------------------------------------------------------------------------------------------------------------------------------------------------------------------------------------------------------------------------------------------------------------------------------------------------------------------------------------------------------------------------------------------------------------------------------------------------------------------------------------------------------------------------------------------------------------------------------------------------------------------------------------------------------------------------ATGAAGAAAGGTAACTGGTCTGTAGTAAAAGTTTTAGGATATGTCATTTTAGGCATTGGTGCGGTCAGCTTCGCTGCCTCGCGGAG-CGAGTCCGCCCTCACCATTACCAACACCAAACAAACCCAA--GCCAATCAACCCGAACCAGTACCCGAAACTACCACCCCTTACAGTCCCAGCCGTCATACAATTACCCTTACTCTCAATGAATTAGATGAACTGAAAGTAACTGAAGGTCAGAGAATAAACCCAGGCGATATCATCAGCGATCGCACTTCTACCAAAACCAAACTACAAGCTAAAAGGGAAAGATTAGAAACAGCGATCGCCCAAGCCAGTTTACCTCTAAATCAACTCAAAGCCGTTCCGATTCCTAAGTTTCAGACTGAACTAGCAGCACTCAAACAGGCTCAGTTTGACCTCAATGTCATTACTCGCGAGATTGAGAATTTCGACAAGCAGCTTCATTTTAAAGACCCCTTTTATTCGTCGGTATTTGAGTCAGAGAAGATTCAGGAGTTAGCAGACTTGAAACGCAGAGAGTTAGAGGCTTCTATTAATGTGGAAAAAGCGATCGCGCAGCGCCTGCTTCGCAGACCACGCAGTGCCAGCCGAAGGGCTGATCGCCCGATTGGAATGACTATAAAATTATCTAAAGTAACAAAACAGCAGTTAATTAAATCAATCAAACGATACTTTGAAGAAAAACTCGATGAAGAAATTGGCGATCTCAAAGCTTCACTATTTCTCGACTTTTGTTTACAAGAAATCTGTCCCAGTGTTTATAATCAAGCAATTATCGATGCACGCTCCTTTATGGAGAATAAATTGAGCGATCTTGAAGATACTTGCTACGAACCAGAGTTTGATTATTGGAAAGAGATGGTTTTTAAATTAGAAAATGTTGTTCCTTGGGGAAGGTCATTAGCAGATTATCAGAAGATGTTTAATCTTAGCGATGATGACTTGCAATCATCTATTCTTGATTGTGGAGGAGGTCCTTCTAGTTTTAATGCAGAAATGACTCGTCAAAAAAATCAAGTAATTTCTTGTGACCCTATTTATACAGCGGTTTGCATC---------------------------------------------------TTGCCAAAGAATATACAAAGAAAAATTATTGAAATAATCGAACTTTTAGCACTAGAACCTCGTCCCGTAGGAGTAGTTAAATTATCGGCAACGGAAAATTTGTATCGAGTTAGAACAGGTGATTACAGAATCATATACAAAATACAAGATAAGTTTTTGCTGATTGTAATTACAAAAGTCGGACACCGAAGAGATGTTTATATTATAAATGATACTTATAGCAATGCGATCGCCTTTCTCAACAGTGCTTTCATGTATAGAATTATGAGTTTTAGAGAACAATTTATATGGCAAAAGTCCATAGATTTATCTGTGCGTTGTTACAAATTAACTGAGTATTTTCCTAAGTCAGAAAAGTATGCTATGACATCTCAAGTAAGAAGATGTTCCGTTTCTATTCCAAGTAATATTGCAGAAGGTTATGGTAGAAAAGGCAAAGCTGAATATCTTCATTTTTTACATATAGCTTTAGGTTCAGCTAGAGAATTAGAAACTCAGTTAATTATTTCTCAACGAGTTGAGTTAGCAAAAAAACATTTTATTGAATCAGTTTTAAAAGATGTTGATGAGGTACAAAGATTATTGGTTTCAACCATTAATCAACTAAAG---
>Stanieria_NIES_3757
---------------------------ATGAATAATTCTATCGAAACTGAAATCATTCAATATGAAGCAAAGTTACGAGAAGCAATGCTTCAATCAGATGTCAAAGCACTCGACGAACTTCTCGCACCAGAACTTATTTTTACAACCCACCTCGGCGAGTTAGTCACTAAACAAGACGATCTTAAAGGACATAGCTCTGGAACATTAGCAATTAAGTCGCTCACTCCATTAGAACAAACAATTCGGATCGTTGGAGATGGTGCGATTGTTTTGGCAAGAGTTTATATAGTGGGAACTTACAATGGTGTCCCATCAGAAGCAGATTTACGATTTACACGCGTATGGGTTCCTACTTCCAACGGCTGGCAAGTAATTGTTGCTCATTCTAGCGTCGTGGCG------------------ATGGAGTTTAATTTTAAATTTCAACCAATTTCTTTTAGTTGGGTAGCAGTTCATCCTCGTCCGTTAGGGATAATTAATTTTATTGGTGAAGTG---GGTTTTGGTGCATTTCCTACTATTTTTTATCGTCATTTTTTAAAAGGTTTATACTATCAAGGTTATACAATTATTGCTAGACCAATCTATTCTCACTGGAATTGTTGGACAGGAGCGATAAATTTAATGAACGAATCACTTAATTATAATTTGTTTTCTGGTATTTTTGCTGAAGCGAAACGATTAGGTTATAATTCAGAAATTTATTTAAAAAATTATAATTCCAAACAATTAAATAACTTTTGGCTCGGTCATGGCTTAGGTTGCCAATATCTTATTTTGCTTGAAATTATTAGTAATTTGAATCAAGAAAAATATCGGATATTTTTAAATGAATATTTAGACAAAAAACAAACTAAGGCAATTAATGAATATTTTAATTTAATCCAAGACAAACAATTTTCAATTATAAATGAACCATCTATTTTTATTTCTCCTAAAATCATTGGAGGCTGTAAAACATTAAATCAGCTTACAGAAGAAGAAATTTATAATTTAATTAAATATAGTGATTTGTTTAATTGTTTAGGTATGATTGTTCCCGAAAAAAGTCATTATACGACTAAAAATATTAAAGATTTAAAACAAAATGTTCCTCAAGATTTGTATAAACTAATATCTGAAAAAAATCCAGGCAATCATTTTTCTCCTTTATTTTTTTCTTCCAAGCAAGTCCAATTAGAAAAGTCAGTCATTAGGATTTTAAAATTGCTAGAAGAAAGATTAAAATCTAGCATTGGTATGCGAATTTTGACAATTCATAACTACTACCAACAATCCGGTGGCGAGGAACAAATCTTTAACACTGAAGTAAATCTACTCCATTCTCGGGGACACGAGGTTTGGTGCTATACCCTGAACAATGACCAGATTAGGAAAATAAACCTACTAGAATTGACAAAACGTACTCTATGGAATGGTGAGGTTTATCAACAATTGCGAGCGCTTGTCCGCCAGGAAAAACCTGATCTAGCCCATTTCCACAATACCTTTCCACTAATCTCTCCAGCCGCTTACTATGCTCTCAAAGATGAAGGCATACCGGTTGTGCAAACCCTGCATAACTATCGCTTACTCTGCCCCAACGCTCTGTTTTTCCGAAATGGGAGGATCTGCCAAGATTGTCTCGACAAACCTTTACCCTTGCCGGGAATCATCCACGGTTGCTATCGCGGTTCCCGCGGTGCCAGCGCAATGGTGGCGTCAATGATTAGCTTTCACTCTTGGTTTGGCACTTGGAGTAAGGCGGTTGATCGGTTCATTGTTTACAGTCAGTTTGCCATGGACAAGTTTATTCAAGGGGGCTTGCCATTGGACAAACTCGCCTTTAAAACCAACTTTTTGCATCCTGCCCCTTTACCTGGAGAAGGGAAAGGTGGCTATGCCTTATTTGTCGGGCGGTTGTCCGTTGAGAAGGGATTAGGGGTCATGCTAGATGCCTGGCGGCAACTGGGGGGAAAGATTCCGCTTAAAATTCTGGGCGATGGGCCTATGTCAGGACTAGTCACTGAAGCAATGCAGGAAATGCCAGAAATTGAATGGCTAGGACGTCGCTCCCTAGAAGAAGTATATGAAGTGGTTGGTGATGCAGCATTTTTAATTTTTCCTTCTGAGTGGTATGAGACTTTTGGAATGGTGGCGATTGAAGCCTTTGCCAAAGGTACTCCTGTTGTTGGTTCTAATCTTGGAGCGATCGCTGAACTTATAGACCATGAACGCACTGGGCTACTTTTTCGACCTAGCGATCCCACAGACCTGGCGACCCAGATCAATTGGTTGTTGGCACGTCCCCAAAAGTTGAGACAAATGCGACAGGAGGCACGCGCTGAATTTGAGGCAAAATATACTGCCTCTGAAAATTACAAACGGCTGATGGAGATATATCAAAGCGTTTTA------------------------------------------------------------------------------------------------------------------------------------------------------------------------------------------------------------------------------------------------------------------------------------------------------------------------------------------------------------------------------------------------------------------------------------------------------------------------------------------------------------------------------------------------------------------------------------------------------------------------------------------------------------------------------------------------------------------------------------------------------------------------------------------------------------------------------------------------------------------------------------------------------------------------------------------------------------------------------------------------------------------------------------------------------------------------------------------------------------------------------------------------------------------------------------------------------------------------------------------------------------------------------------------------------------------------------------------------------------------------------------------------------ATCGCTGCTGCAATGCAAGGTGTTCCCCAGGAAATTATTGACCGTCAATTAGTCCACTTTGACAAAGCCGATCCTGAATACGGTGCGGGAGTAAGAGATGCTTTGAGTAAA---ATATCTAGTCA---------AAAAGAA------------------ATGTCCACTGATAAAAAGCTTTTAGTAGTTCAGGATGATATTACTACTCTAGCCGTAGATGCGATCGTTAATGCAGCCAACAATTCTTTACTTGGTGGTGGTGGAGTAGATGGTGCAATTGATCGGGCAGCAGGAAAAGAATTAGTAGCTGAATGTAGGCAATTAGGTGGTTGTGCCACAGGAGATGCCAAAATTACTAAAGGTTATAATTTACCAGCAAAATGGGTAATTCATACTGTAGGGCCTATTTGGTACGATGGCAACCAAGGAGAAGCAGATTTATTAACCAGTTGTTACCATCGTAGTTTAGAAATTGCTACGGCGTATCAACTTAAAACAATTGCTTTTTCTGCTATTAGTACAGGAGTCTATGACTTTCCCTTAGATCGAGCTACGAAAATTGCAGTAACAACTGTAAAAAGTTTTTTGACTCAACCAACTACTGTAGAACAAGTAATGTTTGTCTGTTTTAATATTAAAATTTATAATTTTTATCGACAAATTTTATCGACTGCTCAAGAT------------ATGTTCTCTTCCTGTCCATCTAACTGCCCTGAAAATATCCTTTGTTCCTACACTAACCATACCCAAAAAGTACAAATTGGTCGAATTTCTAATGTGACTAATTGGTATCTTGAAAGGGTAATTTTTCCAGGGCAACGCCTTGTATTTGAAGCACCTCCACAAGCGGAATTAGAAATTTATACCAGTAGCTTTTCTAGTGCAATTCTTGCTGAGCGGATTAGATGTGAACAGCTTGAGTGC---ATTATCTTTTTGAGAAGTTTACGTCAAATTGTTATCGAACAAAGTTCACAAGACATAGTATATATAGATGAGTCTGGTTTTGAAGCTGATACATATCGTCCCTATGCTTGGTCGACAAGAGGACAAAACTCTGATGGTGAACGAAATGGTAGAAGAGGAACTCGAACTAGTCTGATTGCAGCAAAAAGCGCACCGCCTGCGCTGAGGAAACCTCAGCGTAAAGACCGAGCAAGCAGAGGAAAAAAATTATTGGCTCCAGTGTTGTTTTCAGGTAGTACTAATGCTCGATGGTTCAATCAGTGGCTTCAAGATCATTTGATTCCTGAATTGAACCCCAATTCCACCTTGATTCTTGATCATGCTCCATTCCATCGTAAGAATGATGTGTACAAAATCGCTCAAGAGGCGGGTCATTCAGTT------------------------ATGTCAAAGCAAGATCCTTTGTTTAACCCCAAAAAACAAGGTAAACCAAAGCCAACTTCTTCAAATCAATTTAAAAAACGAAGAAGTGGTTCGATGTCTAATGATGCTTCCAACCCTTTACCTAAAGCAGGTAGAGCAGGAGCAATTCAAACTAATTGGAAAACAATTGATTGGACACCAAAAAAACTACTAATCGCTTCAATTTTGATTGGCGCACCTTATTTAGCTGGAGTAATTGCCAGTTTCTCGGCTGGACTATTCGTGATTACATCTATTTTGATTGGGTTAGGAGTCTTTGTAGGCATACTATATGGAATTTTGCGATGGCTTGAGCAAGCAGAGCTT------------------------------------------------------------------------------------GCAGAGAAACAATTAAACAGAGCTAACCGTAAAAAGTCCAAGAAGTTCAGGAAAGGGCAGAAACAATCTAACAATTATCTCAAGGCTAGAAATAGATATGCTCGGAAACACTTAAGAGTAAGTAGGCAACGTAAAGGCTTTGTCCAGAGAGAGGCATTGCGCGTAATCCAATCTAACGATTTGGTAGCCTATGAAGACTTAAGAGTTAAGAACATGGTGAGGTCT---AAACTAGCTAAGAGTATAAATGATGCTAGCTGGTCAGCTTTCCGTAGTTGGTTAGAGTATTTTGGTTGGAAGTATGGCAAGATAACTGTAGCAGTACCTCCACATAACACAAGCCAAAACTGCTCTAGCTGTGGGAAGAAAGTTAAAAAATCTCTATCAACTAGGACTCATAAATGTCCTCATTGTGGATTTGAGGCTGATAGGGACTTAAACGCTAGCCTCAATATTTTGCAATTAGGATTGCGTACTGCGGGACACGCAGGAACATACGCTTGGGGAGAGACTCCCTCTTGGGCATTTGGAGAAATCCTGATGTCTAACGGAGACTCGTTGAACCAAGAATCCCCTCGCCTT---------------------------------------------------------------------------------------------------------------------------------------------------------------------------------------------------------------------------------------------------------------------------------------------------------------------------------------------------------------------------------------------------------------------------------------------------------------------------------------------------------------------------------------GAGAGAGTACATTTGCATCATATAAATGGAAATCATGATCACAATCAAACGCAGAACCTTGTTCCAATACATGAGTCATGCCATGATTTTATCCACATGGGCAAGTCGAAAGAC------------------------------------------------------------------------------------------------------------------------------------------------------------------------------ATGGCTTTGTGGCGTTTGTACTATCATCTAATTTGGGGAACAAAAAACAGACAACCATTAATTAATGGTCAACGCGAAGCTAGGCTTTACCCTTATATTATTAGCAAAGCTGATTCTTTAAATTCTATTATTCATGCTATCAACGGTACAGAGAACCATATTCATGTCATTGTTTCTATTCCACCTAAATTAGCGATCGCAGATTTTGTTAAGCGGATCAAAGGTAGTAGTTCTCATTACTTGAATCAAAATTTTCCCT---TGTCTCCTCAATTTGTCTGGCAAGAAGGTTACGGCGTGTTTTCTTTGGGTGGAAAACAATTAGATACAGCGATCGCATACGTTCAAAATCAAAAAATTCATCATCAACAAAATACTGTGATCTCATTATTAGAACAAATCGACCATAATGATGATCCGCCTAAACCCTATTGCTCTCTATCTAAACCATCGCCGTCACATATGACTGAAGAAATTAAATGCCCTGCTTGTCATCAACCTTTATATCTTCCTGACTCATCAATTTGTAATGAAGATCGGGTGATGATTATTTGTCGTAGTTGTCATTATCAATATGCGGTTAGTTACGAGATCGCTCAAGCTTGTTTTTCTGAATTAATTACTCTTAATCGAACCAAAGTTTTTAAGAAATCTAAACAACAAAGATTATATCAAATCCAAACAAATTTTAAATCTAAGCCACAAAAAACGGTTCAATTTACCAGTTTTGATTTAGCAGAAAAATTTACTGCTACTGAAGGCGATTTGTTATTATTACTCCACACTATAAATAACAAAAGTAACTTCGATTTAATTTGGTTAAAAAATCTAGATCAAGACTGTGATTGTCAAGTATTTTTTCCAAAAAAACAGCAATTAATTCAAGGAGCGACAACTACTTCTCTGACAATTTTAGGAGGCTCAACTTTAGCCTTAGTAGATTCCCTATATCCTGTAATTGCAGCTCATTTTATTGTGTTAGGGACTATTCCTTTAGCTATAATTACGGGTTTTTATAGTTCAATTAGATATCAAAGAAAATATCAAGAACTAGCTGCCAACAATTTAGCTAGATTAACTTCCGAACAAAATATTTTAGCAAAACTCAAAACTTTAACAGCAAGATTAGAGCAATTAAATTTGAATAAAATTTCTGAAGAACATTTATTAAATCGGTTTAAACTTTTGCAAGCAAAAATGAATCAAACCGATCCTAATTTATATCGTGATCGCTTGACCACTATTAACCGAGGAATATCTGCTTTAGAACAACAATTAAATATCAGTCAAAACTTAATTAATGGCTATTCTCAATTGATTAATATTTGGGAAATAGAATACGAAACTTCTCAACTTGCCGAACAATTACCAGGACAAGAAAAAGTTGAAGCACAAGTCTTACCTCGTCTAGAAGAATTGCAAGCTTTAGAACAACAAAAAGAAGAATTGTCTTTACTAATTCAACCAGCAGCATTTTTAAGTAGTATGACTCAGACTCCTGTACAACTTGAAAATTCTCATCAAAGTTTTTTGTCTGCTAATGACTTTTCTGATTTTCAAGGTAATCAAGTTACTCCAGTAAAATCTGTTGACCAGAATCGCATTAGTTTACAAAATAAATTATTATTCATTATTTTGCCTACGGTATTAGGAAGTTTAGCTTTGTCTAGCATAATTAATTATCGCTATATTCAAGCTAGAACAGAAGCAAAAGTTAAATTGCAACTTGAAAATGAATTAGTTTTTGTTGAAGAAACAACTAATCAACTGCTTCAAGAAAAAATTGAGATAGATAAAACAATTGAATTGATTAGTAAGAGTTTATCTAAAACTCAAACTGATTTAAAATCTCACAGTCTTCAAATTATCTCACCACAAAAAAAAGTTGCCTTACAAACTATTACTAGCCAGGGAAACAAAGAAAATCAAGAAATTCTTGGGGGAGCAGAAGTAATTGCAGTAGCGAAATTAATTCAACAAAAATCAATCAATGCTGAATCGATTGAAAATCAATTAAAACAAAAAAATGTTTATCAAAAAATCAATGTCCAGAACTCAAATTTAATTGTCTCTTTTGTTTATCAAAATCGTTTTTATACTTTAGCACCCATTGCTAACACTGATTTGGTAGCAGTTACTTCTCTTGATTTGCCAGAGTTAAAAAAAACTGACTACGAATTAATATCAAGTCTGCTTTTTAACAATTTATTATTAGGAGCAGGCGTAACTATGATTTTTTTACTTACTGCTCGTCAAATTTTTAGACCTTTAATCAGTTTAGTTAAAACTAGTGATCAAATAGGTGCAGGTAATCTTAATTTATTATTTCAAAAAAAAGGTACTTTAGAGACAGAAAGCTTAACGCAGAATTTTAACTATTTAATTATTAAGCTCAAAGAATTATTGCAGCAACAACAAACTGAAGTTCAACAAGCAAAAATTATTAAAGAAATTATTATTAAAATTCATCAGCAAATAGATTATCAAAATTTTAGAGAAACGATTGTTCAACAGATTCATCTAGCCCTTAAAACGGACAGAGTAGTTTATTGCCAAGTCAATAATTTACAACAGGGAGAAATTGTTGCCGAATCAATAACTGATAAATATGTTTCGATTTTAGGAAGTCTGCTCAAAGCTGATGATTATATACCACCAAATCGGCTTGGTATGGTTCAAAATATAGAACAAATTGAAACAGCCTTATTATCAAAATCTCAGCAGCAACAATTACAATCATGGCAAGTACAAGCAATGTTAGTTGCACCAGTATTAGTTAATCAACAATTAGATGGATTCTTGATGATTCAAAGTTGTGCCACTCCCCGTCTTTGGCAACCACAAGAAATCGATTTTGTTGAGCAAATAGCTTATCAATTAAGTTTTGCTGCAACTCGTGAGTCTCTTTTACTACAACAGCAAAATGCTGAATTAAAACAAAATCAAGCTCAAGAAAAATTAAAACAAGAAGTATTAAATTTAATCCAAAAAATTCAAAGTTTGTACTCAGGAGATTTAACTCTAAGAGCTAATCTTACTAGTGATGAGATTGGCAAAATTGCTGAAGCTTACAACATGAGTATTGAAAATTTACAACAACTGATTGCTAATTTTAAAAATACAGTTGCCTATGTAAATGAAAATGCTATAGAAAATCAACAAATAATTCAAAACTTGACCACAGAAACAGTACAAAACGCAGAAAAAATCAATCAAACCCAAAAAGAAATTCAATTGCTTAATGAAGCCAATTATCTGGTTACGACTCATGCTTCTCAAGCCGAAGTAATTGTTAAACAAGCTAATCTAAAAATATCAACAGGAAATGTTGCGATCGCTCGTACAGTAGAAGAAATTAATTTCATTCAAGAAACCGTAGATGTCGCTTCCGAAAAAATCAAACTGTTAGGAGAATCTTCGCAAGAAATTTCTCAAGCAGTTAATCTAATTGCTCGTTTTGCTGCTCAAACTCATTTACTTGCTCTGAAAGCTTCGATTGAAGCAGCTAGAGCAGGAGAACAAGGGAGAGGTTTTGCTGTCATCGCGGATGAAGTTAGAACTCTTGCTACTCAGTCAGCAGGAGCGAGTGCAGAAATTGAAAATTTAGTAGCCAAAATTCAACAAGAAACTCAAGCAGTAGTTGAAGTTATGGCAAAAGGTACTAATCAAGTTAAAACAGGAGCAGAATTAGTTCAACAAACTCGTCAAAGTCTCAGTCAAGTAACTAATGCGACTAGTGAAATTCAACAGTTAGTTGGCGCGATCGCTCTTGCTTCTCATCAACAGATCATCAATTCTGAGTCAGTTATTCAAAACATAGCCGATGTAGCTATGACTGCTACCCAAAATACTCAATCAGCAACTCAATTATCAGCTTCTCTCTCTCAATTGTGTGGAGTCACGGAAGAATTCAAACAACATCTTGACAAATTTAAAACCTTGAGTATTACGCCACGTGGAATGACAGTTACGGAAGCTTATCGTCTTTATCGTTCGAGCAATCTGCTGGTTAATCGTAGATATCAACGAAAATTAGTATGGACAACAGAAGAAAAAGAAAAATTAATTGGAAGTATTTTGAGAGGATATCCTATTCCTTTATTTTTACTTGCTGAACGTCCCCAAATACATGGAAGCGGTAAATATGAAATTATAGATGGAATGCAGAGGCTTAATGCTATTTTTAGCTTTATAGAAAACTTTTTTTCTTTTGAAAATAAATATTATGATATCAATGAACATTCTTATGCAAAACAACTTGCAGACAAGAATATTTTTAAGCAAATAAG---TAAAGATGCTTTATTTCTTTCTCCAGAAGAATGTTCCAAAATTTTAGATTATCAACTTGCAGTTACCATATATCCTGCAATGGAAGAAGAAGATATTACTGAAGTTTTTGGAAGATTTAATTCTGGTGGGAAACAATTAAGTAATCAAGACAAAAGACAAGCAGGTGTTACAACTCCATTTGCAGAGGTAGTCAGGACAATTGCAATGGAATTACGTGGAGATGTCTCACAAAAAATACTTCGCCTTTCCGATATGCCAGAAATAAGTATTGATTTTAGACAATCTAGTCAAGATTATAAGATTAAATCTGATGATACATTTTGGTGTAAACAGGGTATATTGCAGCCTATACAACTGAGAGGGAGCGAAGACGAACAGATGATTGCTGACATTGCAGCATCTATTTTACTAAATAAACCTCTTCCAGTTAATTCTAAACGTTTAGATGAGCTTTATGATAAAGAA---AGTAGATATTTTCAAGATGTAGAAAGTAGTTTGGCAGTTTATACATCTCAAAAATTAACTCAGGATATAATTGAAACTTTTTCTATTTTAAGAGAAACAATAGAAGCATATAGTACAGAATCAAAATGTTTAAGGAATCTTGTTAACCCTGAAAGCGAAAATCCTATAAGAAGTGGGTTCTATACAATTTTTATGGCTTTTTTTGACTTAGTTATCAATCAAGGAATGACTCCTACAGAGCCTGAAAAAATTATGAAAGCTCTTTCAGGTTTTCAACAAAGATTAAATTTAAGTCGTAATTATAAAACTATTGAAAATAGAGAGCAAAATATTAATCAAACTAAAGGACTTATCCAAAATTATTTTGCTCGACAAGAACCGCCAATGTTAGGAGAAGGTGTTGAACTTTTATTAAATATAGAAAATTCTTTACGTCGTTCTCGTATAGAAACATCTAGATATGAGTGTAAACAAGGACTTCTCGACTTGTCTAAAAATAGATCGATAAATAATGATTTAATTACACGAATTATAGAAACGATTTGTGGAATAGCAAACTTGGGTACTGATGGCGATGGCTATATTTTTTTTGGGGTAGTAGATAAAAAAAGTGATGCTGATAGAATTCAGGACTTGGATAATATTAATCCTATTGAAATCAATGGACGGTACATTGTAGGAATTGATAGAGAAGCAAAAATTATTGGTAAAAGCATTGAAGATTATGTCAAAATTTTAACTAATGCAATTTTAAATTCTGAATTATCAGACCCATTAAAAACTCAGGTAATGACTAAGTTTGATACCATACTTTATAAGGGACATCATACTCTTATCAGAATTACTATTCCTGTTCAAACTGATGTTTCCTTTGTTGGAGATAAGGCATTTACTAGACAAGATTCTTCTACTGTAGAAGTAAAGGGTAAAGAATTGATTGCTATTTCTAAACTTTTTAATCGA--------ATGGAGTGGCTCAGTAAC----CTAATTTCTTATGGACTAGCAGCAGCAGGAGTAGTATTCGTCTCTACTTCTTCATTTCCCGTCTCCAATAACCAACCCGATAATCTATCGGCATCGCCCGAACCTATCTCTCAACCTACTTCAACAGATACAGCTACTACCTCACCCCGAAGGCTTACCGTAACCGTCAAAGTAGCCGAACCCGCAGACCTCAAAATAGCTGAAGGTCAAGAAATTAAACAAGGGGACATCATCAGCGATCGCATCTCTGAAAAAACCCGACTCACCTCCCAACAAAAACAATTACAGCTATCACTCGACAGACTCAAAGCAGCTTCC---------------------------------------------------------------------------------------------------------------------------------------------------------------------------------------------------------------------------------------------------------------------------------------------------------------TTGAAAGAAACGAAACAGCGGTTAATTAAATCAATCAAACGGTACTTTGAAGAGGAAATAGGCGAAGAGATCAACGATTTAAAAGCTTCACTATTTCTCGACTTTTGCTTGCAAGAAATCTGTCCTAGTGTTTACAATCAGGCAATTATTGATCGCTGTATTCAACTAAAGCAACTTTTTTTTAATGCAAGCAGTCTT---------------------------------------ATGAAACTAAACGATATTGCGCCTTGGGGTAGAATACTCAAAGAATATCAATTAATGTTTAACCTTTCGGATGCCGATTTAAATCTCAAAATTCTTGGTTGTGGAGATAGTCCTGCTAGCTTTAATGCTGAAATGAACCAACTTGGTTATCAAGTAGTATCTATCGATCGATCCAATTTATCAATTTTTGACATGAATTATAGTCTGACGATTAAAAAGCGTGCCTCAAAAGTTTTGGCAAAATTGCCTAGTGAAGACTATGAAAAAGTTCGAGATGCGATTCGAGATTTAGCTCAAATACCTAGACCATCAGGATGTTTAAAACTTAAAGGAAGAGAAG---GATGGCGTATTCGTGTCGGTGTTTATCGGGTCATTTATCAGATTAACGATCCAGAGCAAAAAATTATTATTCTAGATATTGGACATCGTAAAGATATCTATC---------------------------------------------------------GA---ATGAGTTACAGAGAACAATTTATTTGGAAACGTGGAATTCAACTATCGGTCAATTGCTACAAGCTAACCGAGCATTTCCCCAAATCCGAACTTTATGGATTAACAAGTCAAATCAGGAAATCGTCTGTTTCCGTACCCTCGAATATTGCCGAGGGTTATGGAAGAAGGTCTAAAAATGAATACATTCAATTTCTTCATATTGCCTTGGGTTCTTTACGAGAATTAGATACACAGTTGATAATTGCTAGAGAAGTAGGATTGGCTGAAGCAAAGCTTTTTACCCCAGTAATAAATGAAGTAGAAGAAATGCAGAAAATTATGGTATCTACCTTGAACAAACTTAAAACT
