# Supplementary material for: Comparative Genomics Discloses the Uniqueness and the Biosynthetic Potential of the Marine Cyanobacterium Hyella patelloides
Source: Front Microbiol. 2020 Jul 7;11:1527. doi: 10.3389/fmicb.2020.01527 (PMC7381351; doi:10.3389/fmicb.2020.01527)
Supplement: Supplementary file 12 [file Data_Sheet_12.FASTA]

>Hyella_patelloides
----------------------------------------ATGAGAAAAAA------------AACAAGTTTCAGTCAAGA--ACAAAAAATAAGCGATCGCACAATAATTAATGCTCAACCTAAAGTTGCCTATATTGTTGAACACACATTGGGTTGCAAATGGATGCTAAAAGTTCTTTATTTAATTCGTAGTGGTATTAATCGCCCAGGAGCGATGACTCGTGCAGTGGATGGATTAACTACAAAAGTGCTTAACGAACGATTATCAGATCTGTTGAACTTTGGCATTGTTAATAAAGTTTCTTACCCAGAAATTCCACCCCGCGTAGAATATGAGTTTACTGAGTTTGGACTACACTTTATTAAAATTCTGGACACGATAGATAAGTTAGAAGAGTTTCGTCACTCA----------------------------------------------------------------------------------ATGTCCAATTTGTATCAAAAATATATTA-----GGGGCTGTCTCTTCGGGAAACCCAAACGGGGCTTTCAAGGTTCTGAATTTATTTCAGAACACAGCCCCTTGAGTTTAATAGGCTCTTCGCGTTTCTACACTGGAATTTATT-GGGAGTTT-----------------------------------------------------------------------------------------------------------------------------------------------------------------------------------------------------------------GTGAAAATATTCAATAAAATTCAATACTTTAATTCAATTCTTGGTCAAAAAAAGCCAGAA------------AGTTTGGCTCTTCAGTCTCCTGATTACCTA-CAAAAACTGTGCTTT------------------------TGCCAGTCAATCCAATTATTTA-----AAGTAGTCAAAAACACTGAAGTTTTTTTAGTCTGCAATCATTTTATAAATTTAATTCAATTACCAGTGATTTCTATCACTGCC------------------------------------------ACTTTACAATATCTTTACTATACTGGT---------ATGATCAAGTACAAAAGATATTTGAGTCTATCCATAGCTATCTTAGCTCTGG------TATCGTGCATCAATATATCATCAGCAAAAAATTTAGTTGATAAGTATATAGACCCCGCTTATTATGAAAGCATTCCTTTTGGAGAGCATTCTCATTGGGTACAGCCCTGGCGAGCCTATCAAGAAACTATTCCTGCTCACCAGTTTATTGATGGTATTGGTGTGGTTTTTAACATGAATGTCAAAAAGACAAATGTTAATCCCAATCTTATTACAGAGATGCTTGCTCGTTATGGAGTAAAGCAAGCTCGTATAGAGATTAATTGGAATCAAATCAATTACGAAGACGAAACTCAGATTAA------TTATGCTGATGAAATTCGCACTAAGCTATTAGCTCTGCAAAAACAGAATATTCGCCCCCTCGTCTTACTTAATGCAAGTCAAGGCGGGCCCTGTCCGATGCTGACATTTCGTAAAACCTTATCCAGAAATGCCAATGCTGGGGATACCAAAATCAGACTAGAAGACACTAGAGGCATAGAAGCTAATTATAGCGGTCTTTCTAACATGACAAAAAAAGCCTGGGCTGCCGAGATTCTCATTACAGAAATAGATGGCAATTGGGTTACTTTATCAAAACCACTACCAGACTCGATAGACATCAACACAAAAGTAAATATTGCCACTTTAAAATATCGCCCTTTTTCACCACCTGATACCGCAGATTATCAAAAAACTGTAGCTGGATGGCAGAATTATGTGGGTACTGTGACAAGATTTGTTACGGAAACTTTAGGCACAACAAACAATTCAGATAGAGGTTTTGATTTAGAGATTTGGAATGAGCTTTCTTTTGCTTCAGACTTTCTCTATATCAATAAGTATTACGATAAGGAAATCTACAAATATAAGAAAAATAGTATTTGGCAAAACCTAGTAACGGAAACTATTAACTATGTTGAGGCTCATTCCCAAGACTTTCAAGGAATCGAAATTAGTAATGGTTTTTCTAACACAACTCCTTGGCCAGCTTCTTCCCAAATGCCTCCTCGTATAGTTGCTCTCAATAAACATCCTTACCGCAGTCGCAAATACTTTCCTCAACAAGAGTATAAAGGTAGTCAAGCCCTAGATGCTTTGGGCAATGAAACCCAATTTACCCCTACATACTCAATTTGGTTTCCTGAATACTTCGCTACTTTTTTACAAACCGAAACCATACTTAGAGATATTGCACCATTTCCCTCTGAGTTTGGTGGAGTGGTTCATGGTCGTAATGCAAGAGTTGTAGATGGCGAGGTTTTACCTATGACAACTTGGATTACGGAGGTTAATATTCATCCTCAAGAAGACGATGCTGATGTAACTGAGGCTGAAGCCTTAGCTCTCAAAGCAAAGGCAGCAATGCGCTATTTTTGTTTTTATCTCAACAAGGGAGTAGAAAGAGTTTATCTTTATAATACGTTGGGTGGAAACAAGGGATACGGTATTGTGCAAGATAATTTTGCTCAATATGCTTCTCAAGCAGGTCAACAATATCCTCAACAAGACCAAGAATATGTATCCCCAACTTTACTTACTACCAGTCGTATTTTGGCGCAAATGAAAGATGGTCTTGACCCTAATTTAA------GTAATCTCAGACAGCTAGAAGTAATATCAATTCAAGAACAACACAACAACTATCAATTTGAAGGAGATGGCTCGAAAGCTCATCCGAATCTTTATAACAGAGAACTATTTACATTTTTGCCTTATCAAGTAAACGAAAATAAGTTTGTAATTCCTTACTATATAATGACCAGAGACATTAAACAAGATTTACCTCCCGAAAATTATCAATTAAGTCTTCGAGGATTTCAAGGGGATAAACTACAAGTCAAAATCTATGACCCACTCCAAGATAGA-TATTTACCAGAAGTTTCAGTCGAACAAAAACAGGAGAAAACAGTAA--TTGACCTTGAAGCAACAGATTATCCTTACTTATTAATAGTAGAAGAGCAA------------------------------------------------------------------------------TTGGGGAGAGGTAAAATTGTCGAACATTTAAGAGAGTATATTCAAGATTTACAAGATGAACAAAAATGGAGTGAATCCTTTAATAAATCCCAAGATAAATTAATAGCTGCTGCTAGATTAGCTAAACAACAAATTGCTGAAGGAAAAGCACAGCCAATGGATTACGATAAGCTAATGAAAGACTTTACTGAACAGGAAATTAGTATTCAAAGAAAATACTATGCTGAAACAGCCCAAAAATATGAAGATACTCATGTTAATGAA---AACGACGAACACTTTTTCGCTTTGTCTTTCATGCTTTCTATTCTCGAACTTTTAGAGATTAAATCAATTTTAGATATAGGATCTGGTACAGGTAGGACTGTTAAATACATTAAAAAATATCGACCAGAAATAAAAATTTTAGGTATAGAACCTGTTCCCGAATTAAGAAATATTGCTTATTCTCAAGGTATTAGTAAAAAAGAAGTGATTCCTGGGGATGCAACCAATTTACTTTTTAAAAATAATGAATTTGATTTGGTGTGTGAATTTGGGGTATTACATCATATTAGATATCCCGAAATTGCTGTTTCGGAAATGCTTAGGGTGGCCAAAAAGTCTATTTTTATCTCTGATGATAATTACCTAGGGCATGGGTCTTTTCTGACTAGATTAACCAAGTATTTTTTAGAATGTTTAGGTCTTTGGAAAGCTGCCCATTTAATTAAAACAAAAGGTAAAGGATACACAATATCCGAAGGGGATGGATTATCGTATCCTTACTCTGTATTTAATAATTATCAACAAATTAAAAAACAATGTCGGAAAATTCATTTATTGAATACAAAAAATAGTAA------CATTAATCTTTATCGTACTGCTTCTCATATAGCTTTGTTAGGAATTAAA---------------ATGACTGATAACGATACATTTTTAGGCAACATTGAAGCAGAAGAAGCCATATTAGGGGGAATCTTATTAGACCCTCAAGCTATTAGCATCGTCGCAGATATGCTACCAGTAGAAGCCTTTTGTCTTCAAGCTCATCAGCGAATATATCAAACAGCATTAGAGTTATATCAGAAAGATAAACCTACTGATTTAATGGCAGTTTCGACTTGGCTTGCTGACCATAAATTACTAGATGAAGTAGGAGGGACAACCAAGTTAGGTCAATTAGTTAATCGTACTGTATCAGCAGTAAACATTGACCGTTATGCTTTAATTATTCTCAATAAATATCAGCGTCGTCAATTAGTTCGAGTAGGTCATGAAATAGTTGAGTTAGGCTATGACACTACTACAGAGATAGAAACTATTTTTGATACTTCTGAAGAGAAGATATTTAACCTCACCACTAATAAACAGGATAAGTTTCAACCTAAACTAATTAGTGACTGTTTGGCTAGTGTTTTTAATAAGATAGAACAGGGTTCGTCTCCTGCTTACCCCACTGGTTTAACTGATTTAGATTCTCTTATTGGTGGATTAATCAAACAAGATTTAATTGTAGTGGCTGGTCGTCCAAGCATGGGTAAATCTTGGTTTGCCTGTTATCTAGCTGACTACATTGCCAAGAATGAAAATAAGCCAGTAGTCTTCTTCTCTGCTGAGATGAGCCAGGAGCAGTTAACGAAAAGATTCCTCTCGATGCACACAGGTATTGATTCACAGCGATTGATGCACAATCAAATCTATGAAGATGAGTACGATTCTTTGGTTGAAGGTTTGGGTAATTTAGCAGAACTACCAATCATCATTGATGATACTCCTGCCAGCGAATTAACCCCGACGAGAATGCGCTCTGTACTGCGTCGAATTCAGTCAGAAAGGGGAGAATTAGGCTTAGTTGTACTAGATTACATTCAAAAGCTAGGAGATAGGGCTGCGGGAAACCGAGCGCAAACAATCGGCAAATATTCGGGAGCTTGTAAGGATATTGCCAAAACCTTTAATGCTCCCTTTGTCGTCTTGGCTCAAATTAATCGTGGAGTAGAAGGACAGAGTAATAAACGTCCTTCTATGGCTGATATCAAAGATTCAGGAGATATCGAGCAAGATATGGATTTAGGTTTACTGCTTTATCGAGATGAATATTACAAGTCAGATACTGATGATAAAGGCATTATGGAGATTATCGTTGGTAAAAATCGCAATGGTGCTACTGGTACTTGTAAGGTGATGTTTGACCCTAGTATTGGGAATTTCAACAGCTTAAACACTGAG------------------------------------------------------------------------------------------------------------------------------------------------------------------------------------------------------------------------------------------------------------------------------------------------------------------------------------------------------------------------------------------------------------------------------------------------------------------------------------------------------------------------------------------------------------------------------------------------------------------------------GTGGTAGTAAATATAGCAACAACAACAGAAGC---------------------------------------------------------------------------------------------------------------------------------------------------------------------------------------------------------------------------------------------------------------------------------------------AAATTTAGTTTTTGAAAATATTTTACCCATAGACAAATATCAAAATAAAACTATCTCAACTAGACGTAT---------TAGCCTTTTTAAAG------------TTCCAATTAATAACTATCTTGCAAATA--------------------------------------------------------------------------------------------------------------------------------------------------------------------------------------------------------------------------------------------------------------------------------------------------------------------------------------GAGATTAC----------------------------------------------------------------------------------------------------ATGGTTTCGCAAATAATTCGCGGTTGGTTACATACTTGGCAATTTCAGCAAGCTTTAAAACAAGGAAAGTTTAACAGAGCAAATTACCTTTTAAAAAAGCTAGAATCTTCAAAAAACCAATTACCGTGGGTAGCTAAATTATATCAACAAAAACTCAAGGCAGAACGCTCAGAAAATCATTATAAGCAAGAAACAGATACTTTAAATCAACGCTTACAAAATATTGCTTCTGATAGTTATTTATTAAAACCAAACCTAAACTTTATTGAGCATATTCATAATACTTTTAAGTTTACCGAGCATGATAATAGCAAGCTCCAAATTACGGGGATCGATCGACCAATATTTAACGAATTAGAAATTGCATTATCTAATTTTCTTGAAACCGAAATTAATAAAGTTTCTTGTCAACATCGAGAAGCAAAATTACAAGAAGCAATCGATGATTTATTGGGACTAAAAAAAGGTATCGATCCTAATTACAGCTATTTTTTTAGCCCTCATGTCTACTTACTAAAATACTTTACTGAAAATGTTTATTGTACTTATCTAGCTTGGTTTTTAGTTTATCAATCGGGTTTACTACCTAAAAATATTAAAATTCTTGATGTAGCTGCGGGTCCTGGTACAGTAATTTATGGATTAGCTTTATTACTTTTAAGTACTGTGGGTTACCACTCTCTACAACCGTTACATATCTCTTACTATTCTTTAGAGCAACAAGCAACTCTACAATATCGAGGTTTGCAATTTTGGCGTAGTTATATTGAGTCTATAGCTTCACCCCTGAATGCTTATTTTCGCTTTAATACTCTCAATATTTTTGATTATCAAGACTACGCTGCTAAATTACCAAAAAGCTTTTTTAACTGTATTGTAATTTCCCATTGCTTTTTTTACAATCCTCAACAACGCCACAAATCCCATCAAATATATCGTCAAATATTTCATCACAACTTACAGCCAGAAGGTTATGTCTTACTAATTATTCAAGGTAGAAAACTATTTAATATATATGATATTTTACCAACAGAAAATATGACAGAAGAAGAAGCAATGATAACCATGTTTCTTGAAGAATTAGGTTTAAAGCTCGAATGGTATAAATATTTGACCTCTACAGGAAAAAGAACTCCTATTGAGAAAGGTTTTAGCAAGTTTGCGCGAGAAAATTTACCCTCTCAACATCATATAGGCAACCTCAGAAAAAAATATCTTCAAGAATTTTATGTTGCTAATTATTGCATAGACGATTATGTGATTTTGGCAAAGAAATCACCTACTATTTTTATGAATTTACAACAATTAGAAACCACTGTAGATAAGGAAGCTCAACAACCTTTAAACGCTCGTTTTCTTACTGTGATAGCTAACTTAACTCCAAATTTTGCTGAGGATGAAGTTCTATTACTTTCCTATTATAAACAAGTCAGAGCCACTTGGTCTACTTCTGCTATTAAAAACTTGCAAAAAGCCACAGGACTCAAATTAACTAATAAGCTTAATCGTTGTCGATTTGCAATTTATGCAGCTAAACTTCAGTTGCAATTGATGTCTTCAGAAGGTTGTGAAAACAATCAAGATTTTCATCAAAAGCAATTACCTGTAACCAGTTTTTCTAGAGAAGAAGATAACAATAGCATTACTCCTGTCTCAGAAGAAGTATTTACAATAGAAGTCAAAGAACAATTGCTAATCGCTCAAGAACAAATCAAAATTCTAGAATCGCAATTGCAGGATAAAGAGTCACAAATAGAGTCACAAGAATCACAACTCAAGCAATCAGAAAACTTTTCTGTTTTACTGTTAACTAATCGCTTACTAGCACCAGGAATGCCTTTAAATGGAACAGAAGAAAGTCCAGCAATGAGAATTTTGGGTTCTCCCAAGACTTTGACTGAGCTAGAAGCCAATTATCGCGAACTTATTAAGCGTGAACATCCAGATGTCTCCCCTTTTGCTGAAGAGAAAGCAATATCAAGATTTGCCTATATGCGCTCACTTTATCGAATCACCAGGGAACATTGGCAAGAGTTAAAACCCACAGTTTCTATTTCTCAAAGGGAATTGGAGAAAAGGATGAAAGCAACAGTGCCGTTTTCTCCTGAGAGTTTCTGGGCTATGAAAATGAAGCTAGTTGAAAAGCATTTAATTAAAGTATCTAAACAAGAATGGAGTGAGATAGACAGCCTATGTTTTTTATCGAAAAATCTGTATAATTGTGCGATTTATCAGTGCAGACAAGCCTTTTTTAACAACAAACCCGTTCCTAGCTTCAATCAACTCTATCACTTGTTAAAAGCAACCGATGACTACAAAGCCTTACCAACTAAGGTGTCTCAGTTAATAATTAAACAAGTAGCAAAAATCTTTAAATCTTATTTTGCTGCAAGATGTGCATATTCAAAGGATAGCTCTAAATTCCAGAGCCAACCACAATTACCTCGCTACAAACATAAAAACAAAGGTAGAAATATCTTAAGTTATAACTACCAGGCAGTATCAAAAAAAGCATTGAAGCAAGGGTTGATTCAACCTAGCGGAACAAGTTTGTCTATTCCTACCAAATGCGAAAACATTAATGAAGTCAGAGTTATTCCCAAAGGAGGTAGTTATGTAATTGAAGTAGTTTATGAGGTAGAAGAAGTTCAATCAAATAATCAAGAACCGTGCCGAATTGCTGGAGGAGATATTGGTATTGATAATTTAGCTTGTGTGACATCTAATATCCCTGAATTTCAACCGTTTATTGTTTGTGGTAAGGCATTAAAGAGTGCCAATCGCTATTACAACAAAGTCAAAGCTCGGCTTCAATCATTGTTACCTGAAAATCAGCGTACATCTAATCGAATTCAAAGATTAACTCAAAAGCGAAACAGCAAAGTGGATTATTACCTCCACACAGCTAGCCGATATATAGTCAATCGGTTGCTTGAGAACAAGATTACGATGTTAGTAATTGGAAAAAATGATAACTGGAAGCAAAACGTTAATTTGGGCAAAAAGACCAATCAAAAATTTACCTCCATTCCGCACGCAATATTTATTAATCAATTGATTTACAAATGTCAGCTTGTAGGAATTAAGGTTGTTACAGTCAACGAAGCATATACGAGCAAGTGTAGTTTCTTCGATCTCGAACCAATTCAAAAACAAACTGTATATTTGGGCAAAAGAATCAAGCGAGGATTATTCAGAGCTAGTAATGGTCGAGTTTACAATTGTGACAGTAACGGCAGCTTGAATTGTATCCGAAATGCAGTCGGTGATTCTGTCTTTGACAGACAATCGGTCAAGAGGCTTGTAGTTAGCCCTGTACGGACTAAGCCGTACCAAGCTATGAATAGTCATATT---------------------------ATGAACGAAATTGCAATTACTGGTATGGTAGGACGCTTTCCTGGTGCTGAAAATATTGAGGAATTTTGGGATAATCTTCAAAATGGAGTAGAAGCGATCGCCCCTCTGTCAGACACAGACCTTAAAAATGCTGGTGTGAGTTCTCAAGTTTATGAGCAACACCATTACATCAAAGTCGCCTCTGCCCTAAAAAGAGATATTGGTGAATTTGATGCGGGTTTCTTTGGCTTTAGTCCGCGTGAAGCCGAAATTCTCGATCCGCAACAACGCTTTTTTCTCGAAGGTGCTTGGTCGGCTTTAGAAAATGCTGGTTATATACCAGGGGAAACCTTAGAACGGGTTGGGGTTTTTGCTGGGGTAGGACGTAATACTTACCTACTGTTCAATCTATTGTCAAATCTCGACTTAATCAACTCTGTAGGCGCATTTCAGACTTTAATTAGTAACGACAAAGATTTTTTAGCGACGCGAGGGTCTTATTGTCTAGATTTAAACGGTCCGAGTGTTACCGTACAAACTGCCTGTTCGACTTCTTTGGTTGCCGTCCATTTTGCCTGTCAAAGTTTGCTAAGTGGAGAATGCGATCTGGCGATCGCAGGAGGAGTTTCTCTCAAAGTTCCCCATAAAGCAGGATACTTATACCAAAAAGGGGGCATTTATTCTCCTGACGGACATTGTCGCAGTTTTGATGCAGAGGCGAAAGGAACTGTCGGTGGAAGTGGGATGGCTATTGTGGTATTGAAACGTTGCGAAGATGCAATTAGCGATCGCGATACTATTCACGCTGTAATTAAAGGTTCTGCCATTAATAACGATGGTTCGCTCAAAGTGGGTTATACTGCCCCCAGCGTCGATGGACAAGCACAAGCGATCGCTGAAGCGTTAGCAATGGCCGAAGTAGACCCAGAAACGATCGCTTATGTGGAAGCCCATGGTACAGCAACCCCTCTAGGGGATCCGATTGAAATTAAGGCACTCACCCAAGCATTCAAATCTCAAA------------------AACGTGGATTCTGTGCCATTGGTTCGGTCAAAAGTAATGTCGGGCATTTAGACGCAGCAGCAGGAACAACAGGATTAATTAAAACCGTTTTAGCCCTTAAAAATCAGCAAATTCCCCCTAGTCTACATTTCAAGCAACCCAACCCAGAAATTAACTTTGTTGAAAGCCCGTTTTATGTTAGTAATTCCTTAACCGAATGGAAAAAGACCACTTTTCCCCGTCGCGCTGGGGTGAGTTCTTTTGGTATTGGGGGAACGAATGCCCATGTTGTTTTAGAAGAAGCACCCGTGCGATTGCCTGGGAGTAATTCTC---GTCTCTGGCAAGGATTATTTCTCTCTGCTAAAACGGAATCTGCCTTACAAAAAGTAACCTCTAACCTAAGCAAACATCTACAAGCACATCCCGAACTAAACTTAGCTGATGTAGCATACACGTTACAAACTGGACGCAAAGCATTTCCCTATCGTTATACTTTGTTGTGTCAAGATCGTTCAGAGGCGATCAAGAGTTTATCGGCATTCGCTTCGTCCCCACACCATGGAGAAAATCAAAATAGCACAAGAACTAGCTATTGCGAAACCCTCGATCCGCCTGTAGTATTTCTTTTCCCAGGACAGGGAACACAATATCCGAATATGGGTCGAGAATTATACGAGTCTGAAACTGTTTTTCGCACCCAGATCGATCGTCTCTGTGAACTTCTCAAACCCCTACTTGGTTTGGATTTGCGATCGCTGCTTTATCCAGACCAAGAAACCCCCG---------AAATCGCCCAACAACTCCAGCAAACAGCCTATGCCCAACCTGCTATTTTTATAATTGAATATGCGTTAGCTTGTTTGTGGCAAGCTTGGGGCATCAAACCACAAGCAATGATGGGACATAGCATCGGGGAATACGTTGCTGCTGCGATCGCTGGTGTATTTTCCCCAGCAGATGCTCTCAAATTAGTGGTAAAGCGGGGACAATTGATGCAGCAGCTTCCCGTTGGGGCAATGTTAAGCGTTGCCCTTATCCCAGAAGCGGTAACACCA---------------ATGTTAGCCAAAAACCTATCCATTGCTGCAATTAACGCCCCCGAACTTTGTACCATCTCAGGAGAAATAGAGACGATCGCCTCGCTTCAAACCCAACTCGAACAACAAGGAATAAGCTGTCGTCGTCTCCAAACTTCCCATGCTTTTCACTCAGCAATGATGAATCCTGCGGTAGAGTTATTCGCTGAAGTGGTGGCTAACGTCGAACTTAATGAGCCACAGATGCCATTTATTTCCAACGTTACGGGAACTTGGACCTCATCATTACAAGCCACCGATCCCCAATATTGGGCAACTCATTTACGTCAAACGGTTCGCTTTGCTGATGGCATCGAGCAAATTTCCCAAACTGAAAATAACGTCTTTTTAGAAGTAGGTCCAGGACGTACACTAAGTACATTAGTGCGTCAACAAATGTCTCACCAAGCCAGAACCCATTGTATTAATTCCCTGCGTCATCCCCAAGAAAAGACCTCAGACATTGCCTATATTTTAGATGCGATCGCCCAACTTTGGCTGACTGGAGTTAATCTTGACTGGTCAAAATTCTATGCTAACCAACAGCGCGATCGTATACCATTACCCACTTATCCTTTTGAACGTCAACGCTACTGGATCGAACCTCAACATACGCCTACACCACCTATTCAATCTCCTGTCTTA------CGCAAACCCGAAAATCTTTCAGACTGGTTTTATACCCTTTCTTGGAAACAGTCTTATTTACCCAGAAAAAGACAAAATGAGACAGAATCGGCAATTTGGCTCATTTTCGCCGACAATGAAGGACTTGGAGAAGCCCTGGCAAAACAAGTCAAACAGCTTGGACAAACTGCGATTATGGTTCGGATCGCCAAAGAGTTTGCACAACAGGAAGAAAATACTTATGGGATTGCACCCGACATTCCAGAAAACTACGAACAGTTGGTCAAAGCATTAGGT------GATCGCCTTCCACAGCAAATTGTTCACCTTTGGAGTTTTTCCACTATAGAGAACAGCCAACGGGTTTTAACCCAAGGCTTCTACAGCTTACTTTATTTAGCACAAGCTTTAGGTACACAAGCTTCAGACATTCCCCTCCAAATTGTGGCAATCGCCAGTCAAATTTATGACATAACTGGAACAGAATCCCTCTGTCCTGAAAAAGCAACCTTACAGGGAATGTGCAGAGTCATACCACAAGAATATCCTCAGCTTACCTGTCGTTCGATCGAGCTAGAATTGCCGACATTTCCCCTGGTTTCTGGGGCAGATTTAACTCAAGACTGGAACCAGGCGATTGCCCAAATTTTGCAACGAGAACTGAATATAAGTACTAGCGAACCAGTGATAGCTTATAGAGGCGATCGCCGTTGGATACCTACCTTCGAGGCGATTCCTTTATTAGCAACCGAGGAAATTCCCGCTTGTCTCAAACCTGGAGGCGTTTATTTAGTTACTGGTGGTTTGGGAGGAATTGGGTTGAATTTAGCAGAATATTTGGCACGTACTTGTCAAGCAAAGCTCATTTTAGTCAGTCGTTCGGGTTTACCAGATCGCCAAGATTGGCAAGATATTTTGAGCGATGAAGCAGAAGAATTAAGGGAGCTAAATCATAAAACCCCTAAAGAAGCGACCTCCAAATCGAATCGATCTGCTTCTGTTATCCGTCAAGTTTTAAACTTAGAGTCTCTGGGAGCCGAGGTGCTAGTTATAGGTGCAGATGTCTGCGATCGCGCTCAAATGCAAAGAGCAATCGAACAAGCCCAAACGCGCTTTGGTGAAGTTAATGGAGTTATTCACTCGGCAGGTATTCCTGGAGGCGGTATTATTCAGTTAAAAACCCCAGAGCTAGCCAATCGTGTTTTGTCAGCGAAAGTTGCAGGAACACGCATTTTAGACGAATTATTCGCCCATTATCCCCTAGATTTTATGATTCTTAATTCATCGGTCAGTTCTTTGGTTGGGGGCGCGGGTTATAGTGATTATTGTGCAGCCAATGCGTTTTTAGATACTTTTGCTCGCGAACGTACTCTGCGTACAAAACAGTTAACCCTAGCGATTAATTGGGATACTTGGCAAACCGTTGGTATGGCAGTCAATACAGCCGTGCCAGAACTCCTACGCCAACGACGAAAACGCAATTTAGAACTGGGAATTAGCCCCACCGAAGGTATGGAAGCTTTCGCCCGTACCTTAGAAAGCGGTTTGTCTCAAGTGATTGTTTCGACGAAAGATTTAGAGCTACTGAAACAAAGCTATGAAGCTCAATCTCTAGAAGCTAAATCCACTCAATTAGAAATATCTCGCCCACAGAAGCAATCGCAACCTACCCATCCGCGTCCCAATCTGAGCGTTCCCTATCTCGCTCCCCGTAACGAAGAAGAGGGCAAACTGGCTGAGATTTGGCAAGAACTATTGGGGATTCAATCTGTAGGCGTTCGCGATAACTTTTTTGAATTAGGGGGTCATTCATTACTAGCTATCCAAGTAGTCTCGCGGACGCAGGAAATATTCGGGTGCGAATTCTCTCTCAGCAGT---TTATTTGAAATGCCCACAATTGCCGATTTAGCCGCTGTTTTGACTAAAACTTCTTCCCTCAAACAACCTACAGCGATCCAGCAGACAAGTCAGAATAATACCGAGCAATTGTTAAACGAACTGCATCAGCTTTCTCAAGGGGAAGTCGATTCTTTACTGAGCAATTTATTATCTAACCGCGATGCCATGTTTGCCCGTAAAGAAAAGCCGTTACCTACACCAGTACTCAAACCACTACAGAATAACAACACCTCATCGACGGAAGATGCAGGTATTCACTTGGGAGAGAGTTATTACTGGAATCCTGAAGCCTTACCCAACGGGCATATCGTAGCCATTGGCGCATCTGGTAGTGGGAAGACGCAGACCCTCAAGGCGATCGCCTATTCCCTCCATACCACCTACCCAGAGATGCAGGTTATTCTGCTAGATTTTCACGGCGACCAAGAGATTATCGGTGAGACTTGCTATCCGATCCACATGGCATCCCCTCACGGTATCAATCCTCTGGTAGTTAATCTCGACCCTGAAGGGGGAGGTTCTAATTTACAGGCGATTCAGATGGCGGGAATTTTGAAGAAATCGCTGCGTCTTGGTCCCAATCAGGAAGGGATGCTGATTGAAATTATTAAAACCTGCTATCTCAAGCGGGGTATAGTTCAGGAGCGACAGGAGACATGGAGTTTAGAACCTCCTAACTTTGATGATATTGAAGAGGAATTGAACCGCCGAGTAGCTACGGCATTTCAAGATGAAGAGAAGAAAGAACTAGCCGAAAGTATCCAGCTTAGGAATTTACCAGTGGGCAAGCCTAACGCCAGTGGTATCTATTTCATCTTCCATCAAAACCA---------------------------------------------ACTTGTTTACATTGGTGCAGCTAGAGACATCCAAAAACGCATCGACGGACACCACCACATTCGCTACCTCCTCAAAGACCATTATCCAGGGGAAACAGTAGAAATTCGCTATTACGAACATCTATCTGACTGGCAGGAGTTAATCAAACTCGAAAACTACCTAATTCAGCTACACAAACCACCCCTCAACCAAACTACCCTCAGAACCGAATGCAAAGAAAGCCAGAAACTTAAACTCAAGCTAGCTGCTACATTTCAGTATGGAGTCTTCAGCCGTCCCCAACCAGAGTTTAACGAGAAGCTGATTCGCATCGATCTATCCAAACTACCCACCGAACTAAGAGCGATCGCTGCTGAGTCTCTAGCATGGCAACTAATGAACCAACACCGCTTACAGGGAGAGATACAGGGCAGACTTCCTCGCACCTTCCTATTCATTGATGAAGCCAAGGAAATGCCCAAAAAAGAAGGTAGTGCTTGCGATCGCATAATCGCAGACGGTAGAAAGTACGGCTTGTCATTAGTTATGGCTTCTCAATCCGAACGTCATCTATCTGCTGATGTCATTGGCAACTCCAGCACCAAAATTGTTTTACCAGTCGATCAGACTGAATGCTCCAAAGTAGCCAAAAAGTTCAGATTCGCCGAGAAGAAAGTAGCAGCTTTAGAACCCCTAAATGCCCTCTGTCGCTTTGGTAAAGAAGCAGAGCTATTAGAAATCCAGCCCTATTACCAACGCTTAGAAGATGCTGAAGAAAGTATGAGTAAAGATAAGAGAGAGCAAGTTTTCCAAGCCTGTCAGGAACTATTGGAAGAAGAAAAAAGCGTTACCGTCAGAGCAGTAATCGATCGCGTTGGTGGTTCTTCTCGCGACATTTCCCCCATCGTCAAAGAATTTAAGGAAAAACTCGAAGCAGAAAGCTCCCTCTCCGTTTCAGAAAAAACCGAGGTCAATACCAGAGATTCCAATGAAGAAGATTTTATTGATACCAACCCTGTAACAGCTAACTTAGAAAGAGTTGACAAAGAGGCTCAACTAATTGCTGCTAGAAAGATTGTTGCTACTGCTTACTACGAAAAAACGCAGCAGTTTAACTTACCAGGACTACAAGAAGAAGTAAATCAGGCACTCTCAGAAGTAGATGCGATCGCCCATAGCCAAGACGAGACATTATCCCCAAAAGGGATGTTGAACTGGCTCAAGACAAAGCAGCCCACCCGC------ATGAAACGCTCATTATTAGTATCTTTATCAGCTTTAGCTCTCTCTCTAGTAACTGCCCCTGCATTTGCCTCGGAAGTAGCTGCGGTTAATTCTCATTCCACTAACAACATTGTCGAAATTAGCCCTGTCGATTTAGTGAATCGTAGTTATCAAGGCTTTTTGGCTGACCAAGGGATTCCCAGTAATGGTGCTTTCAATCGAGCAGTTCACACTGGTCGAGTCACGGCTCAAGATTTAGTCAATGGTGCAATTGCTTCTGGCAGACTTGCTCCTGAGACCATCAACGACCGAGCTTATCTCAATCACGTCAACTCTCAACTACGTAACATAAATGACAACTTGAAAGTAAACAATATTATTACAAGCAATGCAATTACTTCAAAACCTATTGAAACTGAAACTATCCGTGTTTCTGCCCTTCATGCTCTAGCTTACTGTCCCCGTCTTTACTATCTTGAAGAAGTAGAAGAACTCTATACTCAAGATGCTGCTGTCTTTGCTGGACGTAGATTACACGCTGAATTAGAGAAAAAAGAAGATGAAGACTGGGAAGACCTATTTCTTGTTGGTGAAGAACTAGGATTGAGGGGTAGAGTTGATGCACTTCGCACCCGTGACGGTCAAACTGTCCCATATGAGCATAAACGAGGGCGTTCTCATAGAGATGATAATAAACAGCCTCAAGCCTGGGAGAGCGACAAATTACAAATTCTTTCTTACTGTTATCTTATCGAGTCTGCTTTAGGAATTAAAGTTACTGAAGGAAGAATCCGCTACCATGCTGAAAATGTTCTGGTTCATGTTCCTTTTGATGATGAAGGGAAAAAGATAGTAGAAAATGCGATCGCTCTTGCCCGACAGATACGAACCTCAATTCATCGTCCACCAGTAACGGAAAATGAAAGACTCTGTACTCGTTGTTCTTTGTCTCCCGTCTGTTTACCAGAAGAAGCCAGGTTAGTTCACAATCGGGAATCTGAACCGTTGCGTCTTTTTCCTCAAGATGATGAAAGAGAGATTCTACATATTCTCGAACCAGGAACGAGAGTAGGTAGAACGGGAGAACAAATCAAAATTACTCGTAAAGACAAACCATTAGAAAAAATACCAGCCCAACAAGTAGGACAGTTAGTACTTCATAGCTTCTCGCAAATTTCTACTCAAGCATTACACTTCTGCGCCCATCAAGGAATTGGAATCCATTTCGTCTCTGGTGGTGGTCGCTATATTGGTAGTTTTGACAATAGACAAGGCAGTATTCAACGACGGATTCGTCAGTATGAAGCATTAAGTAATTCAGAATTTTGCTTGTCTTTAGCTAAGAAGTTAGTTAATTGTCGCGGACAAGGACAACGAAAGTTTCTTATGCGTAGCAGAACAAGTAAAAAGATTAAATCAGCCAGAATAGAGCAAAATATTCAGCAAATGCAAGCTATTATCAAACAAATACCTCAAATAACTTCTATTGAGTCACTTTTGGGCATAGAAGGCAAAATAGCTGCTCTTTATTTTGCTGCTTTACCTTGTATTTTGGGTACAGATATTCCTCACCAAATGCGGTTTGATGGTCGCAATCGTCGCCCTCCCAAAGACAGATTTAATGCTTTGCTGGGTTTTGGCTATTCTCTGTTAATTAAAGATGTGATGAATAGTATTCTGAGCATGGGTTTAGAACCAGCATTAGGTTTTTATCATCAACCCCGCTCTCAAGCTGCGCCTCTGGCTTTGGATTTAATGGAAATATTTCGCGTTCCCTTAGTAGATATGATTGTCGTTGCCTCTATTAATCGTCGGCAGTGGGATGTGAATGAAGACTATGAAATTCGTGGCGAACAGGTTTGGTTAAGCGATACTGGACGACGTAAATTTGTTGAACTTTACGAACAACGTAAACAAGAGACTTGGAAACATCCCGTTACCAAGTATTCTCTTACCTATCGCCGTCTTTTAGAGTTAGAAGTCAGACTACTAGAAAAAGAATGGATGGGAGAAGGCGGTTTATTCGGTCAACTGATTGTGCGTATGAATAAACAATTACCTATCTTATTAGCTTTAATCTCAGCAGCCTTATTTGGCTCGGCAACTCCTGCTAGTAAAGTATTGCTAGAATCTTTTTCTCCGATTCAGTTAGCTGGATTACTTTATTTAGGGGCAGCAATAGGAGTTGCTCCTCTATTAGTTAAAAAAAGAGAAATTAGACTACCTAGTCAATTATCTTCTAAAAATCGTTTATATCTTTTGGGAGCTATTATTTTTGGCGGAATTCTAGCACCGATATTTCTTTTGTTAGGACTTCAATTTGCGACCGCTGCTTCTGTTTCTCTCTGGTTAAATTTAGAATTAGTAGCCACGGCAATTTTGGGTTATTGTTTTTTTCAAGACCATTTAGGACGTATTGGTTGGATAGGTGTAGATGGCTGTATTATCGCTGCGATTTTATTATCTGTAGGTGAGGGAGTAGCAGGAGTTGAAGCGGGTTTGTTGGTAACTATTGCCTGTATTTGTTGGGGTTTAGACAACCATTTAACGGCATTAATTGATGGCATAAGTCCCGCACAAAGTACCTTTTATAAAGGAATAGTAGCGGGAAGTGTCAATCTCTTTTTGGGCATATTAATCCAGCCATCCACTACTTCTGCCTCAAATATATTTATCGCATTAGGCATAGGAATGCTAGCCTATGGAATTAGTATCGTTCTTTATATAACTTCAGCCCAAAGCTTGGGTGCAACCCGCTCACAGATGCTTTTTTCCTCTGCTCCTTTATTTGGAATTCTGTTTTCAGCTTTAATTTTAGGAGAAGAAATCGTTCTGTTTCAGCATATAGCATTGGTACTAAAAATAGGTTCTCTATTCGCACTATTTCAAGACCAACACAGCCACGAACACGAGCATCTAGCGACTAACCATCAACACCTGCATAATCATAACGATAAGCATCACACCCATAACCATTCAGAGAGTTCAGCTTCACTACTACATTCTCATTGGCACGAACACGAAGCGATATTTCATAATCATTTTCATTTGCCAGATATTCATCATCGCCATCAACATAGCATGAACTTTAAGACCTTTATCAACGGTGCAGCTTTACTCATTGGTTTGGGTTTAATTGGTTATTCTCAGTTCAATAAGCGATC------------GCCATCTACTAATTCGACTACCGTCGAGCCAAAAAAACTCGATGTATGGAGCGTCAAGCCAGGCAGTATCTACGATGGAGACACCCTTAGAGTCGTCAAGGGCAATCAAGAACTTAAGATTAGATTTTGTGGAATTGATGCCCCCGAATTGAAGCAAACACTAGGAGTTGAGGCTAGAGACTATCTGCGAAGTCTGATTGATAAGAGCAATGGAACGGTACATTTAATTAGAGTCGGCATAGACCGCTATGGTAGAACGATAGCAGAATTGTTTGTACCCCTCAAATCTAATTCCGAACAAGAAATACATCTAAATTCAGCAATGATAGAAGCAGGTATGGCGTGGCACTACGAACGGTATTCGGATAACTGCCTCGACAAAGAAGGATTAGCGATCGCCGAAAATCTAGCTAGAGATAACAAGGTAGGAGTTCATTCTAGAAGGTATCAGAAGCCCTGGAATTGGAGGAAGTTTCAGAAA---------------------------------------------------------------------------------------------------------------------------------------------------------------------------------------------------------------------------------------------------------------------------------------------------ATGATTCCTCTTGCCGACCGACTTTATGACCTCTATCTAATTGAAATTCAAGGAGAAGGACTTATAATGAAATTACGTTTTTTAGGACAAACTTACTCTACTTATAATCAGCCAGTGGAAACCATTCCCTCAGATATTACTGCTCGTTTTAGGGGACAAAGTTATGCTCTTCGTCGTCCGATTCACAATTTCAAATCTCAATTAAGTCTGAGAATATATCGTGGTGTAGTTTATTCCAAAAATTTGCAATGGCTCTCATCATCAAGTCATGAAAATCAAGAAGACATTGAAGCTGAAACAATTCCCATTTCCTCCTCCACAGAAGAAGTAGAAATAGTAGAAGTAGTAGAATCACAATTGCAACAGGCTCAATCAAAAATCAAACTGCTCGAATCGCAATTGCAGGATCAAGAAAGAACAATTGAGTCCCAAACAGAGCAACTCAAGCAAGCAGAAAACTTTTCGGCACTACTATTAACCCATCGCATACTAGAACCAGGATTGCCCTTAAATGGCACACAATTAAGTCCTGCCATGAGAGTTTTAGGTTCTCCTACCACCTTAACCGAGTTAGAAGCTAATTATCGCGAACTTCTCAAGCGCGAACATCCCGATGTTTCTCCTTTTGCACTATCAGAAGCGATCGCTAGATTTAGTTATCTACGCTCTCTTTATCGAATTACTAGAGAGCATTGGCAAGAATTGAAGCCTACAGCACCTATTACTCTTCAGGAATTAGAGAGAAGAATGAACGCTAGGGTGCCATTTGTTCCAGAGAGTTTTTGG---------------------------------------------------------------------------------------------------------------------------------------------------------------------------ATGATTAGCAAAAATAAGCTTAAAAAAAGTGAAGACGTGAACCTGCCCTTCGAGAGCAGTGCTTGTATAGTCCGTCAATCAGATAAGATTTTGACTTCGCTTGACCCCAAAAGCGATGATTTTAACTTTGAACTTTGGGCTAAAGAAGTTCGCCAGCAAATGCTGAATGCTCTTCAGGAACGAGCAAGTTCTAGT---------------------------------------------------------------------------------------------------------------------------------------------------------------------------------------------------ATGAGATCGGAGAAAGCCGAAGTAAGAG------------------------------CAGAGCAAAACAACAATGAAACCATTGGGGAAAAACTTAATTTAGATGAGATATTACCCAGCAGTGTTGAAAAACTGGGCGAACAAATTACAGGTAATGAACCAATTGACAGTAAAACACGCCCT---------ATGTCTATCTCTATCTCAAAATTTGCTCCTATTGCCATTTTTGCTAGTCTTTTTAGCTTGGGCAATTTAATTACTTTAGATTCAGCTAATGCTTATTCAATTACACCAGTAATTAATGGTGATTTTCAAAGTTAT------ACTAGCCTAGATGGTTCTGCTGGTTGGACTGGTACTGGCTCGACTAATATTGGCGGTACATATAGTGGAGTTGATTTCAACGGTACGAATCAAGGTATTATTACCACCGCTTGTCCTAATGGCGGAACTAATACCTTATGTCTGAACAATCGAGATGA---------------TGACCCTGCTAGTACTACTACAGGTACTTTTAACCTAAGAACTCAAGATCAAATTAGTGCTAGTCCTGAAATTG---CGACTTTACAAACTCAGTTGGGCTTGTCTGCTAATGATTTTTCGATTCGGAGAGAAATCGATGGTACGCCTCTATCCGATACAGAAGGAAATCCT---CTATATCGTCTTCCTAAAGAAGGTTCGGCAATTTTTCAAGATATTACTATTACCAACGACA---ATAATAGAAATACTCAGATAACATTTAATTGGGATTTTCTCACTAATGATGGTGCAGGAAGTTTGGGAGATAAAGATTTTGGTTTTATCTCGATTGCCAACCCTAGTGACCCTACCTTTGAACCAATAGTGATTAAGCTAGAAGATAGTACT------GGTTCAATTATTGGCCCTAATGGCGACGATTACGGCTCTCTTACTGATACTTATAATGATGGCTTTTCAGATGATTTTGATTTAGCTAGTGGTACTTATCGAGTTGGATTTGGTGTAATTGATGTTGATGGAGTAGGAAATAGTTCTGCATTATTGATAGATGAATTTGGTGCGAAGGAAGTTCCTTTTGAGTTTACTCCTGCTGCTGGTGTTGGTTTGGTTTTAGGTTTAATTGGGTTTAAAAAGTTACGTCATCGTTTTAAAAAA---------------------------------GTGTCGTTACATCCACAACCGATTCCACCAGTTCCAGATGAAACAGTGCGAGTTGCCCGTGCTGCTTTCCCCAAAGGAAATATTTACCTGAAAATTCGAGATACTTTGGGTAGTATTTATGTTGATGAGGACTTTGCTGATTTATTTTCAGTGAAAGGTCAACCCGCTCAGTCACCTTGGCGGTTAGCTTTAATCTGTGTGATGCAGTACATGGAAAACTTATCAGACCGTCAAGCAGCAGATGCAGTAAGAGGAAGAATTGATTGGAAATATGCACTTTCTCTACCTCTAGAAGACTCAGGCTTTGATTTCTCAGCTTTAAGTGAGTTTCGCAAACGCTTAATTGAAGGAGGAGCTGAAGAATTTTTACTGAACAGAATTTTAGAACAATTACGAGAAAAAGAATTAATTAAAGGGCATAAGCGACAACGTACCGATTCGACACATATAATGGTGCGCAATTCGCCCCCT---------------------------------------------------------------------------------------ATGTGGGATATGAATGTAATCGCAATGAGAGTTAGTGATGCAAAACTGCATCCTAATGCAGACGCTTTGCGCGTTTATACAATGGAAGCACCGAATCA---------------------TAACGCGGTACAAATAGTTGCTAATTTAGAGAACATCTATCAAGAAGGTGACATTGTTGCTGTAGCTTTAAGCGGTTCAGTGCTGAAAGATGGTACTAAAATTAAGCCTTGTAAGCTACGGGGTATTACTTCTCATGGAATGGCTTTAGGTGTTGTTGATGTTAATTTAGGTAGCGATCTTTCTGAAGTATATTGTCAGCAAGAATTAGTTAATACAGGG------------GAAAAATTAGCTTTTCAGAAGTGGACAAGCATTGAATTATTACATAATGTACGTAGCAATTTAGCCATTTTAGGTGATGCGGTAAAAATTACTTATCGTGCCAAAATTAAGTTACACGGTACTAATGCGGGAGTACAAATTACTACAGAAGGTAAAGTAGCAGCCCAAAAAAAGAGCCAAATTATTACATCTTTATCTGATAACGCTGGTTTTGTTGCTTGGGTTGAAAGTAATGTTGAGTATTTTTCTGCTTTAAAAACTACAGAAAATATTACTATTTTTGGTGAATGGTGCGGTAATAATATTCAAAAAGGCGTAGCAATTTCTCAGCTATCTAAAAAAATATTTGCTGTCTTTGCTGTTCAACTAGGCGATGATATTATTACTCCAAAAAAGCTAGAGATACGTCCTGAATACATCACTCAAATGTTACCCAAGCATGAAAATATTTATGTGCTTTCCTTTTACGGTGAACCCATCACTTTAAATTTTGGTAATAAAGAGCAATTAAAAGCTGCTGCTGAAACTATTAATAATATGGTAGAAGCCGTCGAAAAATCCGATCCTTGGGTAAAAGCTACTTTTGGCATCGAAGGTGTTGGCGAAGGTTTAGTTATGTATCCTGATACAGATAGAATAGTTGAAAGAGCAAACTATACTGAATATATGTTTAAAGCTAAGGGTATTGAACATCAGGTAGTTAAAGCGAAAAAAGCGGTATCTATCGCTCCTGAAAAAGCAAATAATATCACCGAATTTGTCCAACTTTTTGTCACCGAAGCTAGATTACAACAAGCAGTAACAGAAGCTTGTGATGGTCAATATGATATTAAGCGAATAGGCAATTTTATGAAATGGTTTGCTTTGGATGTTCGGAAAGAAAGCGTTGCAGAATTAGAAACTGCTGGCTTAACTTGGAAGGAAGTTAATAAACCTCTGATGAATGATGCTAGAGAATGGTACAAGACTAAAGTTGCTACTTTT
>Stanieria_cyanosphaera_PCC_7437
ATGTATAGTGGTTCTCTCTTGTCCCGCAAGTCAGCACCATTTAGTAAGGTAGTTACTGTTCAGTCGCAAATGCAGTCATCACAATCCCGTAGCTTGCCAAAAAAAATCTCTGCTTCTCAACCAACTGTGGCTTATATCGTGGAGCATACTCTTGGTTGTAAATGGATGCTGGAAGTTTTACGCTTAATTCGTCAAGGTATCAACCGCTCAGGAGCAATGACTCGTGCAACTGAGGGATTGATAACTAAGGTTTTGAATGAGCGATTAGTAGATCTCGTCAACTTTGGTATTGTCGAGAAAGTTGCTTATCCTGAAATTCCGCCCCGCGTGGAGTATAATTTGACTGTCTTTGGCTCTCGGTTCATTGAAATTCTGGATATTATTGATGATTTAGAAGAATATTGCCAAAGTCGCCTCATGACTCATAGTCTTGTCATCAAGCTAGCTTTAATCTTGTTGCTAAGTATACTACCTTCACTCATTTCCATTTTTATTTTGCACCGAGTGAAGCAAAGATGGCAGTCGAAGTTACTCCGTCTTCTCACGGCGGAACGGAGCTTACAAGGTTCTGAATTCGATTCAGAACACAGCCCCTTGCCTGCTTCGACTTCGTCAAGATTGAGAAGAGTTCGTTTGATGACAGATTATACTTCAAGCGTTAGTTCTTCAGGGAACGAGTTATTGGGGCATTTTTACGAATACGAGTTAGATAGTTTTGGTAATCAATATTCCACCGAGTTCAAAAAATATTTTGTGGGTGATGTAAGTTGTCGTTACAACGCTTATTCTCCCTATATTCGTTGTGCTGTTAATCCTGATGGCCCTTGTCAAGATTGTATTCATTATCAAGCTAAG---ATGGCATCTAAAAACTACCCAATCAATCCAGCTAAAATAGGTAGTCAAGATGGATTTCGTCTTCCTCGTGCTTTTTCTCGTGACTATCCTCATTTAGTTGCAGCTAGTGGTCATATTGAAGTTATTGATGATCAGACTCTTTTAGTAAGACTGAATCTTGACAATCAATTAGAAGAAGATAATGATGAAAGTTTAATAATGAGTCTTTTTCTTGATACCTTACTCAAAGACGCGATCGCTAACTCTACTTCTCTCGTTCCCTACACTAAAGAAATGAGTGATGAAATTGACGATTTACTTGCTGATGTTTCTGTTGATGAAGATGAA---ATGAAGTATTTTAAGTTT------TTGGCAATTGCTTGCTTTACTCTACTATTTGCATTATATGCATATCTTGGTAATGCTGGAACTTTATCTACAGCCTATATCGATCCAGCTTATTTAACTAGTGTTCCTTTTGGTAGTCATTCTCATTGGATACAACCCTGGCGTGCCTACATGGAAACAGTGCCTGCTAAACAATTTTTAAATGGAATCGGTGTTGTTTGGAATGTAGAATCTGCTGTAA---------ACCCAGAATTAGTAGCTCATATGTTAGCTAAATATGGTTTTAAAAGAGTTAGAGTTGAAATAGGTTGGGGACTAGTGGATGTTAATGACGAAACTCAAATAGTTAAAGTTCACGCCGACAGACTTAAAAATATTTTAGTTGCTTTAAAAAAATATAATTTACGCCCTTTAATTTTATTAAATGCCCATCATGGTGGTCCTTGTCCACTTACAAGTATTCAGCTAACTTTAAACAAAAATGCTAGTGCTGGAGATACTAAAATTGAATTAAATAGTACTAATAACTTGCAATCCAATTACAGTGGAATTTCTAATATTGGTAA---TGGTATAGCTGCTGAGTATTTAATTACTAATATTACTGGCAATACTGTTACTCTTTCCAAACCATTACCAAAAAATTTGACATCAGGAACTAGCTTAAAAATTGATACTCTTAAATATCGTCCTTTTTCAATTCCTGGTAGTAGCGATTATCAAAAAACTATGGTTGGTTGGAATAAGTATATAGAGACAGTAGCTAAATTTGTTACAAATTCATTAGGGACAAGCAGTAGTAATAATAAAGGATTCGATTTAGAAATTTGGAATGAGTTAACTTTTGGCTCTAATTTTTTATATATAAATAAATACTATACTAATGAACCCTATCAATATGAACAAAACAATATCTGGAACAATTTAGTTAAAGAAACTGTTACTTATATTAACGCTCATTCAACTAATTTTGCAGGAGTCCAAATTAGTAACGGCTTTAGCAATACTATTCCTTGGTCTGCATCATCCCAACAACCCGCTAGAATTAATGCTATTAGTAAACATCCTTATCCACCGAAAAAAAGCTATCCTCAAGATGAGTATCCAGGAAAGAAA---TTGAATGCTTTTGCTCAAGAGGATTCTTTTATTCCTACTTATTCAGTATATTTCCCAGAATATATCGGTACTGCTTTACAAACTGAGACTATTATTCGCGATATAGCACCGATAAACAATGAATTTTATGGCATAAAACACGGAAGGTATGCCAGAGTTTTTAATGGTAAAGTGTTTCCAGTTCCTGTATGGATAACAGAAATTAATGTTCATCTAGAGGGAAGCAATCCCAATGTATCAATTGAACGCGCTCTTGCAATTAAAGCTAAAGCAGCAGCTCGTTTTTTCTGTTTTTATCTAAATAAGGGTGTTACCCAAGTTCATTTATACGGAGCATCTGGTGGAGATAAAAGCTGGGGAATAATTCAAGATAATTTTATACAATATGCCAAACAATCTAATAGTGTCTATCCTTTAAATGAAGAACAATATGTTTCTCCATCATTAAAAGTTGTCAGTCGGATAGTTAATCAAATCAAAAAAGGGGTCGATCACAATTTGACTTTAAAAACAACTCAACCTTTACAAATAGTTTCGATCAAAGATACACATGATCACTATCAGTTTAAGGGAGATGGGACAACAGCTCATCCTAATTTGTATGATCGCGATGTTTTCACTTTTTTACCTTTTCAAGTTAATGCCAATAAGTTGATAATTCCTTATTATGTAATGACGCGAGACGTGCAACAAGATTTAACGCCAGAAAAATTTACAGTAGAAATTACAGGGATTAAGGATTTAACTGCTG---TTAGCGTTTACGATCCGATTAATGACAAAAACATTCCCGTAAAATTCAGTCAAAATGCCGAGTCTAATAGCTTTAGTTTAGAATTAATTGCGACAGACTATCCTTATCTTTTAACCCTTAAAAGAGAATTGGTTAACACTCAATCTCAACCAATATTGCAACAAGAAACACCTTTATTTGCTGATATGATGGAGTCTTTACCAGAAGACAAACAAAATAAAATTGTCGAACATTTAAGAGAATATATTCAAGATTTGCAAGACGAAGAAAAATGGAACAATTCTTTTAACAAAACTCAAGATAAATTGATAGCTGCTGCTAAATTAGCTAAACAACAAATTGCTGAAGGAAAAGCCAAACCAATCGATTATAATCAGCTA---ATGAGCGAAAAGACAAACGAAATTGAAATTCAAAAGCATTATTATGCAACAACTGCTGCGCAATACGATGAGATGCACATTAATGAAGAAGAAATTGCTCATACTATAGCTCTATCATTTTTAATTGGTCTGATAGATTATTTAGATGTAAAATCGATTCTTGACGTTGGTTCGGGAACTGGCAGGGCAATTTGTTATATACAAAAATATCGTCCAGATATAAATATAGTGGGCATTGAACCTGTTGAAGAACTTAGAAGAATTGGTTATTCAAAAGGAATTTCCCAAAAAAACTTAATTTATGGAGATGCAACGAAACTTCAGTTTGAAACAGCAGAATTCGATCTAGTTTGTGAGTTTGGAGTATTACATCATCTAAGAAAACCAGAATTAGCCGTTTCTGAAATGATTCGAGTTGCTAAAAAGGGAATATTTATTTCCGATATAAATAACTTCGGGGAAGGTTCCTTATTAAGTCGCTCAATTAAGCAAATGTTAAATTTTATAAGATTGTGGAAAATTGTAAATTTGATTAAAACCAAGGGAAAAGGTTATCGAATCTCTAAGGGAGATGGTCTTTCCTACTCTTATTCAGTTTTTAACAACTACAAACAAATTAAAAATCAATGCAATAGTGTTCATATTTTGAACACTCAAACTCCAAGTAGAGGTATCAATCCTTATCGAAATGCAGGTAATATTGCAATATTAGGTATAAAAAATCAAACGATTTACATGAATGATAATCATTTACCTCCCACTAACATTGAAGCTGAAGAAGCTATCTTAGGAGGAATATTACTCGACCCAAAGGCAATTACCATTGTTGCTGATATTCTACCAGTAGAAGCTTTTTCTATTTCTACTCATCAACAGATATACAAAGCAGCACTCTTGTTACATCACAAAGATAAGCAAGTAGATTTGATGACTGTTTCTACTTGGCTATCAGACCATAAATTACTGGAAAAAGTTGGAGGTACAACTAAATTAGCACAACTGTTAAATCGTACTGTATCAGCCGTTAATATTGACCGCTACAGTCTCTTGGTTTTAGATAAGTATCAGCGTCGTCGTTTAATTGCTGCTGGTCATGAAATAGTCGATTTAGGATACGATACAGCAATAGAATTAGAAACAGTCTTTGACTTCGCTGAATCCAAGCTCTTCGCTCTAACTACTGATAAGAAAGATAAGTTTACTACTGAACCAATTAATGACTGTCTAGCTGATATCTTCAATGAATTAGAACAAGGTTCATTACCTCTTTTTTCTACTGGTTTAACCGACTTGGATTCTTTAATTGGTGGTTTAACTAAACAGGATTTAATTATTGTTGCAGCACGTCCGAGTATGGGGAAGTCTTGGTTTGCTTGTTACCTGGCTAATCACATTGCTATTAAAGAGAAAAAGCCAGTAGTCTTCTTTTCTGCTGAAATGTCCAGAAAACAGTTGACTAAGAGATTTCTAGCGATGCACACGGGCATTGACTCTCAAAGATTAATGAACAATGTCATCTATGAAGATGAGATGGATTCTTTAGTTAATGGTTTGAGTAATTTAGCTGAATTACCCATCGAGATTAATGACACTCCAGCCGAACAATTAACCCCTGCTAAAATTCGTTCTGAGTTGAGGAAAATCCAATCGAAAAGAGGAGAACTAGGATTAGTTGTACTGGACTACATTCAGAAACTAGGAGACAGAGCAGCAGGGAATAGAGCGCAAGTTATCGGCAAATATAGTGGGGCTTGTAAGGATATTGCCAAACAGTTTAACGTACCATTTGTTGTCTTAGCTCAAATTAACCGAGGTGTTGAATCTCAAAGTAATAAGCGTCCTGCTATGGCTTCCTTGAAAGACAGTGGAGATATTGAACAAGACGGCGATCTTCTTTTAATGCTTTATCGAGATGAATATTACAAGTCGGACACTGAGGATAATGGAGTGATGGAAGTAATTGTAGGGAAGAATCGCAATGGTGCTACTGGGACTTGTAAGGTTTTATTCGACCCATCAGTCGGAGCTTTTTGTGACTATACAAGC---ATGACTTCTCAATTTTTAGATTTTAATCAAACTCAATCATTATCTTTACAGTTTTCGGCTCAACAAAAAAGTTTATTTCTGAAAGGATTTTGGATTTTTTCTGCTCTAAGTTTTTTCTTAATCATTACGGCTAAAGTAGATTTACTGAGTATTTTCGGAGCATTAATAATTGCAGTAGCAGCACTTTATCCTAGTTATTTATGGTGTTGCGATCGCGCTAAAGGATTACCTTTATTTCCTTTATTGGCAATCAATTATTTATTTACTCACAGCTTTCCTTTAATTGCTAAAAATGTTAATGTTCAAGAGTATTCTCCGACAGCACATTTTATTTCATCTTTAATAGTTGCCAGTTTTTTAGTAGTAGCAACTTTTACTTGGCTATCTTATGTTCAAACCAGTAGGATAGATTCAACCAAAGTTAAAGAATTTAGTAAAAAGAACATCTTTCCTTTTTTTATTAGTATTTTGATTCTTACTATTATCTATCAAATTACTTTTAGTTCTGGTTTTTTATGGTCTATATTACCTAGCTCAATTGTATCGACGATAAGAGTAATCACAAGTAGTTTAGCTTTTTTTGCTGTAATCATTATTAGTAATCTACTGGGAAAAAATTCACTTAAAAAAAATCAAGCTTATTTATTCTTAGTTACATTAACAATATTAATATTTGTATCAGGTACATCTTTGTATCTAAATATTCCTGGATTTTATGTACTATTTGCTAGCCTAGGTTGGATGTTAGGTTCGGGAAAAATTCCGTGGCGTTTGTTACTTATATCTTTTTTAATTATAGCATTTTTAAATATTGGGAAAGGAGCTACTCGTCATTACTATTGGAGTCTTCGTAATTCAGGAGTTAAACCTTCAGAATATATTCGAGTATATCAAAATTGGATTAATAATTCTTTAAAAGAGATACAACAACCTGCTGAAAATATTTTGCCTGAAAATATGGTTGAAAAGAAAACTAAAGATAATAGTTTGATTAATCGCTCTAGTGTGATTCAAATGCTCCTCAAAATTCAAACTGAAACTGGTACAGAAAAACCATATTTGTGGGGTAAAACTTATTTTATTATTCCTCAACTATTAATACCTCGAATTCTAAATCCCAATAAGATTCGTGGTGGAGAAGCCAACCATATCTTAAGTGTTTATTATGGATTGCAAAATTATCGACAAACTATTACAACTTCTATTGGTTGGGGATTATTACAAGAAGCCTATGCAAATTTTGGTTGGTTAGGTTGTATGGGACTAGGAGTGTTTTTGGGTAATTTATATGGTTGGGTTACTCGGTGGTCAATGAATACTTCTAGCTTATCATTTCGCTTTTTAGTATCTTTAATTTTTGTAACTTTAGCTTTTAAAGTAGAGGTTACTATGGGAATTTTTATTTCTGTAATTTTTCAGAGCCTCATAATTTTATCAGCCATACGAATATTTTTAATGAAGACTAGTTTTAATAATAATTCTGTAACTATGA---TTAATTGGCTAATTGTTAAGTGGCATTCTTATCAATTCAAACTTGCTCTTAAACAAGGTAAATTTAAAAAAGCCCAAAGCCTACTACAAGAAATTGAAAGATCGGGAGTAAAATTATCCTGGCTAGAAAAATTATATCAACAGCAACTTAAAACAGAACAATCTTTAAGTTTTTATCGACAAGAAGTAGGTCATTTAAGTCAACGTCTTCAAGATCATA---------------CATTCAAACCTAATCTAGAATTTATTAATTACATTCATAAGTGTTTTAATTTAAAAGAAAGCGATCGCTTTTTGTTTCAATGCACAGGTATAGAGTCTCAAATCTTTACGAATTTAGAACTAGCTTTAGTAGAGTATTTAGAAACAGAAATTAATAAAGTGCCAGAACAAATTTGCTGCCAAGAAATTGCTCAAGCAGTTAAGGATTTAGAAGGACTAAAACAAGGAATCGATCCTCAATACAATCATCGTCTTAGTTCTCATATCTATTTACTTAAATATTTTTTAGACAATATTTATTGTAGTTATTTAGCTTGGTTTTTAATTTATCAACAAAATCTTTTACTGAAAAATCTTAAAATCCTCGATCTCGCTGCTGGTCCAGGAACAGTAATTTTTGGATTAGCATTATTGCTATCTAGTACAAAAGGATTCTTTCCTCTTCAAGAAACACAAATTATTTATTATTCTTTAGAACAACAAGCAGATTTACAGTATAGGGGATTACAATTTTGGCGTAAATATATTGAGTCTTTATCTACACCAATTAATGCTTACTGTCGTTTTAATACAATCAATCTTTTTGACTATGAAAATTATGCTGTTAAGCTACCTATTCATTTTTTTGATTTTATTGTAATTTCTCATTGTTTTTTTTATCAATCTCAGCAACGTTATGACTCTCATCAAATTTACCGACAAATATTTGAGCGGAATTTGGTTGAAAATGGTTATGCTTTATTAATCATTCAAGGCAGAAAGTTGTTTAATATGTATAATGTTCCGCCTAGCGAAAATCTTGATGAAGAGGGGTGGTTAATTCAAAGCTTTCTTGAAGAATTAGGTTTAAAACTAGAGTGGTATAAATATTTAACTTCTACAGGTAAAAGAACTCCAAAAAAACAAGGATTTGCTCAATTTGCTAAAGATAATTTGCCTCCTCAACCTCATTTAAATGTTCTCAGGAAAAAATATCTTCAACAAAAATATCCATCTAATTATGCAATTGATGATTATGTAATTTTGGCAAAAAAAGCT-----------------------------------------------------------------------------------------------------------------------------------------------------------------------------------------------------------------------------------------------------------------------------------------------------------------------------------------------ATGTTTTCGGAAAGA-CAACGCATATCCAATCGACCTGTTGAGTGCAAT---------CCCGTTAGGGAAGAAATTTTTCCACTTTTTTTATTGCAGATCGAAAAATTGGAATCACAATTGCAAGAAAAAGAACGGCAATTAGAGCAGAAAAAACAAAAACTGGAAGAATTTAAAAACTTTTCCGTATTACTTTTAACCAATCGTTTGTTACCAGCAGGA------------------------------------------------------------------------------------------------------------------------------------------------------------------------------------------------------------------------------------------------------------------------------------------------------ATGAGACAAGTAGAAAAGCACGTAATTAAGAAATCAAATCAGTGGTGGCAAGAGATAGATGACTTAGCTTTTAAGTCTAAGAATCTATTTAATCTCGCTAATTATGAGTATCGCCAGTATTATTTTGCTGAAGGTAAAACTATGGGATTACCTAGCCTTTATCACAAAGTAAAGAATGCTGACGCTTACCGAGCTTTACCTACTAAAGTTTCTAAGCAAATCATTAAGAACCTTACAGAGGTTTGGACTGGATATGTAAATGCTCATAACGATTGGGAAAAGAACCCACATAAATATCTAGGCGAGCCAAGAATACCCAAATACAAAGATAAAACAAAAGGTAGAAATCTAGTTATCTATCCAGATGAGTCTATTTACAAAAAGACACTAAAGGATGGTATCTGCCATTTGTCTATGTCTAATATTAAAATCCAAACTCAAGTTAAAGTTATTGACCAAGTAAGAATTGTTCCGACTAACTCTGCTTATGTAGTAGAAATCATCTACGAGAAGCCAGAGTT------AGAGCAATCCCAAAGTTCTGATCTAGCTGGAATTGATTTAGGTATATCAAATTTAATTGCTTTAACATCAAATCAACCTGGATTTACACCATTGTTGATTAACGGAAGGAAACTAAAGAGCATAAATCAGTTCTTTAATAAACGTAAAGCTCAACTTCAATCGCAATTAAAAGGGAACCAGAAGACAAGTAAAAGATTGAAAGGACTAACTGATAAGCGTAATAGAGTTGTAGATAACTTTATCCACGTTACTAGTAGATTAGTTGTAGATATTCTCAAGGCTTGTGAGATTGGAATCTTAGTAATTGGTAAGAATGATGGTTGGAAGCACAATGTAGCTATTGGTAAGAAGAATAACCAGCAATTTGTACAGATACCACACGCTAAATTGATTGAGAAGATTACATATAAAGCTCAGTTAGAGGGGATTAAAGTAATTACAATCAATGAATCTTATACGAGTAAAACAAGCGCGCTGGATTTAGAACAACCAGTTAAGCAAACAACTTATAAAGGTAAGCGTGTAAAACGTGGTTTGTTTAAAACTGCTAGCGGTATTGTTTGGAATGCTGATATAAATGGTTCATGCCAAATTGTAAGAAAGTATG---CTCCAGATGCCTTTAAGCAAGAGGAGCTAGTGAGGTTAGCCGTTAACCCACTACTGGTTAATCCAGTA---------------------ATGAATAGTGGAGCAAGTTTAAATACTGAAGAAAGTATTGCCATTATCGGTATGGATGGTCGTTTTCCTGGAGCTAAAAATATCGAGCAATTCTGGGAGAACCTTAAAGCAGGTAGAGAATCTATTACTCAATTAACTGATGATCAATTATTAGCTAGTGGCGTAGATAAAACTGTTATTAATGATCCTAATTATGT---TAAAGCAGGAGCATTTTTAGAAGATATCGATCTCTTTGATGCTAATTTTTTTGGTTACAATCCTCAAGAAGCATCCGCGCTCGATCCTCAACATCGTATCTTTTTAGAATGTGCCTATTCTGCTTTGGAAAATGCTGGTTATAATCCAGATAAATATACAGGTAAAATTGGTATTTTTGCTGGAGTGGGTTGGAATAATTATTTATTATTTAACCTCAATCCCAATGAAGATTTTTTTAAGACTGCTTTAGGTTATCAAACAATAATTGGTAACGAAAAAGATTTTTTAACTACTCGCATTTCTTATCTATTAAATCTTACGGGAATAAGTATTGATATACAAACAGCTTGTTCCACATCTTTAGTTACTACTTCAATGGCTTGTCAAAGTTTATTAACTTATCAATCTGACATAACTTTGGCAGGAGGAATTAGTATTTCTAACCTCAAGAAAACGGGATATTTGTATCAGGAAGGAGGAATTTTATCGCCTGATGGACATTGCCGTGCTTTTGATGCCCAAGCACAGGGAACTGTGCCAGGAAGTGGGGTTGGTGTAGTTGTTTTAAAACGTTTAGAAGATGCTTTAGCTGATGGCGACTGCATTCATGCTGTTATTCGCGGTTCGGCAATTAATAATGACGGTGCTGGTAAAATTGGCTACACTGCCCCTAGCATAGATGGACAAGCGGAAGTCATTGCCGAGGCTTTAGCTTTAGCAGAAGTTGAACCCGAAACTATTTCTTATGTTGAAACTCACGGTACGGGAACTCCTTTAGGAGATCCAATTGAAATTGCTGCATTAAACCAGGTTTTTGGAGTTCGTAAGGGCAATTCGCGAATCGCCCTTACAGAGTGCGCCCTAGGTTCGGTCAAAACTAATATCGGGCATTTAGACGCAGCAGCAGGAATTACGGGGCTAATTAAAACAGTTTTAGCACTTAAACACAAGCAAATTCCCCCTAGCTTACATTTTCAACAACCTAATCCCAAAATTGATTTCACTAATAGTTCTTTTTACGTTAATACTGAACTTCGGGAATGGAAAACCCCAGGATATTCTAGACGGGCAGGGGTTAGCTCTTTTGGGATTGGTGGTACTAATGTTCACGTGGTACTGGAAGAAGCCCCATATCTCGTAGGGGCGATTCACGAATCGCCCTTACAAAAATTGTTGATGATCTCTGCAAAAACTGAATCGGCATTAGATACAGCAACGGATAATTTAGTTGAACATTTACAAAAACATCCTGAATTAGATTTAGCGGATGTGGCGTATACCTTGCAGGTGGGGCGTAAGGAATTTAATTATCGTCGCATGGTAGTAGGGCAAGATGTTGAAGATATAGCGATCGCTC--------T----------------TCAATCTAGAAATCCTCAAAGGGTTTTAACTCATTGTACCCAACAGGAACGTTATTCAATTGTGTTTATGTTTCCTGGGCAAGGTTCTCAGTATGTCAATATGGGGAAAGAACTGTATGAAACTGAACCTGTATTTCGTGAGTGGATCGATCGCTGTTGTCAATTATTAGAACCTGAATTGGGTTTAGATTTGCGATCGCTATTGTATCCCATAGGGGCGATTCGCGAATCGCCCTTACCCAATTCGCCCCTACAGCAAACTGAAATAACCCAACCAGCTTTATTTGTAATTGAATATGCCTTAGCTCAATTGTGGATGTCTTGGGGAATTAAACCTCAAGCTGCCATCGGGCATAGTATTGGGGAATATGTAGCTGCAACTCTTGCTGGTGTGATGTCTTTAGAAGATGCCCTGCATTTAGTTGCACAACGAGGTAAGTTAATTCAACAAATGCCTCCAGGTTCGATGTTAGCGGTTTCTTTATCAGAGGCAGAAGTAAGGACAATTCATGAATTATCCCTACTTAACGATGAGTTATCTTTAGCTGCTAGTAATGCGCCAAATTTGTGTGTAATTTCTGGTAATACTGAAGCGATCGCTAGACTTGAAAATCAACTCAATGAGCAAGGAATTGAATGCCGTCATCTCCATACCTCTCATGCTTTTCATTCCTCAATGATGAATGACGCGATCGCGCCGTTTCAACAAGAAGTTGCTAAAGTTAAATTAAATCCGCCTCAAATGCCTTTTATTTCCTGTGTTACAGGAACTTGGATCACCGCAGAAGAGGCAACAAATCCTCATTATTGGGCAAAACATATTAGGGAAACAGTTCGTTTTGCTGCGGGAGTTGATCGACTCTTACAAAATTCTCATCAAATCCTACTAGAAGTGGGTGCAGGAAGGACTTTATCTACTTTGGTTAGACGCAATTCTTCTCAAGCAACAGGGCAAATCGTTTTGTCTTCCCTGCCTCATCCAAAGGAACAAGTTTCGGATCATGCTTTTATTTTAAATATGTTGGGTAGGTTGTGGCTGGCAGGAGTAGAAATTGATTGGTGCAATTTTTCTGCCCATCAAAAGCGTCGGCGAGTACCTTTACCCACCTATCCTTTTGAACGTCAACGTTATTGGATCGATAGTAAAGAGGCAGAAGCACCCAGAAGTAAAGGTGTAGAGGAGAATATTGCTAAAAAAGTCAATCTTTCTGATTGGTTTTATGTTCCTGCTTGGAAAAGTGTACCTCTAATTCAAACAA------ATGATCTTAGTAAAGAAAGCTATTTAATTTTTGTAGATAGTTCGGGAATTGGTAAACAATTAGTTGAACAATTAAGACAAAACGGAACAGAAGTAAGTACTGTATATTGTGGAGACAAGTTTAGCCAGC---ATGATCATAACTATAAGATTAATCCTACTAATCCAGAAGATTATCATAGTCTGTTAAAAGCGATCTCCCTTACCAGCAATCTTCCCACCAAAATTATTCACTTGTGGAGTCTTTCACCCCATCTCCC------------CTACAATCAATCTTTCTACAGTCTCATCTACCTTGCCCAAGCACTCGAACAACAACAACCCAAGCACAAAATTAAAATTGTCGTTGGTACAAATAGTCTTTATGACATTATCGGCAATGAAACCTTGTTTTATGAACAAGCAACAGTACTAGGCGCGCTTAAAGTAATTCCCCAAGAATACACTTACCTCGATTGTCGTCAAGTAGATCTTGTCATTCCAGA------------------------------------------------ATCCGAGCAAAATTTAATTACAGAATTTACCACTGATACTAAAGATAAAATTGTTGCTTATCGAGGTAATCGTCGTTGGGTACAAACTTTTGAGCCAATTCCCCTTGCTAAAAATACTCAGGAAAAATCCAAGTTACGACAAGAAGGTGTTTACTTAATTACAGGAGGAATGGGAGGTGTTGGCTTAGTTTTAGCTGAATATTTGGCTCGTACAGTACAAGCTAAACTTATTTTATTAGGACGTTCTCAATTACCTTCCCAAGAAACATGGGATGAATGGTTAAGCAATCACGATGCAGAAGATTC-----------------------------------------------T-ATTAGCCAAAAAATTACCAAAATTAGAGATTTAGAAGCTTTAGGCGCAGAAGTTTTAACCCTGACAGCAGATATCTGCGATCGCGCTCAGATGCAAAATGCGATCGCTGTTGCTTTAAAACGTTTTGGTAAGATCAATGGTGTTATTCATGCTGCTGGTGTGGCTGGTGGTGGCATCATTCAATTAAAAACACCAGAAATAGCTGAAAGTGTCTTTGCACCGAAAGTAACAGGAACATTAGTTCTTAATCAGGTTTTAGCAGGAATAGACTTAGATTTTCTCGTGCTTTGTTCTTCTCTTAGTTCGGTTGTAGGAGGATTTGGACAGGCTGATTATTCTGGGGCGAATGCTTTTTTAGATGTTTTCGCTCGTTGTAA------TCATAGTAATTGCCATACAGTAGCTATTAATTGGGATGCTTGGCAAGAAGTTGGGATGGCAGTAAATACCGAAATTCCCCCAGAAATGAAGCAATGGCAAGCAGATAATCTCAAAAATGGATTGTTGTCTGCTGAAGCAGTAGAAGTATTTGAAAGAGCTTTAGTTAGTGAATTGGCACAAGTAATTGTCTCGACTCAAGATTTAGCCACAGCAATCGAGCAAAATAAT------AATTTTCTGGCTACCTAT--------------------ACTA-------CACAAAAACCCGATTCTAATTATCAACATCTGAGTAAAAATTATGTTGCTCCTAGTAACAAAATTGAAAAAACTATTGCAAAAATTTGGCAAGAAGTGATAGGGTTTGAAAAGATTGGAATTCATGACAACTTTTTTGAGTTAGGCGGGCATTCTCTGCTCGCTGTACAGGTTACTTCTCGCCTACGGGAAGCTTTTAATTTAGATTTACCCTTAAGGACGCTTCTCTTTGAAGCTCCTACTATCGCTCAGTTAGCTGATGCTATAGCGGATCA------AATCACGCCAGCAGCAGACATT---------------GATGAGATGGAACAATTATTGACAGAAATAGAGAATCTTTCGCCTGAAGCTCTTAAACAAGAACTGGCGAGGGAATCT---------------ATGTTTGCCAGGAAAGAAAAACCCTTACCAATAGCCGTCCTCAAACCCGAAC---CCATCAACACCCAACAAACAAAAGGTGAAGGCATCCACTTAGGAGAGGGTTATTACTGGAATCCCGAAGCTTTACCCAACGGTCATATTGTGGCTATTGGTGCGTCTGGCAGTGGGAAGACGCAGACCCTCAAGGCGATCGCTTTTTCTCTCCATCAAACCTACCCAGAGATGCAGGTTATTCTGCTAGATTTTCACGGCGACCAAGAAATCATTGGTGAGACTTACTATCCGATACACATGGCATCTCCTCACGGTATCAATCCTTTGGTAGTCAATCTCGACCCTGAAGGGGGGGGTTCTAATTTACAAGCAATACAGATAGCGGGGATATTGAAGAAATCCCTGCGCCTTGGTCCTAATCAGGAAGGGATGCTGATTGAGATTATTAAAACTTGCTATCTCAAACGGGGTATAGTTCAGGAGCAACGGTCAACATGGAGTTTCGAGCCTCCTAATTTTGATGATATCGAAGAAGAACTGAACCGCCGAGTAGCTACGGCATTTCAAGATGAAGAGAAGAAAGAACTAGCCGAAAGTATCTGTGTTCGGGATTTACCAGTGGGTAAGCCTAACGCCAGTGGTATTTATTTCATTTTCCATCACAAAGGTGCAGGGGGAGAAAATATACCTCAATCCCCCCCATCTTCCCCATCTCTCTTATACATCGGTGCAGCTAGAGACATTCAAAAACGCATCGATGGACACCACCACATTCGTTACCTCCTCAAAGAACATTATCCAGGGGAAACCTTTCAAATCCGCTACTACGAACATCTATCTGATTGGCAGGAACTAATCAAACTCGAAAACTACCTGATCCAAATCCACAAACCACCTCTTAACCAAACCACCCTCAGAACCGAATGCAAAGAAAGCCAGAAATTAAAGCTAAAGCTAGCAGCTACTTTTCAGTATGGAGTTTTCAGCCGTCCCCAACCAGAGTTTAACGAGAAGCTGGTACGGATCGATCTATCCAAATTACCCACCGAACTAAGAGCGATCGCAGCCGAGTCTTTAGCATGGCAACTAATGAACCAACATCGCTTACAGGGAGAAATACAGGGTAGACTTCCCCGCACCTTCCTATTCATTGATGAAGCCAAGGAAATGCCCAAAAAGGAAGGCAGTGCTTGCGACCAAATAATTGCTGATGGGCGTAAATTCGGACTGGCTCTAGTAATGGCATCCCAATCAGAACGTCATCTATCTGCTGATGTTATTGGCAATTCCAGCACCAAAATTGTCTTACCAGTTGATCAAACAGAAGTTAAAAAGGTATCCCAAAAGTTTAGATTTTCCGAGAAAAAAGTAGAAGCTCTTACTCCCCTAACTGCCCTCTGTCGGTTTGGTAAAGATGCCGAACTACTAAAAATCCAGCCCTATTACCAACGTGAGCGAAGATGC---------ATGAGTAAAGACAAGAGAGAGCAAGTTTTCCAAGCCTGTCAAGAATTATTAGAAGAAGAAAAAAGCGTTACCGTCAGAGCAGTAATAGATCGCGTTGGTGGTTCTTCTCGCGACATTTCCCCCATCGTCAAAGAATTTAAAGAAAACCTCGAACAAGAAAGCTTTCTCTCCGTCTCAGAAAAAGCCGAAGTCGATTACAGTCATTCTGATGAAGAAGAACACATTAATGCTGACCCCGTAGCAGCTAATTTAGAAAGAGTGGACAGAGAGGCTCAACTAATTGCTGCCAGAAAGATTATTGCTACTGCTTACTACGAAAAAACGCAGCAGTTTAACTTACCAGGACTACAGGAAGAAGTAAATCAGGCATTATCGGAGGTTGATGCCTTAGTTAATTC------CCAGACATTATCCCCAAAAGGGATGTTGAACTGGCTCAAGGGGAGACAGAAACAACCACAATATATGAAAACTACACTTTTAATGAGCTTGTCAGCTTTGACTCTATCTCTAATGGCTACCCCTACATTAGCTAAAGAGATCTCCCAGAACAATCTGGGATCGACTGATAGCATTGTAGAAATTACACCTTTCGATCTGGTTTATAGAGCTTATCAGGGTGATTTTACCAATTCAGGAATTCCAGGATACGCTAAATTTATCACGGCAGTCAATACAGGAAAAGTCAAAGCTGAAGATTTGGTTGAAAAAGCGATCTCCAAAAGAAGGTTAGCACCAGAAACCATAGACGATCGCGGGTACATTAATAGTGTCAATAGACTCATGCAGACATTGGATGAAAAC---------------------------ATGCAATTACTTCCAATACCTGCTGAAACTGAAACCATCCGTGTTTCTGCCCTTCATGCTTTAGCTTATTGTCCCCGTCTTTACTACCTCGAAGAAGTAGAAGAACTCTATACCCAAGATGCTGCTGTTTTTGCAGGGCGAAGGTTACACGCCGAACTAGAAAAAAAAGAAGATGAAGATTGGGAAGATTTATATTTAATAAGTGAAGAACTGGGATTGAGGGGTAGAGTTGACGCACTTAGAACCCGCGACGGTCAAACTATCCCTTACGAACATAAACGAGGGCGTTGTCACAGGGATGAGAATAAACAGCCTCAAGCCTGGGAAAGCGATCGCATTCAAATCTTGGCTTACTGCTATTTAATTGAATCTGCGTTGGGAGTTAAAGTTACCGAAGGTAGAATCCGCTACCATGCCGATAATGTCTTGGTTCACATACCTTTCGATGATGAAGGAAAAAAAGCTGTCAAAGATGCGATCGCTCTTGCCCGACAGATACGAACCTCAATTCATCGTCCACCAGTAACGGAAAATGAAAGACTCTGCGTTCGTTGTTCTTTGTCTCCTGTCTGTTTACCAGAAGAAGCTAGATTAGTTCATAACCAAGAATGGGAACCGTTACGTCTTTTTCCTCAAGATGATGAAAGAGAGATTTTACATATTCTCGAACCAGGAACGAAAGTGGGTCGTACTGGAGAACAAATCAAAATTACTCGTAAAGACCGACAAGTAGAAAAAGTACCAGCCCAACAAGTAGGACAGTTAGTACTTCATAGTTTTTCTCAAATTTCAACTCAAGCTTTACACTTCTGCGCCGACCGAGGAATTGGGATTCATTTTGTCTCTGGTGGCGGTCGCTATATTGGTAGTTTTGATAATCGTCAGGAAAATATTCAACGACGGATTAGGCAGTATGAAGCACTGAATAATCCCGAATTTCGTCTGTCATTAGCTAAAAAATTAGTCAACTGTCGCGGACAGGGACAGCGTAAATTTCTCATGCGTGGTAGACGAATTAAAAAGCTCAAATCAATGAAATTAGAGCGAAATATTAAGCAAATGCAGGCTATAATCGCACAAATTCCTCAAATAAACTCGATTGAATCACTTTTGGGAATAGAAGGTAAATTAGCTGCTTTATACTTTGGTGCTTTACCTTGTCTTTTGAGTTCGGATGTTCCTCCCCAAATGAGGTTTGATGGTCGCAATCGTCGCCCTCCCAAAGATAGATTTAATGCCTTACTGGGTTTTGGCTATTCGTTATTAATCAAAGATGTGATGAATGCTATTCTGACAGTCGGGTTAGAACCAGCGTTGGGTTTTTACCATCAACCCAGATCTGTTGCTGCGCCTTTAGCCTTGGATTTAATGGAAATTTTTCGAGTCATCCTCGTAGATATGCCAATAGTAGCTTCTATTAATCGTCAACAATGGGAGATTAATGATGACTTCGAGATTCGCGGAGAACAAGTTTGGTTGAGTGAAACAGGAAGGCGTAAATTAGTCGAAATCTACGAACAGCGTAAACAAGAAACCTGGAAACATCCCGTTACTAAATACTCCCTTACCTATCGTCGTCTTTTGGAACTAGAAGTGCGATTACTAGAAAAAGAATGGATGGGCGAAGGTGGTTTGTTCGGTCAACTTATCTTACGAATGAACAAACAATTACCTATTTTATTAGCTTTAATCTCAGCAGCCTTATTTGGCTCGGCAACTCCTGCTAGTAAAGTATTGCTAAACTCTTTTGCTCCGATTCAGTTAGCTGGATTACTTTATTTAGGAGCAGCAATCGGAGTTATACCCCTATTAGTAAAAAAAAGAGAAGTTAGACTACCTAGTCAACTATCAAATAAAAATCGATTATATCTTTTGGGGGCTATTATTTTTGGCGGAATTCTAGCACCGATATTTCTTTTATTAGGACTTCAATTTGCTTCTTCTGCTTCTGTTTCTCTCTGGTTAAATTTAGAATTAATAGCTACAGCAATTTTAGGTTATTGTTTTTTTCAAGACCATTTAGGACGAATTGGTTGGCTTGGTGTAGCTGGCTGTGTTTTCGCTGCGATTTTATTATCTGTAGGTGAGGGAGTAGCAGGTATTGAAGCGGGTTTGTTGGTAACTATTGCTTGTATTGCTTGGGGTTTAGACAACCATTTAACAGCACTAATCGATGGCATAAGTCCTGCACAAAGTACATTTTATAAAGGAATAGTAGCAGGAAGTGTTAATCTCTCTTTAGGTATATTAATCCAACCTTCTACTACTTCTGTCGTTAATATTTTCATTGCATTAGGTATAGGAATACTAGCCTATGGAATTAGTATCGTTCTTTATATAACTTCAGCCCAGAGTTTGGGGGCAACTCGCTCTCAAATGCTCTTTTCCTCTGCTCCTTTATTTGGAATTCTGTTTGCAGCTTTGATTTTAGGAGAAAAAATCACTCTGTTTCAGCAGATAGCTTTGGTACTAAAGATAGGTTCTTTATTTGCACTATTTCAAGACCAACATAACCACCAACACGAGCATTCAGCGATCGCTCATCAACACCTGCATCGTCATGACGATGAGCATCACACCCATAACCATCCAGAGGGATTGGTTTCACTGCTACATTCTCACTGGCACGAACACGAAGCAATGTTACACACTCACTTTCATTTGCCAGATATTCATCATCGCCACCAGCATAGC------GTGAAAAAATTTCTCAACCAAATCGCTCTATTGATTGGCTTACTCTTGGTTACTTATCCTTATCTAGCCAGGAAAATCTCTTTTTTGCCTCAATTCTCTTTTAATCTCCCTCAAACTCCTACAGATACCACAGTTTGGCAAGTCAAATCAGGTAGCATTTATGACGGTGACACCCTGCGTTTGATTGGTAACAATCGAGAACTGAAAATTAGACTGTGTGGGATTGATGCCCCAGAAAAAAACCAACCATTAGGAATTGAAGCTCGTAATTACTTGCGAAGTCTCATCGCTCAAGGCGACGGTACAGTTTATCTAGTTCGTGCAGGGAAGGATAAATACGGGCGTACTGTTGGCGAGTTGTTTATGCCTCTCAAATCCAATCCAGAACGGGAAATACACCTCAACACAGAAATGATTTCTGCTGGAATGGCTTGGCACTACAAACAATATTCGGGTAACTGTCCCAATCAGTATGAATTCGATCTGGCTCTCGATAATGCCAAACAAGATAAGGTAGGAGTTTATTCAGGTAATCATCAACCACCTTGGGAATTTAGAAAGGCGTTGAAGATGGCAATAAATATTGAATATACCGATGAATTTGGTCAATGGTGGTCGGATTTAACCGTTAGCCAACAAAATGATGTTGCTGTTGTAATAATGCTTTTAGAAGAAAGAGGAGTTAGTTTGGGGTTTCCTTATTCTTCTAAAATTAATGGTTCTCGGCATTCGGGGATGCGAGAGCTACGAATTCAATCTCAAGGAAACCCAATTAGAATTTTCTATATGTTTGACCCCAGACGTACTGCAATTTTACTAATCGGTGGTGACAAGACTGGAGATAATCGTTTCTATGAAAGTTTTATTCCAATAGCAGATAAACTTTACGACATTTATTTAGAAGAAATTAAACGGGAGGGTTTAATAATGAATCTTCGTTATCGTGGTGTTGATTATCAACCTAAAAATTTTCAAGTTCAAACTATTACTTCAGAAAATTATGCTCGTTTTCTTGGTAATACTTATCATATTCGTCATCCGCAAGTAAGCTTTACTTCTCAATTAAGTTTGAAAAAGTAT------------------------------------------------------------------ATGTTTTCGGAAAGACAACGCATATCCAATCGACCT------GTTGAGTGCAATCCCGTTAGGGAAGAAATTTTTCCACTTTTTTTATTGCAGATCGAAAAATTGGAATCACAATTGCAAGAAAAAGAACGGCAATTAGAGCAGAAAAAACAAAAACTGGAAGAATTTAAAAACTTTTCCGTATTACTTTTAACCAATCGTTTGTTACCAGCAGGA---------------------------------------------------------------------------------------------------------------------------------------------------------------------------------------------------------------------------------------------------------------------------------------------TTGGGTTACGCCTATCGAGCTAAAGCCGATTTTGAGCGAGTACGACAATTACAACAACCTGCTTCCCCACCAACACCAAAGACTTCTCCTACCTACGAACGAATTGAATTTACTAACGATATTTACAACAAACCCATGACGCAAAAATTAGACATCAATTGGGATAAAACA------------------------------------------ATGAATTCCAATCTGATCAATCGTTCTCAACCAAACCTCCAGCGTAATTTAGAATCAATTAATCCTAATAGTAATAATTTTGATTTTGAACTTTGGGCGATCGCCGTACGTCGTCAAATGTTAACTGTCTTTGAGCCAGAAGTAGTCACAGAAACTAAGCTTGACGAAGAAGAAATGTCCTTATTGTCAAAAATCAATTTTCGTCGAATTTTAGTTGTCTTTTTAGTTCAAATTACTTTATTTTTAGGTTTAGCTTTAGGTTCGGGAAATAACAATCAAGCCTTTGCTGAAGTGATCAATCGTAAAGCTGCCGAGGCTCAAGTAAATGACCAAATAGATGAAGCTCAATACGAATCAGCGAAAGCTAGCCGAAGAGAAGAACAAGCTAAAAGATCGGAACAAGCTGCTCAAGATACTGAGAATGAAACTATTGCAGAAAAGCTAAATTTGGAAGAATTAAACCCAGAAA------------------------------------------ATGACGCTAATCCTTTGCCTTCATTAAAAATGTCTATTTCTGTGAAAAATTTGATTCGTATTACCAGCATTGCTAGTTTTCTTGGTCTAACTAACATTATTATTGTTAGTCCTACTCAAGCTTATTCTGTAACTTT---TTCTAATGGAGATTTTGAAGAGCCTGTTGATTTTAGTAATGGATTTGGTGATGGCTGGGAGGGAGCAGGTAATATTAGCCTTCAAGGAACCTATAGTAGTGTCGCTCCTTATAATGCAAACCAAGCGGTAATTACTACTGCTTGTCCTAATACGATTCAGACAGGAGAATGTTTGGATGATGATGGTGATACATTACCTCGCAATGATGACTCTCCTACTCCCGTAGGAACTTTTAATGTATCGGGTGAGGATCAAATTAGCGCAAGTTTAGAAAATACCAATAATTTGCAGAGTATTTTGGGTTTGTCGGATAACGCTTTTTCGATTTACCGAAAAATTGGCGGTGTTACTTACGATGGTACTAATGGGAATCCCGTTTTAAGACGTACACCCAAAGAAGGTTCTGCTATTTATCAAGATATAACAATTGGTAATGATGGCGACCCAATTGATTTTTTTATCAAATTCAATTGGGATTTTTTGACTAATGACGGCGCGGGAGATTTAGGTAATAAAGATTATGGATTTATATCAATTACCAGCAGTTCGGGATATGAACAGGTATT---------TGTTTTAGAAGATAGTACAGGTAATATCCCTACTTTAGATTCTAATGATACAGATTTTGCCACTAATACCGATCCTTATGCAGCTTATACTTCAAGTAATTTAACTCTAACACCTGGAACTTATCGAGTTGGGTTTGGTGTGATAGATGTTGATGGAGTAAGTAATAGTTCGGCTTTGTTAGTTGACAACTTTAATGTACAACAAGTTCCTTTTGAATTTTCTCCTACTTTGGGTTTGTTTATTATCGGTGGTTTATTTGGATGTGGTCGCTTGCGCTCTAGATTTCAATCTAATAATTCCATTGAAATAGAACAAATTGATAACGTGTCTTTACATCCACAACCGATTCCGCCAGTTCCAGAACAAACCTTAAGAGTCGCCCGTGCTGCTTTCCCTAAAGGTAATATTTACTTACAGATTCGAGATACCTTGGGCAGTATTTATATTGATGAGGACTTTGCCGATCTATTTTCAGTGAAAGGTCAGCCCGCTCAGTCACCTTGGCGGTTAGCTTTAATCTGTGTAATGCAATACATGGAAAATCTATCAAATCGTCAAGCAGCGGACGCAGTGAGAGGAAGAATTGATTGGAAATATGCACTGTCTTTGCCTTTAGAAGACTCTGGGTTTGATTTTTCTGCTTTGAGCGAATTTCGTAAACGCTTGATTGAAGGAGGTTCTGAAGAACTATTGTTAAACAGAATCTTAGAAAAATTAAGAGAACAAGAATTAATAAAAGGGCATAAGCGACAACGCACCGATTCAACACATATTTTAGCTGCAATACGCCCCCTCAATCGGCTAGAAACTTTGGGGGAGACAATGCGGGCAGCCCTCAATAGTTTGGCGGTGGCTGCTCCTAACTGGTTAGCCAAACACCTA---------ATGAGTGTAATTGCAATGAGAGTTAGTGATGTTCGCGCACATCCTAATGCAGACGCTTTGCGTATTTATATTATGGAAGTACCCAATCAGATCGAAGCCTGCTTCGAGTCTAATCAAGTACAAATAGTTGCTAATTTAGAGAATATATATCAACCAGGAGATCTTGTCGCCGTAGCGTTAGGTGGTTCGGTGTTAAAAGATGGTACTAAAATTAAACCTTGTAAGCTGCGGGGTGTTACTTCTCATGGGATGGCTTTGGGTATTGTTGATGCAGAATTAGGTGAAGATCTTTCAGAAGTTTATTGTCAGTCAGAGTTAATTGATACAGCAACTAACTCAGAAGATAAGCTAACTTTTCAAAAATGGACGAGTATTGAATTGCTCCATAATGTAAAGCGTAATTTGGATATTTTGGGTGAGGCTGTTACGATTACTTATCGCGCTAAAGTTAAATTACACGGTACAAACGCAGGAATTCAAGTTACTACGGAAGGAAAAGTAGCAGCACAAAAAAGAAGTCAAATCATTACTTCTAAATCTGATAATGCAGGTTTTGCTGCTTGGGTTGAAAATAATTTAGAATATTTTTCTGCTTTAAGAACTTCTGAAAATCTCGCGATCTTTGGCGAATGGTGTGGTAATAATATTCAAAAAGGTGTTGCCATCTCCCAATTAAAACGCAAAATTTTTGCTATATTTGCTATTCAAATAGGAGACGATCTTATTACGCCTAAAAAGCTGGAAGTTCGTCCCGAAAAAATTTCCCAAATGTTACCCAAGCATGAAGATATTTTTGTACTTCCTTACTATGGTGCAGCTATTACTTTGAACTTTGGGAATGAAGAACAATTAAAAGCTGCTGTTCATACTATTAATGAGATGGTAGAAGCTGTAGAAAAATCAGATCCTTGGGTTAAAGCTACTTTTGGCATCGAAGGGATTGGCGAAGGTTTAGTGATGTATCCTGATACCAATTCGATAGTTGAAAGAGCAAATTATACCGATTATATGTTTAAAGCTAAAGGTGCTAAACATCAAGTTATCAAAACTGCAAAACCTGTGTCTATTGCTCCTGAAAAAGTCGAAAATATTGCTCAATTTGTCAATCTTTTTGTTACAGAAGCTAGACTACAACAAGCAGTAACAGAAGCTTGTGACGGACAATATGATTTGAAGCGAATGGGTGATTTTCTCAAGTGGTTTGCTTTAGATGTGCAAAAAGAAAGTGTCGCTGAATTAGAAGCTGCTGATTTAACTTGGAAAGAAGTCAATCAGTCTTTAATGAATGAGGCGAAACAGTGGTACAAAGCCCAAGGTATAATT---
