# Supplementary material for: Comparative Genomics Discloses the Uniqueness and the Biosynthetic Potential of the Marine Cyanobacterium Hyella patelloides
Source: Front Microbiol. 2020 Jul 7;11:1527. doi: 10.3389/fmicb.2020.01527 (PMC7381351; doi:10.3389/fmicb.2020.01527)
Supplement: Supplementary file 14 [file Table_1.XLSX]

## Sheet: Genome features
Table S1. General features of the baeocyte-forming cyanobacterial genomes available
Organism1	NCBI Bioproject	Genome size (bp)	GC (%)	No of scaffolds (Chr/plasmids) - Sequencing Status2	BGCs3	Source	Reference
Hyella patelloides LEGE 07179	PRJEB28569	8131101	37.57	675 - D	21	Patella shell, intertidal zone, Moledo do Minho beach, Portugal	This study
Chroococcidiopsis cubana SAG 39.79	PRJNA492407	8095206	44.5	295 - D	13	Dry soil, Pinar del Rio, Cuba	Will et al 2018
Chroococcidiopsis cubana CCALA 043	PRJNA436169	7571187	44.4	917 - P	12	Mineral spring, Santa Fe, Cuba
Pleurocapsa sp. PCC 7319	PRJNA158813	7386997	38.7	10 - P	22	Snail shell, intertidal zone, Arizona Marine Station, Puerto Penasco, Mexico	Shih et al 2013
Myxosarcina sp. GI1	PRJNA259928	7069859	40.1	76 - P	13	Marine sponge, Green Island coast, Taiwan	Yu et al 2015
Chroococcidiopsis thermalis PCC 7203	PRJNA38119	6689401	44.44	3 (1/2) - F	12	Soil sample, Greifswald, Germany	Shih et al 2013
Chroococcidiopsis sp. CCALA 051	PRJNA436169	6674288	44.5	260 - D	13	Freshwater, Belianske Tatry, Slovakia
Xenococcus sp. PCC 7305	PRJNA159499	5929641	39.68	234 - P	14	Marine aquarium, Scripps Institute of Oceanography, La Jolla, California, U.S.A.	Shih et al 2013
Chroococcidiopsis sp. PCC 6712	PRJNA158687	5720887	35.34	3 - P	11	Water sample, reservoir, Marin County, California, U.S.A.	Shih et al 2013
Stanieria cyanosphaera PCC 7437	PRJNA158877	5544990	36.27	6 (1/5) - F	13	Pool, botanical garden, Havana, Cuba	Shih et al 2013
Stanieria sp. NIES 3757	PRJDB4607	5463308	36.55	2 (1/1) - F	10	Soil sample, Chiba, Narashino, Mimomi Park, Japan
Pleurocapsa sp. CCALA 161	PRJNA436169	5365828	39.7	249 - P	16	Freshwater lake, Vysoke Tatry, Slovakia
Chroococcidiopsis sp. TS-821	PRJNA373905	5234993	43.4	74 - P	7	Hot Spring, Chiang Mai, Thailand
Pleurocapsa minor PCC 7327	PRJNA158829	4986817	45.19	1 - F	11	Hunter's Hot Spring, Oregon, U.S.A.	Shih et al 2013
Genome features retrieved from NCBI and IMG/JGI databases (December 2019).
1Organisms ordered by genome size. Strains included in this study are highlighted in bold. The strains’ habitat is highlighted by different colours: Blue - marine; Green - freshwater; Brown - soil; Red - hot spring; Grey - mineral spring.
2 For sequencing status: F - finished; D - draft; P - permanent draft.
3 Identification of BGCs using the platforms antiSMASH 5.0 (Blin et al., 2019) and/or MicroScope (Vallenet et al., 2019).
