# Supplementary material for: Comparative Genomics Discloses the Uniqueness and the Biosynthetic Potential of the Marine Cyanobacterium Hyella patelloides
Source: Front Microbiol. 2020 Jul 7;11:1527. doi: 10.3389/fmicb.2020.01527 (PMC7381351; doi:10.3389/fmicb.2020.01527)
Supplement: Supplementary file 15 [file Table_2.XLSX]

## Sheet: List_1209
Table S2. List of the 1209 genes used in phylogenetic analyses. The Hyella patelloides genome as available in ENA, Stanieria sp. NIES 3757 as in GenBank, and Chroococcidiopsis sp. PCC 6712, Xenococcus sp. PCC 7305, Myxosarcina sp. GI1, Pleurocapsa sp. PCC 7319, Stanieria cyanosphaera PCC 7412, Cyanothece sp. PCC 8802 , and Moorea producens 3L are from IMG/JGI database.
Hyella patelloides		Chroococcidiopsis sp. PCC 6712		Xenococcus sp. PCC 7305		Myxosarcina sp. GI1		Pleurocapsa sp. PCC 7319		Stanieria sp. NIES 3757		Stanieria cyanosphaera PCC 7437		Cyanothece sp. PCC 8802		Moorea producens 3L
VEP11217.1	putative tRNA (cytidine(34)-2&apos;-O)-methyltransferase	2505787232	tRNA (cytidine/uridine-2'-O-)-methyltransferase	2508651285	tRNA (cytidine/uridine-2'-O-)-methyltransferase	2598890304	tRNA (cytidine/uridine-2'-O-)-methyltransferase	2509708761	tRNA (cytidine/uridine-2'-O-)-methyltransferase	WP_096381881.1_1072	tRNA (cytidine(34)-2'-O)-methyltransferase	2503802043	tRNA (cytidine/uridine-2'-O-)-methyltransferase	644980239	RNA methyltransferase, TrmH family, group 2	2506478673	tRNA (cytidine/uridine-2'-O-)-methyltransferase
VEP11218.1	Glutamate--cysteine ligase	2505787231	predicted glutamate--cysteine ligase	2508651286	glutamate--cysteine ligase, putative	2598890305	glutamate--cysteine ligase, putative	2509708760	glutamate--cysteine ligase, putative	WP_096381884.1_1073	putative glutamate--cysteine ligase	2503802044	glutamate--cysteine ligase, putative	644980238	glutamate/cysteine ligase	2506478674	glutamate--cysteine ligase, putative
VEP11224.1	Peptide chain release factor 3	2505785581	peptide chain release factor 3	2508647926	peptide chain release factor 3	2598890111	peptide chain release factor 3	2509708634	peptide chain release factor 3	WP_096385134.1_3355	peptide chain release factor 3	2503800802	peptide chain release factor 3	644980005	bacterial peptide chain release factor 3 (bRF-3)	2506480863	bacterial peptide chain release factor 3 (bRF-3)
VEP11228.1	conserved hypothetical protein	2505788232	hypothetical protein	2508648010	hypothetical protein	2598893612	hypothetical protein	2509707311	hypothetical protein	WP_096384541.1_2687	DUF790 domain-containing protein	2503801512	hypothetical protein	644978375	protein of unknown function DUF790	2506483208	hypothetical protein
VEP11231.1	putative nucleoside-diphosphate sugar epimerase	2505786473	uncharacterized protein YbjT (DUF2867 family)	2508649505	Uncharacterized conserved protein YbjT, contains NAD(P)-binding and DUF2867 domains	2598891924	Uncharacterized conserved protein YbjT, contains NAD(P)-binding and DUF2867 domains	2509711187	Uncharacterized conserved protein YbjT, contains NAD(P)-binding and DUF2867 domains	WP_096379632.1_143	3-beta hydroxysteroid dehydrogenase	2503801869	Uncharacterized conserved protein YbjT, contains NAD(P)-binding and DUF2867 domains	644978110	NmrA family protein	2506477965	Uncharacterized conserved protein YbjT, contains NAD(P)-binding and DUF2867 domains
VEP11236.1	putative Protein-tyrosine-phosphatase	2505788458	protein-tyrosine phosphatase	2508652233	protein-tyrosine phosphatase	2598893273	protein-tyrosine phosphatase	2509709983	protein-tyrosine phosphatase	WP_096385606.1_3769	low molecular weight phosphotyrosine protein phosphatase	2503798200	protein-tyrosine phosphatase	644980911	protein tyrosine phosphatase	2506478541	protein-tyrosine phosphatase
VEP11239.1	Fe-S oxidoreductase	2505787688	radical SAM superfamily enzyme YgiQ (UPF0313 family)	2508652426	Radical SAM superfamily enzyme YgiQ, UPF0313 family	2598891736	Radical SAM superfamily enzyme YgiQ, UPF0313 family	2509706202	Radical SAM superfamily enzyme YgiQ, UPF0313 family	WP_096383670.1_1780	radical SAM protein	2503801584	Radical SAM superfamily enzyme YgiQ, UPF0313 family	644982346	Radical SAM domain protein	2506480120	Radical SAM superfamily enzyme YgiQ, UPF0313 family
VEP11268.1	Lipoyl synthase 1	2505786827	lipoic acid synthetase	2508648227	lipoic acid synthetase	2598892664	lipoic acid synthetase	2509706260	lipoic acid synthetase	WP_096383995.1_2052	lipoyl synthase	2503801257	lipoic acid synthetase	644981101	lipoic acid synthetase	2506481839	lipoic acid synthetase
VEP11269.1	RNA polymerase sigma-C factor	2505786826	RNA polymerase nonessential primary-like sigma factor	2508648228	RNA polymerase, sigma subunit, RpsC/SigC	2598892665	RNA polymerase, sigma subunit, RpsC/SigC	2509706261	RNA polymerase, sigma subunit, RpsC/SigC	WP_096385656.1_3803	RNA polymerase sigma factor, RpoD/SigA family	2503801771	RNA polymerase nonessential primary-like sigma factor	644982087	RNA polymerase, sigma subunit, RpsC/SigC	2506481841	RNA polymerase, sigma subunit, RpsC/SigC
VEP11277.1	Type 4 prepilin-like proteins leader peptide-processing enzyme	2505786612	leader peptidase (prepilin peptidase)/N-methyltransferase	2508648562	leader peptidase (prepilin peptidase) / N-methyltransferase	2598889722	leader peptidase (prepilin peptidase) / N-methyltransferase	2509707937	leader peptidase (prepilin peptidase) / N-methyltransferase	WP_096383740.1_1823	prepilin peptidase	2503801989	leader peptidase (prepilin peptidase) / N-methyltransferase	644978245	Prepilin peptidase	2506482357	leader peptidase (prepilin peptidase) / N-methyltransferase
VEP11281.1	Adenosyl cobinamide kinase/adenosyl cobinamide phosphate guanylyltransferase	2505786606	adenosylcobinamide kinase /adenosylcobinamide-phosphate guanylyltransferase	2508651409	adenosylcobinamide kinase /adenosylcobinamide-phosphate guanylyltransferase	2598890150	adenosylcobinamide kinase /adenosylcobinamide-phosphate guanylyltransferase	2509708072	adenosylcobinamide kinase /adenosylcobinamide-phosphate guanylyltransferase	WP_096379681.1_170	bifunctional adenosylcobinamide kinase/adenosylcobinamide-phosphate guanylyltransferase	2503799941	adenosylcobinamide kinase /adenosylcobinamide-phosphate guanylyltransferase	644979566	adenosylcobinamide kinase (EC 2.7.1.156)/adenosylcobinamide-phosphate guanylyltransferase (EC 2.7.7.62)	2506482385	adenosylcobinamide kinase /adenosylcobinamide-phosphate guanylyltransferase
VEP11282.1	conserved hypothetical protein	2505786607	hypothetical protein	2508651410	hypothetical protein	2598893635	hypothetical protein	2509708073	hypothetical protein	WP_096379679.1_169	hypothetical protein	2503799940	hypothetical protein	644979565	hypothetical protein	2506482386	hypothetical protein
VEP11283.1	conserved membrane hypothetical protein	2505786608	uncharacterized protein (TIGR00297 family)	2508649142	TIGR00297 family protein	2598892280	TIGR00297 family protein	2509710617	TIGR00297 family protein	WP_096385875.1_3963	TIGR00297 family protein	2503798783	TIGR00297 family protein	644981399	protein of unknown function DUF92 transmembrane	2506481215	TIGR00297 family protein
VEP11284.1	conserved hypothetical protein	2505786609	acetoin utilization deacetylase AcuC-like enzyme	2508648826	Acetoin utilization deacetylase AcuC	2598892034	Acetoin utilization deacetylase AcuC	2509709458	Acetoin utilization deacetylase AcuC	WP_096380038.1_364	histone deacetylase	2503802313	Acetoin utilization deacetylase AcuC	644979378	Histone deacetylase	2506477126	Acetoin utilization deacetylase AcuC
VEP11286.1	Elongation factor G-like protein	2505786245	elongation factor G	2508651307	translation elongation factor 2 (EF-2/EF-G)	2598893384	translation elongation factor 2 (EF-2/EF-G)	2509708391	translation elongation factor 2 (EF-2/EF-G)	WP_096382749.1_1419	elongation factor G	2503798220	elongation factor G	644979370	translation elongation factor 2 (EF-2/EF-G)	2506478797	elongation factor G
VEP11291.1	tRNA(Ile)-lysidine synthase	2505785015	tRNA(Ile)-lysidine synthase	2508650504	tRNA(Ile)-lysidine synthase	2598890841	tRNA(Ile)-lysidine synthase	2509706124	tRNA(Ile)-lysidine synthase	WP_096379888.1_299	tRNA lysidine(34) synthetase TilS	2503798377	tRNA(Ile)-lysidine synthase	644978225	tRNA(Ile)-lysidine synthetase	2506478507	tRNA(Ile)-lysidine synthase
VEP13394.1	Thermitase	2505788858	serine protease	2508651309	serine protease	2598891778	serine protease	2509711369	serine protease	WP_096381761.1_1025	peptidase S8	2503799844	serine protease	644979140	peptidase S8 and S53 subtilisin kexin sedolisin	2506481006	serine protease
VEP13395.1	DNA polymerase III, delta subunit	2505788859	DNA polymerase III delta subunit	2508650040	DNA polymerase III, delta subunit	2598891211	DNA polymerase III, delta subunit	2509709909	DNA polymerase III, delta subunit	WP_096386142.1_4079	DNA polymerase III subunit delta	2503800092	DNA polymerase III, delta subunit	644982132	DNA polymerase III, delta subunit (EC 2.7.7.7)	2506479974	DNA polymerase III, delta subunit
VEP13398.1	conserved hypothetical protein	2505787224	hypothetical protein	2508649800	hypothetical protein	2598893033	hypothetical protein	2509706597	hypothetical protein	WP_096385791.1_3901	hypothetical protein	2503799575	hypothetical protein	644982303	hypothetical protein	2506481346	hypothetical protein
VEP13423.1	conserved hypothetical protein	2505784506	uncharacterized protein YdiU (UPF0061 family)	2508652319	Uncharacterized conserved protein YdiU, UPF0061 family	2598892446	Uncharacterized conserved protein YdiU, UPF0061 family	2509711641	Uncharacterized conserved protein YdiU, UPF0061 family	WP_096380985.1_700	YdiU family protein	2503800732	Uncharacterized conserved protein YdiU, UPF0061 family	644981466	protein of unknown function UPF0061	2506483565	Uncharacterized conserved protein YdiU, UPF0061 family
VEP13433.1	FAD/FMN-dependent dehydrogenase	2505786483	glycolate oxidase FAD binding subunit	2508651263	glycolate oxidase FAD binding subunit	2598890589	glycolate oxidase FAD binding subunit	2509707164	glycolate oxidase FAD binding subunit	WP_096384708.1_2868	FAD-binding oxidoreductase	2503799501	glycolate oxidase FAD binding subunit	644979962	FAD linked oxidase domain protein	2506482445	glycolate oxidase FAD binding subunit
VEP13436.1	putative dual-specificity RNA methyltransferase RlmN	2505787964	23S rRNA m(2)A-2503 methyltransferase	2508652127	23S rRNA m(2)A-2503 methyltransferase	2598889972	23S rRNA m(2)A-2503 methyltransferase (EC 2.1.1.192)	2509710289	23S rRNA (adenine2503-C2)-methyltransferase	WP_096380280.1_433	23S rRNA (adenine(2503)-C(2))-methyltransferase RlmN	2503802350	23S rRNA m(2)A-2503 methyltransferase	644979469	23S rRNA m(2)A-2503 methyltransferase (EC 2.1.1.192)	2506480176	23S rRNA m(2)A-2503 methyltransferase
VEP13439.1	conserved hypothetical protein	2505788096	hypothetical protein	2508647993	hypothetical protein	2598892600	hypothetical protein	2509709847	hypothetical protein	WP_096384023.1_2086	hypothetical protein	2503800198	hypothetical protein	644978888	hypothetical protein	2506477656	hypothetical protein
VEP13440.1	Glycosyl transferase family 2	2505788104	rSAM/selenodomain-associated transferase 2	2508649514	transferase 2, rSAM/selenodomain-associated	2598892601	transferase 2, rSAM/selenodomain-associated	2509709846	transferase 2, rSAM/selenodomain-associated	WP_096384022.1_2085	glycosyltransferase	2503800197	transferase 2, rSAM/selenodomain-associated	644981719	glycosyl transferase family 2	2506479096	transferase 2, rSAM/selenodomain-associated
VEP13441.1	NAD dependent epimerase/dehydratase family protein	2505784600	nucleoside-diphosphate-sugar epimerase	2508652345	Nucleoside-diphosphate-sugar epimerase	2598894874	Nucleoside-diphosphate-sugar epimerase	2509711495	Nucleoside-diphosphate-sugar epimerase	WP_096386948.1_4422	NAD(P)-dependent oxidoreductase	2503799920	Nucleoside-diphosphate-sugar epimerase	644980158	NAD-dependent epimerase/dehydratase	2506477646	Nucleoside-diphosphate-sugar epimerase
VEP13443.1	conserved hypothetical protein	2505783987	hypothetical protein	2508650601	hypothetical protein	2598894669	hypothetical protein	2509707386	hypothetical protein	WP_096385283.1_3523	phosphate ABC transporter permease	2503799595	hypothetical protein	644982350	hypothetical protein	2506480862	hypothetical protein
VEP13444.1	4-hydroxy-tetrahydrodipicolinate reductase	2505783988	dihydrodipicolinate reductase	2508650602	dihydrodipicolinate reductase	2598889948	dihydrodipicolinate reductase	2509707385	dihydrodipicolinate reductase	WP_096385284.1_3524	4-hydroxy-tetrahydrodipicolinate reductase	2503799594	dihydrodipicolinate reductase	644979687	dihydrodipicolinate reductase (EC 1.3.1.26)	2506480861	dihydrodipicolinate reductase
VEP13448.1	Shikimate dehydrogenase (NADP(+))	2505787223	shikimate dehydrogenase	2508652517	shikimate dehydrogenase	2598892048	shikimate dehydrogenase	2509708632	shikimate dehydrogenase	WP_096383021.1_1513	shikimate dehydrogenase	2503798295	shikimate dehydrogenase	644982387	shikimate dehydrogenase (EC 1.1.1.25)	2506480024	shikimate dehydrogenase
VEP13449.1	Calcineurin-like phosphoesterase	2505784956	uncharacterized protein (TIGR04168 family)	2508650686	TIGR04168 family protein	2598893396	TIGR04168 family protein	2509709993	TIGR04168 family protein	WP_096385005.1_3203	TIGR04168 family protein	2503801461	TIGR04168 family protein	644982403	metallophosphoesterase	2506484112	TIGR04168 family protein
VEP13465.1	conserved hypothetical protein	2505784029	hypothetical protein	2508649309	hypothetical protein	2598890016	hypothetical protein	2509710851	hypothetical protein	WP_096387175.1_4503	hypothetical protein	2503798645	hypothetical protein	644979652	hypothetical protein	2506480240	hypothetical protein
VEP14960.1	Tetratricopeptide repeat protein,tetratricopeptide repeat protein	2505787812	ChAPs (Chs5p-Arf1p-binding) protein	2508650015	Tetratricopeptide repeat-containing protein	2598892672	ChAPs (Chs5p-Arf1p-binding protein)	2509708877	Tetratricopeptide repeat-containing protein	WP_096386089.1_4058	tetratricopeptide repeat protein	2503798682	Tfp pilus assembly protein PilF	644980906	TPR repeat-containing protein	2506483865	Tetratricopeptide repeat-containing protein
VEP14963.1	conserved membrane hypothetical protein	2505787279	hypothetical protein	2508650485	hypothetical protein	2598891763	hypothetical protein	2509707620	hypothetical protein	WP_096385667.1_3812	hypothetical protein	2503802452	hypothetical protein	644980697	hypothetical protein	2506480278	hypothetical protein
VEP14966.1	Photosystem II reaction center protein Ycf12	2505787277	photosystem II complex subunit Ycf12	2508650484	Photosystem II complex subunit Ycf12	2598893106	Photosystem II complex subunit Ycf12	2509710171	Photosystem II complex subunit Ycf12	WP_096381944.1_1095	photosystem II reaction center protein Ycf12	2503799110	Photosystem II complex subunit Ycf12	644980487	protein of unknown function DUF888	2506477399	Photosystem II complex subunit Ycf12
VEP14971.1	isocitrate dehydrogenase, specific for NADP+; e14 prophage	2505787273	isocitrate dehydrogenase (NADP)	2508650480	isocitrate dehydrogenase (NADP)	2598893104	isocitrate dehydrogenase (NADP)	2509710167	isocitrate dehydrogenase (NADP)	WP_096384954.1_3147	isocitrate dehydrogenase (NADP(+))	2503801826	isocitrate dehydrogenase (NADP)	644981934	isocitrate dehydrogenase (NADP) (EC 1.1.1.42)	2506479511	isocitrate dehydrogenase (NADP)
VEP14972.1	Photosystem I P700 chlorophyll a apoprotein A2	2505788840	photosystem I P700 chlorophyll a apoprotein A2	2508650210	photosystem I P700 chlorophyll a apoprotein A2	2598892429	photosystem I P700 chlorophyll a apoprotein A2	2509711169	photosystem I P700 chlorophyll a apoprotein A2	WP_096385149.1_3371	photosystem I core protein PsaB	2503800509	photosystem I P700 chlorophyll a apoprotein A2	644982058	photosystem I core protein PsaB	2506478782	photosystem I P700 chlorophyll a apoprotein A2
VEP14973.1	Photosystem I P700 chlorophyll a apoprotein A1	2505788841	photosystem I P700 chlorophyll a apoprotein A1	2508650209	photosystem I P700 chlorophyll a apoprotein A1	2598892430	photosystem I P700 chlorophyll a apoprotein A1	2509711168	photosystem I P700 chlorophyll a apoprotein A1	WP_096385150.1_3372	photosystem I core protein PsaA	2503800508	photosystem I P700 chlorophyll a apoprotein A1	644982057	photosystem I core protein PsaA	2506478781	photosystem I P700 chlorophyll a apoprotein A1
VEP14977.1	UDP-3-O-acylglucosamine N-acyltransferase	2505788843	UDP-3-O-[3-hydroxymyristoyl] glucosamine N-acyltransferase	2508649071	UDP-3-O-[3-hydroxymyristoyl] glucosamine N-acyltransferase	2598890795	UDP-3-O-[3-hydroxymyristoyl] glucosamine N-acyltransferase	2509710974	UDP-3-O-[3-hydroxymyristoyl] glucosamine N-acyltransferase	WP_096384042.1_2107	UDP-3-O-(3-hydroxymyristoyl)glucosamine N-acyltransferase	2503801249	UDP-3-O-[3-hydroxymyristoyl] glucosamine N-acyltransferase	644979540	UDP-3-O-[3-hydroxymyristoyl] glucosamine N-acyltransferase (EC 2.3.1.191)	2506479285	UDP-3-O-[3-hydroxymyristoyl] glucosamine N-acyltransferase
VEP16031.1	putative enzyme	2505786963	phosphohistidine phosphatase SixA	2508651168	phosphohistidine phosphatase, SixA	2598891200	phosphohistidine phosphatase, SixA	2509709251	phosphohistidine phosphatase, SixA	WP_096385469.1_3668	phosphohistidine phosphatase SixA	2503802377	phosphohistidine phosphatase, SixA	644979410	phosphohistidine phosphatase, SixA	2506483407	phosphohistidine phosphatase, SixA
VEP16034.1	Glycine--tRNA ligase beta subunit	2505788367	glycyl-tRNA synthetase beta chain	2508650855	glycyl-tRNA synthetase beta chain	2598891368	glycyl-tRNA synthetase beta chain	2509708592	glycyl-tRNA synthetase beta chain	WP_096383167.1_1562	glycine--tRNA ligase subunit beta	2503800711	glycyl-tRNA synthetase beta chain	644980354	glycyl-tRNA synthetase beta chain (EC 6.1.1.14)	2506481808	glycyl-tRNA synthetase beta chain
VEP16038.1	Triosephosphate isomerase	2505788371	triosephosphate isomerase	2508650370	triosephosphate isomerase	2598894733	triosephosphate isomerase	2509711079	triosephosphate isomerase	WP_096380309.1_442	triose-phosphate isomerase	2503798335	triosephosphate isomerase	644980464	triosephosphate isomerase (EC 5.3.1.1)	2506480772	triosephosphate isomerase
VEP16039.1	Cytochrome c biogenesis protein, transmembrane region	2505787852	cytochrome c-type biogenesis protein	2508651555	cytochrome c-type biogenesis protein	2598892443	cytochrome c-type biogenesis protein	2509709980	cytochrome c-type biogenesis protein	WP_096385147.1_3369	cytochrome C biogenesis protein	2503800778	cytochrome c-type biogenesis protein	644982037	cytochrome c biogenesis protein transmembrane region	2506484206	cytochrome c-type biogenesis protein
VEP16040.1	Xaa-Pro aminopeptidase	2505787602	aminopeptidase P	2508651240	Xaa-Pro aminopeptidase	2598891286	aminopeptidase P Metallo peptidase. MEROPS family M24B	2509710842	aminopeptidase P Metallo peptidase. MEROPS family M24B	WP_096382993.1_1502	Xaa-Pro aminopeptidase	2503799782	Xaa-Pro aminopeptidase	644978178	peptidase M24	2506478877	Xaa-Pro aminopeptidase
VEP16043.1	putative integral membrane protein	2505787605	YggT family protein	2508651523	YggT family protein	2598892901	YggT family protein	2509709685	YggT family protein	WP_096384363.1_2481	YggT family protein	2503801447	YggT family protein	644982404	protein of unknown function YGGT	2506481204	YggT family protein
VEP16044.1	acetyl-CoA carboxylase, biotin carboxylase subunit	2505788133	acetyl-CoA carboxylase biotin carboxylase subunit	2508651522	acetyl-CoA carboxylase, biotin carboxylase subunit	2598892902	acetyl-CoA carboxylase, biotin carboxylase subunit	2509709684	acetyl-CoA carboxylase, biotin carboxylase subunit	WP_096384362.1_2480	acetyl-CoA carboxylase biotin carboxylase subunit	2503801448	acetyl-CoA carboxylase, biotin carboxylase subunit	644979456	acetyl-CoA carboxylase, biotin carboxylase	2506481202	acetyl-CoA carboxylase, biotin carboxylase subunit
VEP16045.1	conserved hypothetical protein	2505786758	hypothetical protein	2508649463	hypothetical protein	2598892903	hypothetical protein	2509709683	hypothetical protein	WP_096384361.1_2479	hypothetical protein	2503801449	hypothetical protein	644979457	hypothetical protein	2506481939	hypothetical protein
VEP16825.1	Glutamine-dependent NAD(+) synthetase	2505785507	NAD+ synthase (glutamine-hydrolysing)	2508651962	NAD+ synthase (glutamine-hydrolysing)	2598892802	NAD+ synthase (glutamine-hydrolysing)	2509706824	NAD+ synthase (glutamine-hydrolysing)	WP_096379610.1_131	NAD+ synthase	2503802156	NAD+ synthase (glutamine-hydrolysing)	644978309	NAD+ synthetase	2506477870	NH(3)-dependent NAD(+) synthetase
VEP16827.1	putative nicotinate-nucleotide adenylyltransferase	2505786064	nicotinate-nucleotide adenylyltransferase	2508649630	nicotinate-nucleotide adenylyltransferase	2598892805	nicotinate-nucleotide adenylyltransferase	2509706821	nicotinate-nucleotide adenylyltransferase	WP_096379602.1_127	nicotinate-nucleotide adenylyltransferase	2503802160	nicotinate-nucleotide adenylyltransferase	644978311	nicotinate-nucleotide adenylyltransferase (EC 2.7.7.18)	2506477866	nicotinate-nucleotide adenylyltransferase
VEP16829.1	conserved membrane hypothetical protein	2505786062	hypothetical protein	2508650805	hypothetical protein	2598894723	hypothetical protein	2509710685	hypothetical protein	WP_096385175.1_3400	hypothetical protein	2503800484	hypothetical protein	644982195	hypothetical protein	2506481756	hypothetical protein
VEP17381.1	putative Zn-dependent protease-like protein	2505788493	PmbA protein	2508652401	PmbA protein	2598889250	PmbA protein	2509710507	PmbA protein	WP_096384805.1_2979	TldD/PmbA family protein	2503801746	PmbA protein	644980213	peptidase U62 modulator of DNA gyrase	2506484119	PmbA protein
VEP17382.1	UTP--glucose-1-phosphate uridylyltransferase	2505788492	mannose-1-phosphate guanylyltransferase	2508650203	mannose-1-phosphate guanylyltransferase	2598894829	mannose-1-phosphate guanylyltransferase	2509708987	mannose-1-phosphate guanylyltransferase	WP_096385168.1_3392	mannose-1-phosphate guanyltransferase	2503800495	mannose-1-phosphate guanylyltransferase	644978968	Nucleotidyl transferase	2506478300	mannose-1-phosphate guanylyltransferase
VEP17384.1	conserved hypothetical protein	2505788491	condensin subunit ScpA	2508652010	condensin subunit ScpA	2598894828	condensin subunit ScpA	2509708988	condensin subunit ScpA	WP_096385169.1_3393	segregation/condensation protein A	2503800494	condensin subunit ScpA	644978967	condensin subunit ScpA	2506478301	condensin subunit ScpA
VEP17386.1	Spermidine/putrescine-binding periplasmic protein	2505784810	putative spermidine/putrescine transport system substrate-binding protein	2508648251	putative spermidine/putrescine transport system substrate-binding protein	2598892993	putative spermidine/putrescine transport system substrate-binding protein	2509708654	putative spermidine/putrescine transport system substrate-binding protein	WP_096383945.1_1991	polyamine ABC transporter substrate-binding protein	2503798716	putative spermidine/putrescine transport system substrate-binding protein	644980812	putative spermidine/putrescine transport system substrate-binding protein	2506478291	putative spermidine/putrescine transport system substrate-binding protein
VEP17397.1	conserved hypothetical protein	2505788177	Cft2 family RNA processing exonuclease	2508649989	RNA processing exonuclease, beta-lactamase fold, Cft2 family	2598892161	RNA processing exonuclease, beta-lactamase fold, Cft2 family	2509706582	RNA processing exonuclease, beta-lactamase fold, Cft2 family	WP_096386069.1_4049	MBL fold metallo-hydrolase	2503802484	RNA processing exonuclease, beta-lactamase fold, Cft2 family	644980839	beta-lactamase domain protein	2506479291	RNA processing exonuclease, beta-lactamase fold, Cft2 family
VEP17402.1	conserved membrane hypothetical protein	2505786025	hypothetical protein	2508649649	Uncharacterized conserved protein	2598893113	Uncharacterized conserved protein	2509709903	Uncharacterized conserved protein	WP_096383822.1_1869	hypothetical protein	2503799093	Uncharacterized conserved protein	644980382	Exopolysaccharide synthesis ExoD	2506478905	Uncharacterized conserved protein
VEP17403.1	Adenosylhomocysteinase	2505787940	adenosylhomocysteinase	2508652398	adenosylhomocysteinase	2598892810	adenosylhomocysteinase	2509709904	adenosylhomocysteinase	WP_096383817.1_1867	adenosylhomocysteinase	2503799091	adenosylhomocysteinase	644980383	adenosylhomocysteinase (EC 3.3.1.1)	2506478903	adenosylhomocysteinase
VEP18119.1	CO2 hydration protein	2505787544	CO2 hydration protein	2508652368	CO2 hydration protein	2598892129	CO2 hydration protein	2509706621	CO2 hydration protein	WP_096384153.1_2235	CO2 hydration protein	2503798404	CO2 hydration protein	644981420	CO2 hydration protein	2506480448	CO2 hydration protein
VEP18120.1	NAD(P)H-quinone oxidoreductase chain 4 1	2505787543	NADH dehydrogenase subunit M	2508652369	NADH dehydrogenase subunit M	2598892130	NADH dehydrogenase subunit M (EC 1.6.5.3)	2509706620	NADH dehydrogenase subunit M	WP_096384154.1_2236	NAD(P)H-quinone oxidoreductase subunit D4	2503798403	NAD(P)H-quinone oxidoreductase subunit 4	644979612	NADH dehydrogenase subunit M (EC 1.6.5.3)	2506480450	NADH dehydrogenase subunit M
VEP18125.1	Carbon dioxide concentrating mechanism protein CcmL	2505787538	carbon dioxide concentrating mechanism protein CcmL	2508652373	carbon dioxide concentrating mechanism protein CcmL	2598892134	carbon dioxide concentrating mechanism protein CcmL	2509706615	carbon dioxide concentrating mechanism protein CcmL	WP_096384156.1_2241	carbon dioxide concentrating mechanism protein CcmL	2503798398	carbon dioxide concentrating mechanism protein CcmL	644979616	Ethanolamine utilization protein EutN/carboxysome structural protein Ccml	2506480457	carbon dioxide concentrating mechanism protein CcmL
VEP18126.1	Isoleucine patch superfamily enzyme, carbonic anhydrase/acetyltransferase	2505787537	carbon dioxide concentrating mechanism protein CcmM	2508652374	carbon dioxide concentrating mechanism protein CcmM	2598892135	carbon dioxide concentrating mechanism protein CcmM	2509706614	carbon dioxide concentrating mechanism protein CcmM	WP_096384157.1_2242	carbon dioxide concentrating mechanism protein CcmM	2503798397	carbon dioxide concentrating mechanism protein CcmM	644979617	Carbonate dehydratase	2506480459	carbon dioxide concentrating mechanism protein CcmM
VEP18130.1	Ribulose bisphosphate carboxylase large chain	2505787535	ribulose 1,5-bisphosphate carboxylase large subunit	2508652376	ribulose 1,5-bisphosphate carboxylase large subunit	2598892137	ribulose 1,5-bisphosphate carboxylase large subunit	2509706612	ribulose 1,5-bisphosphate carboxylase large subunit	WP_096384159.1_2244	form I ribulose bisphosphate carboxylase large subunit	2503798395	ribulose 1,5-bisphosphate carboxylase large subunit	644979620	ribulose 1,5-bisphosphate carboxylase large subunit (EC 4.1.1.39)	2506482382	ribulose 1,5-bisphosphate carboxylase large subunit
VEP18131.1	RbcX protein	2505787534	RbcX protein	2508652377	RbcX protein	2598892138	RbcX protein	2509706611	RbcX protein	WP_096384160.1_2245	RbcX chaperonin protein	2503798394	RbcX protein	644979621	chaperonin family protein RbcX	2506482381	RbcX protein
VEP18132.1	Ribulose bisphosphate carboxylase small chain	2505787533	ribulose-bisphosphate carboxylase small chain	2508652378	ribulose-bisphosphate carboxylase small chain	2598892139	ribulose 1,5-bisphosphate carboxylase small subunit (EC 4.1.1.39)	2509706610	ribulose-bisphosphate carboxylase small chain	WP_096384161.1_2246	ribulose bisphosphate carboxylase small subunit	2503798393	ribulose 1,5-bisphosphate carboxylase small subunit	644979622	ribulose 1,5-bisphosphate carboxylase small subunit (EC 4.1.1.39)	2506482380	ribulose-bisphosphate carboxylase small chain
VEP18134.1	conserved hypothetical protein	2505785477	hypothetical protein	2508649727	hypothetical protein	2598892251	hypothetical protein	2509706853	hypothetical protein	WP_096385323.1_3566	hypothetical protein	2503801383	hypothetical protein	644979675	hypothetical protein	2506484172	hypothetical protein
VEP18135.1	Adenylyl-sulfate kinase	2505785947	adenylylsulfate kinase	2508649726	adenylylsulfate kinase	2598892252	adenylylsulfate kinase (EC 2.7.1.25)	2509706852	adenylylsulfate kinase	WP_096384247.1_2347	adenylyl-sulfate kinase	2503798728	adenylylsulfate kinase	644981959	adenylylsulfate kinase (EC 2.7.1.25)	2506482050	adenylylsulfate kinase
VEP18137.1	conserved hypothetical protein	2505785950	uncharacterized protein DUF3386	2508651677	Protein of unknown function (DUF3386)	2598893623	Protein of unknown function (DUF3386)	2509706198	Protein of unknown function (DUF3386)	WP_096384325.1_2436	DUF3386 domain-containing protein	2503802230	Protein of unknown function (DUF3386)	644982397	hypothetical protein	2506477547	Protein of unknown function (DUF3386)
VEP18140.1	glutamate-1-semialdehyde aminotransferase (aminomutase)	2505786468	glutamate-1-semialdehyde 2,1-aminomutase	2508649857	glutamate-1-semialdehyde 2,1-aminomutase	2598890792	glutamate-1-semialdehyde 2,1-aminomutase	2509707522	glutamate-1-semialdehyde 2,1-aminomutase	WP_096385105.1_3315	glutamate-1-semialdehyde-2,1-aminomutase	2503801192	glutamate-1-semialdehyde 2,1-aminomutase	644980377	glutamate-1-semialdehyde 2,1-aminomutase (EC 5.4.3.8)	2506478205	glutamate-1-semialdehyde 2,1-aminomutase
VEP18166.1	Glutamine--fructose-6-phosphate aminotransferase (isomerizing)	2505785107	glucosamine--fructose-6-phosphate aminotransferase (isomerizing)	2508652274	glucosamine--fructose-6-phosphate aminotransferase (isomerizing)	2598892794	glucosamine--fructose-6-phosphate aminotransferase (isomerizing)	2509709120	glucosamine--fructose-6-phosphate aminotransferase (isomerizing)	WP_096384878.1_3061	glutamine--fructose-6-phosphate transaminase (isomerizing)	2503800733	glucosamine--fructose-6-phosphate aminotransferase (isomerizing)	644981919	glutamine--fructose-6-phosphate transaminase	2506478713	glucosamine--fructose-6-phosphate aminotransferase (isomerizing)
VEP18169.1	Uncharacterized metal-binding protein	2505785109	uncharacterized metal-binding protein	2508651675	Uncharacterized metal-binding protein	2598893337	Uncharacterized metal-binding protein	2509711346	Uncharacterized metal-binding protein	WP_096385695.1_3832	metal-binding protein	2503801793	Uncharacterized metal-binding protein	644981619	uncharacterized metal-binding protein	2506477387	Uncharacterized metal-binding protein
VEP18171.1	tRNA-2-methylthio-N(6)-dimethylallyladenosine synthase	2505785373	tRNA-2-methylthio-N6-dimethylallyladenosine synthase	2508650629	tRNA-2-methylthio-N6-dimethylallyladenosine synthase	2598890598	tRNA-2-methylthio-N6-dimethylallyladenosine synthase	2509706954	tRNA-2-methylthio-N6-dimethylallyladenosine synthase	WP_096381805.1_1043	tRNA (N6-isopentenyl adenosine(37)-C2)-methylthiotransferase MiaB	2503801960	tRNA-2-methylthio-N6-dimethylallyladenosine synthase	644980785	tRNA-i(6)A37 thiotransferase enzyme MiaB	2506482898	tRNA-2-methylthio-N6-dimethylallyladenosine synthase
VEP18172.1	Sirohydrochlorin cobaltochelatase	2505787733	sirohydrochlorin cobaltochelatase	2508651661	sirohydrochlorin cobaltochelatase	2598894018	sirohydrochlorin cobaltochelatase	2509708290	sirohydrochlorin cobaltochelatase	WP_096380385.1_469	sirohydrochlorin chelatase	2503799696	sirohydrochlorin cobaltochelatase	644981815	cobalamin (vitamin B12) biosynthesis CbiX protein	2506479643	sirohydrochlorin cobaltochelatase
VEP18174.1	50S ribosomal protein L9	2505784497	large subunit ribosomal protein L9	2508652923	large subunit ribosomal protein L9	2598890581	large subunit ribosomal protein L9	2509710771	large subunit ribosomal protein L9	WP_096380432.1_487	50S ribosomal protein L9	2503801218	large subunit ribosomal protein L9	644981191	LSU ribosomal protein L9P	2506478185	LSU ribosomal protein L9P
VEP18179.1	Homogentisate phytyltransferase	2505783980	homogentisate phytyltransferase/homogentisate geranylgeranyltransferase	2508651110	homogentisate phytyltransferase / homogentisate geranylgeranyltransferase	2598893631	homogentisate phytyltransferase / homogentisate geranylgeranyltransferase	2509709359	homogentisate phytyltransferase / homogentisate geranylgeranyltransferase	WP_096385655.1_3802	homogentisate phytyltransferase	2503801770	homogentisate phytyltransferase / homogentisate geranylgeranyltransferase	644978058	homogentisate phytyltransferase (EC 2.5.1.-)	2506482970	homogentisate phytyltransferase
VEP18181.1	DNA gyrase subunit A	2505784742	DNA gyrase subunit A	2508648825	DNA gyrase subunit A	2598891252	DNA gyrase subunit A	2509711148	DNA gyrase subunit A	WP_096380601.1_547	DNA topoisomerase (ATP-hydrolyzing) subunit A	2503799334	DNA gyrase subunit A	644978605	DNA gyrase subunit A (EC 5.99.1.3)	2506477128	DNA gyrase subunit A
VEP18188.1	conserved membrane hypothetical protein	2505786554	uncharacterized protein DUF3120	2508651216	Protein of unknown function (DUF3120)	2598893030	Protein of unknown function (DUF3120)	2509706595	Protein of unknown function (DUF3120)	WP_096385788.1_3899	DUF3120 domain-containing protein	2503799581	Protein of unknown function (DUF3120)	644982161	hypothetical protein	2506478975	Protein of unknown function (DUF3120)
VEP18447.1	Ycf91-like protein	2505787561	uncharacterized protein DUF4346	2508649512	protein of unknown function (DUF4346)	2598892438	protein of unknown function (DUF4346)	2509706205	protein of unknown function (DUF4346)	WP_096384483.1_2619	DUF4346 domain-containing protein	2503801087	protein of unknown function (DUF4346)	644981457	hypothetical protein	2506480552	protein of unknown function (DUF4346)
VEP18450.1	Peptidase M50	2505786900	hypothetical protein	2508650809	hypothetical protein	2598893613	hypothetical protein	2509709234	hypothetical protein	WP_096383779.1_1846	site-2 protease family protein	2503800880	hypothetical protein	644981229	peptidase M50	2506482039	Peptidase family M50
VEP18451.1	Beta-lactamase-like protein	2505786901	glyoxylase-like metal-dependent hydrolase (beta-lactamase superfamily II)	2508650810	Glyoxylase, beta-lactamase superfamily II	2598893614	Glyoxylase, beta-lactamase superfamily II	2509709235	Glyoxylase, beta-lactamase superfamily II	WP_096383780.1_1847	MBL fold metallo-hydrolase	2503800881	Glyoxylase, beta-lactamase superfamily II	644981231	hypothetical protein	2506482038	Glyoxylase, beta-lactamase superfamily II
VEP18453.1	conserved hypothetical protein	2505786903	uncharacterized membrane protein YheB (UPF0754 family)	2508652799	Uncharacterized membrane protein YheB, UPF0754 family	2598889786	Uncharacterized membrane protein YheB, UPF0754 family	2509709493	Uncharacterized membrane protein YheB, UPF0754 family	WP_096388076.1_3633	DUF445 domain-containing protein	2503802413	Uncharacterized membrane protein YheB, UPF0754 family	644978445	protein of unknown function DUF445	2506480786	Uncharacterized membrane protein YheB, UPF0754 family
VEP18456.1	tRNA N6-adenosine threonylcarbamoyltransferase	2505788184	N6-L-threonylcarbamoyladenine synthase	2508652510	N6-L-threonylcarbamoyladenine synthase	2598889443	N6-L-threonylcarbamoyladenine synthase	2509706415	N6-L-threonylcarbamoyladenine synthase	WP_096383938.1_1982	tRNA (adenosine(37)-N6)-threonylcarbamoyltransferase complex transferase subunit TsaD	2503798706	N6-L-threonylcarbamoyladenine synthase	644980672	O-sialoglycoprotein endopeptidase (EC 3.4.24.57)	2506481837	O-sialoglycoprotein endopeptidase
VEP18457.1	Photosystem I reaction center subunit III	2505788183	photosystem I subunit 3	2508652509	photosystem I subunit 3	2598889442	photosystem I subunit 3	2509706416	photosystem I subunit 3	WP_096383937.1_1981	Photosystem I reaction center subunit III	2503798705	photosystem I subunit 3	644980673	photosystem I reaction center protein PsaF subunit III	2506481836	photosystem I subunit 3
VEP18463.1	Phosphoglucosamine mutase	2505788180	phosphomannomutase	2508648933	Phosphomannomutase	2598891402	Phosphomannomutase	2509708716	Phosphomannomutase	WP_096384229.1_2324	phosphoglucosamine mutase	2503799706	Phosphomannomutase	644979783	phosphoglucomutase/phosphomannomutase alpha/beta/alpha domain I	2506480982	Phosphomannomutase
VEP18464.1	Bifunctional pantoate ligase/cytidylate kinase	2505787548	pantoate ligase/cytidylate kinase	2508650699	pantoate ligase / cytidylate kinase	2598893395	pantoate ligase / cytidylate kinase	2509711552	pantoate ligase / cytidylate kinase	WP_096384938.1_3125	bifunctional pantoate--beta-alanine ligase/(d)CMP kinase	2503801691	pantoate ligase / cytidylate kinase	644979124	cytidylate kinase (EC 2.7.4.14)/pantothenate synthetase (EC 6.3.2.1)	2506477975	pantoate ligase / cytidylate kinase
VEP18469.1	conserved hypothetical protein	2505787550	ATP-dependent DNA helicase DinG	2508650376	ATP-dependent DNA helicase DinG	2598892883	ATP-dependent DNA helicase DinG	2509711312	ATP-dependent DNA helicase DinG	WP_096385010.1_3209	helicase	2503801457	ATP-dependent DNA helicase DinG	644979246	Rad3-related DNA helicase-like protein	2506481942	ATP-dependent DNA helicase DinG
VEP18473.1	Methylthioribose-1-phosphate isomerase	2505785401	methylthioribose-1-phosphate isomerase	2508649988	methylthioribose-1-phosphate isomerase	2598890163	methylthioribose-1-phosphate isomerase	2509707033	methylthioribose-1-phosphate isomerase	WP_096383737.1_1821	S-methyl-5-thioribose-1-phosphate isomerase	2503801991	methylthioribose-1-phosphate isomerase	644980676	methylthioribose-1-phosphate isomerase (EC 5.3.1.23)	2506484204	methylthioribose-1-phosphate isomerase
VEP18478.1	conserved hypothetical protein	2505788029	hypothetical protein	2508649622	hypothetical protein	2598893517	hypothetical protein	2509708261	hypothetical protein	WP_096386297.1_4146	Nuclease subunit of the excinuclease complex	2503801426	hypothetical protein	644978599	hypothetical protein	2506478065	hypothetical protein
VEP18479.1	Methionine aminopeptidase C	2505788314	methionyl aminopeptidase	2508649937	methionyl aminopeptidase	2598890065	methionyl aminopeptidase	2509711264	methionyl aminopeptidase	WP_096386775.1_4343	type I methionyl aminopeptidase	2503798984	methionyl aminopeptidase	644979167	methionine aminopeptidase, type I	2506478016	methionyl aminopeptidase
VEP18484.1	Adenylosuccinate lyase	2505787373	adenylosuccinate lyase	2508650598	adenylosuccinate lyase	2598892817	adenylosuccinate lyase	2509709963	adenylosuccinate lyase	WP_096381983.1_1111	adenylosuccinate lyase	2503798351	adenylosuccinate lyase	644980548	Adenylosuccinate lyase (EC 4.3.2.2)	2506478199	Adenylosuccinate lyase
VEP18495.1	3-isopropylmalate dehydrogenase	2505787750	3-isopropylmalate dehydrogenase	2508649050	3-isopropylmalate dehydrogenase	2598889726	3-isopropylmalate dehydrogenase	2509711754	3-isopropylmalate dehydrogenase	WP_096382300.1_1244	3-isopropylmalate dehydrogenase	2503800682	3-isopropylmalate dehydrogenase	644978385	3-isopropylmalate dehydrogenase (EC 1.1.1.85)	2506482359	3-isopropylmalate dehydrogenase
VEP18497.1	Magnesium-chelatase subunit ChlD	2505785574	protoporphyrin IX magnesium-chelatase	2508648644	magnesium chelatase subunit D	2598889223	protoporphyrin IX magnesium-chelatase (EC 6.6.1.1)	2509709671	protoporphyrin IX magnesium-chelatase	WP_096381259.1_817	magnesium chelatase ATPase subunit D	2503800990	magnesium chelatase subunit D	644980572	protoporphyrin IX magnesium-chelatase (EC 6.6.1.1)	2506480499	protoporphyrin IX magnesium-chelatase
VEP18508.1	conserved hypothetical protein	2505785671	hypothetical protein	2508651556	hypothetical protein	2598890565	hypothetical protein	2509706439	hypothetical protein	WP_096381392.1_871	hypothetical protein	2503800892	hypothetical protein	644980963	hypothetical protein	2506478140	hypothetical protein
VEP11317.1	Guanylate kinase	2505785209	guanylate kinase	2508649358	guanylate kinase	2598891936	guanylate kinase	2509711811	guanylate kinase	WP_096384546.1_2692	guanylate kinase	2503800153	guanylate kinase	644978236	guanylate kinase (EC 2.7.4.8)	2506484233	guanylate kinase
VEP11318.1	conserved hypothetical protein	2505785208	hypothetical protein	2508649359	hypothetical protein	2598891935	hypothetical protein	2509711812	hypothetical protein	WP_096384545.1_2691	DUF370 domain-containing protein	2503800154	hypothetical protein	644978237	protein of unknown function DUF370	2506484234	hypothetical protein
VEP11319.1	putative RNA-binding protein, snRNP like protein	2505785207	predicted ribosome quality control (RQC) complex YloA/Tae2 family protein	2508649360	Predicted component of the ribosome quality control (RQC) complex, YloA/Tae2 family, contains fibronectin-binding (FbpA) and DUF814 domains	2598891934	Predicted component of the ribosome quality control (RQC) complex, YloA/Tae2 family, contains fibronectin-binding (FbpA) and DUF814 domains	2509711813	Predicted component of the ribosome quality control (RQC) complex, YloA/Tae2 family, contains fibronectin-binding (FbpA) and DUF814 domains	WP_096384544.1_2690	DUF814 domain-containing protein	2503800155	Predicted component of the ribosome quality control (RQC) complex, YloA/Tae2 family, contains fibronectin-binding (FbpA) and DUF814 domains	644978363	Fibronectin-binding A domain protein	2506480316	protein of unknown function (DUF814)
VEP11323.1	Pyruvate/2-oxoglutarate dehydrogenase complex, dihydrolipoamide dehydrogenase component	2505785625	pyruvate/2-oxoglutarate dehydrogenase complex dihydrolipoamide dehydrogenase (E3) component	2508650525	Pyruvate/2-oxoglutarate dehydrogenase complex, dihydrolipoamide dehydrogenase (E3) component	2598890128	Pyruvate/2-oxoglutarate dehydrogenase complex, dihydrolipoamide dehydrogenase (E3) component	2509706334	Pyruvate/2-oxoglutarate dehydrogenase complex, dihydrolipoamide dehydrogenase (E3) component	WP_096385019.1_3218	pyridine nucleotide-disulfide oxidoreductase	2503802470	Pyruvate/2-oxoglutarate dehydrogenase complex, dihydrolipoamide dehydrogenase (E3) component	644978979	pyridine nucleotide-disulphide oxidoreductase dimerisation region	2506481331	Pyruvate/2-oxoglutarate dehydrogenase complex, dihydrolipoamide dehydrogenase (E3) component
VEP11325.1	Fatty acid desaturase	2505787582	beta-carotene hydroxylase	2508649893	beta-carotene hydroxylase	2598891896	beta-carotene hydroxylase	2509708425	beta-carotene hydroxylase	WP_096387851.1_1598	beta-carotene hydroxylase	2503799112	beta-carotene hydroxylase	644979641	fatty acid desaturase	2506479350	beta-carotene hydroxylase
VEP11326.1	N5-carboxyaminoimidazole ribonucleotide mutase	2505787581	5-(carboxyamino)imidazole ribonucleotide mutase	2508649892	5-(carboxyamino)imidazole ribonucleotide mutase	2598891897	5-(carboxyamino)imidazole ribonucleotide mutase	2509708426	5-(carboxyamino)imidazole ribonucleotide mutase	WP_096388112.1_3996	5-(carboxyamino)imidazole ribonucleotide mutase	2503799889	5-(carboxyamino)imidazole ribonucleotide mutase	644980903	5-(carboxyamino)imidazole ribonucleotide mutase	2506482051	5-(carboxyamino)imidazole ribonucleotide mutase
VEP11559.1	Flavin-dependent dehydrogenase	2505785568	lycopene cyclase CruA	2508650477	lycopene cyclase CruA	2598894740	lycopene cyclase CruA	2509711607	lycopene cyclase CruA	WP_096382914.1_1473	flavin-dependent dehydrogenase	2503802029	lycopene cyclase CruA	644979073	Dehydrogenase (flavoprotein)-like protein	2506478728	lycopene cyclase CruA
VEP11569.1	conserved hypothetical protein	2505784598	uncharacterized protein (DUF427 family)	2508648871	Uncharacterized conserved protein, DUF427 family	2598892643	Uncharacterized conserved protein, DUF427 family	2509711603	Uncharacterized conserved protein, DUF427 family	WP_096384613.1_2762	DUF427 domain-containing protein	2503800583	Uncharacterized conserved protein, DUF427 family	644980071	protein of unknown function DUF427	2506477958	Uncharacterized conserved protein, DUF427 family
VEP11573.1	Sulfite reductase (ferredoxin)	2505786543	sulfite reductase (ferredoxin)	2508651272	sulfite reductase (ferredoxin)	2598893353	sulfite reductase (ferredoxin)	2509709932	sulfite reductase (ferredoxin)	WP_096384472.1_2607	sulfite reductase, ferredoxin dependent	2503801101	sulfite reductase (ferredoxin)	644979658	sulfite reductase (ferredoxin) (EC 1.8.7.1)	2506480903	sulfite reductase (ferredoxin)
VEP11575.1	Phospho-N-acetylmuramoyl-pentapeptide-transferase	2505788868	phospho-N-acetylmuramoyl-pentapeptide-transferase	2508650042	Phospho-N-acetylmuramoyl-pentapeptide-transferase	2598894847	Phospho-N-acetylmuramoyl-pentapeptide-transferase	2509710317	Phospho-N-acetylmuramoyl-pentapeptide-transferase	WP_096379944.1_331	phospho-N-acetylmuramoyl-pentapeptide-transferase	2503799792	Phospho-N-acetylmuramoyl-pentapeptide-transferase	644982336	Phospho-N-acetylmuramoyl-pentapeptide-transferase (EC 2.7.8.13)	2506477790	Phospho-N-acetylmuramoyl-pentapeptide-transferase
VEP11576.1	conserved hypothetical protein	2505788869	uncharacterized protein DUF3134	2508650043	Protein of unknown function (DUF3134)	2598894848	Protein of unknown function (DUF3134)	2509710316	Protein of unknown function (DUF3134)	WP_096379942.1_330	DUF3134 domain-containing protein	2503799791	Protein of unknown function (DUF3134)	644982337	hypothetical protein	2506482617	Protein of unknown function (DUF3134)
VEP11578.1	putative protease with the C-terminal PDZ domain	2505786230	predicted metalloprotease with PDZ domain	2508649835	Predicted metalloprotease, contains C-terminal PDZ domain	2598890861	Predicted metalloprotease, contains C-terminal PDZ domain	2509710993	Predicted metalloprotease, contains C-terminal PDZ domain	WP_096385546.1_3728	PDZ domain-containing protein	2503800448	Predicted metalloprotease, contains C-terminal PDZ domain	644981241	peptidase M61 domain protein	2506480722	Predicted metalloprotease, contains C-terminal PDZ domain
VEP11586.1	ABC-type metal ion transport system, periplasmic component/surface adhesin	2505785819	ABC-type Zn uptake system ZnuABC Zn-binding protein ZnuA	2508651213	manganese/iron transport system substrate-binding protein	2598891537	manganese/iron transport system substrate-binding protein	2509707850	zinc/manganese transport system substrate-binding protein	WP_096384289.1_2397	metal ABC transporter substrate-binding protein	2503798126	manganese/iron transport system substrate-binding protein	644978819	periplasmic solute binding protein	2506480662	ABC-type Zn uptake system ZnuABC, Zn-binding component ZnuA
VEP11589.1	UvrABC system protein C	2505785683	excinuclease ABC subunit C	2508651439	Excinuclease ABC subunit C	2598894816	Excinuclease ABC subunit C	2509707253	Excinuclease ABC subunit C	WP_096385007.1_3205	excinuclease ABC subunit UvrC	2503801460	Excinuclease ABC subunit C	644979135	Excinuclease ABC subunit C	2506484014	Excinuclease ABC subunit C
VEP11591.1	dTDP-4-dehydrorhamnose reductase	2505785686	dTDP-4-dehydrorhamnose reductase	2508652195	dTDP-4-dehydrorhamnose reductase	2598891124	dTDP-4-dehydrorhamnose reductase (EC 1.1.1.133)	2509706565	dTDP-4-dehydrorhamnose reductase	WP_096383049.1_1523	SDR family NAD(P)-dependent oxidoreductase	2503800269	dTDP-4-dehydrorhamnose reductase	644978138	dTDP-4-dehydrorhamnose reductase (EC 1.1.1.133)	2506481568	dTDP-4-dehydrorhamnose reductase
VEP11596.1	NTP pyrophosphohydrolase	2505784754	ADP-ribose pyrophosphatase	2508653318	ADP-ribose pyrophosphatase	2598890979	ADP-ribose pyrophosphatase	2509710909	ADP-ribose pyrophosphatase	WP_096386975.1_4432	NUDIX hydrolase	2503799911	ADP-ribose pyrophosphatase	644979467	NUDIX hydrolase	2506483238	ADP-ribose pyrophosphatase
VEP11598.1	2-amino-4-hydroxy-6-hydroxymethyldihydropteridine pyrophosphokinase	2505785984	2-amino-4-hydroxy-6-hydroxymethyldihydropteridine diphosphokinase	2508651351	2-amino-4-hydroxy-6-hydroxymethyldihydropteridine diphosphokinase	2598890980	2-amino-4-hydroxy-6-hydroxymethyldihydropteridine diphosphokinase	2509708859	2-amino-4-hydroxy-6-hydroxymethyldihydropteridine diphosphokinase	WP_096387417.1_4589	2-amino-4-hydroxy-6-hydroxymethyldihydropteridine diphosphokinase	2503799384	2-amino-4-hydroxy-6-hydroxymethyldihydropteridine diphosphokinase	644979466	2-amino-4-hydroxy-6- hydroxymethyldihydropteridine pyrophosphokinase	2506480161	2-amino-4-hydroxy-6-hydroxymethyldihydropteridine diphosphokinase
VEP11600.1	conserved hypothetical protein	2505786317	uncharacterized protein DUF1232	2508648490	Uncharacterized conserved protein	2598893533	Protein of unknown function (DUF1232)	2509706387	Uncharacterized conserved protein	WP_096381934.1_1091	DUF1232 domain-containing protein	2503802062	Protein of unknown function (DUF1232)	644979827	protein of unknown function DUF1232	2506480049	Uncharacterized conserved protein
VEP11984.1	Transcriptional regulator, AbrB family	2505787786	AbrB family looped-hinge helix DNA binding protein	2508650817	transcriptional regulator, AbrB family	2598893782	transcriptional regulator, AbrB family	2509708071	transcriptional regulator, AbrB family	WP_096385782.1_3895	AbrB family transcriptional regulator	2503799586	looped-hinge helix DNA binding domain-containing protein, AbrB family	644978443	transcriptional regulator, AbrB family	2506478567	transcriptional regulator, AbrB family
VEP11987.1	L-asparaginase II	2505788553	asparaginase	2508650240	asparaginase	2598889904	asparaginase	2509711473	asparaginase	WP_096385079.1_3287	asparaginase	2503801165	asparaginase	644980947	asparaginase (EC 3.5.1.1)	2506482640	asparaginase
VEP11989.1	Ribosomal silencing factor RsfS	2505788551	ribosome-associated protein	2508650242	ribosome-associated protein	2598889906	ribosome-associated protein	2509711471	ribosome-associated protein	WP_096385081.1_3289	ribosome silencing factor	2503801167	ribosome-associated protein	644980949	iojap-like protein	2506478371	ribosome-associated protein
VEP11991.1	putative HD superfamily hydrolase of NAD metabolism	2505788452	predicted HD superfamily hydrolase involved in NAD metabolism	2508651165	putative HD superfamily hydrolase of NAD metabolism	2598889907	putative HD superfamily hydrolase of NAD metabolism	2509711470	putative HD superfamily hydrolase of NAD metabolism	WP_096385082.1_3290	HD domain-containing protein	2503801168	putative HD superfamily hydrolase of NAD metabolism	644980950	metal dependent phosphohydrolase	2506478372	putative HD superfamily hydrolase of NAD metabolism
VEP11996.1	4-alpha-glucanotransferase	2505788447	4-alpha-glucanotransferase	2508652542	4-alpha-glucanotransferase	2598890151	4-alpha-glucanotransferase	2509711021	4-alpha-glucanotransferase	WP_096379326.1_1	4- alpha-glucanotransferase	2503800353	4-alpha-glucanotransferase	644979697	4-alpha-glucanotransferase (EC 2.4.1.25)	2506477066	4-alpha-glucanotransferase
VEP12001.1	ATPase and DNA damage recognition protein of nucleotide excision repair excinuclease UvrABC	2505784872	excinuclease ABC subunit A	2508652731	excinuclease ABC subunit A	2598891584	excinuclease ABC subunit A	2509709504	excinuclease ABC subunit A	WP_096387229.1_4521	excinuclease ABC subunit UvrA	2503800221	excinuclease ABC subunit A	644981818	Excinuclease ABC subunit A	2506477012	excinuclease ABC subunit A
VEP12004.1	Dioxygenase	2505785410	carotenoid cleavage dioxygenase-like enzyme	2508649619	Carotenoid cleavage dioxygenase	2598891465	Carotenoid cleavage dioxygenase	2509709111	Carotenoid cleavage dioxygenase	WP_096385814.1_3920	hypothetical protein	2503799554	Carotenoid cleavage dioxygenase	644978061	Carotenoid oxygenase	2506482896	Carotenoid cleavage dioxygenase
VEP12010.1	conserved hypothetical protein	2505788287	uncharacterized protein DUF4327	2508651225	protein of unknown function (DUF4327)	2598890563	protein of unknown function (DUF4327)	2509707718	protein of unknown function (DUF4327)	WP_015193988.1_874	DUF4327 domain-containing protein	2503800889	protein of unknown function (DUF4327)	644980966	hypothetical protein	2506478143	protein of unknown function (DUF4327)
VEP12014.1	Methyltransferase type 11	2505788285	ubiquinone/menaquinone biosynthesis C-methylase UbiE	2508651116	Ubiquinone/menaquinone biosynthesis C-methylase UbiE	2598889899	Ubiquinone/menaquinone biosynthesis C-methylase UbiE	2509706321	Ubiquinone/menaquinone biosynthesis C-methylase UbiE	WP_096388016.1_3072	methyltransferase domain-containing protein	2503801733	Ubiquinone/menaquinone biosynthesis C-methylase UbiE	644982031	Methyltransferase type 11	2506483778	Methyltransferase domain-containing protein
VEP12015.1	putative Fe-S oxidoreductase	2505787225	radical SAM/Cys-rich protein	2508651118	radical SAM/Cys-rich domain-containing protein	2598889897	radical SAM/Cys-rich domain-containing protein	2509706319	radical SAM/Cys-rich domain-containing protein	WP_096380237.1_421	DUF3641 domain-containing protein	2503802339	radical SAM/Cys-rich domain-containing protein	644982030	Radical SAM domain protein	2506483777	radical SAM/Cys-rich domain-containing protein
VEP12016.1	D-ribulose-5-phosphate 3-epimerase	2505788027	ribulose-5-phosphate 3-epimerase	2508652860	ribulose-5-phosphate 3-epimerase	2598890506	ribulose-5-phosphate 3-epimerase (EC 5.1.3.1)	2509706238	ribulose-5-phosphate 3-epimerase	WP_015193907.1_2579	ribulose-phosphate 3-epimerase	2503800805	ribulose-5-phosphate 3-epimerase	644979637	ribulose-5-phosphate 3-epimerase (EC 5.1.3.1)	2506478032	ribulose-5-phosphate 3-epimerase
VEP12017.1	tRNA modification GTPase MnmE	2505785995	tRNA modification GTPase	2508653134	tRNA modification GTPase	2598891500	tRNA modification GTPase trmE	2509708532	tRNA modification GTPase	WP_096385863.1_3957	tRNA uridine-5-carboxymethylaminomethyl(34) synthesis GTPase MnmE	2503798777	tRNA modification GTPase	644982116	tRNA modification GTPase trmE	2506477733	tRNA modification GTPase trmE
VEP12021.1	DNA repair protein RecN	2505787304	DNA repair protein RecN (Recombination protein N)	2508652927	DNA replication and repair protein RecN	2598890569	DNA replication and repair protein RecN	2509709672	DNA replication and repair protein RecN	WP_096384400.1_2525	DNA repair protein RecN	2503800397	DNA repair protein RecN (Recombination protein N)	644980003	DNA replication and repair protein RecN	2506479005	DNA replication and repair protein RecN
VEP12026.1	Ornithine carbamoyltransferase	2505786602	ornithine carbamoyltransferase	2508652264	ornithine carbamoyltransferase	2598892056	ornithine carbamoyltransferase	2509706734	ornithine carbamoyltransferase	WP_096382796.1_1436	ornithine carbamoyltransferase	2503799437	ornithine carbamoyltransferase	644981056	ornithine carbamoyltransferase (EC 2.1.3.3)	2506483656	ornithine carbamoyltransferase
VEP12027.1	3-dehydroquinate dehydratase	2505786464	3-dehydroquinate dehydratase	2508649281	3-dehydroquinate dehydratase	2598890909	3-dehydroquinate dehydratase	2509709484	3-dehydroquinate dehydratase	WP_096385787.1_3898	type II 3-dehydroquinate dehydratase	2503799583	3-dehydroquinate dehydratase	644978763	3-dehydroquinate dehydratase (EC 4.2.1.10)	2506477179	3-dehydroquinate dehydratase
VEP12030.1	Aspartate 1-decarboxylase	2505788361	L-aspartate 1-decarboxylase	2508650221	L-aspartate 1-decarboxylase	2598894759	L-aspartate 1-decarboxylase	2509706959	L-aspartate 1-decarboxylase	WP_096383847.1_1884	aspartate 1-decarboxylase	2503802288	L-aspartate 1-decarboxylase	644979850	L-aspartate 1-decarboxylase (EC 4.1.1.11)	2506482699	L-aspartate 1-decarboxylase
VEP12032.1	conserved hypothetical protein	2505787302	uncharacterized protein	2508649589	uncharacterized protein	2598893375	uncharacterized protein	2509707208	uncharacterized protein	WP_096384608.1_2757	metal-binding protein	2503800589	uncharacterized protein	644978410	protein of unknown function DUF177	2506481847	uncharacterized protein
VEP12034.1	putative RNA-binding protein	2505787301	spoIIIJ-associated protein	2508649590	spoIIIJ-associated protein	2598893374	spoIIIJ-associated protein	2509707209	spoIIIJ-associated protein	WP_096384607.1_2756	RNA-binding protein	2503800590	spoIIIJ-associated protein	644982015	single-stranded nucleic acid binding R3H domain protein	2506481849	spoIIIJ-associated protein
VEP12035.1	Membrane protein insertase YidC	2505787300	YidC/Oxa1 family membrane protein insertase	2508649591	YidC/Oxa1 family membrane protein insertase	2598893373	YidC/Oxa1 family membrane protein insertase	2509707210	YidC/Oxa1 family membrane protein insertase	WP_096384606.1_2755	membrane protein insertase YidC	2503800591	YidC/Oxa1 family membrane protein insertase	644982016	60 kDa inner membrane insertion protein	2506481850	YidC/Oxa1 family membrane protein insertase
VEP12036.1	conserved hypothetical protein	2505787299	PH (Pleckstrin Homology) domain-containing protein	2508649592	PH domain-containing protein	2598893372	PH domain-containing protein	2509707211	PH domain-containing protein	WP_096384605.1_2754	ribonuclease P	2503800592	PH domain-containing protein	644982017	hypothetical protein	2506481851	PH domain-containing protein
VEP12037.1	Ribonuclease P protein component	2505787298	ribonuclease P protein component	2508649593	ribonuclease P protein component	2598893371	ribonuclease P protein component	2509707212	ribonuclease P protein component	WP_096384604.1_2753	ribonuclease P protein component	2503800593	ribonuclease P protein component	644982018	ribonuclease P protein component (EC 3.1.26.5)	2506481852	ribonuclease P protein component
VEP12039.1	conserved hypothetical protein	2505787296	uncharacterized protein DUF2808	2508649595	Protein of unknown function (DUF2808)	2598893369	Protein of unknown function (DUF2808)	2509707214	Protein of unknown function (DUF2808)	WP_096384602.1_2751	DUF2808 domain-containing protein	2503800595	Protein of unknown function (DUF2808)	644980689	hypothetical protein	2506481857	Protein of unknown function (DUF2808)
VEP12256.1	Imidazole glycerol phosphate synthase subunit HisF	2505785830	cyclase	2508649119	imidazole glycerol phosphate synthase subunit hisF	2598893017	imidazole glycerol phosphate synthase subunit hisF (EC 4.1.3.-)	2509709188	imidazole glycerol phosphate synthase subunit hisF	WP_096384651.1_2802	imidazole glycerol phosphate synthase subunit HisF	2503799124	cyclase	644978732	imidazole glycerol phosphate synthase subunit hisF (EC 4.1.3.-)	2506479675	imidazole glycerol phosphate synthase subunit hisF
VEP12257.1	conserved hypothetical protein	2505785831	hypothetical protein	2508649120	hypothetical protein	2598893018	hypothetical protein	2509709189	hypothetical protein	WP_096384652.1_2803	hypothetical protein	2503799123	hypothetical protein	644978731	hypothetical protein	2506479674	hypothetical protein
VEP12260.1	Sulfate adenylyltransferase	2505787831	sulfate adenylyltransferase	2508649571	sulfate adenylyltransferase	2598894719	sulfate adenylyltransferase	2509710736	sulfate adenylyltransferase	WP_096384020.1_2083	sulfate adenylyltransferase	2503800195	sulfate adenylyltransferase	644978600	sulfate adenylyltransferase (EC 2.7.7.4)	2506482049	sulfate adenylyltransferase
VEP12261.1	putative peroxiredoxin bcp	2505787832	peroxiredoxin Q/BCP	2508649572	peroxiredoxin Q/BCP	2598894718	peroxiredoxin Q/BCP	2509710737	peroxiredoxin Q/BCP	WP_096384019.1_2082	peroxiredoxin	2503800194	peroxiredoxin Q/BCP	644979157	alkyl hydroperoxide reductase/ Thiol specific antioxidant/ Mal allergen	2506479281	peroxiredoxin Q/BCP
VEP12264.1	Saccharopine dehydrogenase-like oxidoreductase	2505787226	hypothetical protein	2508650939	Saccharopine dehydrogenase and related proteins	2598892033	hypothetical protein	2509706976	Glutamate dehydrogenase/leucine dehydrogenase	WP_096384148.1_2230	saccharopine dehydrogenase-like oxidoreductase	2503799772	Glutamate/Leucine/Phenylalanine/Valine dehydrogenase	644980195	hypothetical protein	2506482067	Saccharopine dehydrogenase and related proteins
VEP12266.1	conserved hypothetical protein	2505787228	uncharacterized protein DUF1257	2508650941	Protein of unknown function (DUF1257)	2598892031	Protein of unknown function (DUF1257)	2509706978	Protein of unknown function (DUF1257)	WP_096384150.1_2232	DUF1257 domain-containing protein	2503799770	Protein of unknown function (DUF1257)	644979902	protein of unknown function DUF1257	2506482064	Protein of unknown function (DUF1257)
VEP12270.1	Ribosomal RNA small subunit methyltransferase E	2505786778	16S rRNA (uracil1498-N3)-methyltransferase	2508650724	16S rRNA (uracil1498-N3)-methyltransferase	2598894865	16S rRNA (uracil1498-N3)-methyltransferase	2509708607	16S rRNA (uracil1498-N3)-methyltransferase	WP_096380548.1_527	16S rRNA (uracil(1498)-N(3))-methyltransferase	2503798549	16S rRNA (uracil1498-N3)-methyltransferase	644979331	protein of unknown function DUF558	2506484266	16S rRNA (uracil1498-N3)-methyltransferase
VEP12273.1	conserved membrane hypothetical protein	2505785785	uncharacterized membrane protein (DUF373 family)	2508651423	Uncharacterized membrane protein, DUF373 family	2598894735	Uncharacterized membrane protein, DUF373 family	2509711543	Uncharacterized membrane protein, DUF373 family	WP_096381384.1_868	hypothetical protein	2503800895	Uncharacterized membrane protein, DUF373 family	644979434	hypothetical protein	2506484105	Uncharacterized membrane protein, DUF373 family
VEP12469.1	putative low-complexity protein	2505786764	uncharacterized protein YjbI with pentapeptide repeats	2508652945	Uncharacterized protein YjbI, contains pentapeptide repeats	2598893601	Uncharacterized protein YjbI, contains pentapeptide repeats	2509707080	Uncharacterized protein YjbI, contains pentapeptide repeats	WP_096381068.1_739	hypothetical protein	2503800917	Uncharacterized protein YjbI, contains pentapeptide repeats	644980193	pentapeptide repeat protein	2506477185	Uncharacterized protein YjbI, contains pentapeptide repeats
VEP12478.1	Pyruvate dehydrogenase (Acetyl-transferring)	2505786705	pyruvate dehydrogenase E1 component beta subunit	2508653141	pyruvate dehydrogenase E1 component beta subunit	2598892176	pyruvate dehydrogenase E1 component beta subunit	2509707075	pyruvate dehydrogenase E1 component beta subunit	WP_096387018.1_4448	alpha-ketoacid dehydrogenase subunit beta	2503798935	pyruvate dehydrogenase E1 component beta subunit	644981159	Transketolase central region	2506480029	pyruvate dehydrogenase E1 component beta subunit
VEP12481.1	30S ribosomal subunit protein S10	2505785961	SSU ribosomal protein S10P	2508652393	SSU ribosomal protein S10P	2598894702	SSU ribosomal protein S10P	2509710726	SSU ribosomal protein S10P	WP_015193495.1_27	30S ribosomal protein S10	2503800373	SSU ribosomal protein S10P	644979555	SSU ribosomal protein S10P	2506477999	SSU ribosomal protein S10P
VEP12482.1	protein chain elongation factor EF-Tu (duplicate of tufA)	2505785960	elongation factor Tu	2508652394	elongation factor Tu	2598894703	elongation factor Tu	2509710725	elongation factor Tu	WP_096379399.1_28	elongation factor Tu	2503800374	elongation factor Tu	644979556	translation elongation factor 1A (EF-1A/EF-Tu)	2506477998	translation elongation factor 1A (EF-1A/EF-Tu)
VEP12483.1	protein chain elongation factor EF-G, GTP-binding	2505785959	elongation factor G	2508652395	elongation factor G	2598894704	elongation factor G	2509710724	elongation factor G	WP_096379402.1_29	elongation factor G	2503800375	elongation factor G	644979557	translation elongation factor G	2506477997	translation elongation factor 2 (EF-2/EF-G)
VEP12484.1	30S ribosomal subunit protein S7	2505785958	small subunit ribosomal protein S7	2508652396	small subunit ribosomal protein S7	2598894706	small subunit ribosomal protein S7	2509710723	small subunit ribosomal protein S7	WP_096379404.1_30	30S ribosomal protein S7	2503800376	small subunit ribosomal protein S7	644979558	SSU ribosomal protein S7P	2506477996	small subunit ribosomal protein S7
VEP12485.1	30S ribosomal protein S12	2505785957	SSU ribosomal protein S12P	2508652397	SSU ribosomal protein S12P	2598894707	SSU ribosomal protein S12P	2509710722	SSU ribosomal protein S12P	WP_015193499.1_31	30S ribosomal protein S12	2503800377	SSU ribosomal protein S12P	644979559	SSU ribosomal protein S12P	2506477995	SSU ribosomal protein S12P
VEP12486.1	conserved hypothetical protein	2505785956	iron-sulfur cluster assembly accessory protein	2508652411	Iron-sulfur cluster assembly accessory protein	2598894708	Iron-sulfur cluster assembly accessory protein	2509710721	Iron-sulfur cluster assembly accessory protein	WP_096379407.1_32	iron-sulfur cluster assembly accessory protein	2503800378	Iron-sulfur cluster assembly accessory protein	644979560	iron-sulfur cluster assembly accessory protein	2506477994	Iron-sulfur cluster assembly accessory protein
VEP12487.1	Mannose-6-phosphate isomerase	2505785955	mannose-6-phosphate isomerase type 2	2508652412	mannose-6-phosphate isomerase, type 2	2598894709	mannose-6-phosphate isomerase, type 2	2509710719	mannose-6-phosphate isomerase, type 2	WP_096379410.1_33	cupin domain-containing protein	2503800379	mannose-6-phosphate isomerase	644979156	mannose-6-phosphate isomerase, type 2 (EC 5.3.1.8)	2506477992	mannose-6-phosphate isomerase, type 2
VEP12488.1	Ferredoxin-dependent glutamate synthase 2	2505785954	glutamate synthase (ferredoxin)	2508647938	glutamate synthase (ferredoxin)	2598894710	glutamate synthase (ferredoxin)	2509710718	glutamate synthase (ferredoxin)	WP_096387663.1_34	glutamate synthase large subunit	2503800380	glutamate synthase (ferredoxin)	644981708	glutamate synthase (ferredoxin) (EC 1.4.7.1)	2506477988	glutamate synthase (ferredoxin)
VEP12662.1	putative Fe-S oxidoreductase	2505786350	hypothetical protein	2508652906	hypothetical protein	2598893327	hypothetical protein	2509706428	hypothetical protein	WP_096381947.1_1096	YkgJ family cysteine cluster protein	2503799109	hypothetical protein	644980486	protein of unknown function UPF0153	2506477398	hypothetical protein
VEP12668.1	conserved hypothetical protein	2505788734	four helix bundle protein	2508648810	four helix bundle protein	2598890439	four helix bundle protein	2509708404	four helix bundle protein	WP_096384659.1_2812	four helix bundle protein	2503800683	four helix bundle protein	644990293	hypothetical protein	2506479613	four helix bundle protein
VEP12868.1	30S ribosomal protein S1 homolog B	2505787851	small subunit ribosomal protein S1	2508650254	small subunit ribosomal protein S1	2598892100	small subunit ribosomal protein S1	2509711379	small subunit ribosomal protein S1	WP_096384765.1_2933	30S ribosomal protein S1	2503800034	small subunit ribosomal protein S1	644978468	RNA binding S1 domain protein	2506483677	SSU ribosomal protein S1P
VEP12869.1	putative carboxymethylenebutenolidase	2505787850	carboxymethylenebutenolidase	2508650255	carboxymethylenebutenolidase	2598892099	carboxymethylenebutenolidase	2509711378	carboxymethylenebutenolidase	WP_096384764.1_2932	carboxymethylenebutenolidase	2503800035	carboxymethylenebutenolidase	644978469	dienelactone hydrolase	2506483676	carboxymethylenebutenolidase
VEP12870.1	ATP-dependent 6-phosphofructokinase 1	2505785787	6-phosphofructokinase 1	2508653062	6-phosphofructokinase 1	2598891643	6-phosphofructokinase 1	2509708303	6-phosphofructokinase 1	WP_096383308.1_1614	ATP-dependent 6-phosphofructokinase	2503798621	6-phosphofructokinase 1	644981903	6-phosphofructokinase (EC 2.7.1.11)	2506482436	6-phosphofructokinase
VEP13204.1	Peptide chain release factor 2	2505788559	peptide chain release factor 2 (bRF-2)	2508649563	peptide chain release factor 2	2598893503	peptide chain release factor 2	2509709898	peptide chain release factor 2	WP_096380446.1_492	peptide chain release factor 2	2503801213	peptide chain release factor 2	644980653	bacterial peptide chain release factor 2 (bRF-2)	2506479821	bacterial peptide chain release factor 2 (bRF-2)
VEP13210.1	Aspartyl/glutamyl-tRNA(Asn/Gln) amidotransferase subunit C	2505788010	aspartyl/glutamyl-tRNA(Asn/Gln) amidotransferase subunit C	2508651619	aspartyl/glutamyl-tRNA(Asn/Gln) amidotransferase subunit C	2598892256	aspartyl/glutamyl-tRNA(Asn/Gln) amidotransferase subunit C	2509709878	aspartyl/glutamyl-tRNA(Asn/Gln) amidotransferase subunit C	WP_096384250.1_2351	Asp-tRNA(Asn)/Glu-tRNA(Gln) amidotransferase subunit GatC	2503798724	aspartyl/glutamyl-tRNA(Asn/Gln) amidotransferase subunit C	644980186	aspartyl/glutamyl-tRNA(Asn/Gln) amidotransferase subunit C (EC 6.3.5.-)	2506478014	aspartyl/glutamyl-tRNA(Asn/Gln) amidotransferase subunit C
VEP13212.1	D-alanine--D-alanine ligase	2505788012	D-alanine-D-alanine ligase	2508650277	D-alanine-D-alanine ligase	2598893643	D-alanine-D-alanine ligase	2509708508	D-alanine-D-alanine ligase	WP_096381836.1_1055	D-alanine--D-alanine ligase	2503801549	D-alanine-D-alanine ligase	644980718	D-alanine--D-alanine ligase (EC 6.3.2.4)	2506482911	D-alanine-D-alanine ligase
VEP13224.1	conserved hypothetical protein	2505788310	uncharacterized protein DUF1092	2508649810	Protein of unknown function (DUF1092)	2598893035	Protein of unknown function (DUF1092)	2509710481	Protein of unknown function (DUF1092)	WP_096386247.1_4123	DUF1092 domain-containing protein	2503800169	Protein of unknown function (DUF1092)	644982354	protein of unknown function DUF1092	2506484117	Protein of unknown function (DUF1092)
VEP13227.1	Cpn60 chaperonin GroEL, large subunit of GroESL	2505788306	chaperonin GroEL	2508650083	chaperonin GroEL	2598891173	chaperonin GroEL	2509706368	chaperonin GroEL	WP_096383581.1_1718	chaperonin GroEL	2503802443	chaperonin GroEL	644979226	chaperonin GroEL	2506477322	chaperonin GroEL
VEP13247.1	DevC protein	2505784292	putative ABC transport system permease protein	2508652285	putative ABC transport system permease protein	2598889798	putative ABC transport system permease protein	2509707536	putative ABC transport system permease protein	WP_096382842.1_1450	ABC transporter	2503799457	putative ABC transport system permease protein	644981725	DevC protein	2506481028	putative ABC transport system permease protein
VEP13485.1	putative oxidoreductase of aldo/keto reductase family	2505788377	hypothetical protein	2508648459	hypothetical protein	2598889242	hypothetical protein	2509708706	hypothetical protein	WP_096383890.1_1930	aldo/keto reductase	2503801965	hypothetical protein	644978248	aldo/keto reductase	2506483878	hypothetical protein
VEP13495.1	GDP-L-fucose synthase	2505788391	GDP-L-fucose synthase	2508652493	GDP-L-fucose synthase	2598891238	GDP-L-fucose synthase	2509710455	GDP-L-fucose synthase	WP_096380665.1_569	GDP-L-fucose synthase	2503801617	GDP-L-fucose synthase	644981475	NAD-dependent epimerase/dehydratase	2506483553	GDP-L-fucose synthase
VEP13496.1	GDP-D-mannose dehydratase, NAD(P)-binding	2505788390	GDPmannose 4,6-dehydratase	2508648231	GDPmannose 4,6-dehydratase	2598891239	GDPmannose 4,6-dehydratase	2509710454	GDPmannose 4,6-dehydratase	WP_096380662.1_568	GDP-mannose 4,6-dehydratase	2503801618	GDPmannose 4,6-dehydratase	644981476	GDP-mannose 4,6-dehydratase	2506483554	GDPmannose 4,6-dehydratase
VEP13497.1	Glycosyl transferase possibly involved in lipopolysaccharide synthesis	2505786590	lipopolysaccharide/colanic/teichoic acid biosynthesis glycosyltransferase	2508648230	Sugar transferase involved in LPS biosynthesis (colanic, teichoic acid)	2598891240	Sugar transferase involved in LPS biosynthesis (colanic, teichoic acid)	2509710453	Sugar transferase involved in LPS biosynthesis (colanic, teichoic acid)	WP_096380660.1_567	sugar transferase	2503801619	Sugar transferase involved in LPS biosynthesis (colanic, teichoic acid)	644981261	Undecaprenyl-phosphate galactose phosphotransferase	2506477173	Sugar transferase involved in LPS biosynthesis (colanic, teichoic acid)
VEP13500.1	carbamoyl-phosphate synthase large subunit	2505788389	carbamoyl-phosphate synthase large subunit	2508649958	carbamoyl-phosphate synthase large subunit	2598892265	carbamoyl-phosphate synthase large subunit	2509707904	carbamoyl-phosphate synthase large subunit	WP_096387333.1_4558	carbamoyl-phosphate synthase large subunit	2503800343	carbamoyl-phosphate synthase large subunit	644978667	carbamoyl-phosphate synthase large subunit	2506482415	carbamoyl-phosphate synthase large subunit
VEP13506.1	Selenocysteine lyase	2505788610	L-cysteine/cystine lyase	2508648903	L-cysteine/cystine lyase	2598893042	L-cysteine/cystine lyase	2509707382	L-cysteine/cystine lyase	WP_096384025.1_2088	aminotransferase class V-fold PLP-dependent enzyme	2503800200	L-cysteine/cystine lyase	644978824	aminotransferase class V	2506484299	L-cysteine/cystine lyase
VEP13508.1	DNA repair protein RecO	2505784200	DNA replication and repair protein RecO	2508648694	DNA replication and repair protein RecO	2598892775	DNA replication and repair protein RecO	2509710410	DNA replication and repair protein RecO	WP_096385454.1_3658	DNA repair protein RecO	2503802387	DNA replication and repair protein RecO	644980551	DNA replication and repair protein RecO	2506478278	DNA replication and repair protein RecO
VEP13509.1	Arabinose efflux permease family protein	2505784201	predicted MFS family arabinose efflux permease	2508648693	Arabinose efflux permease	2598892776	Major Facilitator Superfamily protein	2509710411	Sugar phosphate permease	WP_096385455.1_3659	MFS transporter	2503802386	Transmembrane secretion effector	644980550	major facilitator superfamily MFS_1	2506478277	Predicted arabinose efflux permease, MFS family
VEP13510.1	tRNA dimethylallyltransferase	2505787712	tRNA dimethylallyltransferase	2508648224	tRNA dimethylallyltransferase	2598892467	tRNA dimethylallyltransferase	2509706167	tRNA dimethylallyltransferase	WP_096380886.1_653	tRNA (adenosine(37)-N6)-dimethylallyltransferase MiaA	2503800206	tRNA dimethylallyltransferase	644982088	tRNA delta(2)-isopentenylpyrophosphate transferase	2506483745	tRNA dimethylallyltransferase
VEP13620.1	Photosystem II CP43 reaction center protein	2505787939	photosystem II CP43 chlorophyll apoprotein	2508652123	photosystem II CP43 chlorophyll apoprotein	2598891574	photosystem II CP43 chlorophyll apoprotein	2509711623	photosystem II CP43 chlorophyll apoprotein	WP_096379909.1_313	photosystem II 44 kDa subunit reaction center protein	2503799249	photosystem II CP43 chlorophyll apoprotein	644978101	photosystem II 44 kDa subunit reaction center protein	2506479799	photosystem II CP43 chlorophyll apoprotein
VEP13631.1	Glutamate--tRNA ligase	2505787935	glutamyl-tRNA synthetase	2508651910	glutamyl-tRNA synthetase	2598891454	glutamyl-tRNA synthetase	2509708881	glutamyl-tRNA synthetase	WP_096382381.1_1277	glutamate--tRNA ligase	2503798914	glutamyl-tRNA synthetase	644980328	glutamate--tRNA(Gln) ligase (EC 6.1.1.24)/glutamyl-tRNA synthetase (EC 6.1.1.17)	2506477003	glutamyl-tRNA synthetase
VEP13632.1	Methylenetetrahydrofolate reductase	2505787934	methylenetetrahydrofolate reductase (NADPH)	2508650828	methylenetetrahydrofolate reductase (NADPH)	2598894895	methylenetetrahydrofolate reductase (NADPH)	2509708763	methylenetetrahydrofolate reductase (NADPH)	WP_096384380.1_2502	methylenetetrahydrofolate reductase	2503800419	methylenetetrahydrofolate reductase (NADPH)	644980052	methylenetetrahydrofolate reductase	2506480581	methylenetetrahydrofolate reductase (NADPH)
VEP13635.1	Pentapeptide repeat protein	2505787933	pentapeptide repeat protein	2508650154	Uncharacterized low-complexity proteins	2598890134	Pentapeptide repeat-containing protein	2509706189	Uncharacterized low-complexity proteins	WP_096384379.1_2501	pentapeptide repeat-containing protein	2503800420	Pentapeptide repeat-containing protein	644981102	pentapeptide repeat protein	2506483718	Pentapeptide repeat-containing protein
VEP13637.1	Tyrosine--tRNA ligase	2505786918	tyrosyl-tRNA synthetase	2508651520	tyrosyl-tRNA synthetase	2598891260	tyrosyl-tRNA synthetase	2509711345	tyrosyl-tRNA synthetase	WP_096383869.1_1907	tyrosine--tRNA ligase	2503801535	tyrosyl-tRNA synthetase	644981141	tyrosyl-tRNA synthetase (EC 6.1.1.1)	2506480538	tyrosyl-tRNA synthetase
VEP13640.1	tRNA-specific adenosine deaminase	2505788454	tRNA(adenine34) deaminase	2508647949	tRNA(adenine34) deaminase	2598892607	tRNA-adenosine deaminase (EC 3.5.4.-)	2509710276	tRNA(adenine34) deaminase	WP_096384272.1_2376	nucleoside deaminase	2503800252	tRNA(adenine34) deaminase	644981336	tRNA-adenosine deaminase (EC 3.5.4.-)	2506479797	tRNA(adenine34) deaminase
VEP13641.1	Chaperone protein DnaJ 2	2505788550	curved DNA-binding protein	2508653131	curved DNA-binding protein	2598890012	curved DNA-binding protein	2509708677	curved DNA-binding protein	WP_096380476.1_503	J domain-containing protein	2503800579	curved DNA-binding protein	644979026	chaperone DnaJ domain protein	2506480027	curved DNA-binding protein
VEP13643.1	conserved membrane hypothetical protein	2505788548	phospholipid/cholesterol/gamma-HCH transport system permease protein	2508652626	phospholipid/cholesterol/gamma-HCH transport system permease protein	2598891919	phospholipid/cholesterol/gamma-HCH transport system permease protein	2509710595	phospholipid/cholesterol/gamma-HCH transport system permease protein	WP_096384175.1_2261	ABC transporter permease	2503801243	phospholipid/cholesterol/gamma-HCH transport system permease protein	644982024	protein of unknown function DUF140	2506478500	phospholipid/cholesterol/gamma-HCH transport system permease protein
VEP13645.1	Chemotaxis signal transduction protein	2505788546	twitching motility protein PilI	2508652628	twitching motility protein PilI	2598891921	twitching motility protein PilI	2509711701	twitching motility protein PilI	WP_096381647.1_981	chemotaxis protein CheW	2503801655	twitching motility protein PilI	644978769	CheW protein	2506478502	CheW protein
VEP13646.1	putative chemotaxis protein	2505788545	twitching motility two-component system response regulator PilH	2508652629	twitching motility two-component system response regulator PilH	2598891922	twitching motility two-component system response regulator PilH	2509711700	twitching motility two-component system response regulator PilH	WP_015194713.1_980	response regulator	2503801654	twitching motility two-component system response regulator PilH	644978770	response regulator receiver protein	2506478503	twitching motility two-component system response regulator PilH
VEP13648.1	conserved hypothetical protein	2505788543	hypothetical protein	2508652630	hypothetical protein	2598891923	hypothetical protein	2509711698	hypothetical protein	WP_096381642.1_978	hypothetical protein	2503801652	hypothetical protein	644978772	hypothetical protein	2506478506	hypothetical protein
VEP13654.1	conserved hypothetical protein	2505784931	uncharacterized protein DUF3531	2508653157	Protein of unknown function (DUF3531)	2598889658	Protein of unknown function (DUF3531)	2509710139	Protein of unknown function (DUF3531)	WP_096384779.1_2948	DUF3531 domain-containing protein	2503800019	Protein of unknown function (DUF3531)	644981441	hypothetical protein	2506478829	Protein of unknown function (DUF3531)
VEP13660.1	putative Zn-dependent peptidase	2505784892	predicted Zn-dependent peptidase	2508649675	Predicted Zn-dependent peptidase	2598890975	Predicted Zn-dependent peptidase	2509709689	Predicted Zn-dependent peptidase	WP_096385130.1_3347	insulinase family protein	2503801292	Predicted Zn-dependent peptidase	644982148	processing peptidase	2506483416	Predicted Zn-dependent peptidase
VEP13661.1	putative Zn-dependent peptidase	2505784891	predicted Zn-dependent peptidase	2508649674	Predicted Zn-dependent peptidase	2598890976	Predicted Zn-dependent peptidase	2509711120	Predicted Zn-dependent peptidase	WP_096385131.1_3348	insulinase family protein	2503801291	Predicted Zn-dependent peptidase	644982146	peptidase M16 domain protein	2506483415	Predicted Zn-dependent peptidase
VEP13760.1	DNA repair protein RadA	2505787948	DNA repair protein RadA/Sms	2508648434	DNA repair protein RadA/Sms	2598890116	DNA repair protein RadA/Sms	2509711599	DNA repair protein RadA/Sms	WP_096385864.1_3958	DNA repair protein RadA	2503798778	DNA repair protein RadA/Sms	644980322	DNA repair protein RadA	2506481096	DNA repair protein RadA/Sms
VEP13761.1	DNA-binding response regulator MtrA	2505787949	winged helix family two component transcriptional regulator	2508648433	two component transcriptional regulator, winged helix family	2598890117	two component transcriptional regulator, winged helix family	2509711598	two component transcriptional regulator, winged helix family	WP_041619119.1_3959	DNA-binding response regulator	2503798779	two component transcriptional regulator, winged helix family	644980321	two component transcriptional regulator, winged helix family	2506481094	two component transcriptional regulator, winged helix family
VEP13762.1	conserved hypothetical protein	2505787950	Protein of unknown function (DUF2930)	2508648432	Protein of unknown function (DUF2930)	2598890118	Protein of unknown function (DUF2930)	2509711597	Protein of unknown function (DUF2930)	WP_096385866.1_3960	cofactor assembly of complex C subunit B	2503798780	Protein of unknown function (DUF2930)	644979818	CGLD23 protein	2506481093	Protein of unknown function (DUF2930)
VEP13764.1	Phospho-2-dehydro-3-deoxyheptonate aldolase	2505784575	3-deoxy-D-arabinoheptulosonate-7-phosphate synthase	2508651251	3-deoxy-D-arabinoheptulosonate-7-phosphate synthase	2598893331	3-deoxy-D-arabinoheptulosonate-7-phosphate synthase	2509706361	3-deoxy-D-arabinoheptulosonate-7-phosphate synthase	WP_096385401.1_3620	3-deoxy-7-phosphoheptulonate synthase	2503802426	3-deoxy-D-arabinoheptulosonate-7-phosphate synthase	644980302	3-deoxy-D-arabinoheptulosonate-7-phosphate synthase (EC 2.5.1.54)	2506482788	3-deoxy-D-arabinoheptulosonate-7-phosphate synthase
VEP13770.1	AAA ATPase central domain protein	2505784578	SpoVK/Ycf46/Vps4 family AAA+-type ATPase	2508649542	AAA+-type ATPase, SpoVK/Ycf46/Vps4 family	2598890340	AAA+-type ATPase, SpoVK/Ycf46/Vps4 family	2509707108	AAA+-type ATPase, SpoVK/Ycf46/Vps4 family	WP_096386695.1_4315	AAA family ATPase	2503801015	AAA+-type ATPase, SpoVK/Ycf46/Vps4 family	644979730	AAA ATPase central domain protein	2506481846	AAA+-type ATPase, SpoVK/Ycf46/Vps4 family
VEP13773.1	UDP-N-acetylglucosamine 1-carboxyvinyltransferase	2505784374	UDP-N-acetylglucosamine 1-carboxyvinyltransferase	2508649610	UDP-N-acetylglucosamine 1-carboxyvinyltransferase	2598889412	UDP-N-acetylglucosamine 1-carboxyvinyltransferase	2509709942	UDP-N-acetylglucosamine 1-carboxyvinyltransferase	WP_096387857.1_1630	UDP-N-acetylglucosamine 1-carboxyvinyltransferase	2503802546	UDP-N-acetylglucosamine 1-carboxyvinyltransferase	644981091	UDP-N-acetylglucosamine 1-carboxyvinyltransferase (EC 2.5.1.7)	2506482663	UDP-N-acetylglucosamine 1-carboxyvinyltransferase
VEP13775.1	putative enzyme	2505784372	TrmH family RNA methyltransferase	2508649611	RNA methyltransferase, TrmH family	2598889410	RNA methyltransferase, TrmH family	2509709944	RNA methyltransferase, TrmH family	WP_096383346.1_1629	RNA methyltransferase	2503802548	RNA methyltransferase, TrmH family	644981089	tRNA/rRNA methyltransferase (SpoU)	2506481982	RNA methyltransferase, TrmH family
VEP13780.1	methionine adenosyltransferase 1	2505787913	methionine adenosyltransferase	2508651835	methionine adenosyltransferase	2598892924	methionine adenosyltransferase	2509711182	methionine adenosyltransferase	WP_096384749.1_2914	methionine adenosyltransferase	2503802095	methionine adenosyltransferase	644979844	methionine adenosyltransferase (EC 2.5.1.6)	2506481900	methionine adenosyltransferase
VEP13781.1	Haloacid dehalogenase superfamily enzyme, subfamily IA	2505787912	phosphoglycolate phosphatase	2508651836	phosphoglycolate phosphatase	2598892925	phosphoglycolate phosphatase	2509711181	phosphoglycolate phosphatase	WP_096384750.1_2915	HAD family hydrolase	2503802096	phosphoglycolate phosphatase	644979843	HAD-superfamily hydrolase, subfamily IA, variant 1	2506478192	phosphoglycolate phosphatase
VEP13792.1	ATP phosphoribosyltransferase	2505788231	ATP phosphoribosyltransferase	2508651113	ATP phosphoribosyltransferase	2598892326	ATP phosphoribosyltransferase	2509706231	ATP phosphoribosyltransferase	WP_096379965.1_343	ATP phosphoribosyltransferase	2503802308	ATP phosphoribosyltransferase	644980719	ATP phosphoribosyltransferase (homohexameric) (EC 2.4.2.17)	2506483222	ATP phosphoribosyltransferase (homohexameric)
VEP13816.1	Cobalt ABC transporter	2505786533	D-methionine transport system ATP-binding protein	2508648003	D-methionine transport system ATP-binding protein	2598890053	D-methionine transport system ATP-binding protein	2509709367	D-methionine transport system ATP-binding protein	WP_096386796.1_4350	cobalt ABC transporter	2503798065	D-methionine transport system ATP-binding protein	644982003	ABC transporter related	2506481757	D-methionine transport system ATP-binding protein
VEP13817.1	5-formyltetrahydrofolate cyclo-ligase	2505786534	5-formyltetrahydrofolate cyclo-ligase	2508652125	5-formyltetrahydrofolate cyclo-ligase	2598889336	5-formyltetrahydrofolate cyclo-ligase	2509709587	5-formyltetrahydrofolate cyclo-ligase	WP_096383091.1_1537	5-formyltetrahydrofolate cyclo-ligase	2503800276	5-formyltetrahydrofolate cyclo-ligase	644981695	5-formyltetrahydrofolate cyclo-ligase	2506477175	5-formyltetrahydrofolate cyclo-ligase
VEP13819.1	conserved hypothetical protein	2505786537	hypothetical protein	2508653014	hypothetical protein	2598892014	hypothetical protein	2509711250	hypothetical protein	WP_096383102.1_1540	hypothetical protein	2503800279	hypothetical protein	644981693	hypothetical protein	2506480041	hypothetical protein
VEP13945.1	Glutathione reductase	2505784231	NADPH-glutathione reductase	2508648557	NADPH-glutathione reductase	2598890783	NADPH-glutathione reductase	2509711910	NADPH-glutathione reductase	WP_096384236.1_2332	glutathione-disulfide reductase	2503800126	NADPH-glutathione reductase	644978451	NADPH-glutathione reductase (EC 1.8.1.7)	2506479520	NADPH-glutathione reductase
VEP13953.1	L-2-hydroxyglutarate oxidase LhgO	2505785296	L-2-hydroxyglutarate oxidase	2508647923	L-2-hydroxyglutarate oxidase	2598890474	L-2-hydroxyglutarate oxidase	2509708003	L-2-hydroxyglutarate oxidase	WP_096385823.1_3926	L-2-hydroxyglutarate oxidase	2503799549	L-2-hydroxyglutarate oxidase	644979920	FAD dependent oxidoreductase	2506479383	L-2-hydroxyglutarate oxidase
VEP14215.1	ATP synthase gamma chain	2505787332	F-type H+-transporting ATPase subunit gamma	2508652326	F-type H+-transporting ATPase subunit gamma	2598892819	ATP synthase F1 subcomplex gamma subunit	2509709707	F-type H+-transporting ATPase subunit gamma	WP_096382446.1_1304	F0F1 ATP synthase subunit gamma	2503801328	F-type H+-transporting ATPase subunit gamma	644981319	ATP synthase F1 subcomplex gamma subunit	2506478740	ATP synthase F1 subcomplex gamma subunit
VEP14216.1	F1 sector of membrane-bound ATP synthase, alpha subunit	2505787331	F-type H+-transporting ATPase subunit alpha	2508652327	ATP synthase F1 subcomplex alpha subunit	2598892820	ATP synthase F1 subcomplex alpha subunit	2509709708	ATP synthase F1 subcomplex alpha subunit	WP_096382443.1_1303	F0F1 ATP synthase subunit alpha	2503801329	F-type H+-transporting ATPase subunit alpha	644981320	ATP synthase F1 subcomplex alpha subunit	2506478739	ATP synthase F1 subcomplex alpha subunit
VEP14217.1	ATP synthase subunit delta	2505787330	F-type H+-transporting ATPase subunit delta	2508652328	F-type H+-transporting ATPase subunit delta	2598892821	F-type H+-transporting ATPase subunit delta	2509709709	F-type H+-transporting ATPase subunit delta	WP_096382440.1_1302	F0F1 ATP synthase subunit delta	2503801330	F-type H+-transporting ATPase subunit delta	644981321	ATP synthase F1 subcomplex delta subunit	2506478738	ATP synthase F1 subcomplex delta subunit
VEP14218.1	ATP synthase subunit b	2505787329	F-type H+-transporting ATPase subunit b	2508652329	F-type H+-transporting ATPase subunit b	2598892822	F-type H+-transporting ATPase subunit b	2509709710	F-type H+-transporting ATPase subunit b	WP_096382437.1_1301	ATP synthase F0 subunit B	2503801331	F-type H+-transporting ATPase subunit b	644981322	ATP synthase F0, B subunit	2506478737	F-type H+-transporting ATPase subunit b
VEP14219.1	ATP synthase subunit b&apos;	2505787328	F-type H+-transporting ATPase subunit b	2508652330	ATP synthase F0 subcomplex B' subunit	2598892823	ATP synthase F0 subcomplex B' subunit	2509709711	F-type H+-transporting ATPase subunit b	WP_096382435.1_1300	F0F1 ATP synthase subunit B'	2503801332	F-type H+-transporting ATPase subunit b	644981323	ATP synthase F0 subcomplex B' subunit	2506478736	ATP synthase F0 subcomplex B' subunit
VEP14220.1	ATP synthase subunit c	2505787327	F-type H+-transporting ATPase subunit c	2508652331	ATP synthase F0 subcomplex C subunit	2598892824	ATP synthase F0 subcomplex C subunit	2509709712	F-type H+-transporting ATPase subunit c	WP_015194402.1_1299	ATP synthase F0 subunit C	2503801333	F-type H+-transporting ATPase subunit c	644981324	ATP synthase F0 subcomplex C subunit	2506478735	ATP synthase F0 subcomplex C subunit
VEP14221.1	ATP synthase subunit a	2505787326	F-type H+-transporting ATPase subunit a	2508652332	ATP synthase F0 subcomplex A subunit	2598892825	ATP synthase F0 subcomplex A subunit	2509709713	F-type H+-transporting ATPase subunit a	WP_096382432.1_1298	F0F1 ATP synthase subunit A	2503801334	F-type H+-transporting ATPase subunit a	644981325	ATP synthase F0 subcomplex A subunit	2506478734	ATP synthase F0 subcomplex A subunit
VEP14223.1	Phosphoglycerate kinase	2505788410	phosphoglycerate kinase	2508652824	phosphoglycerate kinase	2598893141	phosphoglycerate kinase	2509709775	phosphoglycerate kinase	WP_096387315.1_4551	phosphoglycerate kinase	2503800546	phosphoglycerate kinase	644982326	phosphoglycerate kinase (EC 2.7.2.3)	2506483368	phosphoglycerate kinase
VEP14224.1	NAD(P)H-quinone oxidoreductase subunit O	2505788409	NADH-quinone oxidoreductase subunit O	2508652823	NDH-1 subunit O	2598893140	NDH-1 subunit O	2509709777	NDH-1 subunit O	WP_096381121.1_762	NAD(P)H-quinone oxidoreductase	2503800545	NDH-1 subunit O	644978565	hypothetical protein	2506482055	NDH-1 subunit O
VEP14225.1	Folate-binding protein YgfZ	2505788408	hypothetical protein	2508653226	hypothetical protein	2598893825	hypothetical protein	2509709221	hypothetical protein	WP_096385860.1_3955	folate-binding protein	2503798773	hypothetical protein	644978109	folate-binding protein YgfZ	2506483891	hypothetical protein
VEP14226.1	conserved hypothetical protein	2505788407	hypothetical protein	2508653227	hypothetical protein	2598893824	hypothetical protein	2509709222	hypothetical protein	WP_096385861.1_3956	hypothetical protein	2503798776	hypothetical protein	644978108	hypothetical protein	2506483892	hypothetical protein
VEP14229.1	Imidazole glycerol phosphate synthase subunit HisH	2505788404	glutamine amidotransferase	2508649657	glutamine amidotransferase	2598892295	imidazole glycerol phosphate synthase subunit hisH	2509709223	imidazole glycerol phosphate synthase subunit hisH	WP_096386991.1_4438	imidazole glycerol phosphate synthase subunit HisH	2503801321	glutamine amidotransferase	644979526	imidazole glycerol phosphate synthase subunit hisH (EC 2.4.2.-)	2506483364	imidazole glycerol phosphate synthase subunit hisH
VEP14238.1	conserved hypothetical protein	2505785493	uncharacterized protein	2508648126	uncharacterized protein	2598890780	uncharacterized protein	2509706254	uncharacterized protein	WP_096384356.1_2473	RNA-binding transcriptional accessory protein	2503802263	uncharacterized protein	644981194	RNA binding S1 domain protein	2506482552	uncharacterized protein
VEP14240.1	putative 8-amino-7-oxononanoate synthase	2505785131	8-amino-7-oxononanoate synthase	2508652020	8-amino-7-oxononanoate synthase	2598892448	8-amino-7-oxononanoate synthase	2509709306	8-amino-7-oxononanoate synthase	WP_096385505.1_3693	8-amino-7-oxononanoate synthase	2503799338	8-amino-7-oxononanoate synthase	644978112	8-amino-7-oxononanoate synthase	2506479447	8-amino-7-oxononanoate synthase
VEP14248.1	ATP-dependent zinc metalloprotease FtsH 2	2505787258	cell division protease FtsH	2508651612	cell division protease FtsH	2598893591	cell division protease FtsH	2509706793	cell division protease FtsH	WP_096386097.1_4061	ATP-dependent zinc metalloprotease FtsH	2503801144	cell division protease FtsH	644978654	ATP-dependent metalloprotease FtsH	2506484422	membrane protease FtsH catalytic subunit
VEP14351.1	ABC-type dipeptide/oligopeptide/nickel transport system, permease component	2505786506	peptide/nickel transport system permease protein	2508652434	peptide/nickel transport system permease protein	2598893807	peptide/nickel transport system permease protein	2509710082	peptide/nickel transport system permease protein	WP_096379863.1_282	ABC transporter permease	2503801846	peptide/nickel transport system permease protein	644978404	binding-protein-dependent transport systems inner membrane component	2506484024	peptide/nickel transport system permease protein
VEP14352.1	conserved hypothetical protein	2505786505	hypothetical protein	2508649756	hypothetical protein	2598889446	hypothetical protein	2509710083	hypothetical protein	WP_096379865.1_283	hypothetical protein	2503801845	hypothetical protein	644978403	hypothetical protein	2506478264	hypothetical protein
VEP14354.1	Phosphoribosylaminoimidazole-succinocarboxamide synthase	2505786504	phosphoribosylaminoimidazole-succinocarboxamide synthase	2508649757	phosphoribosylaminoimidazole-succinocarboxamide synthase	2598889779	phosphoribosylaminoimidazole-succinocarboxamide synthase	2509710084	phosphoribosylaminoimidazole-succinocarboxamide synthase	WP_096387681.1_284	phosphoribosylaminoimidazolesuccinocarboxamide synthase	2503801844	phosphoribosylaminoimidazole-succinocarboxamide synthase	644978402	phosphoribosylaminoimidazole-succinocarboxamide synthase (EC 6.3.2.6)	2506478265	phosphoribosylaminoimidazole-succinocarboxamide synthase
VEP14357.1	conserved hypothetical protein	2505786502	hypothetical protein	2508650621	hypothetical protein	2598893423	hypothetical protein	2509706992	hypothetical protein	WP_096380049.1_367	hypothetical protein	2503802316	hypothetical protein	644979314	hypothetical protein	2506482028	hypothetical protein
VEP14364.1	Peptide methionine sulfoxide reductase MsrB	2505786911	peptide-methionine (R)-S-oxide reductase	2508649665	peptide-methionine (R)-S-oxide reductase	2598891977	peptide-methionine (R)-S-oxide reductase	2509710883	peptide-methionine (R)-S-oxide reductase	WP_096387178.1_4504	peptide-methionine (R)-S-oxide reductase	2503798644	peptide-methionine (R)-S-oxide reductase	644978897	methionine-R-sulfoxide reductase	2506479568	peptide-methionine (R)-S-oxide reductase
VEP14366.1	Penicillin-binding protein, 1A family	2505788689	1A family penicillin-binding protein	2508651897	penicillin-binding protein, 1A family	2598891757	penicillin-binding protein, 1A family	2509710829	Membrane carboxypeptidase (penicillin-binding protein)	WP_096385724.1_3851	penicillin-binding protein	2503801811	penicillin-binding protein, 1A family	644979925	FHA modulated glycosyl transferase/transpeptidase	2506481582	penicillin-binding protein, 1A family
VEP14367.1	Lecithin:cholesterol acyltransferase	2505788690	serine aminopeptidase S33 family	2508648662	hypothetical protein	2598893020	PGAP1-like protein	2509711847	Lysophospholipase	WP_096387588.1_4680	alpha/beta hydrolase	2503801484	Serine aminopeptidase, S33	644979142	hypothetical protein	2506478118	Predicted hydrolases or acyltransferases (alpha/beta hydrolase superfamily)
VEP14368.1	Cytochrome c-553-like	2505786271	mono/diheme cytochrome c family protein	2508651019	Cytochrome c, mono- and diheme variants	2598893539	Cytochrome C oxidase, cbb3-type, subunit III	2509710392	Cytochrome c, mono- and diheme variants	WP_096381369.1_861	cytochrome c	2503800658	Cytochrome c, mono- and diheme variants	644980125	cytochrome c class I	2506483361	Cytochrome C oxidase, cbb3-type, subunit III
VEP14371.1	conserved hypothetical protein	2505786274	hypothetical protein	2508651751	hypothetical protein	2598892507	hypothetical protein	2509707930	hypothetical protein	WP_096383793.1_1854	hypothetical protein	2503799079	hypothetical protein	644978802	hypothetical protein	2506482804	hypothetical protein
VEP14373.1	Glucokinase	2505785144	glucokinase	2508649162	glucokinase	2598891639	glucokinase	2509711135	glucokinase	WP_096384123.1_2201	glucokinase	2503799033	glucokinase	644981302	glucokinase (EC 2.7.1.2)	2506484224	glucokinase
VEP14378.1	conserved hypothetical protein	2505785146	uncharacterized protein DUF2488	2508650284	Protein of unknown function (DUF2488)	2598889770	Protein of unknown function (DUF2488)	2509709250	Protein of unknown function (DUF2488)	WP_096382287.1_1239	DUF2488 domain-containing protein	2503800676	Protein of unknown function (DUF2488)	644981971	hypothetical protein	2506478162	Protein of unknown function (DUF2488)
VEP14379.1	4-hydroxy-3-methylbut-2-enyl diphosphate reductase	2505787770	4-hydroxy-3-methylbut-2-enyl diphosphate reductase	2508649431	4-hydroxy-3-methylbut-2-enyl diphosphate reductase	2598891851	4-hydroxy-3-methylbut-2-enyl diphosphate reductase	2509706502	4-hydroxy-3-methylbut-2-enyl diphosphate reductase	WP_096384392.1_2515	4-hydroxy-3-methylbut-2-enyl diphosphate reductase	2503800406	4-hydroxy-3-methylbut-2-enyl diphosphate reductase	644981431	4-hydroxy-3-methylbut-2-enyl diphosphate reductase (EC 1.17.1.2)	2506480705	4-hydroxy-3-methylbut-2-enyl diphosphate reductase
VEP14510.1	putative arsenical pump-driving ATPase	2505787188	arsenite efflux ATP-binding protein ArsA	2508651947	arsenite efflux ATP-binding protein ArsA	2598892604	arsenite efflux ATP-binding protein ArsA (TC 3.A.4.1.1)	2509710279	arsenite efflux ATP-binding protein ArsA	WP_096384269.1_2373	arsenic-transporting ATPase	2503800249	arsenite efflux ATP-binding protein ArsA	644980478	arsenite efflux ATP-binding protein ArsA (TC 3.A.4.1.1)	2506483311	arsenite efflux ATP-binding protein ArsA
VEP14533.1	Phosphoribosylamine--glycine ligase	2505784158	phosphoribosylamine--glycine ligase	2508649093	phosphoribosylamine--glycine ligase	2598892062	phosphoribosylamine--glycine ligase	2509706730	phosphoribosylamine--glycine ligase	WP_096383527.1_1695	phosphoribosylamine--glycine ligase	2503801315	phosphoribosylamine--glycine ligase	644981958	phosphoribosylamine--glycine ligase (EC 6.3.4.13)	2506480443	phosphoribosylamine--glycine ligase
VEP14552.1	Cytochrome b6-f complex subunit 4	2505787185	cytochrome b6-f complex subunit 4	2508649270	cytochrome b6-f complex subunit 4	2598890891	cytochrome b6-f complex subunit 4	2509706800	cytochrome b6-f complex subunit 4	WP_096385135.1_3356	cytochrome b6-f complex subunit IV	2503800801	cytochrome b6-f complex subunit 4	644980538	cytochrome b/b6 domain protein	2506482035	cytochrome b6-f complex subunit 4
VEP14553.1	Cytochrome b6	2505787184	cytochrome b6	2508649269	cytochrome b6	2598890892	cytochrome b6	2509706799	cytochrome b6	WP_096385136.1_3357	cytochrome b/b6	2503800800	cytochrome b6	644980537	cytochrome b/b6 domain protein	2506482036	cytochrome b6
VEP14554.1	Carboxyl-terminal-processing protease	2505787183	carboxyl-terminal processing protease	2508649268	carboxyl-terminal processing protease	2598890893	carboxyl-terminal processing protease	2509706798	carboxyl-terminal processing protease	WP_096385137.1_3358	PDZ domain-containing protein	2503800799	carboxyl-terminal processing protease	644978646	carboxyl-terminal protease	2506482037	carboxyl-terminal processing protease
VEP14668.1	Small GTP-binding protein domain protein	2505787727	hypothetical protein	2508652687	hypothetical protein	2598889753	hypothetical protein	2509706703	hypothetical protein	WP_096386538.1_4250	DUF697 domain-containing protein	2503798880	hypothetical protein	644980359	small GTP-binding protein	2506482871	hypothetical protein
VEP14675.1	Dipeptidyl aminopeptidase/acylaminoacyl peptidase	2505788871	dipeptidyl aminopeptidase/acylaminoacyl peptidase	2508652518	Dipeptidyl aminopeptidase/acylaminoacyl peptidase	2598891207	Dipeptidyl aminopeptidase/acylaminoacyl peptidase	2509709287	Dipeptidyl aminopeptidase/acylaminoacyl peptidase	WP_096384011.1_2073	S9 family peptidase	2503802471	Dipeptidyl aminopeptidase/acylaminoacyl peptidase	644978767	peptidase S9 prolyl oligopeptidase active site domain protein	2506479083	Dipeptidyl aminopeptidase/acylaminoacyl peptidase
VEP14685.1	Glutamyl-tRNA reductase	2505786148	glutamyl-tRNA reductase	2508652598	glutamyl-tRNA reductase	2598891232	glutamyl-tRNA reductase	2509706482	glutamyl-tRNA reductase	WP_096385983.1_4009	glutamyl-tRNA reductase	2503799902	glutamyl-tRNA reductase	644980436	glutamyl-tRNA reductase (EC 1.2.1.70)	2506479788	glutamyl-tRNA reductase
VEP14686.1	D-fructose 1,6-bisphosphatase class 2/sedoheptulose 1,7-bisphosphatase	2505786147	D-fructose 1,6-bisphosphatase /sedoheptulose 1,7-bisphosphatase	2508652599	fructose-1,6-bisphosphatase II / sedoheptulose-1,7-bisphosphatase	2598891233	fructose-1,6-bisphosphatase II / sedoheptulose-1,7-bisphosphatase	2509706481	fructose-1,6-bisphosphatase II / sedoheptulose-1,7-bisphosphatase	WP_096385980.1_4008	fructose-bisphosphatase class II	2503799901	D-fructose 1,6-bisphosphatase /sedoheptulose 1,7-bisphosphatase	644980435	D-fructose 1,6-bisphosphatase (EC 3.1.3.11)/sedoheptulose 1,7-bisphosphatase (EC 3.1.3.37)	2506479790	fructose-1,6-bisphosphatase II / sedoheptulose-1,7-bisphosphatase
VEP14687.1	Aminomethyltransferase	2505787943	aminomethyltransferase	2508648356	aminomethyltransferase	2598892573	aminomethyltransferase	2509706471	aminomethyltransferase	WP_096381500.1_917	glycine cleavage system protein T	2503799743	aminomethyltransferase	644981799	glycine cleavage system T protein	2506478705	aminomethyltransferase
VEP14792.1	conserved hypothetical protein	2505783974	lysine-ketoglutarate reductase/saccharopine dehydrogenase-like protein (TIGR00300 family)	2508650761	TIGR00300 family protein	2598890849	TIGR00300 family protein	2509707754	TIGR00300 family protein	WP_096382464.1_1311	TIGR00300 family protein	2503800219	TIGR00300 family protein	644981298	LOR/SDH bifunctional protein conserved domain protein	2506480015	TIGR00300 family protein
VEP14799.1	putative cytosol aminopeptidase	2505785946	leucyl aminopeptidase	2508650749	leucyl aminopeptidase	2598892939	leucyl aminopeptidase (EC:3.4.11.1). Metallo peptidase. MEROPS family M17	2509710681	leucyl aminopeptidase Metallo peptidase. MEROPS family M17	WP_096382615.1_1373	leucyl aminopeptidase	2503798570	leucyl aminopeptidase	644981835	Leucyl aminopeptidase	2506483353	leucyl aminopeptidase Metallo peptidase. MEROPS family M17
VEP14803.1	30S ribosomal protein S15	2505786699	small subunit ribosomal protein S15	2508652908	small subunit ribosomal protein S15	2598893329	small subunit ribosomal protein S15	2509706424	small subunit ribosomal protein S15	WP_096385398.1_3618	30S ribosomal protein S15	2503802428	small subunit ribosomal protein S15	644980304	SSU ribosomal protein S15P	2506482790	small subunit ribosomal protein S15
VEP14805.1	putative 2-phosphosulfolactate phosphatase	2505786701	2-phosphosulfolactate phosphatase	2508650130	2-phosphosulfolactate phosphatase	2598894725	2-phosphosulfolactate phosphatase	2509709848	2-phosphosulfolactate phosphatase	WP_096386621.1_4285	2-phosphosulfolactate phosphatase family protein	2503798346	2-phosphosulfolactate phosphatase	644979513	2-phosphosulfolactate phosphatase (EC 3.1.3.71)	2506479495	2-phosphosulfolactate phosphatase
VEP14807.1	ATP-dependent dethiobiotin synthetase BioD	2505785559	dethiobiotin synthetase	2508652353	dethiobiotin synthetase	2598894855	dethiobiotin synthetase	2509710312	dethiobiotin synthetase	WP_096384003.1_2062	ATP-dependent dethiobiotin synthetase BioD	2503799185	dethiobiotin synthetase	644981362	dethiobiotin synthase	2506481356	dethiobiotin synthase
VEP14808.1	phosphoribosylpyrophosphate synthase	2505785558	ribose-phosphate pyrophosphokinase	2508652352	ribose-phosphate pyrophosphokinase	2598894854	ribose-phosphate pyrophosphokinase	2509710313	ribose-phosphate pyrophosphokinase	WP_096384004.1_2063	ribose-phosphate diphosphokinase	2503799186	ribose-phosphate pyrophosphokinase	644981363	ribose-phosphate pyrophosphokinase	2506481354	ribose-phosphate pyrophosphokinase
VEP14809.1	putative signal peptidase I-2	2505785557	signal peptidase I	2508648967	signal peptidase I Serine peptidase. MEROPS family S26A	2598894853	signal peptidase I	2509710314	signal peptidase I Serine peptidase. MEROPS family S26A	WP_096387913.1_2064	signal peptidase I	2503799187	signal peptidase I	644982390	signal peptidase I	2506480964	signal peptidase I Serine peptidase. MEROPS family S26A
VEP14813.1	50S ribosomal protein L32	2505786941	large subunit ribosomal protein L32	2508650587	large subunit ribosomal protein L32	2598893770	LSU ribosomal protein L32P	2509708525	large subunit ribosomal protein L32	WP_096384580.1_2728	50S ribosomal protein L32	2503800622	large subunit ribosomal protein L32	644981346	LSU ribosomal protein L32P	2506484346	LSU ribosomal protein L32P
VEP14815.1	Ribonuclease 3 2	2505786939	ribonuclease-3	2508648988	RNAse III	2598893493	RNAse III (EC 3.1.26.3)	2509706745	RNAse III	WP_096385074.1_3282	ribonuclease III	2503799279	ribonuclease-3	644981224	RNAse III (EC 3.1.26.3)	2506478171	RNAse III
VEP14822.1	Squalene/phytoene synthase	2505786930	farnesyl-diphosphate farnesyltransferase	2508651177	farnesyl-diphosphate farnesyltransferase	2598891370	farnesyl-diphosphate farnesyltransferase (EC 2.5.1.21)	2509709297	farnesyl-diphosphate farnesyltransferase	WP_096387141.1_4491	phytoene/squalene synthase family protein	2503799761	farnesyl-diphosphate farnesyltransferase	644978546	farnesyl-diphosphate farnesyltransferase (EC 2.5.1.21)	2506481832	farnesyl-diphosphate farnesyltransferase
VEP14979.1	L-aspartate oxidase	2505786416	L-aspartate oxidase	2508651301	L-aspartate oxidase	2598890621	L-aspartate oxidase	2509710301	L-aspartate oxidase	WP_096385536.1_3720	L-aspartate oxidase	2503799976	L-aspartate oxidase	644978741	L-aspartate oxidase (EC 1.4.3.16)	2506483942	L-aspartate oxidase
VEP14995.1	Gamma-glutamyl phosphate reductase 2	2505786165	glutamate-5-semialdehyde dehydrogenase	2508648888	glutamate-5-semialdehyde dehydrogenase	2598892644	glutamate-5-semialdehyde dehydrogenase	2509711602	glutamate-5-semialdehyde dehydrogenase	WP_096380646.1_562	glutamate-5-semialdehyde dehydrogenase	2503801624	glutamate-5-semialdehyde dehydrogenase	644979776	glutamate-5-semialdehyde dehydrogenase (EC 1.2.1.41)	2506480447	glutamate-5-semialdehyde dehydrogenase
VEP14997.1	conserved hypothetical protein	2505785942	hypothetical protein	2508649101	hypothetical protein	2598892345	hypothetical protein	2509709328	hypothetical protein	WP_096384792.1_2962	TerB family tellurite resistance protein	2503799640	hypothetical protein	644978692	hypothetical protein	2506477488	Tellurite resistance protein TerB
VEP14998.1	putative ribosomal RNA small subunit methyltransferase B	2505785943	16S rRNA (cytosine967-C5)-methyltransferase	2508649102	16S rRNA (cytosine967-C5)-methyltransferase	2598892346	16S rRNA (cytosine967-C5)-methyltransferase	2509709327	16S rRNA (cytosine967-C5)-methyltransferase	WP_096384791.1_2961	16S rRNA (cytosine(967)-C(5))-methyltransferase	2503799641	16S rRNA (cytosine967-C5)-methyltransferase	644978693	sun protein	2506482014	16S rRNA (cytosine967-C5)-methyltransferase
VEP15000.1	conserved hypothetical protein	2505785944	uncharacterized protein DUF4327	2508649700	protein of unknown function (DUF4327)	2598890966	protein of unknown function (DUF4327)	2509710773	protein of unknown function (DUF4327)	WP_096385096.1_3306	DUF4327 domain-containing protein	2503801183	protein of unknown function (DUF4327)	644979176	hypothetical protein	2506479085	protein of unknown function (DUF4327)
VEP15003.1	Carboxyl-terminal-processing protease	2505787310	carboxyl-terminal processing protease	2508649017	carboxyl-terminal processing protease	2598892575	carboxyl-terminal processing protease	2509706474	carboxyl-terminal processing protease	WP_096384464.1_2597	PDZ domain-containing protein	2503801111	C-terminal processing peptidase-2. Serine peptidase. MEROPS family S41A	644982226	C-terminal processing peptidase-2. Serine peptidase. MEROPS family S41A	2506481160	C-terminal processing peptidase-2. Serine peptidase. MEROPS family S41A
VEP15004.1	Cell division septal protein	2505787309	cell division septal protein FtsQ	2508649018	cell division protein FtsQ	2598892576	cell division protein FtsQ	2509706475	cell division protein FtsQ	WP_096384465.1_2598	cell division protein FtsQ	2503801110	cell division protein FtsQ	644982225	Polypeptide-transport-associated domain protein FtsQ-type	2506481155	cell division protein FtsQ
VEP15008.1	Cell division protein FtsZ	2505787308	cell division protein FtsZ	2508649019	cell division protein FtsZ	2598892577	cell division protein FtsZ	2509706476	cell division protein FtsZ	WP_096384466.1_2599	cell division protein FtsZ	2503801109	cell division protein FtsZ	644982224	cell division protein FtsZ	2506481154	cell division protein FtsZ
VEP15010.1	Segregation and condensation protein B	2505784020	segregation and condensation protein B	2508649020	segregation and condensation protein B	2598892579	segregation and condensation protein B	2509706478	segregation and condensation protein B	WP_096384468.1_2601	SMC-Scp complex subunit ScpB	2503801107	segregation and condensation protein B	644979146	condensin subunit ScpB	2506478907	segregation and condensation protein B
VEP15011.1	conserved hypothetical protein	2505784375	uncharacterized protein DUF760	2508649884	Protein of unknown function (DUF760)	2598892580	Protein of unknown function (DUF760)	2509706479	Protein of unknown function (DUF760)	WP_096384469.1_2602	DUF760 domain-containing protein	2503801106	Protein of unknown function (DUF760)	644979147	hypothetical protein	2506478906	Protein of unknown function (DUF760)
VEP15014.1	Precorrin-3B C17-methyltransferase	2505784581	cobalt-precorrin 5A hydrolase/precorrin-3B C17-methyltransferase	2508649149	cobalt-precorrin 5A hydrolase / precorrin-3B C17-methyltransferase	2598891443	cobalt-precorrin 5A hydrolase / precorrin-3B C17-methyltransferase	2509711184	cobalt-precorrin 5A hydrolase / precorrin-3B C17-methyltransferase	WP_096385351.1_3585	precorrin-3B C(17)-methyltransferase	2503801365	cobalt-precorrin 5A acetaldehyde-lyase	644980451	precorrin-3 methyltransferase (EC 2.1.1.131)	2506480646	cobalt-precorrin 5A hydrolase / precorrin-3B C17-methyltransferase
VEP15020.1	Formamidopyrimidine-DNA glycosylase	2505784588	DNA-(apurinic or apyrimidinic site) lyase	2508649153	DNA-(apurinic or apyrimidinic site) lyase	2598892370	DNA-(apurinic or apyrimidinic site) lyase	2509708291	DNA-(apurinic or apyrimidinic site) lyase	WP_096385193.1_3418	DNA-formamidopyrimidine glycosylase	2503802564	DNA-(apurinic or apyrimidinic site) lyase	644978176	DNA-(apurinic or apyrimidinic site) lyase (EC 4.2.99.18)/Formamidopyrimidine-DNA glycosylase (EC 3.2.2.23)	2506482054	DNA-(apurinic or apyrimidinic site) lyase
VEP15027.1	conserved hypothetical protein	2505784887	uncharacterized protein (DUF39 family)	2508649905	Uncharacterized conserved protein, DUF39 family	2598894782	Uncharacterized conserved protein, DUF39 family	2509708714	Uncharacterized conserved protein, DUF39 family	WP_096383985.1_2040	hypothetical protein	2503801025	Uncharacterized conserved protein, DUF39 family	644981496	protein of unknown function DUF39	2506477102	Uncharacterized conserved protein, DUF39 family
VEP15028.1	D-alanyl-D-alanine dipeptidase	2505784888	D-alanyl-D-alanine dipeptidase	2508650936	D-alanyl-D-alanine dipeptidase	2598891298	D-alanyl-D-alanine dipeptidase	2509711006	D-alanyl-D-alanine dipeptidase	WP_096382665.1_1390	D-alanyl-D-alanine dipeptidase	2503798245	D-alanyl-D-alanine dipeptidase	644979427	peptidase M15D vanX D-ala-D-ala dipeptidase	2506477856	D-alanyl-D-alanine dipeptidase
VEP15101.1	Uncharacterized conserved small protein	2505786460	hypothetical protein	2508653108	hypothetical protein	2598890568	hypothetical protein	2509706255	hypothetical protein	WP_096382188.1_1196	DUF2288 domain-containing protein	2503801907	hypothetical protein	644980009	uncharacterized small conserved protein	2506481800	hypothetical protein
VEP15105.1	Citrate synthase	2505788633	citrate synthase	2508648882	citrate synthase	2598891199	citrate synthase	2509709205	citrate synthase	WP_096385494.1_3686	citrate synthase	2503799347	citrate synthase	644979411	citrate synthase (EC 2.3.3.1)	2506483406	citrate synthase
VEP15109.1	conserved hypothetical protein	2505788630	Protein of unknown function (DUF3038)	2508651669	Protein of unknown function (DUF3038)	2598891122	Protein of unknown function (DUF3038)	2509707216	Protein of unknown function (DUF3038)	WP_096382282.1_1237	DUF3038 domain-containing protein	2503800674	Protein of unknown function (DUF3038)	644982306	hypothetical protein	2506481351	Protein of unknown function (DUF3038)
VEP15110.1	Adenine phosphoribosyltransferase	2505788629	adenine phosphoribosyltransferase	2508651668	adenine phosphoribosyltransferase	2598891123	adenine phosphoribosyltransferase	2509707215	adenine phosphoribosyltransferase	WP_096382278.1_1236	adenine phosphoribosyltransferase	2503800673	adenine phosphoribosyltransferase	644982305	adenine phosphoribosyltransferase (EC 2.4.2.7)	2506481350	adenine phosphoribosyltransferase
VEP15113.1	conserved hypothetical protein	2505788628	hypothetical protein	2508648665	hypothetical protein	2598891165	hypothetical protein	2509709851	hypothetical protein	WP_096380511.1_516	hypothetical protein	2503798892	hypothetical protein	644980134	hypothetical protein	2506480645	hypothetical protein
VEP15115.1	UDP-glucose 4-epimerase	2505784443	UDP-glucose 4-epimerase	2508652813	UDP-glucose 4-epimerase	2598893773	UDP-glucose 4-epimerase	2509710328	UDP-glucose 4-epimerase	WP_096383928.1_1971	UDP-glucose 4-epimerase GalE	2503798697	UDP-glucose 4-epimerase	644982096	UDP-galactose 4-epimerase (EC 5.1.3.2)	2506483210	UDP-glucose 4-epimerase
VEP15116.1	Prenyl transferase	2505784444	all-trans-nonaprenyl-diphosphate synthase	2508648827	all-trans-nonaprenyl-diphosphate synthase	2598893774	all-trans-nonaprenyl-diphosphate synthase	2509710329	all-trans-nonaprenyl-diphosphate synthase	WP_096383929.1_1972	solanesyl diphosphate synthase	2503798698	all-trans-nonaprenyl-diphosphate synthase	644978421	solanesyl diphosphate synthase	2506480299	all-trans-nonaprenyl-diphosphate synthase
VEP15119.1	Glutamate racemase	2505784446	glutamate racemase	2508652897	glutamate racemase	2598893775	glutamate racemase	2509710332	glutamate racemase	WP_096383930.1_1973	glutamate racemase	2503798700	glutamate racemase	644978629	glutamate racemase (EC 5.1.1.3)	2506482921	glutamate racemase
VEP15121.1	Protoporphyrin ferrochelatase	2505784448	ferrochelatase	2508649970	ferrochelatase	2598889234	ferrochelatase	2509710779	ferrochelatase	WP_096384090.1_2162	ferrochelatase	2503798679	ferrochelatase	644979745	ferrochelatase (EC 4.99.1.1)	2506478190	ferrochelatase
VEP15231.1	Histidinol dehydrogenase 2	2505788420	histidinol dehydrogenase	2508648928	histidinol dehydrogenase	2598892460	histidinol dehydrogenase	2509711900	histidinol dehydrogenase	WP_096388100.1_3935	histidinol dehydrogenase	2503799540	histidinol dehydrogenase	644981387	histidinol dehydrogenase (EC 1.1.1.23)	2506480589	histidinol dehydrogenase
VEP15232.1	30S ribosomal protein S20	2505788421	small subunit ribosomal protein S20	2508649091	small subunit ribosomal protein S20	2598892461	SSU ribosomal protein S20P	2509707116	small subunit ribosomal protein S20	WP_096385835.1_3934	30S ribosomal protein S20	2503799541	small subunit ribosomal protein S20	644979767	SSU ribosomal protein S20P	2506480588	small subunit ribosomal protein S20
VEP15233.1	D-aminoacyl-tRNA deacylase	2505788422	TatD DNase family protein	2508649090	TatD DNase family protein	2598892462	TatD DNase family protein	2509707115	TatD DNase family protein	WP_096385833.1_3933	TatD family deoxyribonuclease	2503799542	TatD DNase family protein	644979766	hydrolase, TatD family	2506480587	Sec-independent protein translocase TatD
VEP15234.1	DNA-directed RNA polymerase subunit beta	2505788423	DNA-directed RNA polymerase subunit beta	2508649089	DNA-directed RNA polymerase subunit beta	2598892463	DNA-directed RNA polymerase subunit beta	2509707114	DNA-directed RNA polymerase subunit beta	WP_096385832.1_3932	DNA-directed RNA polymerase subunit beta	2503799543	DNA-directed RNA polymerase subunit beta	644979765	DNA-directed RNA polymerase subunit beta (EC 2.7.7.6)	2506480586	DNA-directed RNA polymerase subunit beta
VEP15235.1	DNA-directed RNA polymerase subunit gamma	2505788424	DNA-directed RNA polymerase subunit beta'	2508649088	DNA-directed RNA polymerase subunit beta'	2598892464	DNA-directed RNA polymerase subunit beta'	2509707113	DNA-directed RNA polymerase subunit beta'	WP_096385830.1_3931	DNA-directed RNA polymerase subunit gamma	2503799544	DNA-directed RNA polymerase subunit beta'	644978656	DNA-directed RNA polymerase gamma chain (EC 2.7.7.6)	2506480585	DNA-directed RNA polymerase subunit beta'
VEP15357.1	UDP-N-acetylglucosamine acetyltransferase	2505786507	acyl-[acyl-carrier-protein]--UDP-N-acetylglucosamine O-acyltransferase	2508652689	acyl-[acyl-carrier-protein]--UDP-N-acetylglucosamine O-acyltransferase	2598889783	acyl-[acyl-carrier-protein]--UDP-N-acetylglucosamine O-acyltransferase	2509710088	acyl-[acyl-carrier-protein]--UDP-N-acetylglucosamine O-acyltransferase	WP_096387683.1_288	acyl-ACP--UDP-N-acetylglucosamine O-acyltransferase	2503801840	acyl-[acyl-carrier-protein]--UDP-N-acetylglucosamine O-acyltransferase	644979673	acyl-[acyl-carrier-protein]--UDP-N-acetylglucosamine O-acyltransferase (EC 2.3.1.129)	2506478269	acyl-[acyl-carrier-protein]--UDP-N-acetylglucosamine O-acyltransferase
VEP15359.1	Glutaredoxin 2	2505785273	glutaredoxin-like protein DUF836	2508649575	Glutaredoxin-like domain (DUF836)	2598892259	Glutaredoxin-like domain (DUF836)	2509710147	Glutaredoxin-like domain (DUF836)	WP_096386127.1_4073	glutaredoxin family protein	2503801969	Glutaredoxin-like domain (DUF836)	644982012	glutaredoxin 2	2506479309	Glutaredoxin-like domain (DUF836)
VEP15360.1	UDP-N-acetylmuramoyl-L-alanyl-D-glutamate--2, 6-diaminopimelate ligase	2505785274	UDP-N-acetylmuramoylalanyl-D-glutamate--2,6-diaminopimelate ligase	2508649574	UDP-N-acetylmuramoylalanyl-D-glutamate--2,6-diaminopimelate ligase	2598892258	UDP-N-acetylmuramoylalanyl-D-glutamate--2,6-diaminopimelate ligase	2509710146	UDP-N-acetylmuramoylalanyl-D-glutamate--2,6-diaminopimelate ligase	WP_096386125.1_4072	UDP-N-acetylmuramoyl-L-alanyl-D-glutamate--2,6-diaminopimelate ligase	2503801968	UDP-N-acetylmuramoylalanyl-D-glutamate--2,6-diaminopimelate ligase	644978318	UDP-N-acetylmuramoylalanyl-D-glutamate--2,6-diaminopimelate ligase (EC 6.3.2.13)	2506479308	UDP-N-acetylmuramoylalanyl-D-glutamate--2,6-diaminopimelate ligase
VEP15362.1	Response regulator MprA	2505784509	winged helix family two component transcriptional regulator	2508653155	two-component system, OmpR family, manganese sensing response regulator	2598889243	two-component system, OmpR family, manganese sensing response regulator	2509708707	two-component system, OmpR family, manganese sensing response regulator	WP_096387408.1_4586	DNA-binding response regulator	2503799381	two-component system, OmpR family, manganese sensing response regulator	644980720	two component transcriptional regulator, winged helix family	2506483226	two component transcriptional regulator, winged helix family
VEP15365.1	conserved hypothetical protein	2505784511	putative endonuclease	2508651173	putative endonuclease	2598894690	putative endonuclease	2509706946	putative endonuclease	WP_096387358.1_4569	YraN family protein	2503798767	putative endonuclease	644981844	protein of unknown function UPF0102	2506477112	putative endonuclease
VEP15367.1	GTPase Era	2505784513	GTP-binding protein Era	2508651175	GTP-binding protein Era	2598893743	GTP-binding protein Era	2509708247	GTP-binding protein Era	WP_096380723.1_596	GTPase Era	2503798604	GTP-binding protein Era	644981491	GTP-binding protein Era	2506477130	GTP-binding protein Era
VEP15368.1	MoaD family protein	2505784514	molybdopterin synthase sulfur carrier subunit	2508651176	molybdopterin synthase sulfur carrier subunit	2598893744	molybdopterin synthase sulfur carrier subunit	2509708248	molybdopterin synthase sulfur carrier subunit	WP_096380721.1_595	MoaD/ThiS family protein	2503798603	molybdopterin synthase sulfur carrier subunit	644982138	MoaD family protein	2506482094	molybdopterin synthase sulfur carrier subunit
VEP15373.1	putative dehydrogenase	2505784517	biliverdin reductase	2508651132	biliverdin reductase	2598891610	biliverdin reductase	2509706372	biliverdin reductase	WP_096379646.1_151	gfo/Idh/MocA family oxidoreductase	2503800948	biliverdin reductase	644979242	oxidoreductase domain protein	2506482987	biliverdin reductase
VEP15375.1	conserved hypothetical protein	2505785492	hypothetical protein	2508649028	hypothetical protein	2598892160	hypothetical protein	2509706581	hypothetical protein	WP_015195499.1_4050	hypothetical protein	2503802483	hypothetical protein	644979364	hypothetical protein	2506479292	hypothetical protein
VEP15377.1	Acetazolamide conferring resistance protein zam	2505785490	ribonuclease R	2508651268	ribonuclease R	2598892158	ribonuclease R	2509706579	ribonuclease R	WP_096386549.1_4254	RNB domain-containing ribonuclease	2503798884	ribonuclease R	644979542	RNAse R (EC 3.1.-.-)	2506483870	ribonuclease R
VEP15379.1	putative Thiamine pyrophosphate-dependent enzyme, carboligase or decarboxylase	2505785488	acetolactate synthase large subunit	2508650073	acetolactate synthase, large subunit	2598892254	acetolactate synthase, large subunit (EC 2.2.1.6)	2509709880	acetolactate synthase-1/2/3 large subunit	WP_096384248.1_2349	acetolactate synthase large subunit	2503798726	acetolactate synthase-1/2/3 large subunit	644982120	thiamine pyrophosphate protein TPP binding domain protein	2506478354	acetolactate synthase-1/2/3 large subunit
VEP15380.1	Elongation factor Ts	2505785583	elongation factor Ts	2508650165	elongation factor Ts	2598892199	elongation factor Ts	2509710473	elongation factor Ts	WP_096379840.1_269	translation elongation factor Ts	2503801852	elongation factor Ts	644981461	translation elongation factor Ts (EF-Ts)	2506483188	translation elongation factor Ts (EF-Ts)
VEP15381.1	30S ribosomal protein S2	2505785584	small subunit ribosomal protein S2	2508650164	SSU ribosomal protein S2P	2598892198	SSU ribosomal protein S2P	2509710474	SSU ribosomal protein S2P	WP_096379842.1_270	30S ribosomal protein S2	2503801851	small subunit ribosomal protein S2	644981462	SSU ribosomal protein S2P	2506483189	SSU ribosomal protein S2P
VEP15382.1	Bifunctional protein FolD	2505786246	methylenetetrahydrofolate dehydrogenase (NADP+)/methenyltetrahydrofolate cyclohydrolase	2508648997	methylenetetrahydrofolate dehydrogenase (NADP+) / methenyltetrahydrofolate cyclohydrolase	2598889659	methylenetetrahydrofolate dehydrogenase (NADP+) / methenyltetrahydrofolate cyclohydrolase	2509708530	methylenetetrahydrofolate dehydrogenase (NADP+) / methenyltetrahydrofolate cyclohydrolase	WP_096387123.1_4485	bifunctional methylenetetrahydrofolate dehydrogenase/methenyltetrahydrofolate cyclohydrolase FolD	2503799755	methylenetetrahydrofolate dehydrogenase (NADP+) / methenyltetrahydrofolate cyclohydrolase	644979611	Methenyltetrahydrofolate cyclohydrolase	2506478166	methylenetetrahydrofolate dehydrogenase (NADP+) / methenyltetrahydrofolate cyclohydrolase
VEP15385.1	Glutamate 5-kinase	2505785600	glutamate 5-kinase	2508653012	glutamate 5-kinase	2598890168	glutamate 5-kinase	2509706127	glutamate 5-kinase	WP_096386579.1_4266	glutamate 5-kinase	2503801220	glutamate 5-kinase	644979030	glutamate 5-kinase (EC 2.7.2.11)	2506481702	glutamate 5-kinase
VEP15386.1	Uncharacterized ABC transporter ATP-binding protein YknY	2505787802	putative ABC transport system ATP-binding protein	2508649799	putative ABC transport system ATP-binding protein	2598890731	putative ABC transport system ATP-binding protein	2509707843	putative ABC transport system ATP-binding protein	WP_096384052.1_2120	ABC transporter ATP-binding protein	2503799175	putative ABC transport system ATP-binding protein	644980951	ABC transporter related	2506478816	putative ABC transport system ATP-binding protein
VEP15389.1	conserved hypothetical protein	2505787925	uncharacterized Zn finger protein	2508652324	Uncharacterized conserved protein, contains Zn finger domain	2598891786	Uncharacterized conserved protein, contains Zn finger domain	2509710074	Uncharacterized conserved protein, contains Zn finger domain	WP_096388140.1_4302	hypothetical protein	2503801980	Uncharacterized conserved protein, contains Zn finger domain	644981216	zinc finger SWIM domain protein	2506480743	Uncharacterized conserved protein, contains Zn finger domain
VEP15390.1	conserved hypothetical protein	2505787924	uncharacterized protein DUF1995	2508649473	protein of unknown function (DUF1995)	2598890303	protein of unknown function (DUF1995)	2509706326	protein of unknown function (DUF1995)	WP_096384767.1_2936	DUF1995 domain-containing protein	2503800031	protein of unknown function (DUF1995)	644981304	hypothetical protein	2506477354	protein of unknown function (DUF1995)
VEP15477.1	NAD kinase 2	2505786251	NAD+ kinase	2508652067	NAD+ kinase	2598890977	NAD+ kinase	2509711121	NAD+ kinase	WP_096385132.1_3350	NAD(+) kinase	2503801287	NAD+ kinase	644982324	ATP-NAD/AcoX kinase	2506480898	NAD+ kinase
VEP15479.1	GTP cyclohydrolase 1	2505786622	GTP cyclohydrolase I	2508650595	GTP cyclohydrolase I	2598891278	GTP cyclohydrolase I	2509710569	GTP cyclohydrolase I	WP_096379857.1_279	GTP cyclohydrolase I FolE	2503801849	GTP cyclohydrolase I	644978955	GTP cyclohydrolase I	2506477907	GTP cyclohydrolase I
VEP15480.1	Short-chain alcohol dehydrogenase	2505786621	NADP-dependent 3-hydroxy acid dehydrogenase YdfG	2508650594	NADP-dependent 3-hydroxy acid dehydrogenase YdfG	2598891277	Short-chain dehydrogenase	2509710568	Short-chain dehydrogenase	WP_096379859.1_280	SDR family NAD(P)-dependent oxidoreductase	2503801848	NADP-dependent 3-hydroxy acid dehydrogenase YdfG	644978954	short-chain dehydrogenase/reductase SDR	2506477906	Short-chain dehydrogenase
VEP15482.1	acetyl-CoA carboxylase, carboxytransferase, alpha subunit	2505786620	acetyl-CoA carboxylase carboxyl transferase subunit alpha	2508650593	acetyl-CoA carboxylase carboxyl transferase subunit alpha	2598891276	acetyl-CoA carboxylase carboxyl transferase subunit alpha	2509710567	acetyl-CoA carboxylase carboxyl transferase subunit alpha	WP_096379861.1_281	acetyl-CoA carboxylase carboxyltransferase subunit alpha	2503801847	acetyl-CoA carboxylase carboxyl transferase subunit alpha	644978953	acetyl-CoA carboxylase carboxyltransferase subunit alpha	2506477903	acetyl-CoA carboxylase carboxyltransferase subunit alpha
VEP15485.1	conserved hypothetical protein	2505784844	uncharacterized protein DUF3493	2508652721	Protein of unknown function (DUF3493)	2598892264	Protein of unknown function (DUF3493)	2509707640	Protein of unknown function (DUF3493)	WP_096379650.1_153	DUF3493 domain-containing protein	2503800950	Protein of unknown function (DUF3493)	644981130	hypothetical protein	2506478340	Predicted Co/Zn/Cd cation transporters
VEP15490.1	Diadenylate cyclase	2505786276	uncharacterized protein (TIGR00159 family)	2508649495	TIGR00159 family protein	2598893392	TIGR00159 family protein	2509706178	TIGR00159 family protein	WP_096387647.1_4715	TIGR00159 family protein	2503798451	TIGR00159 family protein	644978171	protein of unknown function DUF147	2506478150	TIGR00159 family protein
VEP15501.1	Acetyl-coenzyme A carboxylase carboxyl transferase subunit beta	2505786202	acetyl-CoA carboxylase carboxyl transferase subunit beta	2508650365	acetyl-CoA carboxylase carboxyl transferase subunit beta	2598891634	acetyl-CoA carboxylase carboxyltransferase subunit alpha	2509711738	acetyl-CoA carboxylase carboxyl transferase subunit beta	WP_096385393.1_3614	acetyl-CoA carboxylase, carboxyltransferase subunit beta	2503802434	acetyl-CoA carboxylase carboxyl transferase subunit beta	644978243	acetyl-CoA carboxylase carboxyltransferase subunit alpha	2506482355	acetyl-CoA carboxylase carboxyl transferase subunit beta
VEP15502.1	conserved hypothetical protein	2505786201	tRNA U34 5-methylaminomethyl-2-thiouridine-forming methyltransferase MnmC	2508649341	tRNA U34 5-methylaminomethyl-2-thiouridine-forming methyltransferase MnmC	2598891810	tRNA U34 5-methylaminomethyl-2-thiouridine-forming methyltransferase MnmC	2509709466	tRNA U34 5-methylaminomethyl-2-thiouridine-forming methyltransferase MnmC	WP_096382154.1_1182	hypothetical protein	2503801921	tRNA U34 5-methylaminomethyl-2-thiouridine-forming methyltransferase MnmC	644978859	protein of unknown function DUF752	2506479227	tRNA U34 5-methylaminomethyl-2-thiouridine-forming methyltransferase MnmC
VEP15505.1	Bifunctional protein GlmU	2505786199	bifunctional UDP-N-acetylglucosamine pyrophosphorylase/glucosamine-1-phosphate N-acetyltransferase	2508649343	bifunctional UDP-N-acetylglucosamine pyrophosphorylase / Glucosamine-1-phosphate N-acetyltransferase	2598889448	bifunctional UDP-N-acetylglucosamine pyrophosphorylase / Glucosamine-1-phosphate N-acetyltransferase	2509711652	bifunctional UDP-N-acetylglucosamine pyrophosphorylase / Glucosamine-1-phosphate N-acetyltransferase	WP_096382152.1_1180	UDP-N-acetylglucosamine diphosphorylase/glucosamine-1-phosphate N-acetyltransferase	2503801923	bifunctional UDP-N-acetylglucosamine pyrophosphorylase / Glucosamine-1-phosphate N-acetyltransferase	644982330	UDP-N-acetylglucosamine pyrophosphorylase (EC 2.7.7.23)/glucosamine-1-phosphate N-acetyltransferase (EC 2.3.1.157)	2506479228	bifunctional UDP-N-acetylglucosamine pyrophosphorylase / Glucosamine-1-phosphate N-acetyltransferase
VEP15575.1	conserved hypothetical protein	2505788120	hypothetical protein	2508652156	hypothetical protein	2598893525	hypothetical protein	2509706394	hypothetical protein	WP_096386657.1_4299	hypothetical protein	2503801977	hypothetical protein	644980109	hypothetical protein	2506477340	hypothetical protein
VEP15579.1	Serine acetyltransferase	2505784322	serine O-acetyltransferase	2508652196	serine O-acetyltransferase	2598892494	serine O-acetyltransferase	2509708058	serine O-acetyltransferase	WP_096385527.1_3709	serine O-acetyltransferase	2503798626	serine O-acetyltransferase	644979178	serine O-acetyltransferase (EC 2.3.1.30)	2506482429	serine O-acetyltransferase
VEP15585.1	Pyridoxamine 5&apos;-phosphate oxidase-related, FMN-binding	2505786696	PPOX class probable FMN-dependent enzyme	2508652482	PPOX class probable FMN-dependent enzyme, alr4036 family	2598892493	PPOX class probable FMN-dependent enzyme, alr4036 family	2509706948	PPOX class probable FMN-dependent enzyme, alr4036 family	WP_096388082.1_3710	pyridoxamine 5'-phosphate oxidase	2503798627	PPOX class probable FMN-dependent enzyme, alr4036 family	644980168	pyridoxamine 5'-phosphate oxidase-related FMN-binding	2506482430	PPOX class probable FMN-dependent enzyme, alr4036 family
VEP15586.1	gluconate-6-phosphate dehydrogenase, decarboxylating	2505786697	6-phosphogluconate dehydrogenase	2508649305	6-phosphogluconate dehydrogenase (decarboxylating)	2598894859	6-phosphogluconate dehydrogenase	2509706536	6-phosphogluconate dehydrogenase	WP_096383915.1_1955	phosphogluconate dehydrogenase (NADP(+)-dependent, decarboxylating)	2503799194	6-phosphogluconate dehydrogenase	644980279	6-phosphogluconate dehydrogenase (decarboxylating) (EC 1.1.1.44)	2506484019	6-phosphogluconate dehydrogenase
VEP15589.1	2-C-methyl-D-erythritol 4-phosphate cytidylyltransferase	2505785484	2-C-methyl-D-erythritol 4-phosphate cytidylyltransferase	2508649255	2-C-methyl-D-erythritol 4-phosphate cytidylyltransferase	2598889979	2-C-methyl-D-erythritol 4-phosphate cytidylyltransferase	2509709270	2-C-methyl-D-erythritol 4-phosphate cytidylyltransferase	WP_096384136.1_2216	2-C-methyl-D-erythritol 4-phosphate cytidylyltransferase	2503800114	2-C-methyl-D-erythritol 4-phosphate cytidylyltransferase	644982265	2-C-methyl-D-erythritol 4-phosphate cytidylyltransferase	2506481115	2-C-methyl-D-erythritol 4-phosphate cytidylyltransferase
VEP15590.1	ADP-heptose:LPS heptosyltransferase	2505785485	ADP-heptose:LPS heptosyltransferase	2508649256	ADP-heptose:LPS heptosyltransferase	2598893201	ADP-heptose:LPS heptosyltransferase	2509709271	ADP-heptose:LPS heptosyltransferase	WP_096384135.1_2215	lipopolysaccharide heptosyltransferase family protein	2503800113	ADP-heptose:LPS heptosyltransferase	644978658	glycosyl transferase family 9	2506481116	ADP-heptose:LPS heptosyltransferase
VEP15593.1	Periplasmic component of amino acid ABC-type transporter/signal transduction system	2505788049	amino acid ABC transporter substrate-binding protein (PAAT family)	2508649842	amino acid ABC transporter substrate-binding protein, PAAT family	2598894887	amino acid ABC transporter substrate-binding protein, PAAT family	2509710080	amino acid ABC transporter substrate-binding protein, PAAT family	WP_096379719.1_195	ABC transporter substrate-binding protein	2503799967	amino acid ABC transporter substrate-binding protein, PAAT family	644979181	amino acid ABC transporter substrate-binding protein, PAAT family (TC 3.A.1.3.-)	2506481193	amino acid ABC transporter substrate-binding protein, PAAT family
VEP15594.1	Tetratricopeptide repeat protein	2505788048	tetratricopeptide repeat protein	2508649843	Tetratricopeptide repeat-containing protein	2598890700	Tetratricopeptide repeat-containing protein	2509710482	Tetratricopeptide repeat-containing protein	WP_096379717.1_194	tetratricopeptide repeat protein	2503799966	Tetratricopeptide repeat-containing protein	644979180	Tetratricopeptide TPR_2 repeat protein	2506481194	Tetratricopeptide repeat-containing protein
VEP15598.1	Peptidase S16, lon domain protein	2505788044	ATP-dependent Lon protease	2508652308	ATP-dependent Lon protease	2598894701	ATP-dependent Lon protease	2509710727	ATP-dependent Lon protease	WP_096379396.1_26	ATP-dependent protease	2503800372	ATP-dependent Lon protease	644979113	peptidase S16 lon domain protein	2506480648	ATP-dependent Lon protease
VEP15689.1	Tic20 family protein	2505786232	inner membrane import apparatus Tic20-like protein	2508650674	import apparatus Tic20-like	2598891865	import apparatus Tic20-like	2509707931	import apparatus Tic20-like	WP_096383794.1_1855	hypothetical protein	2503799080	import apparatus Tic20-like	644978759	hypothetical protein	2506482803	import apparatus Tic20-like
VEP15690.1	conserved hypothetical protein	2505785534	2-keto-4-pentenoate hydratase/2-oxohepta-3-ene-1,7-dioic acid hydratase in catechol pathway	2508652391	2-keto-4-pentenoate hydratase/2-oxohepta-3-ene-1,7-dioic acid hydratase (catechol pathway)	2598892509	2-keto-4-pentenoate hydratase/2-oxohepta-3-ene-1,7-dioic acid hydratase (catechol pathway)	2509707932	2-keto-4-pentenoate hydratase/2-oxohepta-3-ene-1,7-dioic acid hydratase (catechol pathway)	WP_096383796.1_1856	FAA hydrolase family protein	2503799081	2-keto-4-pentenoate hydratase/2-oxohepta-3-ene-1,7-dioic acid hydratase (catechol pathway)	644978760	5-carboxymethyl-2-hydroxymuconate Delta-isomerase	2506482802	2-keto-4-pentenoate hydratase/2-oxohepta-3-ene-1,7-dioic acid hydratase (catechol pathway)
VEP15691.1	conserved hypothetical protein	2505785104	hypothetical protein	2508650300	hypothetical protein	2598891841	hypothetical protein	2509711574	hypothetical protein	WP_096387155.1_4496	hypothetical protein	2503799767	hypothetical protein	644978871	hypothetical protein	2506476972	hypothetical protein
VEP15695.1	Bifunctional proline dehydrogenase/delta-1-pyrroline-5-carboxylate dehydrogenase	2505785033	L-proline dehydrogenase /delta-1-pyrroline-5-carboxylate dehydrogenase	2508651830	L-proline dehydrogenase /delta-1-pyrroline-5-carboxylate dehydrogenase	2598889261	L-proline dehydrogenase /delta-1-pyrroline-5-carboxylate dehydrogenase	2509709965	L-proline dehydrogenase /delta-1-pyrroline-5-carboxylate dehydrogenase	WP_096384570.1_2717	L-glutamate gamma-semialdehyde dehydrogenase	2503800637	L-proline dehydrogenase /delta-1-pyrroline-5-carboxylate dehydrogenase	644978161	L-proline dehydrogenase (EC 1.5.99.8)/delta-1-pyrroline-5-carboxylate dehydrogenase (EC 1.5.1.12)	2506478438	L-proline dehydrogenase /delta-1-pyrroline-5-carboxylate dehydrogenase
VEP15853.1	UDP-glucuronate decarboxylase	2505788241	UDP-glucuronate decarboxylase	2508652814	UDP-glucuronate decarboxylase	2598893070	UDP-glucuronate decarboxylase	2509710916	UDP-glucuronate decarboxylase	WP_096381061.1_736	SDR family NAD-dependent epimerase/dehydratase	2503800923	UDP-glucuronate decarboxylase	644978936	NAD-dependent epimerase/dehydratase	2506477551	UDP-glucuronate decarboxylase
VEP15854.1	FO synthase subunit 2	2505788242	FO synthase subunit 2	2508648248	FO synthase subunit 2	2598893071	FO synthase subunit 2	2509710915	FO synthase subunit 2	WP_096381058.1_735	7,8-didemethyl-8-hydroxy-5-deazariboflavin synthase subunit CofH	2503800924	FO synthase subunit 2	644980989	FO synthase subunit 2 (EC 2.5.1.77)	2506481903	FO synthase subunit 2
VEP15873.1	Protease 4	2505787577	protease-4	2508652972	protease-4	2598891007	protease-4	2509706333	protease-4	WP_096379982.1_348	signal peptide peptidase SppA	2503799654	protease-4	644979139	signal peptide peptidase SppA, 67K type	2506480208	protease-4
VEP15952.1	conserved membrane hypothetical protein	2505786176	TRAP-type mannitol/chloroaromatic compound transport system permease small subunit	2508648068	TRAP-type mannitol/chloroaromatic compound transport system, small permease component	2598890380	TRAP-type mannitol/chloroaromatic compound transport system, small permease component	2509707085	TRAP-type mannitol/chloroaromatic compound transport system, small permease component	WP_096388078.1_3642	C4-dicarboxylate ABC transporter substrate-binding protein	2503802404	TRAP-type mannitol/chloroaromatic compound transport system, small permease component	644981064	Tripartite ATP-independent periplasmic transporter DctQ component	2506478940	TRAP-type mannitol/chloroaromatic compound transport system, small permease component
VEP15953.1	TRAP transporter, DctM subunit	2505786175	tripartite ATP-independent transporter DctM subunit	2508648067	TRAP transporter, DctM subunit	2598890379	TRAP transporter, DctM subunit	2509707084	TRAP transporter, DctM subunit	WP_096385430.1_3641	C4-dicarboxylate ABC transporter	2503802405	TRAP transporter, DctM subunit	644981063	TRAP dicarboxylate transporter, DctM subunit	2506478941	TRAP transporter, DctM subunit
VEP15957.1	Arabinose efflux permease family protein	2505788611	predicted MFS family arabinose efflux permease	2508650251	Predicted arabinose efflux permease, MFS family	2598892586	Predicted arabinose efflux permease, MFS family	2509708899	Predicted arabinose efflux permease, MFS family	WP_096381579.1_951	MFS transporter	2503798507	Predicted arabinose efflux permease, MFS family	644980938	major facilitator superfamily MFS_1	2506479302	Predicted arabinose efflux permease, MFS family
VEP15959.1	PBS lyase HEAT domain protein repeat-containing protein	2505786038	HEAT repeat protein	2508649183	HEAT repeat-containing protein	2598889216	HEAT repeat-containing protein	2509710001	HEAT repeat-containing protein	WP_096387598.1_4686	HEAT repeat domain-containing protein	2503801490	HEAT repeat-containing protein	644978975	PBS lyase HEAT domain protein repeat-containing protein	2506483619	HEAT repeat-containing protein
VEP16151.1	Phosphoenolpyruvate carboxylase	2505787623	phosphoenolpyruvate carboxylase type 1	2508649074	Phosphoenolpyruvate carboxylase, type 1	2598891321	Phosphoenolpyruvate carboxylase, type 1	2509707205	Phosphoenolpyruvate carboxylase, type 1	WP_096379615.1_134	phosphoenolpyruvate carboxylase	2503801877	Phosphoenolpyruvate carboxylase, type 1	644980608	Phosphoenolpyruvate carboxylase, type 1 (EC 4.1.1.31)	2506482460	Phosphoenolpyruvate carboxylase, type 1
VEP16153.1	Polyribonucleotide nucleotidyltransferase	2505788853	polyribonucleotide nucleotidyltransferase	2508651252	polyribonucleotide nucleotidyltransferase	2598891331	polyribonucleotide nucleotidyltransferase	2509710984	polyribonucleotide nucleotidyltransferase	WP_096385251.1_3487	polyribonucleotide nucleotidyltransferase	2503800048	polyribonucleotide nucleotidyltransferase	644978300	Polyribonucleotide nucleotidyltransferase	2506480771	polyribonucleotide nucleotidyltransferase
VEP16155.1	Photosystem II reaction center Psb28 protein	2505787556	photosystem II protein	2508648015	photosystem II protein	2598891002	photosystem II protein	2509710154	photosystem II protein	WP_096381912.1_1083	photosystem II reaction center protein Psb28	2503802054	photosystem II protein	644979247	photosystem II reaction center protein Psb28	2506480579	photosystem II protein
VEP16200.1	conserved hypothetical protein	2505788852	hypothetical protein	2508651253	conserved hypothetical protein	2598891330	conserved hypothetical protein	2509710983	conserved hypothetical protein	WP_096385257.1_3493	nitrate reductase associated protein	2503800054	conserved hypothetical protein	644982013	hypothetical protein	2506484106	conserved hypothetical protein
VEP16201.1	conserved hypothetical protein	2505788850	hypothetical protein	2508650197	hypothetical protein	2598891326	hypothetical protein	2509709273	hypothetical protein	WP_096387625.1_4701	hypothetical protein	2503801495	hypothetical protein	644979297	hypothetical protein	2506479969	hypothetical protein
VEP16207.1	30S ribosomal protein S6	2505788510	small subunit ribosomal protein S6	2508652390	small subunit ribosomal protein S6	2598892511	SSU ribosomal protein S6P	2509707933	SSU ribosomal protein S6P	WP_096383798.1_1857	30S ribosomal protein S6	2503799082	small subunit ribosomal protein S6	644978761	SSU ribosomal protein S6P	2506482801	SSU ribosomal protein S6P
VEP16210.1	Carbon dioxide-concentrating mechanism protein CcmK homolog 3	2505788513	BMC domain-containing protein	2508652038	Carbon dioxide concentrating mechanism/carboxysome shell protein	2598891819	BMC domain-containing protein	2509706846	Carbon dioxide concentrating mechanism/carboxysome shell protein	WP_096383480.1_1680	carbon dioxide-concentrating mechanism protein CcmK	2503799158	BMC domain-containing protein	644979871	microcompartments protein	2506478900	BMC domain-containing protein
VEP16211.1	conserved hypothetical protein	2505788514	hypothetical protein	2508652037	hypothetical protein	2598891820	hypothetical protein	2509706845	hypothetical protein	WP_096383483.1_1681	hypothetical protein	2503799157	hypothetical protein	644981497	hypothetical protein	2506479421	hypothetical protein
VEP16212.1	Ktr system potassium uptake protein A	2505788515	trk system potassium uptake protein TrkA	2508649873	trk system potassium uptake protein TrkA	2598892608	trk system potassium uptake protein TrkA	2509711382	trk system potassium uptake protein TrkA	WP_096384273.1_2377	TrkA family potassium uptake protein	2503800253	trk system potassium uptake protein TrkA	644982009	TrkA-N domain protein	2506479729	trk system potassium uptake protein TrkA
VEP16214.1	conserved membrane hypothetical protein	2505788517	uncharacterized protein DUF3177	2508651740	Protein of unknown function (DUF3177)	2598891740	Protein of unknown function (DUF3177)	2509706762	Protein of unknown function (DUF3177)	WP_096385348.1_3583	DUF3177 domain-containing protein	2503801367	Protein of unknown function (DUF3177)	644978958	hypothetical protein	2506480591	Protein of unknown function (DUF3177)
VEP16215.1	conserved hypothetical protein	2505788518	hypothetical protein	2508651739	hypothetical protein	2598891741	hypothetical protein	2509707343	hypothetical protein	WP_096385346.1_3582	hypothetical protein	2503801368	hypothetical protein	644978959	hypothetical protein	2506480592	hypothetical protein
VEP16218.1	Geranylgeranyl diphosphate reductase	2505786584	geranylgeranyl reductase	2508649498	geranylgeranyl reductase	2598889232	geranylgeranyl reductase	2509710780	geranylgeranyl reductase	WP_096382495.1_1325	geranylgeranyl reductase	2503799471	geranylgeranyl reductase	644978218	geranylgeranyl reductase	2506480782	geranylgeranyl reductase
VEP16219.1	hypothetical protein	2505788122	hypothetical protein	2508652664	hypothetical protein	2598891734	hypothetical protein	2509708878	hypothetical protein	WP_096387604.1_4689	pirin family protein	2503798439	hypothetical protein	644980515	Pirin domain protein	2506483837	hypothetical protein
VEP16222.1	Sulfurtransferase	2505784324	thiosulfate/3-mercaptopyruvate sulfurtransferase	2508649653	thiosulfate/3-mercaptopyruvate sulfurtransferase	2598893085	thiosulfate/3-mercaptopyruvate sulfurtransferase	2509707985	thiosulfate/3-mercaptopyruvate sulfurtransferase	WP_096384962.1_3155	sulfurtransferase	2503798826	thiosulfate/3-mercaptopyruvate sulfurtransferase	644979858	Rhodanese domain protein	2506483760	thiosulfate/3-mercaptopyruvate sulfurtransferase
VEP16225.1	ABC transporter related	2505788602	ABC-2 type transport system ATP-binding protein	2508648467	ABC-2 type transport system ATP-binding protein	2598891535	ABC-2 type transport system ATP-binding protein	2509707740	ABC-2 type transport system ATP-binding protein	WP_096385022.1_3221	ABC transporter ATP-binding protein	2503799840	ABC-2 type transport system ATP-binding protein	644980268	ABC transporter related	2506482361	ABC-2 type transport system ATP-binding protein
VEP16227.1	conserved hypothetical protein	2505788604	uncharacterized protein (TIGR04376 family)	2508650218	TIGR04376 family protein	2598891414	TIGR04376 family protein	2509707645	TIGR04376 family protein	WP_096386110.1_4066	TIGR04376 family protein	2503798830	TIGR04376 family protein	644978080	hypothetical protein	2506478011	TIGR04376 family protein
VEP16230.1	cAMP-binding protein	2505788112	CRP-like cAMP-binding protein	2508649478	cAMP-binding domain of CRP or a regulatory subunit of cAMP-dependent protein kinases	2598891386	cAMP-binding domain of CRP or a regulatory subunit of cAMP-dependent protein kinases	2509706251	cAMP-binding domain of CRP or a regulatory subunit of cAMP-dependent protein kinases	WP_096382179.1_1192	Crp/Fnr family transcriptional regulator	2503801911	cAMP-binding domain of CRP or a regulatory subunit of cAMP-dependent protein kinases	644978392	putative transcriptional regulator, Crp/Fnr family	2506477472	cAMP-binding domain of CRP or a regulatory subunit of cAMP-dependent protein kinases
VEP16231.1	Rod shape-determining protein MreD	2505787691	rod shape-determining protein MreD	2508649178	rod shape-determining protein MreD	2598890351	rod shape-determining protein MreD	2509709131	rod shape-determining protein MreD	WP_096382607.1_1370	rod shape-determining protein MreD	2503798573	rod shape-determining protein MreD	644982083	rod shape-determining protein MreD	2506481123	rod shape-determining protein MreD
VEP16232.1	Rod shape-determining protein MreC	2505787690	rod shape-determining protein MreC	2508649053	rod shape-determining protein MreC	2598890350	rod shape-determining protein MreC	2509709132	rod shape-determining protein MreC	WP_096382610.1_1371	rod shape-determining protein MreC	2503798572	rod shape-determining protein MreC	644982084	Rod shape-determining protein MreC	2506481122	rod shape-determining protein MreC
VEP16233.1	cell wall structural complex MreBCD, actin-like component MreB	2505787689	rod shape-determining protein MreB	2508649052	rod shape-determining protein MreB	2598890349	rod shape-determining protein MreB	2509709133	rod shape-determining protein MreB	WP_096382612.1_1372	rod shape-determining protein	2503798571	rod shape-determining protein MreB	644982085	cell shape determining protein, MreB/Mrl family	2506481121	rod shape-determining protein MreB
VEP16274.1	Thioredoxin domain containing protein	2505786469	hypothetical protein	2508649496	hypothetical protein	2598892592	hypothetical protein	2509707713	hypothetical protein	WP_096387779.1_925	thioredoxin domain-containing protein	2503799169	hypothetical protein	644979424	protein of unknown function DUF255	2506479761	hypothetical protein
VEP16276.1	General L-amino acid-binding periplasmic protein AapJ	2505786912	general L-amino acid transport system substrate-binding protein	2508652631	general L-amino acid transport system substrate-binding protein	2598889330	general L-amino acid transport system substrate-binding protein	2509709791	general L-amino acid transport system substrate-binding protein	WP_096381976.1_1108	amino acid ABC transporter substrate-binding protein	2503799098	L-glutamate-binding protein /L-aspartate-binding protein /neutral amino acid-binding protein	644980065	amino acid ABC transporter substrate-binding protein, PAAT family (TC 3.A.1.3.-)	2506481132	general L-amino acid transport system substrate-binding protein
VEP16277.1	Cob(I)yrinic acid a,c-diamide adenosyltransferase	2505788685	cob(I)alamin adenosyltransferase	2508652709	cob(I)alamin adenosyltransferase	2598893689	cob(I)alamin adenosyltransferase	2509710594	cob(I)alamin adenosyltransferase	WP_096379489.1_70	cob(I)yrinic acid a,c-diamide adenosyltransferase	2503801295	cob(I)alamin adenosyltransferase	644981503	cob(I)yrinic acid a,c-diamide adenosyltransferase (EC 2.5.1.17)	2506480921	cob(I)alamin adenosyltransferase
VEP16278.1	conserved hypothetical protein	2505784927	uncharacterized SAM-binding protein YcdF (DUF218 family)	2508649122	Uncharacterized SAM-binding protein YcdF, DUF218 family	2598892197	Uncharacterized SAM-binding protein YcdF, DUF218 family	2509710475	Uncharacterized SAM-binding protein YcdF, DUF218 family	WP_096387468.1_4612	YdcF family protein	2503799411	Uncharacterized SAM-binding protein YcdF, DUF218 family	644978490	protein of unknown function DUF218	2506483304	Uncharacterized SAM-binding protein YcdF, DUF218 family
VEP16345.1	Potassium uptake protein, TrkH family	2505784355	trk system potassium uptake protein TrkH	2508649874	trk system potassium uptake protein TrkH	2598892609	trk system potassium uptake protein TrkH	2509711390	trk system potassium uptake protein TrkH	WP_096384274.1_2378	ATPase	2503800254	trk system potassium uptake protein TrkH	644982010	potassium uptake protein, TrkH family	2506479730	trk system potassium uptake protein TrkH
VEP16362.1	Alanine dehydrogenase	2505784701	alanine dehydrogenase	2508652861	L-alanine dehydrogenase	2598889286	alanine dehydrogenase	2509712076	L-alanine dehydrogenase	WP_096383223.1_1585	alanine dehydrogenase	2503799992	alanine dehydrogenase	644979627	L-alanine dehydrogenase (EC 1.4.1.1)	2506478373	L-alanine dehydrogenase
VEP16370.1	Photosystem I reaction center subunit II	2505786043	photosystem I subunit 2	2508651154	photosystem I subunit 2	2598889662	photosystem I subunit 2	2509708020	photosystem I subunit 2	WP_096383720.1_1810	Photosystem I reaction center subunit II	2503802000	photosystem I subunit 2	644978425	photosystem I protein PsaD	2506483277	photosystem I subunit 2
VEP16371.1	Anthranilate synthase component 1	2505786044	anthranilate synthase component 1	2508649961	anthranilate synthase, component I	2598889661	anthranilate synthase component 1	2509708019	anthranilate synthase component 1	WP_096383722.1_1811	anthranilate synthase component I	2503801999	anthranilate synthase component 1	644978424	anthranilate synthase, component I (EC 4.1.3.27)	2506483279	anthranilate synthase component 1
VEP16374.1	conserved exported hypothetical protein	2505786223	L-ascorbate metabolism protein UlaG (beta-lactamase superfamily)	2508652577	L-ascorbate metabolism protein UlaG, beta-lactamase superfamily	2598892024	L-ascorbate metabolism protein UlaG, beta-lactamase superfamily	2509708897	L-ascorbate metabolism protein UlaG, beta-lactamase superfamily	WP_096384104.1_2178	Zn-dependent hydrolase	2503798270	L-ascorbate metabolism protein UlaG, beta-lactamase superfamily	644981310	Zn-dependent hydrolase of the beta-lactamase fold-like protein	2506478874	L-ascorbate metabolism protein UlaG, beta-lactamase superfamily
VEP16375.1	conserved hypothetical protein	2505788475	L-ascorbate metabolism protein UlaG (beta-lactamase superfamily)	2508652154	L-ascorbate metabolism protein UlaG, beta-lactamase superfamily	2598891445	L-ascorbate metabolism protein UlaG, beta-lactamase superfamily	2509709950	L-ascorbate metabolism protein UlaG, beta-lactamase superfamily	WP_096381860.1_1064	Zn-dependent hydrolase	2503802036	L-ascorbate metabolism protein UlaG, beta-lactamase superfamily	644981309	hypothetical protein	2506483995	L-ascorbate metabolism protein UlaG, beta-lactamase superfamily
VEP16377.1	conserved hypothetical protein	2505788398	hypothetical protein	2508649137	hypothetical protein	2598891161	hypothetical protein	2509708992	hypothetical protein	WP_096384344.1_2458	hypothetical protein	2503802249	hypothetical protein	644978695	hypothetical protein	2506477831	hypothetical protein
VEP16426.1	Peptide chain release factor 1	2505786632	peptide chain release factor 1 (bRF-1)	2508648169	bacterial peptide chain release factor 1 (bRF-1)	2598893219	bacterial peptide chain release factor 1 (bRF-1)	2509711306	bacterial peptide chain release factor 1 (bRF-1)	WP_096386829.1_4363	peptide chain release factor 1	2503802177	peptide chain release factor 1	644978250	bacterial peptide chain release factor 1 (bRF-1)	2506484131	bacterial peptide chain release factor 1 (bRF-1)
VEP16427.1	50S ribosomal protein L31	2505786633	large subunit ribosomal protein L31	2508648168	LSU ribosomal protein L31P	2598893220	LSU ribosomal protein L31P	2509711305	LSU ribosomal protein L31P	WP_015195204.1_4364	50S ribosomal protein L31	2503802178	LSU ribosomal protein L31P	644978266	LSU ribosomal protein L31P	2506484132	LSU ribosomal protein L31P
VEP16428.1	30S ribosomal subunit protein S9	2505786634	small subunit ribosomal protein S9	2508648167	small subunit ribosomal protein S9	2598893221	small subunit ribosomal protein S9	2509711304	small subunit ribosomal protein S9	WP_096386831.1_4365	30S ribosomal protein S9	2503802179	small subunit ribosomal protein S9	644978267	SSU ribosomal protein S9P	2506484133	SSU ribosomal protein S9P
VEP16429.1	50S ribosomal subunit protein L13	2505786635	LSU ribosomal protein L13P	2508648166	LSU ribosomal protein L13P	2598893222	LSU ribosomal protein L13P	2509711303	LSU ribosomal protein L13P	WP_096386834.1_4366	50S ribosomal protein L13	2503802180	LSU ribosomal protein L13P	644978268	LSU ribosomal protein L13P	2506484134	LSU ribosomal protein L13P
VEP16430.1	tRNA pseudouridine synthase A	2505786636	tRNA pseudouridine38-40 synthase	2508648165	tRNA pseudouridine38-40 synthase	2598893223	tRNA pseudouridine38-40 synthase	2509711302	tRNA pseudouridine38-40 synthase	WP_096388146.1_4367	tRNA pseudouridine(38-40) synthase TruA	2503802181	tRNA pseudouridine38-40 synthase	644978269	tRNA pseudouridine synthase A	2506484135	tRNA pseudouridine38-40 synthase
VEP16431.1	50S ribosomal subunit protein L17	2505786637	large subunit ribosomal protein L17	2508648164	LSU ribosomal protein L17P	2598893224	large subunit ribosomal protein L17	2509711301	large subunit ribosomal protein L17	WP_096386837.1_4368	50S ribosomal protein L17	2503802182	large subunit ribosomal protein L17	644978270	LSU ribosomal protein L17P	2506484136	LSU ribosomal protein L17P
VEP16432.1	DNA-directed RNA polymerase subunit alpha	2505786638	DNA-directed RNA polymerase subunit alpha	2508648163	DNA-directed RNA polymerase subunit alpha	2598893225	DNA-directed RNA polymerase subunit alpha (EC 2.7.7.6)	2509711300	DNA-directed RNA polymerase subunit alpha	WP_096386840.1_4369	DNA-directed RNA polymerase subunit alpha	2503802183	DNA-directed RNA polymerase subunit alpha	644978271	DNA-directed RNA polymerase subunit alpha (EC 2.7.7.6)	2506484137	DNA-directed RNA polymerase subunit alpha
VEP16433.1	30S ribosomal subunit protein S11	2505786639	small subunit ribosomal protein S11	2508648162	SSU ribosomal protein S11P	2598893226	SSU ribosomal protein S11P	2509711299	SSU ribosomal protein S11P	WP_096386843.1_4370	30S ribosomal protein S11	2503802184	small subunit ribosomal protein S11	644978272	SSU ribosomal protein S11P	2506484138	SSU ribosomal protein S11P
VEP16434.1	30S ribosomal subunit protein S13	2505786640	small subunit ribosomal protein S13	2508648161	small subunit ribosomal protein S13	2598893227	small subunit ribosomal protein S13	2509711298	small subunit ribosomal protein S13	WP_096386846.1_4371	30S ribosomal protein S13	2503802185	small subunit ribosomal protein S13	644978273	SSU ribosomal protein S13P	2506484139	SSU ribosomal protein S13P
VEP16436.1	Adenylate kinase 1	2505786643	adenylate kinase	2508648159	Adenylate kinase	2598893229	Adenylate kinase	2509711295	Adenylate kinase	WP_096386849.1_4374	adenylate kinase	2503802188	Adenylate kinase	644978276	Adenylate kinase (EC 2.7.4.3)	2506484141	Adenylate kinase
VEP16437.1	preprotein translocase membrane subunit	2505786644	protein translocase subunit secY/sec61 alpha	2508648158	protein translocase subunit secY/sec61 alpha	2598893230	protein translocase subunit secY/sec61 alpha	2509711294	protein translocase subunit secY/sec61 alpha	WP_096386852.1_4375	preprotein translocase subunit SecY	2503802189	protein translocase subunit secY/sec61 alpha	644978277	protein translocase subunit secY/sec61 alpha	2506484142	protein translocase subunit secY/sec61 alpha
VEP16438.1	50S ribosomal subunit protein L15	2505786645	LSU ribosomal protein L15P	2508648157	LSU ribosomal protein L15P	2598893231	LSU ribosomal protein L15P	2509711293	LSU ribosomal protein L15P	WP_096386855.1_4376	50S ribosomal protein L15	2503802190	LSU ribosomal protein L15P	644978278	LSU ribosomal protein L15P	2506484143	LSU ribosomal protein L15P
VEP16439.1	30S ribosomal subunit protein S5	2505786647	SSU ribosomal protein S5P	2508648156	small subunit ribosomal protein S5	2598893232	SSU ribosomal protein S5P	2509711292	small subunit ribosomal protein S5	WP_096386858.1_4377	30S ribosomal protein S5	2503802191	small subunit ribosomal protein S5	644978279	SSU ribosomal protein S5P	2506484144	SSU ribosomal protein S5P
VEP16440.1	50S ribosomal subunit protein L18	2505786648	large subunit ribosomal protein L18	2508648155	LSU ribosomal protein L18P	2598893233	LSU ribosomal protein L18P	2509711291	large subunit ribosomal protein L18	WP_096386861.1_4378	50S ribosomal protein L18	2503802192	large subunit ribosomal protein L18	644978280	LSU ribosomal protein L18P	2506484145	LSU ribosomal protein L18P
VEP16441.1	50S ribosomal subunit protein L6	2505786649	large subunit ribosomal protein L6	2508648154	large subunit ribosomal protein L6	2598893234	LSU ribosomal protein L6P	2509711290	large subunit ribosomal protein L6	WP_096386864.1_4379	50S ribosomal protein L6	2503802193	large subunit ribosomal protein L6	644978281	LSU ribosomal protein L6P	2506484146	LSU ribosomal protein L6P
VEP16442.1	30S ribosomal subunit protein S8	2505786650	small subunit ribosomal protein S8	2508648153	small subunit ribosomal protein S8	2598893235	SSU ribosomal protein S8P	2509711289	small subunit ribosomal protein S8	WP_015195220.1_4380	30S ribosomal protein S8	2503802194	small subunit ribosomal protein S8	644978282	SSU ribosomal protein S8P	2506484148	SSU ribosomal protein S8P
VEP16443.1	50S ribosomal subunit protein L5	2505786651	large subunit ribosomal protein L5	2508648152	large subunit ribosomal protein L5	2598893236	large subunit ribosomal protein L5	2509711288	large subunit ribosomal protein L5	WP_096386867.1_4381	50S ribosomal protein L5	2503802195	large subunit ribosomal protein L5	644978283	LSU ribosomal protein L5P	2506484149	LSU ribosomal protein L5P
VEP16445.1	50S ribosomal subunit protein L14	2505786653	LSU ribosomal protein L14P	2508648150	LSU ribosomal protein L14P	2598893238	LSU ribosomal protein L14P	2509711286	LSU ribosomal protein L14P	WP_015195223.1_4383	50S ribosomal protein L14	2503802197	LSU ribosomal protein L14P	644978285	LSU ribosomal protein L14P	2506484151	LSU ribosomal protein L14P
VEP16446.1	30S ribosomal subunit protein S17	2505786654	SSU ribosomal protein S17P	2508648149	small subunit ribosomal protein S17	2598893239	SSU ribosomal protein S17P	2509711285	small subunit ribosomal protein S17	WP_096386870.1_4384	30S ribosomal protein S17	2503802198	SSU ribosomal protein S17P	644978286	SSU ribosomal protein S17P	2506484152	SSU ribosomal protein S17P
VEP16447.1	50S ribosomal protein L29	2505786655	large subunit ribosomal protein L29	2508648148	large subunit ribosomal protein L29	2598893240	large subunit ribosomal protein L29	2509711284	large subunit ribosomal protein L29	WP_096386873.1_4385	50S ribosomal protein L29	2503802199	large subunit ribosomal protein L29	644978287	ribosomal protein L29	2506484153	large subunit ribosomal protein L29
VEP16448.1	50S ribosomal subunit protein L16	2505786656	large subunit ribosomal protein L16	2508648147	LSU ribosomal protein L16P	2598893241	large subunit ribosomal protein L16	2509711283	large subunit ribosomal protein L16	WP_096386876.1_4386	50S ribosomal protein L16	2503802200	LSU ribosomal protein L16P	644978288	LSU ribosomal protein L16P	2506484154	LSU ribosomal protein L16P
VEP16449.1	30S ribosomal subunit protein S3	2505786657	small subunit ribosomal protein S3	2508648146	small subunit ribosomal protein S3	2598893242	small subunit ribosomal protein S3	2509711282	small subunit ribosomal protein S3	WP_096386878.1_4387	30S ribosomal protein S3	2503802201	small subunit ribosomal protein S3	644978289	SSU ribosomal protein S3P	2506484155	small subunit ribosomal protein S3
VEP16450.1	50S ribosomal subunit protein L22	2505786658	large subunit ribosomal protein L22	2508648145	large subunit ribosomal protein L22	2598893243	large subunit ribosomal protein L22	2509711281	large subunit ribosomal protein L22	WP_096386881.1_4388	50S ribosomal protein L22	2503802202	large subunit ribosomal protein L22	644978290	LSU ribosomal protein L22P	2506484156	LSU ribosomal protein L22P
VEP16452.1	50S ribosomal subunit protein L2	2505786660	LSU ribosomal protein L2P	2508648143	large subunit ribosomal protein L2	2598893245	LSU ribosomal protein L2P	2509711279	large subunit ribosomal protein L2	WP_096386884.1_4390	50S ribosomal protein L2	2503802204	LSU ribosomal protein L2P	644978292	ribosomal protein L2	2506484158	large subunit ribosomal protein L2
VEP16453.1	50S ribosomal subunit protein L23	2505786661	LSU ribosomal protein L23P	2508648142	large subunit ribosomal protein L23	2598893246	LSU ribosomal protein L23P	2509711278	large subunit ribosomal protein L23	WP_015195231.1_4391	50S ribosomal protein L23	2503802205	large subunit ribosomal protein L23	644978293	LSU ribosomal protein L23P	2506484159	LSU ribosomal protein L23P
VEP16454.1	50S ribosomal subunit protein L4	2505786662	large subunit ribosomal protein L4	2508648141	large subunit ribosomal protein L4	2598893247	LSU ribosomal protein L4P	2509711277	LSU ribosomal protein L4P	WP_096386887.1_4392	50S ribosomal protein L4	2503802206	LSU ribosomal protein L4P	644978294	LSU ribosomal protein L4P	2506484160	LSU ribosomal protein L4P
VEP16455.1	50S ribosomal subunit protein L3	2505786663	LSU ribosomal protein L3P	2508648140	LSU ribosomal protein L3P	2598893248	LSU ribosomal protein L3P	2509711276	LSU ribosomal protein L3P	WP_096386890.1_4393	50S ribosomal protein L3	2503802207	LSU ribosomal protein L3P	644978295	LSU ribosomal protein L3P	2506484161	LSU ribosomal protein L3P
VEP16458.1	Polar amino acid ABC transporter, inner membrane subunit	2505786666	general L-amino acid transport system permease protein	2508647975	general L-amino acid transport system permease protein	2598890665	L-glutamate ABC transporter membrane protein /L-aspartate ABC transporter membrane protein /neutral amino acid ABC transporter membrane protein	2509709789	L-glutamate ABC transporter membrane protein /L-aspartate ABC transporter membrane protein /neutral amino acid ABC transporter membrane protein	WP_096387610.1_4693	amino acid ABC transporter permease	2503798436	L-glutamate ABC transporter membrane protein /L-aspartate ABC transporter membrane protein /neutral amino acid ABC transporter membrane protein	644980462	L-aspartate ABC transporter membrane protein/L-glutamate ABC transporter membrane protein/neutral amino acid ABC transporter membrane protein	2506481129	general L-amino acid transport system permease protein
VEP16459.1	3-oxoacyl-(acyl-carrier-protein) reductase	2505786668	3-oxoacyl-[acyl-carrier-protein] reductase	2508650072	3-oxoacyl-[acyl-carrier-protein] reductase	2598890328	3-oxoacyl-[acyl-carrier-protein] reductase	2509706228	3-oxoacyl-[acyl-carrier-protein] reductase	WP_096383043.1_1521	3-oxoacyl-[acyl-carrier-protein] reductase	2503800267	3-oxoacyl-[acyl-carrier-protein] reductase	644982235	3-oxoacyl-[acyl-carrier-protein] reductase (EC 1.1.1.100)	2506477323	3-oxoacyl-[acyl-carrier-protein] reductase
VEP16463.1	Allophycocyanin subunit alpha-B	2505786671	allophycocyanin alpha-B subunit apoprotein	2508650946	allophycocyanin alpha-B subunit apoprotein	2598891301	allophycocyanin alpha-B subunit apoprotein	2509711918	allophycocyanin alpha-B subunit apoprotein	WP_096387050.1_4460	allophycocyanin	2503799621	allophycocyanin alpha-B subunit apoprotein	644979264	allophycocyanin alpha-B subunit apoprotein	2506482452	allophycocyanin alpha-B subunit apoprotein
VEP16508.1	dTDP-4-dehydrorhamnose reductase subunit, NAD(P)-binding, of dTDP-L-rhamnose synthase	2505785803	dTDP-4-dehydrorhamnose reductase	2508652491	dTDP-4-dehydrorhamnose reductase	2598890048	dTDP-4-dehydrorhamnose reductase	2509707250	dTDP-4-dehydrorhamnose reductase	WP_096384423.1_2552	dTDP-4-dehydrorhamnose reductase	2503800834	dTDP-4-dehydrorhamnose reductase	644978527	dTDP-4-dehydrorhamnose reductase (EC 1.1.1.133)	2506477375	dTDP-4-dehydrorhamnose reductase
VEP16509.1	dTDP-4-deoxyrhamnose-3,5-epimerase	2505785804	dTDP-4-dehydrorhamnose 3,5-epimerase	2508650479	dTDP-4-dehydrorhamnose 3,5-epimerase	2598890047	dTDP-4-dehydrorhamnose 3,5-epimerase (EC 5.1.3.13)	2509707251	dTDP-4-dehydrorhamnose 3,5-epimerase	WP_096384422.1_2551	dTDP-4-dehydrorhamnose 3,5-epimerase	2503800835	dTDP-4-dehydrorhamnose 3,5-epimerase	644981620	dTDP-4-dehydrorhamnose 3,5-epimerase	2506477374	dTDP-4-dehydrorhamnose 3,5-epimerase
VEP16515.1	conserved hypothetical protein	2505785809	uncharacterized protein DUF1815	2508651034	protein of unknown function (DUF1815)	2598890619	protein of unknown function (DUF1815)	2509709365	protein of unknown function (DUF1815)	WP_096384079.1_2150	DUF1815 domain-containing protein	2503798662	protein of unknown function (DUF1815)	644982107	Domain of unknown function DUF1815	2506479806	protein of unknown function (DUF1815)
VEP16516.1	Hopanoid biosynthesis associated radical SAM protein HpnH	2505785810	hopanoid biosynthesis associated radical SAM protein HpnH	2508651035	hopanoid biosynthesis associated radical SAM protein HpnH	2598894671	hopanoid biosynthesis associated radical SAM protein HpnH	2509706956	hopanoid biosynthesis associated radical SAM protein HpnH	WP_096387504.1_4633	hopanoid biosynthesis associated radical SAM protein HpnH	2503799426	hopanoid biosynthesis associated radical SAM protein HpnH	644981196	hopanoid biosynthesis associated radical SAM protein HpnH	2506477494	hopanoid biosynthesis associated radical SAM protein HpnH
VEP16518.1	Phytoene dehydrogenase	2505783956	15-cis-phytoene desaturase	2508651709	15-cis-phytoene desaturase	2598893735	15-cis-phytoene desaturase	2509709806	15-cis-phytoene desaturase	WP_096385313.1_3559	15-cis-phytoene desaturase	2503801391	15-cis-phytoene desaturase	644978349	three-step phytoene desaturase (EC 1.3.99.28)/zeta-carotene desaturase (EC 1.3.99.26)	2506480865	15-cis-phytoene desaturase
VEP16521.1	Ribosome-binding factor A	2505783958	ribosome-binding factor A	2508651594	ribosome-binding factor A	2598890561	ribosome-binding factor A	2509707716	ribosome-binding factor A	WP_096387550.1_4659	30S ribosome-binding factor RbfA	2503798989	ribosome-binding factor A	644979255	ribosome-binding factor A	2506478145	ribosome-binding factor A
VEP16533.1	conserved hypothetical protein	2505785122	hypothetical protein	2508651385	hypothetical protein	2598894716	conserved hypothetical protein	2509710739	Predicted glycosyl transferase	WP_096384017.1_2080	glycosyl transferase	2503800192	hypothetical protein	644980905	hypothetical protein	2506479246	Predicted glycosyl transferase
VEP16592.1	30S ribosomal protein S18	2505786924	small subunit ribosomal protein S18	2508649407	small subunit ribosomal protein S18	2598891136	small subunit ribosomal protein S18	2509710322	small subunit ribosomal protein S18	WP_096385326.1_3568	30S ribosomal protein S18	2503801381	small subunit ribosomal protein S18	644979677	SSU ribosomal protein S18P	2506484179	small subunit ribosomal protein S18
VEP16593.1	putative enzyme	2505786925	exoribonuclease-2	2508649408	exoribonuclease-2	2598891135	exoribonuclease-2	2509710321	exoribonuclease-2	WP_096385325.1_3567	RNB domain-containing ribonuclease	2503801382	exoribonuclease-2	644979676	Exoribonuclease II	2506484178	exoribonuclease-2
VEP16594.1	Phenylalanine--tRNA ligase beta subunit	2505785662	phenylalanyl-tRNA synthetase beta subunit	2508649499	phenylalanyl-tRNA synthetase beta subunit	2598891989	phenylalanyl-tRNA synthetase beta subunit	2509710445	phenylalanyl-tRNA synthetase beta subunit	WP_096384716.1_2876	phenylalanine--tRNA ligase subunit beta	2503802150	phenylalanyl-tRNA synthetase beta subunit	644981211	phenylalanyl-tRNA synthetase beta subunit (EC 6.1.1.20)	2506482081	phenylalanyl-tRNA synthetase beta subunit
VEP16600.1	Dodecaprenyl-phosphate galacturonate synthase	2505784091	glycosyltransferase involved in cell wall biosynthesis	2508652952	Glycosyltransferase involved in cell wall bisynthesis	2598890347	Glycosyltransferase involved in cell wall bisynthesis	2509711749	Glycosyltransferase involved in cell wall bisynthesis	WP_096380523.1_520	glycosyltransferase	2503798888	Glycosyltransferase involved in cell wall bisynthesis	644982353	glycosyl transferase family 2	2506478641	dolichol-phosphate mannosyltransferase
VEP16603.1	Zeta-carotene desaturase	2505784733	zeta-carotene desaturase	2508650851	zeta-carotene desaturase	2598890985	zeta-carotene desaturase (EC 1.3.99.26)	2509708017	zeta-carotene desaturase	WP_096387093.1_4474	z 9,9'-di-cis-zeta-carotene desaturase	2503798933	zeta-carotene desaturase	644980645	zeta-carotene desaturase (EC 1.3.99.26)	2506479101	zeta-carotene desaturase
VEP16608.1	3-phosphoshikimate 1-carboxyvinyltransferase	2505786613	3-phosphoshikimate 1-carboxyvinyltransferase	2508648646	3-phosphoshikimate 1-carboxyvinyltransferase	2598890510	3-phosphoshikimate 1-carboxyvinyltransferase	2509710484	3-phosphoshikimate 1-carboxyvinyltransferase	WP_096381503.1_918	3-phosphoshikimate 1-carboxyvinyltransferase	2503799749	3-phosphoshikimate 1-carboxyvinyltransferase	644979080	3-phosphoshikimate 1-carboxyvinyltransferase (EC 2.5.1.19)	2506482816	3-phosphoshikimate 1-carboxyvinyltransferase
VEP16610.1	Anti-sigma factor antagonist	2505786614	anti-anti-sigma factor	2508650996	anti-anti-sigma factor	2598892250	anti-anti-sigma factor	2509706855	anti-anti-sigma factor	WP_096385322.1_3565	anti-sigma factor antagonist	2503801385	anti-anti-sigma factor	644978704	anti-sigma-factor antagonist	2506484170	anti-anti-sigma factor
VEP16611.1	conserved hypothetical protein	2505786615	radical SAM-linked protein/radical SAM family uncharacterized protein	2508650995	radical SAM-linked protein/radical SAM family uncharacterized protein	2598892249	radical SAM-linked protein/radical SAM family uncharacterized protein	2509711400	radical SAM-linked protein/radical SAM family uncharacterized protein	WP_096385320.1_3564	B12-binding domain-containing radical SAM protein	2503801386	radical SAM-linked protein/radical SAM family uncharacterized protein	644978703	Radical SAM domain protein	2506484168	radical SAM-linked protein/radical SAM family uncharacterized protein
VEP16616.1	putative pre-peptidase	2505784148	pre-peptidase	2508651280	pre-peptidase C-terminal domain-containing protein	2598893522	pre-peptidase C-terminal domain-containing protein	2509706644	pre-peptidase C-terminal domain-containing protein	WP_096383907.1_1947	peptidase	2503799200	pre-peptidase C-terminal domain-containing protein	644979210	peptidase domain protein	2506477146	pre-peptidase C-terminal domain-containing protein
VEP16617.1	putative dihydroflavonol 4-reductase	2505784947	dihydroflavonol-4-reductase	2508649471	dihydroflavonol-4-reductase	2598892424	dihydroflavonol-4-reductase	2509709560	dihydroflavonol-4-reductase	WP_096384421.1_2550	dihydroflavonol 4-reductase	2503800836	dihydroflavonol-4-reductase	644980034	hopanoid-associated sugar epimerase	2506477493	dihydroflavonol-4-reductase
VEP16720.1	putative diflavin flavoprotein A 3	2505786484	flavorubredoxin	2508651121	Flavorubredoxin/NADH-FMN oxidoreductase RutF, flavin reductase (DIM6/NTAB) family	2598893332	Flavorubredoxin	2509707574	Flavorubredoxin/NADH-FMN oxidoreductase RutF, flavin reductase (DIM6/NTAB) family	WP_096384071.1_2142	flavin oxidoreductase	2503798654	Flavorubredoxin/NADH-FMN oxidoreductase RutF, flavin reductase (DIM6/NTAB) family	644978853	flavin reductase domain protein FMN-binding	2506481824	Flavorubredoxin
VEP16722.1	Ycf53-like protein	2505785230	ARM-like repeat protein	2508650690	ARM-like repeat domain-containing protein, GUN4-N terminal	2598893103	ARM-like repeat domain-containing protein, GUN4-N terminal	2509710165	ARM-like repeat domain-containing protein, GUN4-N terminal	WP_096384956.1_3149	GUN4 domain-containing protein	2503801828	ARM-like repeat domain-containing protein, GUN4-N terminal	644981479	GUN4 domain protein	2506479515	ARM-like repeat domain-containing protein, GUN4-N terminal
VEP16723.1	Pyruvate dehydrogenase E1 component subunit alpha	2505785231	pyruvate dehydrogenase E1 component alpha subunit	2508650068	pyruvate dehydrogenase E1 component alpha subunit	2598893690	pyruvate dehydrogenase E1 component alpha subunit	2509711703	pyruvate dehydrogenase E1 component alpha subunit	WP_096384360.1_2478	pyruvate dehydrogenase (acetyl-transferring) E1 component subunit alpha	2503802284	pyruvate dehydrogenase E1 component alpha subunit	644982106	pyruvate dehydrogenase (acetyl-transferring) E1 component, alpha subunit	2506478330	pyruvate dehydrogenase E1 component alpha subunit
VEP16728.1	conserved hypothetical protein	2505787613	1,4-alpha-glucan branching enzyme	2508651747	1,4-alpha-glucan branching enzyme	2598891323	(1,4)-alpha-D-glucan branching enzyme	2509707201	1,4-alpha-glucan branching enzyme	WP_096385332.1_3572	DUF1957 domain-containing protein	2503801377	1,4-alpha-glucan branching enzyme	644979340	(1,4)-alpha-D-glucan branching enzyme	2506483329	1,4-alpha-glucan branching enzyme
VEP16730.1	Adaptive-response sensory-kinase SasA	2505787614	two-component system clock-associated histidine kinase SasA	2508651748	two-component system, OmpR family, clock-associated histidine kinase SasA	2598891322	two-component system, OmpR family, clock-associated histidine kinase SasA	2509707202	two-component system, OmpR family, clock-associated histidine kinase SasA	WP_096385334.1_3573	histidine kinase	2503801376	two-component system, OmpR family, clock-associated histidine kinase SasA	644979339	histidine kinase	2506483330	two-component system, OmpR family, clock-associated histidine kinase SasA
VEP16731.1	Methionyl-tRNA formyltransferase	2505787233	methionyl-tRNA formyltransferase	2508651474	methionyl-tRNA formyltransferase	2598893457	methionyl-tRNA formyltransferase (EC 2.1.2.9)	2509709146	methionyl-tRNA formyltransferase	WP_096386766.1_4340	methionyl-tRNA formyltransferase	2503798981	methionyl-tRNA formyltransferase	644979567	methionyl-tRNA formyltransferase (EC 2.1.2.9)	2506479414	methionyl-tRNA formyltransferase
VEP16744.1	conserved hypothetical protein	2505787179	glyoxalase/bleomycin resistance protein/dioxygenase superfamily protein	2508652930	hypothetical protein	2598893752	Glyoxalase-like domain-containing protein	2509710102	Glyoxalase-like domain-containing protein	WP_096387065.1_4465	VOC family protein	2503798925	Glyoxalase-like domain-containing protein	644980971	Glyoxalase/bleomycin resistance protein/dioxygenase	2506478223	Glyoxalase-like domain-containing protein
VEP16745.1	conserved hypothetical protein	2505787178	uncharacterized protein (TIGR02652 family)	2508652931	TIGR02652 family protein	2598893753	TIGR02652 family protein	2509710101	TIGR02652 family protein	WP_096387068.1_4466	TIGR02652 family protein	2503798926	TIGR02652 family protein	644980970	hypothetical protein	2506478222	TIGR02652 family protein
VEP16746.1	conserved hypothetical protein	2505786216	carbonic anhydrase/acetyltransferase-like protein (isoleucine patch superfamily)	2508652932	Carbonic anhydrase or acetyltransferase, isoleucine patch superfamily	2598893754	Carbonic anhydrase or acetyltransferase, isoleucine patch superfamily	2509710100	Carbonic anhydrase or acetyltransferase, isoleucine patch superfamily	WP_096387071.1_4467	gamma carbonic anhydrase family protein	2503798927	Carbonic anhydrase or acetyltransferase, isoleucine patch superfamily	644980969	hexapaptide repeat-containing transferase	2506478221	Carbonic anhydrase or acetyltransferase, isoleucine patch superfamily
VEP16747.1	Photosystem II protein Y	2505786217	photosystem II PsbY protein	2508653052	photosystem II PsbY protein	2598893755	photosystem II PsbY protein	2509706223	photosystem II PsbY protein	WP_096387075.1_4468	photosystem II protein Y	2503798928	photosystem II PsbY protein	644980968	photosystem II protein PsbY	2506478220	photosystem II PsbY protein
VEP16748.1	conserved hypothetical protein	2505786527	nucleotide-binding universal stress UspA family protein	2508653037	Nucleotide-binding universal stress protein, UspA family	2598890541	Nucleotide-binding universal stress protein, UspA family	2509709750	Nucleotide-binding universal stress protein, UspA family	WP_096384080.1_2151	universal stress protein	2503798663	Nucleotide-binding universal stress protein, UspA family	644978134	UspA domain protein	2506483367	Nucleotide-binding universal stress protein, UspA family
VEP16750.1	Chromophore lyase CpcS/CpeS	2505786525	phycobilin lyase (CpcU subunit)	2508651109	phycobilin lyase, CpcU subunit	2598892583	phycobilin lyase, CpcU subunit	2509710538	phycobilin lyase, CpcU subunit	WP_096379906.1_311	phycobiliprotein lyase	2503799251	phycobilin lyase, CpcU subunit	644979418	phycobilin lyase, CpcU subunit	2506478421	phycobilin lyase, CpcU subunit
VEP16753.1	FolC bifunctional protein	2505784717	dihydrofolate synthase/folylpolyglutamate synthase	2508650786	dihydrofolate synthase / folylpolyglutamate synthase	2598893521	dihydrofolate synthase / folylpolyglutamate synthase	2509707678	dihydrofolate synthase / folylpolyglutamate synthase	WP_096387466.1_4611	bifunctional folylpolyglutamate synthase/dihydrofolate synthase	2503799410	dihydrofolate synthase / folylpolyglutamate synthase	644978249	FolC bifunctional protein	2506483120	dihydrofolate synthase / folylpolyglutamate synthase
VEP16853.1	conserved hypothetical protein	2505784208	3-octaprenyl-4-hydroxybenzoate decarboxylase	2508648870	4-hydroxy-3-polyprenylbenzoate decarboxylase	2598893385	3-octaprenyl-4hydroxybenzoate decarboxylase (EC 4.1.1.-)	2509708596	3-octaprenyl-4hydroxybenzoate decarboxylase	WP_096380418.1_480	UbiD family decarboxylase	2503801514	3-octaprenyl-4hydroxybenzoate decarboxylase	644980448	3-octaprenyl-4hydroxybenzoate decarboxylase (EC 4.1.1.-)	2506477621	3-octaprenyl-4hydroxybenzoate decarboxylase
VEP16857.1	conserved hypothetical protein	2505786270	hypothetical protein	2508651617	hypothetical protein	2598892171	hypothetical protein	2509709490	hypothetical protein	WP_096386410.1_4195	DUF4912 domain-containing protein	2503801676	hypothetical protein	644978531	Rho termination factor domain protein	2506478327	hypothetical protein
VEP16860.1	putative amino-acid ABC transporter permease protein YhdX	2505786306	general L-amino acid transport system permease protein	2508650616	general L-amino acid transport system permease protein	2598889329	amino acid ABC transporter membrane protein 1, PAAT family (TC 3.A.1.3.-)	2509709790	general L-amino acid transport system permease protein	WP_096381973.1_1107	amino acid ABC transporter permease	2503799099	general L-amino acid transport system permease protein	644980066	amino acid ABC transporter membrane protein 1, PAAT family (TC 3.A.1.3.-)	2506481130	amino acid ABC transporter membrane protein 1, PAAT family
VEP16861.1	bifunctional aconitate hydratase 2 and 2-methylisocitrate dehydratase	2505783955	aconitase	2508650417	aconitase	2598890696	aconitase	2509707811	aconitase	WP_096380693.1_581	bifunctional aconitate hydratase 2/2-methylisocitrate dehydratase	2503800930	aconitase	644979890	aconitase (EC 4.2.1.3)	2506481610	aconitase
VEP16868.1	Chorismate synthase	2505785174	chorismate synthase	2508651755	chorismate synthase	2598893474	chorismate synthase	2509708011	chorismate synthase	WP_096384262.1_2366	chorismate synthase	2503799849	chorismate synthase	644979655	chorismate synthase (EC 4.2.3.5)	2506480019	chorismate synthase
VEP16870.1	conserved membrane hypothetical protein	2505787622	putative ABC transport system permease protein	2508651651	putative ABC transport system permease protein	2598894826	putative ABC transport system permease protein	2509709875	putative ABC transport system permease protein	WP_096380208.1_410	iron export ABC transporter permease subunit FetB	2503802332	putative ABC transport system permease protein	644982213	putative ABC transport system permease protein	2506482467	putative ABC transport system permease protein
VEP16873.1	HAS barrel domain protein	2505787615	HAS barrel domain-containing protein	2508649465	HAS barrel domain-containing protein	2598890095	HAS barrel domain-containing protein	2509708084	HAS barrel domain-containing protein	WP_096384313.1_2423	hypothetical protein	2503802222	HAS barrel domain-containing protein	644980228	hypothetical protein	2506480988	hypothetical protein
VEP16914.1	Methionine synthase	2505786049	methionine synthase (B12-dependent)	2508648280	methionine synthase (B12-dependent)	2598890537	methionine synthase (B12-dependent)	2509707736	methionine synthase (B12-dependent)	WP_096383550.1_1707	methionine synthase	2503802464	methionine synthase (B12-dependent)	644981541	methionine synthase (B12-dependent) (EC 2.1.1.13)	2506479981	methionine synthase (B12-dependent)
VEP16926.1	putative bile acid beta-glucosidase	2505788506	non-lysosomal glucosylceramidase	2508652084	non-lysosomal glucosylceramidase	2598892222	non-lysosomal glucosylceramidase	2509706707	non-lysosomal glucosylceramidase	WP_096385671.1_3815	bile acid beta-glucosidase	2503802455	non-lysosomal glucosylceramidase	644980234	Glucosylceramidase	2506483214	non-lysosomal glucosylceramidase
VEP16964.1	GTPase involved in cell partioning and DNA repair	2505784387	GTP-binding protein	2508651217	GTP-binding protein	2598892862	GTP-binding protein	2509710582	GTP-binding protein	WP_096383705.1_1801	GTPase ObgE	2503802009	GTP-binding protein	644982360	GTP-binding protein Obg/CgtA	2506480807	GTP-binding protein
VEP16975.1	C-3&apos;&apos;,4&apos;&apos; desaturase CrtD	2505786765	C-3',4' desaturase CrtD	2508652863	C-3',4' desaturase CrtD	2598892389	C-3',4' desaturase CrtD	2509708749	C-3',4' desaturase CrtD	WP_096387324.1_4554	C-3',4' desaturase CrtD	2503800549	C-3',4' desaturase CrtD	644980695	C-3',4' desaturase CrtD	2506482491	C-3',4' desaturase CrtD
VEP16976.1	putative S-layer protein	2505786704	S-layer family protein	2508650465	S-layer homology domain-containing protein	2598894866	S-layer homology domain-containing protein	2509707836	S-layer homology domain-containing protein	WP_096380544.1_526	DUF3747 domain-containing protein	2503798550	S-layer homology domain-containing protein	644982021	S-layer domain protein	2506481461	S-layer homology domain-containing protein
VEP16982.1	Rhomboid family protein	2505787846	membrane associated rhomboid family serine protease	2508652601	Uncharacterized membrane protein (homolog of Drosophila rhomboid)	2598892112	Membrane associated serine protease, rhomboid family	2509710303	Uncharacterized membrane protein (homolog of Drosophila rhomboid)	WP_096381000.1_706	rhomboid family intramembrane serine protease	2503800726	Membrane associated serine protease, rhomboid family	644978494	Rhomboid family protein	2506479082	Rhomboid family protein
VEP16984.1	Hydroxylase for synthesis of 2-methylthio-cis-ribozeatin in tRNA	2505787848	tRNA-(ms[2]io[6]A)-hydroxylase	2508651440	tRNA-(ms[2]io[6]A)-hydroxylase	2598891637	tRNA-(ms[2]io[6]A)-hydroxylase	2509711137	tRNA-(ms[2]io[6]A)-hydroxylase	WP_096380997.1_704	rubrerythrin family protein	2503800728	tRNA-(ms[2]io[6]A)-hydroxylase	644980220	tRNA-hydroxylase	2506479270	tRNA-(ms[2]io[6]A)-hydroxylase
VEP16986.1	Calcineurin-like phosphoesterase	2505787849	serine/threonine protein phosphatase 1	2508651441	serine/threonine protein phosphatase 1	2598891636	serine/threonine protein phosphatase 1	2509711138	serine/threonine protein phosphatase 1	WP_096380995.1_703	serine/threonine protein phosphatase	2503800729	serine/threonine protein phosphatase 1	644980607	bis(5'nucleosyl)-tetraphosphatase, ApaH	2506479271	serine/threonine protein phosphatase 1
VEP17024.1	Histidine biosynthesis bifunctional protein HisIE	2505784821	phosphoribosyl-ATP pyrophosphatase /phosphoribosyl-AMP cyclohydrolase	2508649834	phosphoribosyl-ATP pyrophosphatase /phosphoribosyl-AMP cyclohydrolase	2598893615	phosphoribosyl-ATP pyrophosphatase /phosphoribosyl-AMP cyclohydrolase	2509710537	phosphoribosyl-ATP pyrophosphatase /phosphoribosyl-AMP cyclohydrolase	WP_096384162.1_2247	bifunctional phosphoribosyl-AMP cyclohydrolase/phosphoribosyl-ATP diphosphatase HisIE	2503800464	phosphoribosyl-ATP pyrophosphatase /phosphoribosyl-AMP cyclohydrolase	644981340	phosphoribosyl-AMP cyclohydrolase (EC 3.5.4.19)/phosphoribosyl-ATP pyrophosphatase (EC 3.6.1.31)	2506483812	phosphoribosyl-ATP pyrophosphatase /phosphoribosyl-AMP cyclohydrolase
VEP17025.1	putative Zn-dependent peptidase	2505784820	predicted Zn-dependent peptidase	2508652535	Predicted Zn-dependent peptidase	2598890100	Predicted Zn-dependent peptidase	2509709873	Predicted Zn-dependent peptidase	WP_096386923.1_4410	insulinase family protein	2503801227	Predicted Zn-dependent peptidase	644978938	peptidase M16 domain protein	2506482492	Predicted Zn-dependent peptidase
VEP17035.1	Fructose-2,6-bisphosphatase	2505787166	probable phosphoglycerate mutase	2508649154	probable phosphoglycerate mutase	2598890831	probable phosphoglycerate mutase	2509711075	probable phosphoglycerate mutase	WP_096383920.1_1962	histidine phosphatase family protein	2503798686	probable phosphoglycerate mutase	644981521	Phosphoglycerate mutase	2506482692	probable phosphoglycerate mutase
VEP17044.1	Histidine--tRNA ligase	2505787762	histidyl-tRNA synthetase	2508652239	histidyl-tRNA synthetase	2598891244	histidyl-tRNA synthetase	2509711139	histidyl-tRNA synthetase	WP_096383618.1_1745	histidine--tRNA ligase	2503798158	histidyl-tRNA synthetase	644979223	histidyl-tRNA synthetase (EC 6.1.1.21)	2506480974	histidyl-tRNA synthetase
VEP17095.1	Phosphoglucomutase	2505788220	phosphoglucomutase	2508652576	phosphoglucomutase	2598889589	phosphoglucomutase	2509707245	phosphoglucomutase	WP_096383922.1_1964	alpha-D-glucose phosphate-specific phosphoglucomutase	2503798688	phosphoglucomutase	644980783	phosphoglucomutase/phosphomannomutase alpha/beta/alpha domain I	2506479693	phosphoglucomutase
VEP17110.1	Rhodanese-related sulfurtransferase	2505786131	rhodanese-related sulfurtransferase	2508651837	Rhodanese-related sulfurtransferase	2598891063	Rhodanese-related sulfurtransferase	2509711533	Rhodanese-related sulfurtransferase	WP_096379975.1_346	rhodanese-related sulfurtransferase	2503800898	Rhodanese-related sulfurtransferase	644978919	Rhodanese domain protein	2506482423	Rhodanese-related sulfurtransferase
VEP17111.1	Heat-inducible transcription repressor HrcA	2505786132	heat-inducible transcription repressor HrcA	2508651838	heat-inducible transcription repressor HrcA	2598891064	heat-inducible transcription repressor HrcA	2509711532	heat-inducible transcription repressor HrcA	WP_096379978.1_347	heat-inducible transcriptional repressor HrcA	2503800897	heat-inducible transcription repressor HrcA	644978918	heat-inducible transcription repressor HrcA	2506482422	heat-inducible transcription repressor HrcA
VEP17113.1	Response regulator receiver protein	2505784265	response regulator receiver domain-containing protein	2508652681	Response regulator containing CheY-like receiver, AAA-type ATPase, and DNA-binding domains	2598894785	Response regulator receiver domain-containing protein	2509709303	Response regulator containing CheY-like receiver, AAA-type ATPase, and DNA-binding domains	WP_096383055.1_1525	two-component system response regulator	2503800271	Response regulator receiver domain-containing protein	644981153	response regulator receiver protein	2506482458	Response regulator receiver domain-containing protein
VEP17114.1	Lipoyl synthase 2	2505784264	lipoic acid synthetase	2508652682	lipoic acid synthetase	2598894786	lipoic acid synthetase	2509709302	lipoic acid synthetase	WP_096383058.1_1526	lipoyl synthase	2503800272	lipoic acid synthetase	644980508	lipoic acid synthetase	2506479098	lipoic acid synthetase
VEP17115.1	NAD-dependent malic enzyme	2505788727	malate dehydrogenase (oxaloacetate-decarboxylating)	2508648899	malate dehydrogenase (oxaloacetate-decarboxylating)	2598891789	malate dehydrogenase (oxaloacetate-decarboxylating)	2509710072	malate dehydrogenase (oxaloacetate-decarboxylating)	WP_096381917.1_1085	NAD-dependent malic enzyme	2503802056	malate dehydrogenase (oxaloacetate-decarboxylating)	644981149	Malate dehydrogenase (oxaloacetate-decarboxylating)	2506481376	malate dehydrogenase (oxaloacetate-decarboxylating)
VEP17117.1	Alkyl hydroperoxide reductase/ thiol specific antioxidant/ Mal allergen	2505785100	AhpC/TSA family protein	2508650839	Peroxiredoxin	2598892248	Peroxiredoxin	2509707521	Peroxiredoxin	WP_096387414.1_4588	thioredoxin family protein	2503799383	Peroxiredoxin	644982212	alkyl hydroperoxide reductase/ Thiol specific antioxidant/ Mal allergen	2506480267	AhpC/TSA family protein
VEP17146.1	GCN5-related N-acetyltransferase	2505788816	acetyltransferase (GNAT) family protein	2508652238	N-acetylglutamate synthase and related acetyltransferases	2598892327	Acetyltransferase (GNAT) family protein	2509706229	N-acetylglutamate synthase and related acetyltransferases	WP_096383891.1_1931	N-acetyltransferase	2503799094	Acetyltransferase (GNAT) family protein	644981404	GCN5-related N-acetyltransferase	2506477406	Acetyltransferase (GNAT) domain-containing protein
VEP17148.1	FtsH-interacting integral membrane protein	2505788613	hypothetical protein	2508650169	hypothetical protein	2598892091	hypothetical protein	2509706156	hypothetical protein	WP_096386175.1_4093	hypothetical protein	2503800107	hypothetical protein	644978710	integral membrane protein interacts with FtsH	2506479823	hypothetical protein
VEP17149.1	CAB/ELIP/HLIP-related protein	2505786698	chlorophyll A-B binding protein	2508648986	Chlorophyll A-B binding protein	2598890571	Chlorophyll A-B binding protein	2509710340	Chlorophyll A-B binding protein	WP_096386178.1_4094	hypothetical protein	2503800108	Chlorophyll A-B binding protein	644978711	HLIP; single helix LHC light protein	2506478374	hypothetical protein
VEP17150.1	conserved hypothetical protein	2505788756	hypothetical protein	2508652307	hypothetical protein	2598893398	hypothetical protein	2509711237	hypothetical protein	WP_096386180.1_4095	hypothetical protein	2503800109	hypothetical protein	644978712	hypothetical protein	2506478375	hypothetical protein
VEP17152.1	2-isopropylmalate synthase	2505785999	2-isopropylmalate synthase	2508651317	2-isopropylmalate synthase	2598889264	2-isopropylmalate synthase	2509709968	2-isopropylmalate synthase	WP_096387545.1_4656	2-isopropylmalate synthase	2503798470	2-isopropylmalate synthase	644978879	2-isopropylmalate synthase (EC 2.3.3.13)	2506483758	2-isopropylmalate synthase
VEP17153.1	conserved hypothetical protein	2505786000	uncharacterized LabA/DUF88 family protein	2508651311	Uncharacterized conserved protein, LabA/DUF88 family	2598889263	Uncharacterized conserved protein, LabA/DUF88 family	2509709967	Uncharacterized conserved protein, LabA/DUF88 family	WP_015191685.1_4655	NYN domain-containing protein	2503798469	Uncharacterized conserved protein, LabA/DUF88 family	644979859	protein of unknown function DUF88	2506483759	Uncharacterized conserved protein, LabA/DUF88 family
VEP17168.1	Aminopeptidase N	2505786819	aminopeptidase N	2508649215	aminopeptidase N	2598890076	aminopeptidase N	2509711797	aminopeptidase N	WP_096381657.1_985	aminopeptidase	2503801659	aminopeptidase N	644978989	Peptidase M1 membrane alanine aminopeptidase	2506478499	aminopeptidase N
VEP17171.1	Dephospho-CoA kinase	2505785659	dephospho-CoA kinase	2508649233	dephospho-CoA kinase	2598889696	dephospho-CoA kinase	2509711571	dephospho-CoA kinase	WP_096384207.1_2299	dephospho-CoA kinase	2503799296	dephospho-CoA kinase	644981536	dephospho-CoA kinase	2506480902	dephospho-CoA kinase
VEP17172.1	Metallophosphoesterase	2505785658	hypothetical protein	2508651580	hypothetical protein	2598892668	hypothetical protein	2509710884	hypothetical protein	WP_096387150.1_4494	metallophosphoesterase	2503799765	hypothetical protein	644979197	metallophosphoesterase	2506482772	hypothetical protein
VEP17173.1	conserved hypothetical protein	2505785595	hypothetical protein	2508650011	hypothetical protein	2598893367	hypothetical protein	2509706623	hypothetical protein	WP_096383579.1_1716	hypothetical protein	2503802445	hypothetical protein	644978603	hypothetical protein	2506477491	hypothetical protein
VEP17180.1	Glycerol-3-phosphate acyltransferase	2505785086	glycerol-3-phosphate acyltransferase PlsY	2508653114	glycerol-3-phosphate acyltransferase PlsY	2598891916	glycerol-3-phosphate acyltransferase PlsY	2509710598	glycerol-3-phosphate acyltransferase PlsY	WP_096387872.1_1738	acyl-phosphate glycerol 3-phosphate acyltransferase	2503798151	glycerol-3-phosphate acyltransferase PlsY	644981218	acyl-phosphate glycerol-3-phosphate acyltransferase	2506477422	acyl-phosphate glycerol-3-phosphate acyltransferase
VEP17182.1	conserved hypothetical protein	2505785088	uncharacterized protein DUF3119	2508653112	Protein of unknown function (DUF3119)	2598891918	Protein of unknown function (DUF3119)	2509710596	Protein of unknown function (DUF3119)	WP_096384174.1_2260	DUF3119 domain-containing protein	2503801242	Protein of unknown function (DUF3119)	644981220	hypothetical protein	2506477420	Protein of unknown function (DUF3119)
VEP17183.1	conserved hypothetical protein	2505785089	hypothetical protein	2508651331	hypothetical protein	2598890515	hypothetical protein	2509709976	hypothetical protein	WP_096385903.1_3975	hypothetical protein	2503798789	hypothetical protein	644978265	hypothetical protein	2506481810	hypothetical protein
VEP17204.1	Glutaredoxin arsenate reductase	2505786871	arsenate reductase	2508651842	arsenate reductase	2598890212	arsenate reductase	2509711773	arsenate reductase	WP_096384981.1_3175	arsenate reductase, glutathione/glutaredoxin type	2503799053	arsenate reductase	644981318	arsenate reductase, glutathione/glutaredoxin type	2506481166	arsenate reductase
VEP17213.1	Phycocyanobilin lyase subunit alpha	2505786249	phycocyanobilin lyase alpha subunit	2508649930	phycocyanobilin lyase alpha subunit	2598892147	phycocyanobilin lyase alpha subunit	2509709872	phycocyanobilin lyase alpha subunit	WP_096379566.1_107	HEAT repeat domain-containing protein	2503798313	phycocyanobilin lyase alpha subunit	644980990	PBS lyase HEAT domain protein repeat-containing protein	2506480245	phycocyanobilin lyase alpha subunit
VEP17221.1	conserved hypothetical protein	2505784101	translation initiation factor 1	2508649139	translation initiation factor 1	2598892110	translation initiation factor 1 (eIF-1/SUI1)	2509710910	translation initiation factor 1	WP_096384447.1_2578	translation initiation factor	2503800806	translation initiation factor 1	644980913	translation initiation factor 1 (eIF-1/SUI1)	2506480348	translation initiation factor 1 (eIF-1/SUI1)
VEP17223.1	putative serine protease HhoB	2505784133	S1-C subfamily serine protease	2508650377	serine protease, S1-C subfamily, contains C-terminal PDZ domain	2598892884	serine protease, S1-C subfamily, contains C-terminal PDZ domain	2509711313	serine protease, S1-C subfamily, contains C-terminal PDZ domain	WP_096385009.1_3208	PDZ domain-containing protein	2503801458	serine protease, S1-C subfamily, contains C-terminal PDZ domain	644981166	HtrA2 peptidase	2506481255	serine protease, S1-C subfamily, contains C-terminal PDZ domain
VEP17226.1	MazG family protein	2505788705	XTP/dITP diphosphohydrolase	2508652432	XTP/dITP diphosphohydrolase	2598893696	XTP/dITP diphosphohydrolase	2509708075	XTP/dITP diphosphohydrolase	WP_096384848.1_3030	nucleoside triphosphate pyrophosphohydrolase	2503799316	XTP/dITP diphosphohydrolase	644978240	MazG family protein	2506477388	XTP/dITP diphosphohydrolase
VEP17230.1	putative enzyme	2505786770	amidohydrolase	2508648263	amidohydrolase	2598893429	amidohydrolase	2509709218	amidohydrolase	WP_096382681.1_1395	amidohydrolase	2503798240	amidohydrolase	644979218	amidohydrolase	2506482167	amidohydrolase
VEP17233.1	conserved hypothetical protein	2505786212	uncharacterized protein DUF3146	2508651714	Protein of unknown function (DUF3146)	2598889470	Protein of unknown function (DUF3146)	2509711372	Protein of unknown function (DUF3146)	WP_096382660.1_1388	DUF3146 domain-containing protein	2503798247	Protein of unknown function (DUF3146)	644979437	hypothetical protein	2506484308	Protein of unknown function (DUF3146)
VEP17261.1	Precorrin-2 C20-methyltransferase	2505786309	precorrin-2/cobalt-factor-2 C20-methyltransferase	2508651038	precorrin-2/cobalt-factor-2 C20-methyltransferase	2598891166	precorrin-2/cobalt-factor-2 C20-methyltransferase	2509707618	precorrin-2/cobalt-factor-2 C20-methyltransferase	WP_096380794.1_623	precorrin-2 C(20)-methyltransferase	2503799319	precorrin-2/cobalt-factor-2 C20-methyltransferase	644980967	cobalt-factor II C20-methyltransferase (EC 2.1.1.151)/precorrin-2 C20-methyltransferase (EC 2.1.1.130)	2506483480	precorrin-2 C20-methyltransferase
VEP17270.1	Mo-dependent nitrogenase family protein	2505786592	tellurite resistance protein	2508650983	Tellurite resistance protein	2598890393	Tellurite resistance protein	2509710581	Tellurite resistance protein	WP_096383703.1_1800	nitrogenase	2503802010	Tellurite resistance protein	644982361	Mo-dependent nitrogenase family protein	2506480808	Tellurite resistance protein
VEP17271.1	Photosystem I iron-sulfur center	2505786591	photosystem I subunit 7	2508650984	photosystem I subunit 7	2598892262	photosystem I subunit 7	2509708364	photosystem I subunit 7	WP_015193336.1_2091	photosystem I iron-sulfur center protein PsaC	2503800203	photosystem I subunit 7	644979315	photosystem I iron-sulfur protein PsaC	2506478714	photosystem I subunit 7
VEP17272.1	Dihydrolipoamide acetyltransferase component of pyruvate dehydrogenase complex	2505786863	pyruvate dehydrogenase E2 component (dihydrolipoamide acetyltransferase)	2508649395	pyruvate dehydrogenase E2 component (dihydrolipoamide acetyltransferase)	2598892105	pyruvate dehydrogenase E2 component (dihydrolipoamide acetyltransferase)	2509709175	pyruvate dehydrogenase E2 component (dihydrolipoamide acetyltransferase)	WP_096385129.1_3346	2-oxo acid dehydrogenase subunit E2	2503799348	pyruvate dehydrogenase E2 component (dihydrolipoamide acetyltransferase)	644979269	catalytic domain of components of various dehydrogenase complexes	2506483783	pyruvate dehydrogenase E2 component (dihydrolipoamide acetyltransferase)
VEP17275.1	PhoH-like protein	2505786862	phosphate starvation-inducible protein PhoH	2508652586	phosphate starvation-inducible protein PhoH	2598893914	phosphate starvation-inducible protein PhoH	2509707007	phosphate starvation-inducible protein PhoH	WP_096384638.1_2789	PhoH family protein	2503798104	phosphate starvation-inducible protein PhoH	644980042	PhoH family protein	2506477654	phosphate starvation-inducible protein PhoH
VEP17277.1	conserved hypothetical protein	2505786860	uncharacterized protein DUF4359	2508651572	protein of unknown function (DUF4359)	2598891193	protein of unknown function (DUF4359)	2509710803	protein of unknown function (DUF4359)	WP_096383994.1_2051	DUF4359 domain-containing protein	2503798383	protein of unknown function (DUF4359)	644981014	hypothetical protein	2506480046	protein of unknown function (DUF4359)
VEP17285.1	Ribonuclease D	2505783959	ribonuclease D	2508651221	ribonuclease D	2598893923	ribonuclease D	2509709280	ribonuclease D	WP_096382017.1_1124	ribonuclease D	2503801065	ribonuclease D	644979160	3'-5' exonuclease	2506481725	ribonuclease D
VEP17286.1	tryptophan synthase, beta subunit	2505783960	tryptophan synthase beta chain	2508648288	tryptophan synthase beta chain	2598893925	tryptophan synthase beta chain	2509709278	tryptophan synthase beta chain	WP_096387793.1_1122	tryptophan synthase subunit beta	2503801063	tryptophan synthase beta chain	644979763	tryptophan synthase, beta chain (EC 4.2.1.20)	2506481726	tryptophan synthase beta chain
VEP17287.1	Chorismate mutase AroH	2505783962	chorismate mutase	2508650824	chorismate mutase	2598890863	chorismate mutase	2509710679	chorismate mutase	WP_096388096.1_3914	chorismate mutase	2503799560	chorismate mutase	644978440	chorismate mutase (EC 5.4.99.5)	2506479351	chorismate mutase
VEP17288.1	putative enzyme	2505783963	protease-4	2508650825	protease-4	2598893336	protease-4	2509710678	protease-4	WP_096385808.1_3915	signal peptide peptidase SppA	2503799559	protease-4	644978441	signal peptide peptidase SppA, 36K type	2506479352	signal peptide peptidase A. Serine peptidase. MEROPS family S49
VEP17311.1	Lipid A core-O-antigen ligase-like enyme	2505787982	O-antigen ligase	2508652816	O-antigen ligase	2598889335	O-antigen ligase	2509711009	O-antigen ligase	WP_096386318.1_4154	O-antigen ligase family protein	2503801416	O-antigen ligase	644979322	O-antigen polymerase	2506478156	O-antigen ligase
VEP17312.1	conserved hypothetical protein	2505787983	uncharacterized protein YaaW (UPF0174 family)	2508651613	Uncharacterized protein YaaW, UPF0174 family	2598889332	Uncharacterized protein YaaW, UPF0174 family	2509710096	Uncharacterized protein YaaW, UPF0174 family	WP_096386316.1_4153	hypothetical protein	2503801417	Uncharacterized protein YaaW, UPF0174 family	644979321	hypothetical protein	2506478157	Uncharacterized protein YaaW, UPF0174 family
VEP17318.1	conserved hypothetical protein	2505785898	phage shock protein A (PspA) family protein	2508652056	phage shock protein A (PspA) family protein	2598889384	phage shock protein A (PspA) family protein	2509711063	phage shock protein A (PspA) family protein	WP_096387562.1_4667	PspA/IM30 family protein	2503798995	phage shock protein A (PspA) family protein	644981841	phage shock protein A (PspA) family protein	2506483109	phage shock protein A (PspA) family protein
VEP17319.1	Protein CobW	2505785900	cobalamin biosynthesis protein CobW	2508652978	cobalamin biosynthesis protein CobW	2598890954	cobalamin biosynthesis protein CobW	2509708342	cobalamin biosynthesis protein CobW	WP_096384050.1_2118	cobalamin biosynthesis protein CobW	2503799177	cobalamin biosynthesis protein CobW	644981587	cobalamin biosynthesis protein CobW	2506480507	cobalamin biosynthesis protein CobW
VEP17321.1	Arginine biosynthesis bifunctional protein ArgJ	2505785902	glutamate N-acetyltransferase	2508651178	glutamate N-acetyltransferase	2598890956	glutamate N-acetyltransferase	2509711424	glutamate N-acetyltransferase	WP_096384048.1_2116	bifunctional ornithine acetyltransferase/N-acetylglutamate synthase	2503799179	glutamate N-acetyltransferase	644979013	N-acetylglutamate synthase (EC 2.3.1.1)/glutamate N-acetyltransferase (EC 2.3.1.35)	2506477077	glutamate N-acetyltransferase
VEP17322.1	GAF sensor signal transduction histidine kinase	2505787894	signal transduction histidine kinase	2508649601	Signal transduction histidine kinase	2598893577	His Kinase A (phospho-acceptor) domain-containing protein	2509706841	Signal transduction histidine kinase	WP_096386308.1_4150	histidine kinase	2503801422	Signal transduction histidine kinase	644980113	GAF sensor signal transduction histidine kinase	2506477548	Signal transduction histidine kinase
VEP17326.1	1,4-alpha-glucan branching enzyme GlgB	2505787896	1,4-alpha-glucan branching enzyme	2508648066	1,4-alpha-glucan branching enzyme	2598890664	glycogen branching enzyme (EC 2.4.1.18)	2509707710	1,4-alpha-glucan branching enzyme	WP_096384138.1_2220	1,4-alpha-glucan branching protein GlgB	2503799877	1,4-alpha-glucan branching enzyme	644978501	glycogen branching enzyme (EC 2.4.1.18)	2506479766	1,4-alpha-glucan branching enzyme
VEP17330.1	Serine phosphatase RsbU, regulator of sigma subunit	2505787901	sigma-B regulation protein RsbU (phosphoserine phosphatase)	2508648287	sigma-B regulation protein RsbU (phosphoserine phosphatase)	2598893404	sigma-B regulation protein RsbU (phosphoserine phosphatase)	2509707329	sigma-B regulation protein RsbU (phosphoserine phosphatase)	WP_096384384.1_2506	guanylate cyclase	2503800415	sigma-B regulation protein RsbU (phosphoserine phosphatase)	644981647	protein serine/threonine phosphatase	2506481816	sigma-B regulation protein RsbU (phosphoserine phosphatase)
VEP17412.1	Protein-methionine-sulfoxide reductase catalytic subunit MsrP	2505788687	sulfoxide reductase catalytic subunit YedY	2508653240	sulfoxide reductase catalytic subunit YedY	2598890513	sulfoxide reductase catalytic subunit YedY	2509706163	sulfoxide reductase catalytic subunit YedY	WP_096383807.1_1862	protein-methionine-sulfoxide reductase catalytic subunit MsrP	2503799087	sulfoxide reductase catalytic subunit YedY	644981679	oxidoreductase molybdopterin binding	2506477961	sulfoxide reductase catalytic subunit YedY
VEP17414.1	1-deoxy-D-xylulose 5-phosphate reductoisomerase	2505786261	1-deoxy-D-xylulose 5-phosphate reductoisomerase	2508648659	1-deoxy-D-xylulose 5-phosphate reductoisomerase	2598892092	1-deoxy-D-xylulose 5-phosphate reductoisomerase	2509707752	1-deoxy-D-xylulose 5-phosphate reductoisomerase	WP_096386233.1_4117	1-deoxy-D-xylulose-5-phosphate reductoisomerase	2503799307	1-deoxy-D-xylulose 5-phosphate reductoisomerase	644981342	1-deoxy-D-xylulose 5-phosphate reductoisomerase (EC 1.1.1.267)	2506478547	1-deoxy-D-xylulose 5-phosphate reductoisomerase
VEP17424.1	Aspartate carbamoyltransferase	2505786514	aspartate carbamoyltransferase	2508647912	aspartate carbamoyltransferase	2598893641	aspartate carbamoyltransferase	2509711235	aspartate carbamoyltransferase	WP_096384404.1_2529	aspartate carbamoyltransferase catalytic subunit	2503800393	aspartate carbamoyltransferase	644980907	aspartate carbamoyltransferase (EC 2.1.3.2)	2506477348	aspartate carbamoyltransferase
VEP17430.1	Manganese transport system membrane protein MntC	2505785817	manganese/iron transport system permease protein	2508650380	ABC-type Mn2+/Zn2+ transport system, permease component	2598891539	ABC-type Mn2+/Zn2+ transport system, permease component	2509707848	manganese/iron transport system permease protein	WP_096387949.1_2399	metal ABC transporter permease	2503798124	ABC-type Mn2+/Zn2+ transport system, permease component	644978822	ABC-3 protein	2506480659	ABC-type Mn2+/Zn2+ transport system, permease component
VEP17450.1	conserved membrane hypothetical protein	2505785535	hypothetical protein	2508652045	Predicted membrane-associated Zn-dependent proteases 1	2598889390	Peptidase family M50	2509707916	Predicted membrane-associated Zn-dependent proteases 1	WP_096380728.1_598	site-2 protease family protein	2503798606	Peptidase family M50	644980039	peptidase M50	2506477853	Peptidase family M50
VEP17456.1	Hydroxyacylglutathione hydrolase	2505788036	hydroxyacylglutathione hydrolase	2508653038	hydroxyacylglutathione hydrolase	2598893078	hydroxyacylglutathione hydrolase	2509710769	hydroxyacylglutathione hydrolase	WP_096380436.1_488	hydroxyacylglutathione hydrolase	2503801217	hydroxyacylglutathione hydrolase	644981590	hydroxyacylglutathione hydrolase	2506478183	hydroxyacylglutathione hydrolase
VEP17460.1	conserved hypothetical protein	2505785546	uncharacterized protein DUF1823	2508648493	protein of unknown function (DUF1823)	2598889896	protein of unknown function (DUF1823)	2509710407	protein of unknown function (DUF1823)	WP_096383895.1_1935	DUF1823 domain-containing protein	2503799213	protein of unknown function (DUF1823)	644981288	Domain of unknown function DUF1823	2506480968	protein of unknown function (DUF1823)
VEP17461.1	50S ribosomal subunit protein L20	2505788477	large subunit ribosomal protein L20	2508650655	large subunit ribosomal protein L20	2598891146	LSU ribosomal protein L20P	2509710076	large subunit ribosomal protein L20	WP_096379721.1_196	50S ribosomal protein L20	2503799968	large subunit ribosomal protein L20	644981435	LSU ribosomal protein L20P	2506481192	LSU ribosomal protein L20P
VEP17462.1	50S ribosomal protein L35	2505788476	LSU ribosomal protein L35P	2508650654	LSU ribosomal protein L35P	2598891147	LSU ribosomal protein L35P	2509710075	LSU ribosomal protein L35P	WP_096379723.1_197	50S ribosomal protein L35	2503799969	large subunit ribosomal protein L35	644981434	LSU ribosomal protein L35P	2506481191	large subunit ribosomal protein L35
VEP17467.1	putative enzyme	2505787842	Zn-dependent protease	2508649940	Zn-dependent protease (includes SpoIVFB)	2598894860	Zn-dependent protease (includes SpoIVFB)	2509706537	Zn-dependent protease (includes SpoIVFB)	WP_096385642.1_3794	CBS domain-containing protein	2503800562	Zn-dependent protease (includes SpoIVFB)	644978963	peptidase M50	2506483203	Zn-dependent protease (includes SpoIVFB)
VEP17468.1	conserved hypothetical protein	2505785175	2TM domain-containing protein	2508647954	2TM domain-containing protein	2598894861	2TM domain-containing protein	2509706538	2TM domain-containing protein	WP_096385644.1_3795	hypothetical protein	2503800561	2TM domain-containing protein	644981511	hypothetical protein	2506483201	2TM domain-containing protein
VEP17470.1	putative transcriptional regulator	2505785179	predicted transcriptional regulator	2508648688	Predicted transcriptional regulator	2598889936	transcriptional repressor, CopY family	2509708027	Predicted transcriptional regulator	WP_096386649.1_4295	BlaI/MecI/CopY family transcriptional regulator	2503798757	transcriptional repressor, CopY family	644980583	transcriptional repressor, CopY family	2506484037	transcriptional repressor, CopY family
VEP17496.1	Tetratricopeptide repeat protein	2505788429	tetratricopeptide repeat protein	2508649666	TPR repeat-containing protein	2598890514	TPR repeat-containing protein	2509706165	TPR repeat-containing protein	WP_096385900.1_3974	tetratricopeptide repeat protein	2503798790	TPR repeat-containing protein	644980902	TPR repeat-containing protein	2506479677	TPR repeat-containing protein
VEP17503.1	methionine sulfoxide reductase A	2505784714	peptide-methionine (S)-S-oxide reductase	2508651418	peptide-methionine (S)-S-oxide reductase	2598891489	peptide-methionine (S)-S-oxide reductase	2509708240	peptide-methionine (S)-S-oxide reductase	WP_096381668.1_989	peptide-methionine (S)-S-oxide reductase MsrA	2503801663	peptide-methionine (S)-S-oxide reductase	644980231	peptide methionine sulfoxide reductase	2506479703	peptide-methionine (S)-S-oxide reductase
VEP17507.1	GTPase Der	2505785988	GTP-binding protein	2508648548	GTP-binding protein	2598892155	GTP-binding protein	2509706856	GTP-binding protein	WP_096384375.1_2497	ribosome biogenesis GTPase Der	2503801163	GTP-binding protein	644978165	small GTP-binding protein	2506483890	GTP-binding protein
VEP17527.1	Light-independent protochlorophyllide reductase subunit B	2505785245	ferredoxin protochlorophyllide reductase subunit B	2508650401	ferredoxin protochlorophyllide reductase subunit B	2598890907	ferredoxin protochlorophyllide reductase subunit B	2509709486	ferredoxin protochlorophyllide reductase subunit B	WP_096386588.1_4269	ferredoxin:protochlorophyllide reductase (ATP-dependent) subunit B	2503801224	ferredoxin protochlorophyllide reductase subunit B	644981150	ferredoxin protochlorophyllide reductase subunit B (EC 1.3.7.7)	2506482181	ferredoxin protochlorophyllide reductase subunit B
VEP17531.1	lactoylglutathione lyase	2505783952	lactoylglutathione lyase	2508651420	lactoylglutathione lyase	2598893705	lactoylglutathione lyase	2509707009	lactoylglutathione lyase	WP_096385722.1_3850	lactoylglutathione lyase	2503801810	lactoylglutathione lyase	644981821	lactoylglutathione lyase	2506482895	lactoylglutathione lyase
VEP17605.1	component of SufBCD complex	2505788136	iron-regulated ABC transporter membrane component SufB	2508648972	Iron-regulated ABC transporter membrane component SufB	2598892313	Iron-regulated ABC transporter membrane component SufB	2509710907	Iron-regulated ABC transporter membrane component SufB	WP_096381343.1_852	Fe-S cluster assembly protein SufB	2503799508	Iron-regulated ABC transporter membrane component SufB	644978464	Iron-regulated ABC transporter membrane component SufB	2506481620	Iron-regulated ABC transporter membrane component SufB
VEP17608.1	conserved hypothetical protein	2505788138	hypothetical protein	2508650425	hypothetical protein	2598890055	hypothetical protein	2509707629	hypothetical protein	WP_096385310.1_3556	hypothetical protein	2503801394	hypothetical protein	644980693	hypothetical protein	2506481760	hypothetical protein
VEP17609.1	NAD(P)H-quinone oxidoreductase subunit 3	2505788139	NADH dehydrogenase subunit A	2508650424	NADH dehydrogenase subunit A	2598891831	NADH dehydrogenase subunit A	2509710936	NADH dehydrogenase subunit A	WP_015192648.1_2847	NAD(P)H-quinone oxidoreductase subunit 3	2503799480	NADH dehydrogenase subunit A	644979084	NADH dehydrogenase subunit A (EC 1.6.5.3)	2506478562	NADH dehydrogenase subunit A
VEP17612.1	NAD(P)H-quinone oxidoreductase subunit J	2505788141	NAD(P)H-quinone oxidoreductase subunit J	2508650422	NAD(P)H-quinone oxidoreductase subunit J	2598891829	NADH dehydrogenase subunit C (EC 1.6.5.3)	2509710938	NAD(P)H-quinone oxidoreductase subunit J	WP_096384687.1_2845	NADH-quinone oxidoreductase subunit C	2503799478	NAD(P)H-quinone oxidoreductase subunit J	644979082	NADH dehydrogenase subunit C (EC 1.6.5.3)	2506478560	NAD(P)H-quinone oxidoreductase subunit J
VEP17616.1	Transcriptional regulator, LuxR family	2505786547	regulatory LuxR family protein	2508652495	Response regulator containing a CheY-like receiver domain and an HTH DNA-binding domain	2598893536	regulatory protein, luxR family	2509710576	Response regulator containing a CheY-like receiver domain and an HTH DNA-binding domain	WP_096388110.1_3985	DNA-binding response regulator	2503798814	regulatory protein, luxR family	644982094	transcriptional regulator, LuxR family	2506481729	regulatory protein, luxR family
VEP17620.1	thioredoxin 1	2505786545	thioredoxin	2508652189	thioredoxin	2598892597	thioredoxin	2509710383	thioredoxin	WP_015195266.1_2448	thioredoxin	2503802241	thioredoxin	644982070	thioredoxin	2506484296	thioredoxin
VEP17627.1	Glycogen synthase 1	2505785252	starch synthase	2508649906	starch synthase	2598893251	starch synthase	2509711267	starch synthase	WP_096380635.1_558	glycogen synthase GlgA	2503801627	starch synthase	644979172	glycogen/starch synthase, ADP-glucose type	2506478616	starch synthase
VEP17629.1	conserved hypothetical protein	2505785255	hypothetical protein	2508653258	hypothetical protein	2598890969	hypothetical protein	2509710830	hypothetical protein	WP_096384054.1_2123	hypothetical protein	2503799172	hypothetical protein	644979639	hypothetical protein	2506479720	hypothetical protein
VEP17738.1	6-phosphogluconolactonase	2505785438	6-phosphogluconolactonase	2508649238	6-phosphogluconolactonase	2598891906	6-phosphogluconolactonase (EC 3.1.1.31)	2509710068	6-phosphogluconolactonase	WP_096385895.1_3972	6-phosphogluconolactonase	2503798792	6-phosphogluconolactonase	644979482	6-phosphogluconolactonase (EC 3.1.1.31)	2506477465	6-phosphogluconolactonase
VEP17740.1	conserved hypothetical protein	2505785436	uncharacterized membrane protein	2508649475	Uncharacterized membrane protein	2598891905	Uncharacterized membrane protein	2509710069	Uncharacterized membrane protein	WP_096387285.1_4540	DUF502 domain-containing protein	2503799004	Uncharacterized membrane protein	644979480	protein of unknown function DUF502	2506477461	Uncharacterized membrane protein
VEP17741.1	Transcription antitermination protein NusB	2505785435	NusB antitermination factor	2508649476	NusB antitermination factor	2598891904	NusB antitermination factor	2509710070	NusB antitermination factor	WP_096387282.1_4539	transcription antitermination factor NusB	2503799003	NusB antitermination factor	644979479	NusB antitermination factor	2506477460	NusB antitermination factor
VEP17742.1	conserved hypothetical protein	2505785434	hypothetical protein	2508648844	hypothetical protein	2598893788	hypothetical protein	2509708517	hypothetical protein	WP_096379962.1_342	glyoxalase-like domain protein	2503802309	hypothetical protein	644978825	hypothetical protein	2506483197	hypothetical protein
VEP17745.1	conserved hypothetical protein	2505785432	tryptophan-rich hypothetical protein	2508648276	tryptophan-rich conserved hypothetical protein	2598891245	tryptophan-rich conserved hypothetical protein	2509711141	tryptophan-rich conserved hypothetical protein	WP_096383621.1_1747	TIGR02450 family Trp-rich protein	2503798160	tryptophan-rich conserved hypothetical protein	644979534	hypothetical protein	2506479081	tryptophan-rich conserved hypothetical protein
VEP17748.1	conserved membrane hypothetical protein	2505788881	uncharacterized protein DUF3529	2508648279	Protein of unknown function (DUF3529)	2598891248	Protein of unknown function (DUF3529)	2509711144	Protein of unknown function (DUF3529)	WP_096383626.1_1750	cofactor assembly of complex C subunit B	2503798163	Protein of unknown function (DUF3529)	644981015	hypothetical protein	2506477483	Protein of unknown function (DUF3529)
VEP17754.1	Carbamoyl-phosphate synthase small chain	2505788880	carbamoyl-phosphate synthase small subunit	2508650653	carbamoyl-phosphate synthase small subunit	2598891185	carbamoyl-phosphate synthase small subunit	2509710808	carbamoyl-phosphate synthase small subunit	WP_096383989.1_2046	carbamoyl-phosphate synthase small subunit	2503798388	carbamoyl-phosphate synthase small subunit	644978428	carbamoyl-phosphate synthase small subunit	2506478066	carbamoyl-phosphate synthase small subunit
VEP17843.1	50S ribosomal protein L28	2505786946	large subunit ribosomal protein L28	2508652929	LSU ribosomal protein L28P	2598890585	LSU ribosomal protein L28P	2509706153	large subunit ribosomal protein L28	WP_096384433.1_2564	50S ribosomal protein L28	2503800820	large subunit ribosomal protein L28	644981276	LSU ribosomal protein L28P	2506479914	large subunit ribosomal protein L28
VEP17844.1	Uncharacterized membrane protein YuiD	2505786947	hypothetical protein	2508648912	hypothetical protein	2598890566	hypothetical protein	2509706516	hypothetical protein	WP_015194597.1_1905	divergent PAP2 family protein	2503801533	hypothetical protein	644978198	acid phosphatase/vanadium-dependent haloperoxidase related protein	2506478164	hypothetical protein
VEP17845.1	Farnesyl diphosphate synthase	2505786948	geranylgeranyl diphosphate synthase type II	2508648913	geranylgeranyl diphosphate synthase, type II	2598890567	geranylgeranyl diphosphate synthase, type II	2509706517	geranylgeranyl diphosphate synthase, type II	WP_096383867.1_1904	polyprenyl synthetase family protein	2503801532	geranylgeranyl diphosphate synthase, type II	644978199	farnesyl-diphosphate synthase (EC 2.5.1.10)	2506478165	geranylgeranyl diphosphate synthase, type II
VEP17847.1	conserved hypothetical protein	2505786550	BolA protein family transcriptional regulator	2508648266	Acid stress-induced BolA-like protein IbaG/YrbA, predicted regulator of iron metabolism	2598890057	transcriptional regulator, BolA protein family	2509707627	Acid stress-induced BolA-like protein IbaG/YrbA, predicted regulator of iron metabolism	WP_096385308.1_3554	BolA family transcriptional regulator	2503801396	transcriptional regulator, BolA protein family	644980691	transcriptional regulator, BolA protein family	2506483046	transcriptional regulator, BolA protein family
VEP17848.1	Uncharacterized monothiol glutaredoxin ycf64-like	2505786551	monothiol glutaredoxin	2508648265	monothiol glutaredoxin	2598890056	monothiol glutaredoxin	2509707628	monothiol glutaredoxin	WP_096385309.1_3555	monothiol glutaredoxin, Grx4 family	2503801395	monothiol glutaredoxin	644980692	glutaredoxin-like protein	2506483047	monothiol glutaredoxin
VEP17854.1	putative rRNA methyltransferase YqxC	2505786224	23S rRNA (cytidine1920-2'-O)/16S rRNA (cytidine1409-2'-O)-methyltransferase	2508652685	23S rRNA (cytidine1920-2'-O)/16S rRNA (cytidine1409-2'-O)-methyltransferase	2598892068	23S rRNA (cytidine1920-2'-O)/16S rRNA (cytidine1409-2'-O)-methyltransferase	2509706724	23S rRNA (cytidine1920-2'-O)/16S rRNA (cytidine1409-2'-O)-methyltransferase	WP_096382723.1_1411	TlyA family RNA methyltransferase	2503798227	23S rRNA (cytidine1920-2'-O)/16S rRNA (cytidine1409-2'-O)-methyltransferase	644982332	hemolysin A	2506482647	23S rRNA (cytidine1920-2'-O)/16S rRNA (cytidine1409-2'-O)-methyltransferase
VEP17918.1	Aspartyl/glutamyl-tRNA(Asn/Gln) amidotransferase subunit B	2505784202	aspartyl/glutamyl-tRNA(Asn/Gln) amidotransferase subunit B	2508652481	aspartyl/glutamyl-tRNA(Asn/Gln) amidotransferase subunit B	2598890835	aspartyl/glutamyl-tRNA(Asn/Gln) amidotransferase subunit B	2509709138	aspartyl/glutamyl-tRNA(Asn/Gln) amidotransferase subunit B	WP_096384327.1_2438	Asp-tRNA(Asn)/Glu-tRNA(Gln) amidotransferase subunit GatB	2503802233	aspartyl/glutamyl-tRNA(Asn/Gln) amidotransferase subunit B	644979201	aspartyl/glutamyl-tRNA(Asn/Gln) amidotransferase subunit B (EC 6.3.5.-)	2506477076	aspartyl/glutamyl-tRNA(Asn/Gln) amidotransferase subunit B
VEP17930.1	PBS lyase HEAT domain protein repeat-containing protein	2505786802	HEAT repeat protein	2508649403	HEAT repeat-containing protein	2598891573	HEAT repeat-containing protein	2509710556	PBS lyase HEAT-like repeat-containing protein	WP_096379908.1_312	HEAT repeat domain-containing protein	2503799250	HEAT repeat-containing protein	644979417	PBS lyase HEAT domain protein repeat-containing protein	2506478422	HEAT repeat-containing protein
VEP17936.1	tRNA nucleotidyltransferase/poly(A) polymerase	2505787305	tRNA nucleotidyltransferase (CCA-adding enzyme)	2508649889	tRNA nucleotidyltransferase (CCA-adding enzyme)	2598889482	tRNA nucleotidyltransferase (CCA-adding enzyme)	2509707901	tRNA nucleotidyltransferase (CCA-adding enzyme)	WP_096384389.1_2511	CCA tRNA nucleotidyltransferase	2503800410	tRNA nucleotidyltransferase (CCA-adding enzyme)	644979978	Polynucleotide adenylyltransferase region	2506478627	tRNA nucleotidyltransferase (CCA-adding enzyme)
VEP17938.1	Arginine--tRNA ligase	2505785735	arginyl-tRNA synthetase	2508650391	arginyl-tRNA synthetase	2598890745	arginyl-tRNA synthetase	2509710505	arginyl-tRNA synthetase	WP_096382184.1_1195	arginine--tRNA ligase	2503801908	arginyl-tRNA synthetase	644978569	arginyl-tRNA synthetase (EC 6.1.1.19)	2506481080	arginyl-tRNA synthetase
VEP17941.1	S-methyl-5&apos;-thioadenosine phosphorylase	2505785638	5'-methylthioadenosine phosphorylase	2508648205	5'-methylthioadenosine phosphorylase	2598892581	methylthioadenosine phosphorylase	2509710540	methylthioadenosine phosphorylase	WP_096386423.1_4200	S-methyl-5'-thioadenosine phosphorylase	2503798876	5'-methylthioadenosine phosphorylase	644981966	methylthioadenosine phosphorylase (EC 2.4.2.28)	2506482023	methylthioadenosine phosphorylase
VEP17980.1	NAD(P)H-quinone oxidoreductase chain 5	2505786881	NAD(P)H-quinone oxidoreductase subunit 5	2508651151	NAD(P)H-quinone oxidoreductase subunit 5	2598891448	NADH dehydrogenase subunit L (EC 1.6.5.3)	2509707298	NAD(P)H-quinone oxidoreductase subunit 5	WP_096386244.1_4122	NADH-quinone oxidoreductase subunit L	2503799302	NAD(P)H-quinone oxidoreductase subunit 5	644981981	NADH dehydrogenase subunit L (EC 1.6.5.3)	2506483968	NADH dehydrogenase subunit L
VEP17981.1	Drug sensory protein A	2505784210	two-component system sensor histidine kinase NblS	2508649092	two-component system, OmpR family, sensor histidine kinase NblS	2598892063	two-component system, OmpR family, sensor histidine kinase NblS	2509706729	two-component system, OmpR family, sensor histidine kinase NblS	WP_096383524.1_1694	HAMP domain-containing protein	2503801314	two-component system, OmpR family, sensor histidine kinase NblS	644980939	PAS/PAC sensor signal transduction histidine kinase	2506483373	multi-sensor signal transduction histidine kinase
VEP17988.1	Chaperone protein htpG	2505788179	molecular chaperone HtpG	2508649823	molecular chaperone HtpG	2598890584	molecular chaperone HtpG	2509706154	molecular chaperone HtpG	WP_096384096.1_2168	molecular chaperone HtpG	2503798323	molecular chaperone HtpG	644981422	ATP-binding region ATPase domain protein	2506479916	molecular chaperone HtpG
VEP17994.1	Glycosyltransferase	2505785210	glycosyltransferase involved in cell wall biosynthesis	2508651228	Glycosyltransferase involved in cell wall bisynthesis	2598889371	Glycosyltransferase involved in cell wall bisynthesis	2509710350	Glycosyltransferase involved in cell wall bisynthesis	WP_096386383.1_4180	glycosyltransferase family 1 protein	2503802512	Glycosyltransferase involved in cell wall bisynthesis	644980467	glycosyl transferase group 1	2506478261	Glycosyltransferase involved in cell wall bisynthesis
VEP17995.1	NurA domain-containing protein	2505788132	NurA domain-containing protein	2508650466	NurA domain-containing protein	2598893343	NurA domain-containing protein	2509711349	NurA domain-containing protein	WP_096384980.1_3174	nuclease	2503799056	NurA domain-containing protein	644981448	hypothetical protein	2506477581	NurA domain-containing protein
VEP18034.1	3-isopropylmalate isomerase subunit, dehydratase component	2505788712	3-isopropylmalate dehydratase large subunit	2508649536	3-isopropylmalate/(R)-2-methylmalate dehydratase large subunit	2598893748	3-isopropylmalate dehydratase, large subunit (EC 4.2.1.33)	2509708663	3-isopropylmalate/(R)-2-methylmalate dehydratase large subunit	WP_096384757.1_2924	3-isopropylmalate dehydratase large subunit	2503800044	3-isopropylmalate/(R)-2-methylmalate dehydratase large subunit	644978260	3-isopropylmalate dehydratase, large subunit	2506480436	3-isopropylmalate/(R)-2-methylmalate dehydratase large subunit
VEP18037.1	Binding-protein-dependent transport systems inner membrane component	2505787953	peptide/nickel transport system permease protein	2508651478	peptide/nickel transport system permease protein	2598891684	peptide/nickel transport system permease protein	2509710975	peptide/nickel transport system permease protein	WP_096381847.1_1059	ABC transporter permease	2503801545	peptide/nickel transport system permease protein	644979166	binding-protein-dependent transport systems inner membrane component	2506481183	peptide/nickel transport system permease protein
VEP18038.1	conserved hypothetical protein	2505788711	hypothetical protein	2508651039	hypothetical protein	2598893109	hypothetical protein	2509707100	hypothetical protein	WP_096384648.1_2799	hypothetical protein	2503799127	hypothetical protein	644982232	hypothetical protein	2506479891	hypothetical protein
VEP18039.1	putative hydrolase or acyltransferase of alpha/beta superfamily	2505788710	pimeloyl-ACP methyl ester carboxylesterase	2508651040	Pimeloyl-ACP methyl ester carboxylesterase	2598891667	Pimeloyl-ACP methyl ester carboxylesterase	2509711829	Pimeloyl-ACP methyl ester carboxylesterase	WP_096384588.1_2736	alpha/beta hydrolase	2503800614	Pimeloyl-ACP methyl ester carboxylesterase	644981119	alpha/beta hydrolase fold protein	2506480791	Pimeloyl-ACP methyl ester carboxylesterase
VEP18050.1	Anhydro-N-acetylmuramic acid kinase	2505788595	anhydro-N-acetylmuramic acid kinase	2508648170	anhydro-N-acetylmuramic acid kinase	2598889478	anhydro-N-acetylmuramic acid kinase	2509709600	anhydro-N-acetylmuramic acid kinase	WP_096382829.1_1446	anhydro-N-acetylmuramic acid kinase	2503799451	anhydro-N-acetylmuramic acid kinase	644980259	protein of unknown function UPF0075	2506481865	anhydro-N-acetylmuramic acid kinase
VEP18054.1	conserved hypothetical protein	2505788591	hypothetical protein	2508653273	hypothetical protein	2598889923	hypothetical protein	2509708870	hypothetical protein	WP_096384600.1_2749	N-acetyltransferase	2503800597	hypothetical protein	644978587	protein of unknown function DUF482	2506481588	hypothetical protein
VEP18086.1	hypothetical protein	2505786529	hypothetical protein	2508650393	hypothetical protein	2598891746	hypothetical protein	2509709589	hypothetical protein	WP_096386373.1_4176	DUF167 domain-containing protein	2503802514	hypothetical protein	644979674	protein of unknown function DUF167	2506478158	hypothetical protein
VEP18092.1	purine nucleoside phosphoramidase	2505786714	histidine triad (HIT) family protein	2508651554	histidine triad (HIT) family protein	2598889456	histidine triad (HIT) family protein	2509706789	histidine triad (HIT) family protein	WP_096382624.1_1376	histidine triad nucleotide-binding protein	2503798567	histidine triad (HIT) family protein	644980954	histidine triad (HIT) protein	2506479167	histidine triad (HIT) family protein
VEP18096.1	Quinolinate synthase A	2505784984	quinolinate synthetase	2508648862	quinolinate synthetase	2598892127	quinolinate synthetase	2509710971	quinolinate synthetase	WP_096384768.1_2937	quinolinate synthase NadA	2503800030	quinolinate synthetase	644978834	quinolinate synthetase (EC 2.5.1.72)	2506483941	quinolinate synthetase
VEP18097.1	Beta sliding clamp	2505785396	DNA polymerase-3 subunit beta	2508649663	DNA polymerase-3 subunit beta	2598891625	DNA polymerase-3 subunit beta	2509707856	DNA polymerase-3 subunit beta	WP_096385311.1_3557	DNA polymerase III subunit beta	2503801393	DNA polymerase-3 subunit beta	644979059	DNA polymerase III, beta subunit (EC 2.7.7.7)	2506481074	DNA polymerase III, beta subunit
VEP18099.1	4-hydroxythreonine-4-phosphate dehydrogenase	2505785391	4-hydroxythreonine-4-phosphate dehydrogenase	2508648209	4-hydroxythreonine-4-phosphate dehydrogenase	2598892072	4-hydroxythreonine-4-phosphate dehydrogenase (EC 1.1.1.262)	2509706720	4-hydroxythreonine-4-phosphate dehydrogenase	WP_096380892.1_656	4-hydroxythreonine-4-phosphate dehydrogenase PdxA	2503799609	4-hydroxythreonine-4-phosphate dehydrogenase	644980501	4-hydroxythreonine-4-phosphate dehydrogenase (EC 1.1.1.262)	2506477963	4-hydroxythreonine-4-phosphate dehydrogenase
VEP18195.1	Phosphomethylpyrimidine synthase	2505784611	hydroxymethylpyrimidine synthase	2508650206	hydroxymethylpyrimidine synthase	2598890130	hydroxymethylpyrimidine synthase	2509706764	hydroxymethylpyrimidine synthase	WP_096380293.1_438	phosphomethylpyrimidine synthase	2503802355	hydroxymethylpyrimidine synthase	644981377	hydroxymethylpyrimidine synthase	2506479398	hydroxymethylpyrimidine synthase
VEP18200.1	PRC-barrel protein	2505785620	PRC-barrel domain protein	2508651002	PRC-barrel domain-containing protein	2598890093	PRC-barrel domain-containing protein	2509706544	PRC-barrel domain-containing protein	WP_096382738.1_1416	photosystem reaction center subunit H	2503798222	PRC-barrel domain-containing protein	644982053	PRC-barrel domain protein	2506482615	PRC-barrel domain-containing protein
VEP18230.1	putative hydrolase or acyltransferase of alpha/beta superfamily	2505787889	pimeloyl-ACP methyl ester carboxylesterase	2508649887	Pimeloyl-ACP methyl ester carboxylesterase	2598891914	Pimeloyl-ACP methyl ester carboxylesterase	2509711581	Pimeloyl-ACP methyl ester carboxylesterase	WP_096385451.1_3656	alpha/beta hydrolase	2503802389	Pimeloyl-ACP methyl ester carboxylesterase	644980277	alpha/beta hydrolase fold protein	2506483268	Pimeloyl-ACP methyl ester carboxylesterase
VEP18239.1	Inorganic pyrophosphatase	2505784174	inorganic pyrophosphatase	2508649647	inorganic pyrophosphatase	2598890161	inorganic pyrophosphatase	2509706936	inorganic pyrophosphatase	WP_096384766.1_2935	inorganic pyrophosphatase	2503800032	inorganic pyrophosphatase	644980046	Inorganic diphosphatase	2506483191	inorganic pyrophosphatase
VEP18243.1	NmrA-like family protein	2505784177	putative NAD(P)-binding protein	2508651805	NAD(P)H-binding	2598889257	NAD(P)H-binding	2509711638	NAD(P)H-binding	WP_096385101.1_3311	SDR family NAD(P)-dependent oxidoreductase	2503801188	Uncharacterized conserved protein YbjT, contains NAD(P)-binding and DUF2867 domains	644981901	NmrA family protein	2506478178	NAD(P)H-binding
VEP18246.1	Ribosomal protein L11 methyltransferase	2505784135	ribosomal protein L11 methyltransferase	2508651448	ribosomal protein L11 methyltransferase	2598891481	ribosomal protein L11 methyltransferase	2509709890	ribosomal protein L11 methyltransferase	WP_096382096.1_1157	50S ribosomal protein L11 methyltransferase	2503801558	ribosomal protein L11 methyltransferase	644980391	[LSU ribosomal protein L11P]-lysine N-methyltransferase (EC 2.1.1.-)	2506480243	ribosomal protein L11 methyltransferase
VEP18247.1	D-3-phosphoglycerate dehydrogenase	2505784136	D-3-phosphoglycerate dehydrogenase	2508651449	D-3-phosphoglycerate dehydrogenase	2598893116	D-3-phosphoglycerate dehydrogenase	2509709889	D-3-phosphoglycerate dehydrogenase	WP_096382093.1_1156	phosphoglycerate dehydrogenase	2503801557	D-3-phosphoglycerate dehydrogenase	644980392	D-3-phosphoglycerate dehydrogenase (EC 1.1.1.95)	2506480242	D-3-phosphoglycerate dehydrogenase
VEP18256.1	NAD kinase 1	2505784140	NAD+ kinase	2508648581	NAD+ kinase	2598892500	NAD+ kinase	2509709498	NAD+ kinase	WP_096382786.1_1431	NAD(+) kinase	2503798208	NAD+ kinase	644978111	ATP-NAD/AcoX kinase	2506477966	NAD+ kinase
VEP18261.1	Molybdopterin molybdenumtransferase	2505788472	molybdopterin molybdotransferase	2508653016	molybdopterin molybdotransferase	2598893460	molybdopterin molybdotransferase	2509710325	molybdopterin molybdotransferase	WP_096385331.1_3571	molybdopterin molybdenumtransferase MoeA	2503801378	molybdopterin molybdotransferase	644980493	molybdopterin molybdochelatase (EC 2.10.1.1)	2506479501	molybdopterin molybdotransferase
VEP18274.1	Fumarate reductase/succinate dehydrogenase flavoprotein domain protein	2505787218	FAD dependent oxidoreductase	2508653198	Glycerol-3-phosphate dehydrogenase	2598894738	FAD dependent oxidoreductase	2509710210	FAD dependent oxidoreductase	WP_096383742.1_1824	FAD-dependent oxidoreductase	2503801987	FAD dependent oxidoreductase	644978785	hypothetical protein	2506483327	FAD dependent oxidoreductase
VEP18310.1	Prephenate dehydrogenase	2505787385	arogenate dehydrogenase (NADP+)	2508649815	arogenate dehydrogenase (NADP+)	2598891770	arogenate dehydrogenase (NADP+)	2509706522	arogenate dehydrogenase (NADP+)	WP_096385442.1_3650	prephenate dehydrogenase/arogenate dehydrogenase family protein	2503802395	arogenate dehydrogenase (NADP+)	644978637	arogenate dehydrogenase (NADP) (EC 1.3.1.78)	2506477040	arogenate dehydrogenase (NADP)
VEP18313.1	conserved hypothetical protein	2505787386	hypothetical protein	2508649072	hypothetical protein	2598889380	hypothetical protein	2509707483	hypothetical protein	WP_096385439.1_3648	hypothetical protein	2503802397	hypothetical protein	644979742	hypothetical protein	2506478660	hypothetical protein
VEP18328.1	putative pre-16S rRNA nuclease	2505784482	putative Holliday junction resolvase	2508649627	putative holliday junction resolvase	2598893325	putative holliday junction resolvase	2509711070	putative holliday junction resolvase	WP_096384088.1_2160	Holliday junction resolvase RuvX	2503798676	putative holliday junction resolvase	644979950	Holliday junction resolvase YqgF	2506482791	putative holliday junction resolvase
VEP18329.1	conserved hypothetical protein	2505784483	hypothetical protein	2508649400	hypothetical protein	2598893440	hypothetical protein	2509711069	hypothetical protein	WP_096384087.1_2159	GNAT family N-acetyltransferase	2503798675	hypothetical protein	644979949	hypothetical protein	2506482792	hypothetical protein
VEP18330.1	conserved hypothetical protein	2505784484	hypothetical protein	2508649399	hypothetical protein	2598893441	hypothetical protein	2509711068	hypothetical protein	WP_015191878.1_2158	hypothetical protein	2503798674	hypothetical protein	644978922	hypothetical protein	2506482793	ribonuclease HI
VEP18344.1	Cysteine synthase	2505786099	cysteine synthase A	2508653170	cysteine synthase A	2598893055	cysteine synthase A	2509709952	cysteine synthase A	WP_096385602.1_3766	cysteine synthase A	2503798203	cysteine synthase A	644980116	Pyridoxal-5'-phosphate-dependent protein beta subunit	2506477229	cysteine synthase A
VEP18350.1	Peroxiredoxin	2505786095	GTP-binding protein HflX	2508651659	Alkyl hydroperoxide reductase subunit AhpC (peroxiredoxin)	2598893054	Alkyl hydroperoxide reductase subunit AhpC (peroxiredoxin)	2509710153	Alkyl hydroperoxide reductase subunit AhpC (peroxiredoxin)	WP_096385599.1_3764	peroxiredoxin	2503798205	Alkyl hydroperoxide reductase subunit AhpC (peroxiredoxin)	644982167	1-Cys peroxiredoxin (EC 1.11.1.15)	2506477228	Alkyl hydroperoxide reductase subunit AhpC (peroxiredoxin)
VEP18373.1	conserved hypothetical protein	2505785461	Protein of unknown function (DUF3082)	2508652587	Protein of unknown function (DUF3082)	2598894880	Protein of unknown function (DUF3082)	2509706360	Protein of unknown function (DUF3082)	WP_096387330.1_4557	DUF3082 domain-containing protein	2503800552	Protein of unknown function (DUF3082)	644979642	hypothetical protein	2506484232	Protein of unknown function (DUF3082)
VEP18379.1	Malonyl CoA-acyl carrier protein transacylase	2505785480	[acyl-carrier-protein] S-malonyltransferase	2508650285	[acyl-carrier-protein] S-malonyltransferase	2598893368	[acyl-carrier-protein] S-malonyltransferase	2509706622	[acyl-carrier-protein] S-malonyltransferase	WP_096387429.1_4593	[acyl-carrier-protein] S-malonyltransferase	2503799389	[acyl-carrier-protein] S-malonyltransferase	644979820	malonyl CoA-acyl carrier protein transacylase	2506477240	[acyl-carrier-protein] S-malonyltransferase
VEP18381.1	Glycine cleavage system H protein	2505787966	glycine cleavage system H protein	2508652591	glycine cleavage system H protein	2598889450	glycine cleavage system H protein	2509710745	glycine cleavage system H protein	WP_096381936.1_1092	glycine cleavage system protein H	2503802063	glycine cleavage system H protein	644979308	glycine cleavage system H protein	2506482264	glycine cleavage system H protein
VEP18384.1	putative nicotinate-nucleotide pyrophosphorylase (carboxylating)	2505788373	nicotinate-nucleotide pyrophosphorylase	2508649891	nicotinate-nucleotide pyrophosphorylase	2598891380	nicotinate-nucleotide pyrophosphorylase	2509709969	nicotinate-nucleotide pyrophosphorylase	WP_096385462.1_3664	nicotinate-nucleotide diphosphorylase (carboxylating)	2503802381	nicotinate-nucleotide pyrophosphorylase	644982166	nicotinate-nucleotide pyrophosphorylase	2506483959	nicotinate-nucleotide pyrophosphorylase
VEP18385.1	Ribosomal RNA small subunit methyltransferase A	2505788372	16S rRNA (adenine1518-N6/adenine1519-N6)-dimethyltransferase	2508648868	16S rRNA (adenine1518-N6/adenine1519-N6)-dimethyltransferase	2598890497	dimethyladenosine transferase (EC 2.1.1.-)	2509710291	16S rRNA (adenine1518-N6/adenine1519-N6)-dimethyltransferase	WP_096386698.1_4317	16S rRNA (adenine(1518)-N(6)/adenine(1519)-N(6))-dimethyltransferase RsmA	2503801013	16S rRNA (adenine1518-N6/adenine1519-N6)-dimethyltransferase	644982386	dimethyladenosine transferase (EC 2.1.1.-)	2506477426	dimethyladenosine transferase
VEP18390.1	Polyamine-transporting ATPase	2505786596	phospholipid/cholesterol/gamma-HCH transport system ATP-binding protein	2508648198	phospholipid/cholesterol/gamma-HCH transport system ATP-binding protein	2598891663	phospholipid/cholesterol/gamma-HCH transport system ATP-binding protein	2509709746	phospholipid/cholesterol/gamma-HCH transport system ATP-binding protein	WP_096385053.1_3261	ABC transporter ATP-binding protein	2503798499	phospholipid/cholesterol/gamma-HCH transport system ATP-binding protein	644978558	ABC transporter related	2506483273	phospholipid/cholesterol/gamma-HCH transport system ATP-binding protein
VEP18391.1	Magnesium-chelatase subunit ChlI	2505786597	magnesium chelatase subunit I	2508648197	magnesium chelatase subunit I	2598891664	magnesium chelatase subunit I	2509709745	magnesium chelatase subunit I	WP_096385075.1_3283	magnesium chelatase ATPase subunit I	2503799280	magnesium chelatase subunit I	644978503	protoporphyrin IX magnesium-chelatase (EC 6.6.1.1)	2506483096	protoporphyrin IX magnesium-chelatase
VEP18397.1	Riboflavin biosynthesis protein RibBA	2505786295	3,4-dihydroxy 2-butanone 4-phosphate synthase/GTP cyclohydrolase II	2508651195	3,4-dihydroxy 2-butanone 4-phosphate synthase / GTP cyclohydrolase II	2598893738	3,4-dihydroxy 2-butanone 4-phosphate synthase / GTP cyclohydrolase II	2509710486	3,4-dihydroxy 2-butanone 4-phosphate synthase / GTP cyclohydrolase II	WP_096385993.1_4013	bifunctional 3,4-dihydroxy-2-butanone-4-phosphate synthase/GTP cyclohydrolase II	2503799906	3,4-dihydroxy 2-butanone 4-phosphate synthase / GTP cyclohydrolase II	644980636	GTP cyclohydrolase II (EC 3.5.4.25)/3,4-dihydroxy-2-butanone 4-phosphate synthase (EC 4.1.99.12)	2506482885	3,4-dihydroxy 2-butanone 4-phosphate synthase / GTP cyclohydrolase II
VEP18399.1	Cyanophycin synthetase	2505786297	cyanophycin synthetase	2508648854	cyanophycin synthetase	2598893762	cyanophycin synthetase	2509707996	cyanophycin synthetase	WP_096385516.1_3702	cyanophycin synthetase	2503798642	cyanophycin synthetase	644979003	cyanophycin synthetase	2506482198	cyanophycin synthetase
VEP18401.1	Cyanophycinase	2505786298	cyanophycinase	2508648855	cyanophycinase	2598893761	cyanophycinase	2509707997	cyanophycinase	WP_096387687.1_296	cyanophycinase	2503798374	cyanophycinase	644979002	cyanophycinase	2506482197	cyanophycinase
VEP18403.1	tRNA (guanine-N(1)-)-methyltransferase	2505786299	tRNA (guanine37-N1)-methyltransferase	2508648857	tRNA (guanine37-N1)-methyltransferase	2598893760	tRNA (Guanine37-N(1)-) methyltransferase	2509707998	tRNA (guanine37-N1)-methyltransferase	WP_096379883.1_295	tRNA (guanosine(37)-N1)-methyltransferase TrmD	2503798373	tRNA (guanine37-N1)-methyltransferase	644979001	tRNA (guanine-N1)-methyltransferase	2506482196	tRNA (guanine37-N1)-methyltransferase
VEP18404.1	Transcriptional regulator	2505784618	TetR family transcriptional regulator	2508651658	transcriptional regulator, TetR family	2598891853	transcriptional regulator, TetR family	2509711439	transcriptional regulator, TetR family	WP_096385707.1_3840	TetR/AcrR family transcriptional regulator	2503801801	transcriptional regulator, TetR family	644980386	transcriptional regulator, TetR family	2506478474	transcriptional regulator, TetR family
VEP18409.1	conserved hypothetical protein	2505788270	uncharacterized protein DUF2470	2508652596	Putative heme iron utilization protein	2598890662	Protein of unknown function (DUF2470)	2509709281	Putative heme iron utilization protein	WP_096384939.1_3126	DUF2470 domain-containing protein	2503801690	Protein of unknown function (DUF2470)	644981988	hypothetical protein	2506478028	Protein of unknown function (DUF2470)
VEP18410.1	3-isopropylmalate dehydratase small subunit	2505788269	3-isopropylmalate/(R)-2-methylmalate dehydratase small subunit	2508651374	3-isopropylmalate/(R)-2-methylmalate dehydratase small subunit	2598891776	3-isopropylmalate/(R)-2-methylmalate dehydratase small subunit	2509708233	3-isopropylmalate/(R)-2-methylmalate dehydratase small subunit	WP_096384949.1_3141	3-isopropylmalate dehydratase small subunit	2503800955	3-isopropylmalate/(R)-2-methylmalate dehydratase small subunit	644981735	3-isopropylmalate dehydratase, small subunit (EC 4.2.1.33)	2506480435	3-isopropylmalate/(R)-2-methylmalate dehydratase small subunit
VEP18411.1	conserved membrane hypothetical protein	2505788268	hypothetical protein	2508651991	hypothetical protein	2598891775	hypothetical protein	2509708234	hypothetical protein	WP_096384094.1_2166	hypothetical protein	2503798325	hypothetical protein	644978715	hypothetical protein	2506483917	hypothetical protein
VEP18414.1	ABC-type Fe3+ transport system, permease component	2505786120	iron(III) transport system permease protein	2508651155	iron(III) transport system permease protein	2598893554	iron(III) transport system permease protein	2509708030	iron(III) transport system permease protein	WP_096384893.1_3079	iron ABC transporter permease	2503801727	iron(III) transport system permease protein	644981371	binding-protein-dependent transport systems inner membrane component	2506480146	iron(III) transport system permease protein
VEP18418.1	Transport permease protein	2505785257	lipopolysaccharide transport system permease protein	2508651543	lipopolysaccharide transport system permease protein	2598894744	lipopolysaccharide transport system permease protein	2509711162	lipopolysaccharide transport system permease protein	WP_096383177.1_1566	ABC transporter permease	2503800715	ABC-2 type transport system permease protein	644979875	ABC-2 type transporter	2506482511	ABC-2 type transport system permease protein
VEP18420.1	Oxyanion-translocating ATPase	2505785261	arsenite-transporting ATPase	2508651170	arsenite-transporting ATPase	2598894742	arsenite efflux ATP-binding protein ArsA (TC 3.A.4.1.1)	2509711164	arsenite efflux ATP-binding protein ArsA	WP_096383174.1_1564	arsenic-transporting ATPase	2503800713	arsenite-transporting ATPase	644979877	arsenite efflux ATP-binding protein ArsA (TC 3.A.4.1.1)	2506482528	arsenite efflux ATP-binding protein ArsA
VEP18421.1	Chlorophyll synthase	2505785262	chlorophyll synthase	2508652633	chlorophyll synthase	2598894741	chlorophyll synthase	2509711165	chlorophyll synthase	WP_096383171.1_1563	chlorophyll synthase ChlG	2503800712	chlorophyll synthase	644979878	chlorophyll synthase (EC 2.5.1.62)	2506482529	chlorophyll synthase
VEP18434.1	Enoyl-(acyl-carrier-protein) reductase (NADH) FabI	2505787720	enoyl-[acyl-carrier-protein] reductase	2508648942	Enoyl-[acyl-carrier-protein] reductase	2598889490	Enoyl-[acyl-carrier-protein] reductase	2509711376	Enoyl-[acyl-carrier-protein] reductase	WP_096383260.1_1597	enoyl-[acyl-carrier-protein] reductase FabI	2503800577	Enoyl-[acyl-carrier-protein] reductase	644980060	Enoyl-[acyl-carrier-protein] reductase	2506479012	Enoyl-[acyl-carrier-protein] reductase
VEP18435.1	Global nitrogen regulator	2505787719	global nitrogen regulator NtcA	2508651944	global nitrogen regulator NtcA	2598889491	global nitrogen regulator NtcA	2509711375	global nitrogen regulator NtcA	WP_096383256.1_1596	global nitrogen regulator NtcA	2503800576	global nitrogen regulator NtcA	644980061	transcriptional regulator, Crp/Fnr family	2506479014	transcriptional regulator, Crp/Fnr family
VEP18441.1	Pyridinium-3,5-biscarboxylic acid mononucleotide synthase	2505785758	hypothetical protein	2508650691	hypothetical protein	2598893269	hypothetical protein	2509707052	hypothetical protein	WP_096381855.1_1062	AIR carboxylase family protein	2503801542	hypothetical protein	644981385	1-(5-phosphoribosyl)-5-amino-4-imidazole- carboxylate (AIR) carboxylase	2506484383	hypothetical protein
VEP18442.1	Xaa-Pro dipeptidase	2505785759	Xaa-Pro aminopeptidase	2508651229	Xaa-Pro aminopeptidase	2598890616	Xaa-Pro aminopeptidase	2509707513	Xaa-Pro aminopeptidase	WP_096384714.1_2874	aminopeptidase P family protein	2503799506	Xaa-Pro aminopeptidase	644978113	peptidase M24	2506478462	Xaa-Pro aminopeptidase
VEP18443.1	conserved hypothetical protein	2505786575	hypothetical protein	2508649633	hypothetical protein	2598889873	hypothetical protein	2509711870	hypothetical protein	WP_096387366.1_4572	hypothetical protein	2503798770	hypothetical protein	644978638	hypothetical protein	2506477542	hypothetical protein
VEP18510.1	Polyketide cyclase/dehydrase	2505784635	polyketide cyclase/dehydrase/lipid transport protein	2508649852	Polyketide cyclase / dehydrase and lipid transport	2598890406	Polyketide cyclase / dehydrase and lipid transport	2509707403	Polyketide cyclase / dehydrase and lipid transport	WP_096387457.1_4607	SRPBCC family protein	2503799406	Polyketide cyclase / dehydrase and lipid transport	644981539	hypothetical protein	2506477591	Polyketide cyclase / dehydrase and lipid transport
VEP18513.1	putative enzyme	2505788054	M50B family metallopeptidase	2508652325	YUP8H12.25 {{Arabidopsis thaliana}}-type protein. Metallo peptidase. MEROPS family M50B	2598894858	YUP8H12.25 {{Arabidopsis thaliana}}-type protein. Metallo peptidase. MEROPS family M50B	2509708360	RIP metalloprotease RseP	WP_096385126.1_3341	RIP metalloprotease RseP	2503801681	RIP metalloprotease RseP	644980372	membrane-associated zinc metalloprotease	2506477479	YUP8H12.25 {{Arabidopsis thaliana}}-type protein. Metallo peptidase. MEROPS family M50B
VEP18514.1	Endonuclease III	2505788053	DNA-(apurinic or apyrimidinic site) lyase /endonuclease III	2508650644	DNA-(apurinic or apyrimidinic site) lyase /endonuclease III	2598894857	DNA-(apurinic or apyrimidinic site) lyase /endonuclease III	2509708359	DNA-(apurinic or apyrimidinic site) lyase /endonuclease III	WP_096385125.1_3340	endonuclease III	2503801680	DNA-(apurinic or apyrimidinic site) lyase /endonuclease III	644980371	DNA-(apurinic or apyrimidinic site) lyase (EC 4.2.99.18)/endonuclease III (EC 3.2.2.-)	2506477476	DNA-(apurinic or apyrimidinic site) lyase /endonuclease III
VEP18515.1	30S ribosomal protein S14	2505788052	small subunit ribosomal protein S14	2508649535	small subunit ribosomal protein S14	2598894856	SSU ribosomal protein S14P	2509706294	SSU ribosomal protein S14P	WP_096384002.1_2061	30S ribosomal protein S14	2503799184	SSU ribosomal protein S14P	644979607	SSU ribosomal protein S14P	2506477475	SSU ribosomal protein S14P
VEP18521.1	regulatory protein P-II for glutamine synthetase	2505786235	nitrogen regulatory protein P-II family	2508648575	nitrogen regulatory protein P-II family	2598890302	nitrogen regulatory protein P-II family	2509710827	nitrogen regulatory protein P-II family	WP_015193188.1_2925	nitrogen regulatory protein P-II family	2503800043	nitrogen regulatory protein P-II family	644979860	nitrogen regulatory protein P-II family	2506480985	nitrogen regulatory protein P-II family
VEP18522.1	conserved hypothetical protein	2505786236	hypothetical protein	2508652528	hypothetical protein	2598891779	hypothetical protein	2509711368	hypothetical protein	WP_096381763.1_1026	hypothetical protein	2503799845	hypothetical protein	644980593	hypothetical protein	2506481007	hypothetical protein
VEP18528.1	50S ribosomal subunit protein L19	2505787524	large subunit ribosomal protein L19	2508649544	large subunit ribosomal protein L19	2598893542	large subunit ribosomal protein L19	2509710415	large subunit ribosomal protein L19	WP_096385042.1_3246	50S ribosomal protein L19	2503799829	large subunit ribosomal protein L19	644979755	LSU ribosomal protein L19P	2506478426	large subunit ribosomal protein L19
VEP18530.1	transcription termination factor	2505787527	transcription antitermination protein nusG	2508649547	transcription antitermination protein nusG	2598893545	transcription antitermination protein nusG	2509710418	transcription antitermination protein nusG	WP_096385044.1_3248	transcription termination/antitermination protein NusG	2503799826	transcription antitermination protein nusG	644979752	transcription antitermination protein nusG	2506483012	transcription antitermination protein nusG
VEP18531.1	50S ribosomal protein L11	2505787528	LSU ribosomal protein L11P	2508649548	LSU ribosomal protein L11P	2598893546	LSU ribosomal protein L11P	2509710419	LSU ribosomal protein L11P	WP_015192979.1_3249	50S ribosomal protein L11	2503799825	LSU ribosomal protein L11P	644979751	LSU ribosomal protein L11P	2506483013	LSU ribosomal protein L11P
VEP18532.1	50S ribosomal subunit protein L1	2505787529	large subunit ribosomal protein L1	2508649549	LSU ribosomal protein L1P	2598893547	LSU ribosomal protein L1P	2509710420	large subunit ribosomal protein L1	WP_096385045.1_3250	50S ribosomal protein L1	2503799824	LSU ribosomal protein L1P	644979750	ribosomal protein L1	2506483014	large subunit ribosomal protein L1
VEP18533.1	50S ribosomal protein L10	2505787530	LSU ribosomal protein L10P	2508649551	LSU ribosomal protein L10P	2598893549	LSU ribosomal protein L10P	2509710421	LSU ribosomal protein L10P	WP_096385046.1_3251	50S ribosomal protein L10	2503799823	LSU ribosomal protein L10P	644979749	LSU ribosomal protein L10P	2506483015	LSU ribosomal protein L10P
VEP18534.1	50S ribosomal subunit protein L7/L12	2505787531	LSU ribosomal protein L12P	2508649552	large subunit ribosomal protein L7/L12	2598893550	LSU ribosomal protein L12P	2509710422	large subunit ribosomal protein L7/L12	WP_015192976.1_3252	50S ribosomal protein L7/L12	2503799822	large subunit ribosomal protein L7/L12	644979748	LSU ribosomal protein L12P	2506483016	LSU ribosomal protein L12P
VEP18542.1	Cysteine--tRNA ligase	2505787843	cysteinyl-tRNA synthetase	2508648910	cysteinyl-tRNA synthetase	2598891714	cysteinyl-tRNA synthetase	2509708911	cysteinyl-tRNA synthetase	WP_096384929.1_3116	cysteine--tRNA ligase	2503801700	cysteinyl-tRNA synthetase	644978507	cysteinyl-tRNA synthetase (EC 6.1.1.16)	2506480886	cysteinyl-tRNA synthetase
VEP18579.1	Ferredoxin	2505786287	ferredoxin	2508648080	Ferredoxin	2598894040	Ferredoxin	2509710136	Ferredoxin	WP_096381240.1_808	iron ABC transporter substrate-binding protein	2503800986	Ferredoxin	644981183	ferredoxin	2506484343	Ferredoxin
VEP18581.1	Molybdopterin synthase catalytic subunit	2505788656	molybdopterin synthase subunit MoaE	2508651382	molybdopterin synthase catalytic subunit	2598892899	molybdopterin synthase subunit MoaE	2509706933	molybdopterin synthase catalytic subunit	WP_096385550.1_3730	molybdopterin synthase	2503801241	molybdopterin synthase catalytic subunit	644978818	molybdopterin synthase subunit MoaE (EC 2.8.1.12)	2506480936	molybdopterin synthase subunit MoaE
VEP18582.1	conserved hypothetical protein	2505788655	host factor-I protein	2508649388	host factor-I protein	2598890548	host factor-I protein	2509706511	host factor-I protein	WP_096379524.1_85	RNA-binding protein hfq	2503801307	host factor-I protein	644981606	host factor-I protein	2506483573	host factor-I protein
VEP18583.1	Diaminopimelate epimerase	2505788654	diaminopimelate epimerase	2508649389	diaminopimelate epimerase	2598890549	diaminopimelate epimerase	2509706512	diaminopimelate epimerase	WP_096379522.1_84	diaminopimelate epimerase	2503801306	diaminopimelate epimerase	644980344	diaminopimelate epimerase (EC 5.1.1.7)	2506483574	diaminopimelate epimerase
VEP18591.1	Response regulator containing a CheY-like receiver domain and a GGDEF domain	2505788646	two-component system, chemotaxis family, response regulator PixG	2508648650	two-component system, chemotaxis family, response regulator PixG	2598890874	two-component system, chemotaxis family, response regulator PixG	2509711321	two-component system, chemotaxis family, response regulator PixG	WP_096383395.1_1647	response regulator	2503802529	two-component system, chemotaxis family, response regulator PixG	644980735	response regulator receiver protein	2506481148	two-component system, chemotaxis family, response regulator PixG
VEP18603.1	UspA domain protein	2505787836	nucleotide-binding universal stress UspA family protein	2508647918	Nucleotide-binding universal stress protein, UspA family	2598891264	Nucleotide-binding universal stress protein, UspA family	2509711172	Nucleotide-binding universal stress protein, UspA family	WP_096379731.1_204	universal stress protein	2503800442	Nucleotide-binding universal stress protein, UspA family	644981581	UspA domain protein	2506484345	Nucleotide-binding universal stress protein, UspA family
VEP18608.1	Methylenetetrahydrofolate--tRNA-(uracil-5-)-methyltransferase TrmFO	2505787779	methylenetetrahydrofolate--tRNA-(uracil-5-)-methyltransferase	2508652958	methylenetetrahydrofolate--tRNA-(uracil-5-)-methyltransferase	2598890970	methylenetetrahydrofolate--tRNA-(uracil-5-)-methyltransferase	2509710831	methylenetetrahydrofolate--tRNA-(uracil-5-)-methyltransferase	WP_096382708.1_1405	methylenetetrahydrofolate--tRNA-(uracil(54)-C(5))-methyltransferase (FADH(2)-oxidizing) TrmFO	2503798233	methylenetetrahydrofolate--tRNA-(uracil-5-)-methyltransferase	644978854	gid protein	2506482040	methylenetetrahydrofolate--tRNA-(uracil-5-)-methyltransferase
VEP18610.1	3-methyl-2-oxobutanoate hydroxymethyltransferase	2505788366	3-methyl-2-oxobutanoate hydroxymethyltransferase	2508652589	ketopantoate hydroxymethyltransferase	2598892449	ketopantoate hydroxymethyltransferase (EC 2.1.2.11)	2509707405	ketopantoate hydroxymethyltransferase	WP_096382190.1_1198	3-methyl-2-oxobutanoate hydroxymethyltransferase	2503801905	3-methyl-2-oxobutanoate hydroxymethyltransferase	644982341	ketopantoate hydroxymethyltransferase (EC 2.1.2.11)	2506481343	3-methyl-2-oxobutanoate hydroxymethyltransferase
VEP18679.1	component of SufBCD complex, ATP-binding component of ABC superfamily	2505786443	iron-regulated ABC transporter ATPase subunit SufC	2508651427	Iron-regulated ABC transporter ATPase subunit SufC	2598892977	Iron-regulated ABC transporter ATPase subunit SufC	2509709419	Iron-regulated ABC transporter ATPase subunit SufC	WP_096385770.1_3885	Fe-S cluster assembly ATPase SufC	2503799370	Iron-regulated ABC transporter ATPase subunit SufC	644978465	Iron-regulated ABC transporter ATPase subunit SufC	2506481621	Iron-regulated ABC transporter ATPase subunit SufC
VEP18680.1	conserved hypothetical protein	2505786442	Fe-S cluster assembly protein SufD	2508651426	Iron-regulated ABC transporter permease protein SufD	2598892976	Fe-S cluster assembly protein SufD	2509709418	Fe-S cluster assembly protein SufD	WP_096385769.1_3884	Fe-S cluster assembly protein SufD	2503799369	Fe-S cluster assembly protein SufD	644978466	Iron-regulated ABC transporter permease protein SufD	2506481622	Iron-regulated ABC transporter permease protein SufD
VEP18681.1	selenocysteine lyase, PLP-dependent	2505786441	cysteine desulfurase/selenocysteine lyase	2508651425	cysteine desulfurase / selenocysteine lyase	2598892975	cysteine desulfurase / selenocysteine lyase	2509709417	cysteine desulfurase / selenocysteine lyase	WP_096385767.1_3883	SufS family cysteine desulfurase	2503799368	cysteine desulfurase / selenocysteine lyase	644978467	cysteine desulfurase (EC 2.8.1.7)	2506481623	cysteine desulfurase
VEP18682.1	putative regulator of histidine kinase	2505786440	uncharacterized protein DUF3148	2508652053	Protein of unknown function (DUF3148)	2598893502	Protein of unknown function (DUF3148)	2509709899	Protein of unknown function (DUF3148)	WP_096384696.1_2855	DUF3148 domain-containing protein	2503799487	Protein of unknown function (DUF3148)	644981814	hypothetical protein	2506479644	Protein of unknown function (DUF3148)
VEP18685.1	2-C-methyl-D-erythritol 2,4-cyclodiphosphate synthase	2505786910	2-C-methyl-D-erythritol 2,4-cyclodiphosphate synthase	2508649393	2-C-methyl-D-erythritol 2,4-cyclodiphosphate synthase	2598891773	2-C-methyl-D-erythritol 2,4-cyclodiphosphate synthase	2509711443	2-C-methyl-D-erythritol 2,4-cyclodiphosphate synthase	WP_096383196.1_1574	2-C-methyl-D-erythritol 2,4-cyclodiphosphate synthase	2503800003	2-C-methyl-D-erythritol 2,4-cyclodiphosphate synthase	644980896	2-C-methyl-D-erythritol 2,4-cyclodiphosphate synthase (EC 4.6.1.12)	2506478658	2-C-methyl-D-erythritol 2,4-cyclodiphosphate synthase
VEP18686.1	Peptidylprolyl isomerase	2505786909	parvulin-like peptidyl-prolyl isomerase	2508649392	Parvulin-like peptidyl-prolyl isomerase	2598891772	Parvulin-like peptidyl-prolyl isomerase	2509711444	Parvulin-like peptidyl-prolyl isomerase	WP_096383192.1_1573	peptidylprolyl isomerase	2503800004	Parvulin-like peptidyl-prolyl isomerase	644978573	parvulin-like peptidyl-prolyl isomerase-like protein	2506482128	Parvulin-like peptidyl-prolyl isomerase
VEP18687.1	Type I secretion system ABC transporter, HlyB family	2505786908	ATP-binding cassette subfamily B protein	2508649391	ATP-binding cassette, subfamily B	2598891771	ATP-binding cassette, subfamily B	2509711445	ATP-binding cassette, subfamily B	WP_096383188.1_1572	type I secretion system permease/ATPase	2503800005	ATP-binding cassette, subfamily B	644978572	cyclic nucleotide-regulated ABC bacteriocin/lantibiotic exporter	2506482129	ATP-binding cassette, subfamily B
VEP18707.1	Uncharacterized integral membrane protein	2505784321	uncharacterized integral membrane protein	2508651215	Uncharacterized integral membrane protein	2598891680	Uncharacterized integral membrane protein	2509707587	Uncharacterized integral membrane protein	WP_096382294.1_1242	hypothetical protein	2503800679	Uncharacterized integral membrane protein	644981375	hypothetical protein	2506483549	Uncharacterized integral membrane protein
VEP18710.1	dITP/XTP pyrophosphatase	2505784318	XTP/dITP diphosphohydrolase	2508651807	XTP/dITP diphosphohydrolase	2598891401	XTP/dITP diphosphohydrolase	2509708715	XTP/dITP diphosphohydrolase	WP_096381451.1_896	non-canonical purine NTP pyrophosphatase, RdgB/HAM1 family	2503799707	XTP/dITP diphosphohydrolase	644979399	non-canonical purine NTP pyrophosphatase, rdgB/HAM1 family	2506480983	XTP/dITP diphosphohydrolase
VEP18712.1	conserved hypothetical protein	2505784316	6-pyruvoyltetrahydropterin/6-carboxytetrahydropterin synthase	2508650605	6-pyruvoyltetrahydropterin/6-carboxytetrahydropterin synthase	2598889951	6-pyruvoyltetrahydropterin/6-carboxytetrahydropterin synthase	2509711884	6-pyruvoyltetrahydropterin/6-carboxytetrahydropterin synthase	WP_096384200.1_2292	6-carboxytetrahydropterin synthase	2503802024	6-pyruvoyltetrahydropterin/6-carboxytetrahydropterin synthase	644981608	6-pyruvoyltetrahydropterin synthase	2506481990	6-pyruvoyltetrahydropterin/6-carboxytetrahydropterin synthase
VEP18736.1	Ribosomal RNA small subunit methyltransferase I	2505788667	16S rRNA (cytidine1402-2'-O)-methyltransferase	2508648848	16S rRNA (cytidine1402-2'-O)-methyltransferase	2598891710	16S rRNA (cytidine1402-2'-O)-methyltransferase	2509707583	16S rRNA (cytidine1402-2'-O)-methyltransferase	WP_096383762.1_1837	16S rRNA (cytidine(1402)-2'-O)-methyltransferase	2503800863	16S rRNA (cytidine1402-2'-O)-methyltransferase	644978069	Uroporphyrin-III C/tetrapyrrole (Corrin/Porphyrin) methyltransferase	2506481802	16S rRNA (cytidine1402-2'-O)-methyltransferase
VEP18737.1	Circadian clock protein kinase KaiC	2505785977	circadian clock protein KaiC	2508650249	circadian clock protein KaiC	2598893794	circadian clock protein KaiC	2509706814	circadian clock protein KaiC	WP_096385122.1_3336	circadian clock protein KaiC	2503798426	circadian clock protein KaiC	644982203	circadian clock protein KaiC	2506479442	circadian clock protein KaiC
VEP18738.1	Circadian clock protein KaiB	2505785978	circadian clock protein KaiB	2508650248	circadian clock protein KaiB	2598893795	circadian clock protein KaiB	2509706813	circadian clock protein KaiB	WP_096385121.1_3335	circadian clock protein KaiB	2503798425	circadian clock protein KaiB	644982204	circadian clock protein KaiB	2506479441	circadian clock protein KaiB
VEP18739.1	Circadian clock protein KaiA	2505785979	circadian clock protein KaiA	2508650247	circadian clock protein KaiA	2598893796	circadian clock protein KaiA	2509706812	circadian clock protein KaiA	WP_096385120.1_3334	circadian clock protein KaiA	2503798424	circadian clock protein KaiA	644982205	KaiA family protein	2506479440	circadian clock protein KaiA
VEP18742.1	conserved membrane hypothetical protein	2505785981	drug/metabolite transporter (DMT)-like permease	2508649497	Permease of the drug/metabolite transporter (DMT) superfamily	2598892469	Permease of the drug/metabolite transporter (DMT) superfamily	2509706535	Permease of the drug/metabolite transporter (DMT) superfamily	WP_096388098.1_3916	EamA family transporter	2503799558	Permease of the drug/metabolite transporter (DMT) superfamily	644980480	protein of unknown function DUF6 transmembrane	2506479353	Permease of the drug/metabolite transporter (DMT) superfamily
VEP18745.1	Transaldolase	2505785982	transaldolase	2508651957	transaldolase	2598894897	transaldolase	2509708675	transaldolase	WP_096383903.1_1943	transaldolase	2503799204	transaldolase	644982170	Transaldolase	2506480355	fructose-6-phosphate aldolase 1
VEP18793.1	conserved hypothetical protein	2505783971	uncharacterized protein DUF751	2508653073	Protein of unknown function (DUF751)	2598889465	Protein of unknown function (DUF751)	2509711724	Protein of unknown function (DUF751)	WP_096387552.1_4660	DUF751 domain-containing protein	2503798990	Protein of unknown function (DUF751)	644979913	protein of unknown function DUF751	2506478146	Protein of unknown function (DUF751)
VEP18796.1	putative RuBisCO transcriptional regulator	2505787875	DNA-binding transcriptional LysR family regulator	2508649956	DNA-binding transcriptional regulator, LysR family	2598891162	DNA-binding transcriptional regulator, LysR family	2509708354	DNA-binding transcriptional regulator, LysR family	WP_096385380.1_3604	LysR family transcriptional regulator	2503798171	DNA-binding transcriptional regulator, LysR family	644978518	transcriptional regulator, LysR family	2506483964	transcriptional regulator, LysR family
VEP18797.1	putative NnrU protein	2505787876	uncharacterized membrane protein	2508651415	Uncharacterized membrane protein	2598891163	Uncharacterized membrane protein	2509708355	Uncharacterized membrane protein	WP_096385378.1_3603	hypothetical protein	2503798172	Uncharacterized membrane protein	644978519	NnrUfamily protein	2506483965	Uncharacterized membrane protein
VEP18800.1	putative membrane protein	2505787879	uncharacterized protein UPF0016	2508649749	Predicted membrane protein	2598891460	Uncharacterized protein family UPF0016	2509709285	Predicted membrane protein	WP_096381949.1_1097	UPF0016 domain-containing protein	2503799108	Uncharacterized protein family UPF0016	644979129	protein of unknown function UPF0016	2506477781	Uncharacterized protein family UPF0016
VEP18801.1	putative membrane protein	2505787880	uncharacterized protein UPF0016	2508649748	Predicted membrane protein	2598891459	Uncharacterized protein family UPF0016	2509709286	Predicted membrane protein	WP_096381952.1_1098	UPF0016 domain-containing protein	2503799107	Uncharacterized protein family UPF0016	644979130	protein of unknown function UPF0016	2506477780	Uncharacterized protein family UPF0016
VEP18809.1	conserved hypothetical protein	2505788533	hypothetical protein	2508648567	hypothetical protein	2598889419	hypothetical protein	2509709934	hypothetical protein	WP_096387212.1_4516	DUF1817 domain-containing protein	2503801469	hypothetical protein	644979717	Domain of unknown function DUF1817	2506481117	hypothetical protein
VEP18810.1	Ferric uptake regulator, Fur family	2505788534	Fur family ferric uptake transcriptional regulator	2508648568	Fur family transcriptional regulator, ferric uptake regulator	2598889420	Fur family transcriptional regulator, ferric uptake regulator	2509709933	Fur family transcriptional regulator, ferric uptake regulator	WP_096387209.1_4515	transcriptional repressor	2503801470	Fur family transcriptional regulator, ferric uptake regulator	644979852	ferric uptake regulator, Fur family	2506477774	Fur family transcriptional regulator, ferric uptake regulator
VEP18812.1	30S ribosomal protein S4	2505788535	SSU ribosomal protein S4P	2508650238	SSU ribosomal protein S4P	2598891144	SSU ribosomal protein S4P	2509707110	SSU ribosomal protein S4P	WP_096385357.1_3589	30S ribosomal protein S4	2503801361	small subunit ribosomal protein S4	644982327	SSU ribosomal protein S4P	2506478115	SSU ribosomal protein S4P
VEP18813.1	GTP 3&apos;,8-cyclase	2505788536	cyclic pyranopterin monophosphate synthase subunit MoaA	2508649938	cyclic pyranopterin phosphate synthase	2598889984	cyclic pyranopterin phosphate synthase	2509707109	cyclic pyranopterin phosphate synthase	WP_096385359.1_3590	GTP 3',8-cyclase MoaA	2503801360	cyclic pyranopterin phosphate synthase	644979784	cyclic pyranopterin monophosphate synthase subunit MoaA (EC 4.1.99.18)	2506478116	cyclic pyranopterin phosphate synthase
VEP18815.1	Negative regulator of genetic competence ClpC/MecB	2505788538	ATP-dependent Clp protease ATP-binding subunit ClpC	2508647944	ATP-dependent Clp protease ATP-binding subunit ClpC	2598893389	ATP-dependent Clp protease ATP-binding subunit ClpC	2509706181	ATP-dependent Clp protease ATP-binding subunit ClpC	WP_096387643.1_4712	ATP-dependent Clp protease ATP-binding subunit	2503798448	ATP-dependent Clp protease ATP-binding subunit ClpC	644979449	ATPase AAA-2 domain protein	2506478147	ATP-dependent Clp protease ATP-binding subunit ClpC
VEP18825.1	conserved hypothetical protein	2505787999	fructosamine-3-kinase	2508650134	Fructosamine-3-kinase	2598892324	Fructosamine-3-kinase	2509707161	Fructosamine-3-kinase	WP_096385305.1_3551	fructosamine kinase family protein	2503801399	Fructosamine-3-kinase	644978939	fructosamine kinase	2506482493	Fructosamine-3-kinase
VEP18826.1	IMP dehydrogenase family protein	2505787807	IMP dehydrogenase	2508649325	IMP dehydrogenase	2598890020	IMP dehydrogenase	2509707260	IMP dehydrogenase	WP_096379877.1_292	GuaB3 family IMP dehydrogenase-related protein	2503798370	IMP dehydrogenase	644978411	IMP dehydrogenase family protein	2506484293	IMP dehydrogenase
VEP18844.1	pantetheine-phosphate adenylyltransferase	2505784435	phosphopantetheine adenylyltransferase	2508652309	Phosphopantetheine adenylyltransferase	2598893827	Phosphopantetheine adenylyltransferase	2509708487	Phosphopantetheine adenylyltransferase	WP_096382167.1_1188	pantetheine-phosphate adenylyltransferase	2503801915	Phosphopantetheine adenylyltransferase	644978652	Phosphopantetheine adenylyltransferase (EC 2.7.7.3)	2506482613	Phosphopantetheine adenylyltransferase
VEP18846.1	conserved hypothetical protein	2505784436	hypothetical protein	2508650402	hypothetical protein	2598893826	hypothetical protein	2509708488	hypothetical protein	WP_096387803.1_1187	hypothetical protein	2503801916	hypothetical protein	644978651	hypothetical protein	2506482612	hypothetical protein
VEP18847.1	ketoacid-binding protein	2505784437	2-iminobutanoate/2-iminopropanoate deaminase	2508650403	2-iminobutanoate/2-iminopropanoate deaminase	2598894846	reactive intermediate/imine deaminase	2509708051	reactive intermediate/imine deaminase	WP_096381549.1_940	RidA family protein	2503798518	reactive intermediate/imine deaminase	644978538	endoribonuclease L-PSP	2506481883	2-iminobutanoate/2-iminopropanoate deaminase
VEP18856.1	Isopentenyl-diphosphate delta-isomerase	2505786767	isopentenyl-diphosphate delta-isomerase	2508649141	isopentenyl-diphosphate delta-isomerase	2598893081	isopentenyl-diphosphate delta-isomerase	2509710254	isopentenyl-diphosphate delta-isomerase	WP_096388152.1_4419	type 2 isopentenyl-diphosphate Delta-isomerase	2503799925	isopentenyl-diphosphate delta-isomerase	644981977	isopentenyl-diphosphate delta-isomerase (EC 5.3.3.2)	2506480207	isopentenyl-diphosphate delta-isomerase
VEP18871.1	Ribosome biogenesis GTPase A	2505787788	ribosome biogenesis GTPase A	2508648985	ribosome biogenesis GTPase A	2598894712	ribosome biogenesis GTPase A	2509710716	ribosome biogenesis GTPase A	WP_096384562.1_2709	ribosome biogenesis GTPase YlqF	2503800137	ribosome biogenesis GTPase A	644982045	GTP-binding protein HSR1-related	2506483366	Ras superfamily GTP-binding protein YlqF
VEP18877.1	Late competence development protein ComFB	2505787908	late competence development protein ComFB	2508652582	Late competence development protein ComFB	2598894818	Late competence development protein ComFB	2509708023	Late competence development protein ComFB	WP_096383715.1_1807	competence protein ComFB	2503802003	Late competence development protein ComFB	644978379	hypothetical protein	2506483569	Late competence development protein ComFB
VEP18878.1	RNA polymerase sigma factor, sigma-70 family	2505787907	RNA polymerase sigma-70 factor (ECF subfamily)	2508652581	RNA polymerase sigma-70 factor, ECF subfamily	2598894819	RNA polymerase sigma-70 factor, ECF subfamily	2509708024	RNA polymerase sigma-70 factor, ECF subfamily	WP_096383713.1_1806	RNA polymerase subunit sigma	2503802004	RNA polymerase sigma-70 factor, ECF subfamily	644978380	RNA polymerase, sigma subunit, ECF family	2506483567	RNA polymerase sigma-70 factor, ECF subfamily
VEP18879.1	conserved hypothetical protein	2505787906	hypothetical protein	2508652579	Putative zinc-finger	2598894820	Putative zinc-finger	2509708025	hypothetical protein	WP_096383711.1_1805	Fis family transcriptional regulator	2503802005	putative transmembrane anti-sigma factor	644978381	putative transmembrane anti-sigma factor	2506483566	hypothetical protein
VEP18882.1	Exodeoxyribonuclease III	2505785127	exodeoxyribonuclease-3	2508649885	exodeoxyribonuclease-3	2598891467	Exodeoxyribonuclease III (EC 3.1.11.2)	2509709007	exodeoxyribonuclease-3	WP_096384254.1_2356	exodeoxyribonuclease III	2503799863	exodeoxyribonuclease-3	644979032	Exodeoxyribonuclease III (EC 3.1.11.2)	2506480941	exodeoxyribonuclease-3
VEP18883.1	putative transcriptional regulator	2505785126	GntR family transcriptional regulator	2508652042	GntR family transcriptional regulator	2598893023	GntR family transcriptional regulator	2509709901	GntR family transcriptional regulator	WP_096380541.1_525	GntR family transcriptional regulator	2503798551	GntR family transcriptional regulator	644981751	transcriptional regulator, GntR family	2506483674	GntR family transcriptional regulator
VEP18915.1	conserved hypothetical protein	2505784357	uncharacterized protein DUF3318	2508649865	Protein of unknown function (DUF3318)	2598889910	Protein of unknown function (DUF3318)	2509709991	Protein of unknown function (DUF3318)	WP_096385088.1_3296	DUF3318 domain-containing protein	2503801174	Protein of unknown function (DUF3318)	644979585	hypothetical protein	2506481692	Protein of unknown function (DUF3318)
VEP18916.1	Anti-sigma factor antagonist	2505784358	anti-anti-sigma factor	2508649866	anti-anti-sigma factor	2598889909	exopolysaccharide biosynthesis polyprenyl glycosylphosphotransferase	2509709992	anti-anti-sigma factor	WP_096385087.1_3295	STAS domain-containing protein	2503801173	anti-anti-sigma factor	644979586	anti-sigma-factor antagonist and sugar transfersase	2506481689	exopolysaccharide biosynthesis polyprenyl glycosylphosphotransferase
VEP18957.1	Glucose-6-phosphate isomerase	2505785097	glucose-6-phosphate isomerase	2508650235	glucose-6-phosphate isomerase	2598892203	glucose-6-phosphate isomerase	2509709555	glucose-6-phosphate isomerase	WP_096384776.1_2945	glucose-6-phosphate isomerase	2503800023	glucose-6-phosphate isomerase	644978488	glucose-6-phosphate isomerase (EC 5.3.1.9)	2506478544	glucose-6-phosphate isomerase
VEP18959.1	Molecular chaperone	2505785095	molecular chaperone DnaK (HSP70)	2508651318	Molecular chaperone DnaK (HSP70)	2598889248	Molecular chaperone DnaK (HSP70)	2509706759	Molecular chaperone DnaK (HSP70)	WP_096385241.1_3476	molecular chaperone DnaK	2503802086	Molecular chaperone DnaK (HSP70)	644982108	Heat shock protein 70	2506484198	Molecular chaperone DnaK (HSP70)
VEP18962.1	putative glycolate oxidase iron-sulfur subunit	2505785093	glycolate oxidase iron-sulfur subunit	2508652126	glycolate oxidase iron-sulfur subunit	2598890588	glycolate oxidase iron-sulfur subunit	2509707165	glycolate oxidase iron-sulfur subunit	WP_096384709.1_2869	4Fe-4S dicluster domain-containing protein	2503799502	glycolate oxidase iron-sulfur subunit	644979961	protein of unknown function DUF224 cysteine-rich region domain protein	2506482446	glycolate oxidase iron-sulfur subunit
VEP18969.1	conserved hypothetical protein	2505788618	Ca-activated chloride channel family protein	2508649484	Ca-activated chloride channel family protein	2598893808	Ca-activated chloride channel family protein	2509710104	Ca-activated chloride channel family protein	WP_096386163.1_4087	VWA domain-containing protein	2503800100	Ca-activated chloride channel family protein	644978305	von Willebrand factor type A	2506478347	Ca-activated chloride channel family protein
VEP18970.1	Glutathione S-transferase	2505788619	glutathione S-transferase	2508649485	glutathione S-transferase	2598893818	glutathione S-transferase	2509710103	glutathione S-transferase	WP_096387062.1_4464	glutathione S-transferase family protein	2503798924	glutathione S-transferase	644978898	glutathione S-transferase domain protein	2506483994	glutathione S-transferase
VEP18971.1	conserved hypothetical protein	2505788620	polyhydroxyalkanoate synthesis regulator phasin	2508649523	Polyhydroxyalkanoate synthesis regulator phasin	2598892066	Polyhydroxyalkanoate synthesis regulator phasin	2509706726	Polyhydroxyalkanoate synthesis regulator phasin	WP_096382729.1_1413	hypothetical protein	2503798225	Polyhydroxyalkanoate synthesis regulator phasin	644981132	hypothetical protein	2506478188	Polyhydroxyalkanoate synthesis regulator phasin
VEP18973.1	conserved hypothetical protein	2505787261	double zinc ribbon protein	2508649521	hypothetical protein	2598892064	hypothetical protein	2509706728	hypothetical protein	WP_096382736.1_1415	zinc ribbon domain-containing protein	2503798223	Double zinc ribbon	644980640	hypothetical protein	2506483374	Double zinc ribbon
VEP18977.1	NADH:ubiquinone oxidoreductase chain I-like protein	2505784344	4Fe-4S dicluster protein	2508649133	Formate hydrogenlyase subunit 6/NADH:ubiquinone oxidoreductase 23 kD subunit (chain I)	2598889502	4Fe-4S binding domain-containing protein	2509706683	Formate hydrogenlyase subunit 6/NADH:ubiquinone oxidoreductase 23 kD subunit (chain I)	WP_096386706.1_4320	4Fe-4S dicluster domain-containing protein	2503799667	4Fe-4S dicluster domain-containing protein	644980308	4Fe-4S ferredoxin iron-sulfur binding domain protein	2506483286	4Fe-4S dicluster domain-containing protein
VEP18979.1	UDP-N-acetylmuramoyl-tripeptide--D-alanyl-D-alanine ligase	2505784346	UDP-N-acetylmuramoyl-tripeptide--D-alanyl-D-alanine ligase	2508650153	UDP-N-acetylmuramoyl-tripeptide--D-alanyl-D-alanine ligase	2598890029	UDP-N-acetylmuramoyl-tripeptide--D-alanyl-D-alanine ligase	2509707269	UDP-N-acetylmuramoyl-tripeptide--D-alanyl-D-alanine ligase	WP_096383233.1_1588	UDP-N-acetylmuramoyl-tripeptide--D-alanyl-D-alanine ligase	2503800564	UDP-N-acetylmuramoyl-tripeptide--D-alanyl-D-alanine ligase	644980389	UDP-N-acetylmuramoyl-tripeptide--D-alanyl-D-alanine ligase (EC 6.3.2.10)	2506483575	UDP-N-acetylmuramoyl-tripeptide--D-alanyl-D-alanine ligase
VEP18980.1	conserved hypothetical protein	2505784347	hypothetical protein	2508650152	hypothetical protein	2598890028	hypothetical protein	2509707270	hypothetical protein	WP_096383237.1_1589	hypothetical protein	2503800565	hypothetical protein	644980390	hypothetical protein	2506483576	hypothetical protein
VEP11330.1	Photosystem II reaction center protein K	2505787671	photosystem II PsbK protein	2508648919	photosystem II PsbK protein	2598894680	photosystem II PsbK protein	2509707127	photosystem II PsbK protein	WP_041619159.1_3187	photosystem II reaction center protein K	2503799045	photosystem II PsbK protein	644978577	photosystem II protein PsbK	2506477141	photosystem II PsbK protein
VEP11331.1	dihydroxynaphthoic acid synthetase	2505787962	1,4-dihydroxy-2-naphthoyl-CoA synthase	2508652129	1,4-Dihydroxy-2-naphthoyl-CoA synthase	2598891332	1,4-Dihydroxy-2-naphthoyl-CoA synthase	2509710287	1,4-Dihydroxy-2-naphthoyl-CoA synthase	WP_096380285.1_435	1,4-dihydroxy-2-naphthoyl-CoA synthase	2503802352	1,4-Dihydroxy-2-naphthoyl-CoA synthase	644978299	1,4-Dihydroxy-2-naphthoyl-CoA synthase (EC 4.1.3.36)	2506483115	1,4-Dihydroxy-2-naphthoyl-CoA synthase
VEP11332.1	5&apos;-nucleotidase SurE	2505785356	5'-nucleotidase /3'-nucleotidase /exopolyphosphatase	2508650107	5'-nucleotidase /3'-nucleotidase /exopolyphosphatase	2598891983	5'-nucleotidase /3'-nucleotidase /exopolyphosphatase	2509710533	5'-nucleotidase /3'-nucleotidase /exopolyphosphatase	WP_096387641.1_4711	5'/3'-nucleotidase SurE	2503798447	5'-nucleotidase /3'-nucleotidase /exopolyphosphatase	644980442	3'-nucleotidase (EC 3.1.3.6)/5'-nucleotidase (EC 3.1.3.5)/exopolyphosphatase (EC 3.6.1.11)	2506479498	5'-nucleotidase /3'-nucleotidase /exopolyphosphatase
VEP11334.1	MEKHLA domain-containing protein	2505785304	MEKHLA domain-containing protein	2508652893	MEKHLA domain-containing protein	2598890699	MEKHLA domain-containing protein	2509708443	MEKHLA domain-containing protein	WP_096379640.1_147	MEKHLA domain-containing protein	2503801865	MEKHLA domain-containing protein	644981379	MEKHLA domain protein	2506479405	MEKHLA domain-containing protein
VEP11335.1	Cyclase/dehydrase	2505785303	ligand-binding SRPBCC domain-containing protein	2508652530	Ligand-binding SRPBCC domain-containing protein	2598892492	Ligand-binding SRPBCC domain-containing protein	2509711830	Ligand-binding SRPBCC domain-containing protein	WP_096382854.1_1454	cyclase	2503799461	Ligand-binding SRPBCC domain-containing protein	644978644	cyclase/dehydrase	2506477334	Ligand-binding SRPBCC domain-containing protein
VEP11336.1	Aspartate ammonia-lyase	2505785302	aspartate ammonia-lyase	2508652029	aspartate ammonia-lyase	2598890623	aspartate ammonia-lyase	2509707023	aspartate ammonia-lyase	WP_096379584.1_117	aspartate ammonia-lyase	2503798303	aspartate ammonia-lyase	644980867	fumarase, class II (EC 4.2.1.2)	2506480277	fumarase, class II
VEP11337.1	conserved hypothetical protein	2505785301	uncharacterized protein DUF1350	2508647925	Protein of unknown function (DUF1350)	2598893388	Protein of unknown function (DUF1350)	2509707317	Protein of unknown function (DUF1350)	WP_096383892.1_1932	DUF1350 domain-containing protein	2503799095	Protein of unknown function (DUF1350)	644980528	protein of unknown function DUF1350	2506483220	Protein of unknown function (DUF1350)
VEP11340.1	Methyltransferase family protein	2505785298	methyltransferase family protein	2508649761	Methyltransferase domain-containing protein	2598893316	Methyltransferase domain-containing protein	2509707314	Methyltransferase domain-containing protein	WP_096385820.1_3924	class I SAM-dependent methyltransferase	2503799551	Methyltransferase domain-containing protein	644980738	C-methyltransferase	2506479389	Methyltransferase domain-containing protein
VEP11344.1	Acetylglutamate kinase	2505784846	N-acetylglutamate kinase	2508652723	N-acetylglutamate kinase	2598893259	N-acetylglutamate kinase	2509706739	N-acetylglutamate kinase	WP_096384630.1_2780	acetylglutamate kinase	2503798407	N-acetylglutamate kinase	644979175	N-acetylglutamate kinase (EC 2.7.2.8)	2506478949	N-acetylglutamate kinase
VEP11345.1	Shikimate kinase	2505784845	shikimate kinase	2508652722	shikimate kinase	2598893260	shikimate kinase	2509706740	shikimate kinase	WP_096384629.1_2779	shikimate kinase	2503798408	shikimate kinase	644978995	shikimate kinase (EC 2.7.1.71)	2506483875	shikimate kinase
VEP11369.1	Phytoene dehydrogenase-like oxidoreductase	2505785472	carotene isomerase	2508651405	carotene isomerase	2598891783	carotene isomerase	2509707625	Phytoene dehydrogenase-related protein	WP_096382602.1_1368	NAD(P)/FAD-dependent oxidoreductase	2503798575	Phytoene dehydrogenase-related protein	644978047	FAD dependent oxidoreductase	2506477735	Phytoene dehydrogenase-related protein
VEP11372.1	Tfp pilus assembly protein PilN	2505785466	type IV pilus assembly protein PilN	2508650030	type IV pilus assembly protein PilN	2598892216	type IV pilus assembly protein PilN	2509711243	type IV pilus assembly protein PilN	WP_096385680.1_3822	fimbrial assembly protein	2503801783	type IV pilus assembly protein PilN	644982123	Fimbrial assembly family protein	2506483122	type IV pilus assembly protein PilN
VEP11373.1	Type IV pilus assembly protein PilM	2505785465	type IV pilus assembly protein PilM	2508650031	type IV pilus assembly protein PilM	2598892217	type IV pilus assembly protein PilM	2509711242	type IV pilus assembly protein PilM	WP_096385682.1_3823	pilus assembly protein PilM	2503801784	type IV pilus assembly protein PilM	644982124	type IV pilus assembly protein PilM	2506483121	type IV pilus assembly protein PilM
VEP11402.1	chaperone Hsp70, co-chaperone with DnaJ	2505786762	molecular chaperone DnaK	2508649082	molecular chaperone DnaK	2598891689	molecular chaperone DnaK	2509711127	molecular chaperone DnaK	WP_096379762.1_223	molecular chaperone DnaK	2503800515	molecular chaperone DnaK	644982000	chaperone protein DnaK	2506481257	molecular chaperone DnaK
VEP11440.1	Peptidase family M48	2505786089	peptidase M48-like protein	2508651585	Peptidase family M48	2598893108	Peptidase family M48	2509707104	Peptidase family M48	WP_096384647.1_2798	peptidase	2503799128	Peptidase family M48	644978167	peptidase M48 Ste24p	2506479272	Peptidase family M48
VEP11441.1	Entner-Doudoroff aldolase	2505786090	2-keto-3-deoxy-phosphogluconate aldolase	2508651584	2-keto-3-deoxy-phosphogluconate aldolase	2598893107	2-keto-3-deoxy-phosphogluconate aldolase (EC 4.1.2.14)	2509707105	2-keto-3-deoxy-phosphogluconate aldolase	WP_096384646.1_2797	keto-deoxy-phosphogluconate aldolase	2503799129	2-keto-3-deoxy-phosphogluconate aldolase	644982310	2-keto-3-deoxy-phosphogluconate aldolase (EC 4.1.2.14)	2506481774	2-keto-3-deoxy-phosphogluconate aldolase
VEP11451.1	conserved hypothetical protein	2505784339	hypothetical protein	2508648657	hypothetical protein	2598893408	hypothetical protein	2509707330	hypothetical protein	WP_096384385.1_2507	hypothetical protein	2503800414	hypothetical protein	644981646	hypothetical protein	2506481817	hypothetical protein
VEP11452.1	Argininosuccinate lyase	2505784340	argininosuccinate lyase	2508649526	argininosuccinate lyase	2598893409	argininosuccinate lyase (EC 4.3.2.1)	2509707331	argininosuccinate lyase	WP_096384386.1_2508	argininosuccinate lyase	2503800413	argininosuccinate lyase	644981645	argininosuccinate lyase (EC 4.3.2.1)	2506481818	argininosuccinate lyase
VEP11453.1	NUDIX hydrolase	2505784341	8-oxo-dGTP diphosphatase	2508649525	8-oxo-dGTP diphosphatase	2598893410	8-oxo-dGTP diphosphatase	2509707332	8-oxo-dGTP diphosphatase	WP_096384387.1_2509	NUDIX hydrolase	2503800412	8-oxo-dGTP diphosphatase	644981644	NUDIX hydrolase	2506481821	8-oxo-dGTP diphosphatase
VEP11460.1	putative amidophosphoribosyltransferase	2505788000	ComF family protein	2508652703	comF family protein	2598892187	comF family protein	2509711731	comF family protein	WP_096383701.1_1799	ComF family protein	2503802011	comF family protein	644978575	amidophosphoribosyltransferase	2506480826	comF family protein
VEP11461.1	ATPase and specificity subunit of ClpX-ClpP ATP-dependent serine protease	2505788001	ATP-dependent Clp protease ATP-binding subunit ClpX	2508652704	ATP-dependent Clp protease ATP-binding subunit ClpX	2598891946	ATP-dependent Clp protease ATP-binding subunit ClpX	2509707006	ATP-dependent Clp protease ATP-binding subunit ClpX	WP_096384587.1_2735	ATP-dependent protease ATP-binding subunit ClpX	2503800615	ATP-dependent Clp protease ATP-binding subunit ClpX	644981118	ATP-dependent Clp protease, ATP-binding subunit ClpX	2506480792	ATP-dependent Clp protease ATP-binding subunit ClpX
VEP11462.1	ATP-dependent Clp protease proteolytic subunit (Endopeptidase Clp) (Caseinolytic protease) (Protease Ti) (Heat shock protein F21.5)	2505788002	ATP-dependent Clp protease protease subunit	2508652705	ATP-dependent Clp protease proteolytic subunit ClpP	2598891947	ATP-dependent Clp protease proteolytic subunit ClpP	2509707005	ATP-dependent Clp protease proteolytic subunit ClpP	WP_096384586.1_2734	ATP-dependent Clp endopeptidase, proteolytic subunit ClpP	2503800616	ATP-dependent Clp protease, protease subunit	644981117	ATP-dependent Clp protease, proteolytic subunit ClpP	2506480793	ATP-dependent Clp protease, protease subunit
VEP11463.1	Trigger factor	2505788003	trigger factor	2508652706	trigger factor	2598891948	trigger factor	2509707004	trigger factor	WP_096384585.1_2733	trigger factor	2503800617	trigger factor	644981116	trigger factor	2506480794	trigger factor
VEP11465.1	Glycosyl transferase group 1	2505786618	glycosyltransferase involved in cell wall biosynthesis	2508649779	Glycosyltransferase involved in cell wall bisynthesis	2598890703	Glycosyltransferase involved in cell wall bisynthesis	2509710945	Glycosyltransferase involved in cell wall bisynthesis	WP_096387269.1_4535	glycosyl transferase group 1	2503800232	Glycosyltransferase involved in cell wall bisynthesis	644979077	glycosyl transferase group 1	2506482533	Glycosyltransferase involved in cell wall bisynthesis
VEP11507.1	DNA polymerase I	2505788522	DNA polymerase I	2508650948	DNA polymerase I	2598893065	DNA polymerase I	2509707198	DNA polymerase I	WP_096379997.1_352	DNA polymerase I	2503798363	DNA polymerase I	644980958	DNA polymerase I (EC 2.7.7.7)	2506477599	DNA polymerase I
VEP11512.1	Ycf20-like protein	2505788707	uncharacterized protein DUF565	2508648991	Protein of unknown function (DUF565)	2598893496	Protein of unknown function (DUF565)	2509706749	Protein of unknown function (DUF565)	WP_096385072.1_3280	DUF565 domain-containing protein	2503799283	Protein of unknown function (DUF565)	644979947	protein of unknown function DUF565	2506479435	Protein of unknown function (DUF565)
VEP11515.1	Aspartate kinase	2505787754	aspartate kinase	2508652697	aspartate kinase	2598891678	aspartate kinase	2509711150	aspartate kinase	WP_096385173.1_3397	aspartate kinase	2503800488	aspartate kinase	644979188	aspartate kinase (EC 2.7.2.4)	2506480053	aspartate kinase
VEP11529.1	DNA/RNA helicase, superfamily II, SNF2 family	2505786238	SNF2 family DNA or RNA helicase	2508651666	Superfamily II DNA or RNA helicase, SNF2 family	2598892016	Superfamily II DNA or RNA helicase, SNF2 family	2509709828	Superfamily II DNA or RNA helicase, SNF2 family	WP_096384763.1_2931	ATP-dependent helicase	2503800036	Superfamily II DNA or RNA helicase, SNF2 family	644978331	SNF2-related protein	2506480770	Superfamily II DNA or RNA helicase, SNF2 family
VEP11547.1	33 kDa chaperonin	2505785650	molecular chaperone Hsp33	2508650148	molecular chaperone Hsp33	2598890927	molecular chaperone Hsp33	2509711026	molecular chaperone Hsp33	WP_096386265.1_4130	Hsp33 family molecular chaperone HslO	2503800176	molecular chaperone Hsp33	644981174	Hsp33 protein	2506476973	molecular chaperone Hsp33
VEP11635.1	putative peptidoglycan glycosyltransferase FtsW	2505785286	cell division protein FtsW	2508647963	cell division protein FtsW	2598892268	cell division protein FtsW	2509709727	cell division protein FtsW	WP_096385761.1_3877	FtsW/RodA/SpoVE family cell cycle protein	2503799363	cell division protein FtsW	644981287	cell cycle protein	2506478224	cell division protein FtsW
VEP11636.1	Phycobilisome 7.8 kDa linker polypeptide, allophycocyanin-associated, core	2505785285	phycobilisome core linker protein	2508649096	phycobilisome core linker protein	2598892269	phycobilisome core linker protein	2509709726	phycobilisome core linker protein	WP_015192536.1_3878	phycobilisome core linker protein	2503799364	phycobilisome core linker protein	644981255	phycobilisome core linker protein	2506478226	phycobilisome core linker protein
VEP11637.1	Allophycocyanin beta subunit	2505785284	allophycocyanin beta subunit apoprotein	2508649097	allophycocyanin beta subunit apoprotein	2598892270	allophycocyanin beta subunit apoprotein	2509709725	allophycocyanin beta subunit apoprotein	WP_015192537.1_3879	allophycocyanin subunit beta	2503799365	allophycocyanin beta subunit apoprotein	644981256	allophycocyanin beta subunit apoprotein	2506478227	allophycocyanin beta subunit apoprotein
VEP11638.1	Allophycocyanin alpha subunit	2505785283	allophycocyanin alpha subunit apoprotein	2508649098	allophycocyanin alpha subunit apoprotein	2598892271	allophycocyanin alpha subunit apoprotein	2509709724	allophycocyanin alpha subunit apoprotein	WP_096385763.1_3880	allophycocyanin	2503799366	allophycocyanin alpha subunit apoprotein	644981257	allophycocyanin alpha subunit apoprotein	2506478228	allophycocyanin alpha subunit apoprotein
VEP11647.1	Deaminated glutathione amidase	2505785239	predicted amidohydrolase	2508650812	Predicted amidohydrolase	2598890498	Predicted amidohydrolase	2509706159	Predicted amidohydrolase	WP_096385797.1_3905	carbon-nitrogen hydrolase family protein	2503799570	Predicted amidohydrolase	644979233	Nitrilase/cyanide hydratase and apolipoprotein N-acyltransferase	2506482787	Predicted amidohydrolase
VEP11652.1	conserved hypothetical protein	2505785237	cysteine desulfuration protein SufE	2508648570	cysteine desulfuration protein SufE	2598891702	cysteine desulfuration protein SufE	2509707122	cysteine desulfuration protein SufE	WP_096384329.1_2440	cysteine desulfuration protein SufE	2503802235	cysteine desulfuration protein SufE	644978910	Fe-S metabolism associated SufE	2506482012	cysteine desulfuration protein SufE
VEP11653.1	Glucose-1-phosphate adenylyltransferase	2505785236	glucose-1-phosphate adenylyltransferase	2508649163	glucose-1-phosphate adenylyltransferase	2598891701	glucose-1-phosphate adenylyltransferase	2509707123	glucose-1-phosphate adenylyltransferase	WP_096384328.1_2439	glucose-1-phosphate adenylyltransferase	2503802234	glucose-1-phosphate adenylyltransferase	644982020	glucose-1-phosphate adenylyltransferase	2506481219	glucose-1-phosphate adenylyltransferase
VEP11654.1	conserved hypothetical protein	2505786037	curved DNA-binding protein	2508652472	curved DNA-binding protein	2598891700	curved DNA-binding protein	2509712215	curved DNA-binding protein	WP_096386074.1_4052	molecular chaperone DnaJ	2503802481	curved DNA-binding protein	644981227	chaperone DnaJ domain protein	2506481220	curved DNA-binding protein
VEP11660.1	Diflavin flavoprotein A 1	2505784952	flavorubredoxin	2508651303	Flavorubredoxin/NADH-FMN oxidoreductase RutF, flavin reductase (DIM6/NTAB) family	2598891225	Flavorubredoxin	2509706629	Flavorubredoxin	WP_096384784.1_2954	diflavin flavoprotein A	2503798632	Flavorubredoxin	644978705	flavin reductase domain protein FMN-binding	2506481823	Flavorubredoxin
VEP11661.1	RNA polymerase sigma factor SigA	2505785615	RNA polymerase sigma factor (RpoD-like family)	2508649626	RNA polymerase sigma factor, RpoD-like family	2598889497	RNA polymerase sigma factor, RpoD-like family	2509710623	RNA polymerase sigma factor, RpoD-like family	WP_096387164.1_4499	RNA polymerase sigma factor, RpoD/SigA family	2503798406	RNA polymerase sigma factor, RpoD-like family	644978206	RNA polymerase, sigma 70 subunit, RpoD subfamily	2506480956	RNA polymerase sigma factor, RpoD-like family
VEP11678.1	putative dehydrogenase	2505784005	predicted dehydrogenase	2508652657	Predicted dehydrogenase	2598893449	virulence factor	2509711864	Predicted dehydrogenase	WP_096387689.1_309	gfo/Idh/MocA family oxidoreductase	2503799252	Predicted dehydrogenase	644980988	oxidoreductase domain protein	2506481767	Predicted dehydrogenase
VEP11682.1	Tryptophan--tRNA ligase	2505784368	tryptophanyl-tRNA synthetase	2508650827	tryptophanyl-tRNA synthetase	2598894896	tryptophanyl-tRNA synthetase	2509708762	tryptophanyl-tRNA synthetase	WP_096384381.1_2503	tryptophan--tRNA ligase	2503800418	tryptophanyl-tRNA synthetase	644980053	tryptophanyl-tRNA synthetase (EC 6.1.1.2)	2506480580	tryptophanyl-tRNA synthetase
VEP11685.1	uridylate kinase	2505785538	uridylate kinase	2508651509	uridylate kinase	2598892329	uridylate kinase	2509706808	uridylate kinase	WP_096381895.1_1077	UMP kinase	2503802048	uridylate kinase	644981478	uridylate kinase (EC 2.7.4.22)	2506477662	uridylate kinase
VEP11689.1	Pentapeptide repeat protein	2505784405	superfamily I DNA and RNA helicase	2508650195	Superfamily I DNA and RNA helicases	2598891210	Superfamily I DNA and RNA helicases	2509706709	Superfamily I DNA and RNA helicases	WP_096384007.1_2068	DNA/RNA helicase	2503799191	Superfamily I DNA and RNA helicases	644981595	pentapeptide repeat protein	2506482535	Superfamily I DNA and RNA helicases
VEP11690.1	Magnesium-protoporphyrin O-methyltransferase	2505784404	Mg-protoporphyrin IX methyltransferase	2508648658	Mg-protoporphyrin IX methyltransferase	2598891209	Mg-protoporphyrin IX methyltransferase	2509706710	Mg-protoporphyrin IX methyltransferase	WP_096384006.1_2067	magnesium protoporphyrin IX methyltransferase	2503799190	Mg-protoporphyrin IX methyltransferase	644982342	Mg-protoporphyrin IX methyltransferase (EC 2.1.1.11)	2506483119	Mg-protoporphyrin IX methyltransferase
VEP11695.1	conserved membrane hypothetical protein	2505785779	hypothetical protein	2508647941	hypothetical protein	2598891808	hypothetical protein	2509711683	hypothetical protein	WP_096382159.1_1184	hypothetical protein	2503801919	hypothetical protein	644978223	hypothetical protein	2506479035	hypothetical protein
VEP11697.1	Ribosomal RNA small subunit methyltransferase G	2505785777	16S rRNA m(7)G-527 methyltransferase	2508648439	16S rRNA m(7)G-527 methyltransferase	2598889634	16S rRNA m(7)G-527 methyltransferase (EC 2.1.1.170)	2509711691	16S rRNA m(7)G-527 methyltransferase	WP_096384396.1_2519	16S rRNA (guanine(527)-N(7))-methyltransferase RsmG	2503800403	16S rRNA (guanine527-N7)-methyltransferase	644980106	16S rRNA m(7)G-527 methyltransferase (EC 2.1.1.170)	2506478059	16S rRNA m(7)G-527 methyltransferase
VEP11698.1	ABC-type cobalt transport system, ATPase component	2505785776	energy-coupling factor transport system ATP-binding protein	2508648440	energy-coupling factor transport system ATP-binding protein	2598889633	energy-coupling factor transport system ATP-binding protein	2509711690	energy-coupling factor transport system ATP-binding protein	WP_096384395.1_2518	lytic murein transglycosylase	2503800404	energy-coupling factor transport system ATP-binding protein	644979075	ABC transporter related	2506478061	energy-coupling factor transport system ATP-binding protein
VEP11699.1	conserved hypothetical protein	2505788017	uncharacterized protein DUF3110	2508652854	Protein of unknown function (DUF3110)	2598889388	Protein of unknown function (DUF3110)	2509707918	Protein of unknown function (DUF3110)	WP_096380736.1_600	DUF3110 domain-containing protein	2503798366	Protein of unknown function (DUF3110)	644980037	hypothetical protein	2506477855	Protein of unknown function (DUF3110)
VEP11702.1	conserved hypothetical protein	2505784120	haloacid dehalogenase-like hydrolase	2508652087	Phosphoglycolate phosphatase, HAD superfamily	2598890832	Phosphoglycolate phosphatase, HAD superfamily	2509707018	Phosphoglycolate phosphatase, HAD superfamily	WP_096381235.1_806	haloacid dehalogenase	2503798473	Haloacid dehalogenase-like hydrolase	644978453	hypothetical protein	2506477562	hypothetical protein
VEP11704.1	putative nitrogen assimilation transcriptional activator	2505784122	DNA-binding transcriptional LysR family regulator	2508651647	DNA-binding transcriptional regulator, LysR family	2598891694	DNA-binding transcriptional regulator, LysR family	2509706457	DNA-binding transcriptional regulator, LysR family	WP_096386158.1_4085	LysR family transcriptional regulator	2503800098	DNA-binding transcriptional regulator, LysR family	644980347	transcriptional regulator, LysR family	2506479549	DNA-binding transcriptional regulator, LysR family
VEP11705.1	Anthranilate phosphoribosyltransferase	2505784123	anthranilate phosphoribosyltransferase	2508651646	Anthranilate phosphoribosyltransferase	2598891693	Anthranilate phosphoribosyltransferase	2509706458	Anthranilate phosphoribosyltransferase	WP_096386155.1_4084	hypothetical protein	2503800097	Anthranilate phosphoribosyltransferase	644981565	anthranilate phosphoribosyltransferase (EC 2.4.2.18)	2506479548	anthranilate phosphoribosyltransferase
VEP11706.1	conserved hypothetical protein	2505784124	Protein of unknown function (DUF2993)	2508650133	Protein of unknown function (DUF2993)	2598889254	Protein of unknown function (DUF2993)	2509711658	Protein of unknown function (DUF2993)	WP_096380674.1_572	DUF2993 domain-containing protein	2503801614	Protein of unknown function (DUF2993)	644979746	hypothetical protein	2506484127	Protein of unknown function (DUF2993)
VEP11716.1	conserved hypothetical protein	2505785619	hypothetical protein	2508650155	hypothetical protein	2598892387	hypothetical protein	2509708751	hypothetical protein	WP_096387318.1_4552	hypothetical protein	2503800547	hypothetical protein	644978921	hypothetical protein	2506478020	hypothetical protein
VEP11717.1	putative integral membrane protein	2505785618	YggT family protein	2508650156	YggT family protein	2598892388	YggT family protein	2509708750	YggT family protein	WP_096387321.1_4553	YggT family protein	2503800548	YggT family protein	644981516	protein of unknown function YGGT	2506478021	YggT family protein
VEP11722.1	conserved hypothetical protein	2505785021	uncharacterized protein DUF2555	2508652306	Protein of unknown function (DUF2555)	2598892178	Protein of unknown function (DUF2555)	2509711232	Protein of unknown function (DUF2555)	WP_015194159.1_2635	DUF2555 domain-containing protein	2503801069	Protein of unknown function (DUF2555)	644981430	hypothetical protein	2506481163	Protein of unknown function (DUF2555)
VEP11731.1	CobB/CobQ domain protein glutamine amidotransferase	2505786122	hypothetical protein	2508648977	hypothetical protein	2598891780	hypothetical protein	2509710282	hypothetical protein	WP_096382193.1_1199	cobalamin biosynthesis protein CobQ	2503801904	hypothetical protein	644980148	CobB/CobQ domain protein glutamine amidotransferase	2506477059	hypothetical protein
VEP11733.1	Polyphenol oxidase	2505787952	hypothetical protein	2508648979	conserved hypothetical protein	2598891335	conserved hypothetical protein	2509710284	conserved hypothetical protein	WP_096385856.1_3953	peptidoglycan editing factor PgeF	2503799523	conserved hypothetical protein	644981273	protein of unknown function DUF152	2506478250	conserved hypothetical protein
VEP11736.1	Phycocyanobilin:ferredoxin oxidoreductase	2505784492	phycocyanobilin:ferredoxin oxidoreductase	2508650161	phycocyanobilin:ferredoxin oxidoreductase	2598892778	phycocyanobilin:ferredoxin oxidoreductase	2509711092	phycocyanobilin:ferredoxin oxidoreductase	WP_096385781.1_3894	phycocyanobilin:ferredoxin oxidoreductase	2503799587	phycocyanobilin:ferredoxin oxidoreductase	644979735	phycocyanobilin:ferredoxin oxidoreductase (EC 1.3.7.5)	2506481031	phycocyanobilin:ferredoxin oxidoreductase
VEP11742.1	acyl carrier protein (ACP)	2505787287	acyl carrier protein	2508649564	acyl carrier protein	2598893452	acyl carrier protein	2509707058	acyl carrier protein	WP_096386779.1_4344	acyl carrier protein	2503798985	acyl carrier protein	644980824	acyl carrier protein	2506480296	acyl carrier protein
VEP11744.1	transketolase 1, thiamin-binding	2505787289	transketolase	2508649566	transketolase	2598893450	transketolase (EC 2.2.1.1)	2509707056	transketolase	WP_096386785.1_4346	transketolase	2503798987	transketolase	644978887	transketolase (EC 2.2.1.1)	2506480298	transketolase
VEP11748.1	Methionine--tRNA ligase	2505788401	methionyl-tRNA synthetase	2508652855	methionyl-tRNA synthetase	2598891800	methionyl-tRNA synthetase	2509710836	methionyl-tRNA synthetase	WP_096384300.1_2409	methionine--tRNA ligase	2503798115	methionyl-tRNA synthetase	644981954	methionyl-tRNA synthetase (EC 6.1.1.10)	2506479346	methionyl-tRNA synthetase
VEP11749.1	conserved hypothetical protein	2505788402	uncharacterized LabA/DUF88 family protein	2508652856	Uncharacterized conserved protein, LabA/DUF88 family	2598891799	Uncharacterized conserved protein, LabA/DUF88 family	2509710835	Uncharacterized conserved protein, LabA/DUF88 family	WP_096384299.1_2408	NYN domain-containing protein	2503798116	Uncharacterized conserved protein, LabA/DUF88 family	644981953	protein of unknown function DUF88	2506479345	Uncharacterized conserved protein, LabA/DUF88 family
VEP11753.1	GTP-binding membrane protein	2505786002	GTP-binding protein LepA	2508649872	GTP-binding protein LepA	2598893579	GTP-binding protein LepA	2509706839	GTP-binding protein LepA	WP_096386302.1_4148	elongation factor 4	2503801424	GTP-binding protein LepA	644981508	GTP-binding protein LepA	2506477550	GTP-binding protein LepA
VEP11755.1	conserved hypothetical protein	2505785894	phycobiliprotein asparagine N-methyltransferase	2508653010	phycobiliprotein asparagine N-methyltransferase	2598892827	phycobiliprotein asparagine N-methyltransferase	2509709715	phycobiliprotein asparagine N-methyltransferase	WP_096382429.1_1296	class I SAM-dependent methyltransferase	2503801336	phycobiliprotein asparagine N-methyltransferase	644978738	phycobiliprotein asparagine N-methyltransferase (EC 2.1.1.-)	2506478230	phycobiliprotein asparagine N-methyltransferase
VEP11782.1	Glyoxalase	2505784973	glyoxylase I family protein	2508652050	glyoxylase I family protein	2598892453	glyoxylase I family protein	2509711575	glyoxylase I family protein	WP_096382711.1_1406	VOC family protein	2503798232	glyoxylase I family protein	644978829	Glyoxalase/bleomycin resistance protein/dioxygenase	2506482551	glyoxylase I family protein
VEP11784.1	Response regulator containing a CheY-like receiver domain and an HTH DNA-binding domain	2505788095	LuxR family two component transcriptional regulator	2508650213	two component transcriptional regulator, LuxR family	2598893789	two component transcriptional regulator, LuxR family	2509708518	two component transcriptional regulator, LuxR family	WP_096386790.1_4348	DNA-binding response regulator	2503798068	two component transcriptional regulator, LuxR family	644979826	two component transcriptional regulator, LuxR family	2506478234	two component transcriptional regulator, LuxR family
VEP11802.1	Ribonucleoside-diphosphate reductase subunit alpha	2505787608	ribonucleoside-diphosphate reductase alpha chain	2508649585	ribonucleoside-diphosphate reductase alpha chain	2598892706	ribonucleoside-diphosphate reductase alpha chain	2509709428	ribonucleoside-diphosphate reductase alpha chain	WP_096386290.1_4143	ribonucleoside-diphosphate reductase subunit alpha	2503801430	ribonucleoside-diphosphate reductase alpha chain	644982269	ribonucleoside-diphosphate reductase, alpha subunit	2506480553	ribonucleoside-diphosphate reductase alpha chain
VEP11803.1	conserved hypothetical protein	2505787609	PII interaction protein X	2508649586	PII interaction protein X	2598892707	PII interaction protein X	2509709427	PII interaction protein X	WP_096386292.1_4144	DUF3539 domain-containing protein	2503801429	PII interaction protein X	644979700	PII interaction protein X	2506481250	PII interaction protein X
VEP11806.1	Pyridoxal phosphate homeostasis protein	2505787610	hypothetical protein	2508650214	hypothetical protein	2598892708	hypothetical protein	2509709426	hypothetical protein	WP_096386412.1_4196	YggS family pyridoxal phosphate-dependent enzyme	2503801678	hypothetical protein	644979701	alanine racemase domain protein	2506477138	hypothetical protein
VEP11815.1	Light-independent protochlorophyllide reductase iron-sulfur ATP-binding protein	2505787640	ferredoxin protochlorophyllide reductase subunit L	2508649659	ferredoxin protochlorophyllide reductase subunit L	2598894645	ferredoxin protochlorophyllide reductase subunit L	2509709000	ferredoxin protochlorophyllide reductase subunit L	WP_096387679.1_262	ferredoxin:protochlorophyllide reductase (ATP-dependent) iron-sulfur ATP-binding protein	2503801858	ferredoxin protochlorophyllide reductase subunit L	644978838	ferredoxin protochlorophyllide reductase subunit L (EC 1.3.7.7)	2506482180	ferredoxin protochlorophyllide reductase subunit L
VEP11817.1	Light-independent protochlorophyllide reductase subunit N	2505787638	ferredoxin protochlorophyllide reductase subunit N	2508649660	ferredoxin protochlorophyllide reductase subunit N	2598894646	ferredoxin protochlorophyllide reductase subunit N	2509708999	ferredoxin protochlorophyllide reductase subunit N	WP_096379823.1_260	ferredoxin:protochlorophyllide reductase (ATP-dependent) subunit N	2503801860	ferredoxin protochlorophyllide reductase subunit N	644978836	ferredoxin protochlorophyllide reductase subunit N (EC 1.3.7.7)	2506482179	ferredoxin protochlorophyllide reductase subunit N
VEP11824.1	Ppx/GppA phosphatase	2505784934	exopolyphosphatase/guanosine-5'-triphosphate,3'-diphosphate pyrophosphatase	2508652800	exopolyphosphatase / guanosine-5'-triphosphate,3'-diphosphate pyrophosphatase	2598889928	exopolyphosphatase / guanosine-5'-triphosphate,3'-diphosphate pyrophosphatase	2509709372	exopolyphosphatase / guanosine-5'-triphosphate,3'-diphosphate pyrophosphatase	WP_096387693.1_361	Ppx/GppA family phosphatase	2503802304	exopolyphosphatase / guanosine-5'-triphosphate,3'-diphosphate pyrophosphatase	644981643	Ppx/GppA phosphatase	2506479888	Ppx/GppA phosphatase
VEP11825.1	FAD dependent oxidoreductase	2505785228	glycine/D-amino acid oxidase-like deaminating enzyme	2508651403	Glycine/D-amino acid oxidase (deaminating)	2598893695	Glycine/D-amino acid oxidase (deaminating)	2509708074	Glycine/D-amino acid oxidase (deaminating)	WP_096383744.1_1825	FAD-binding oxidoreductase	2503801986	Glycine/D-amino acid oxidase (deaminating)	644979970	FAD dependent oxidoreductase	2506479816	Glycine/D-amino acid oxidase (deaminating)
VEP11831.1	putative esterase	2505785359	phospholipase/carboxylesterase	2508650067	phospholipase/carboxylesterase	2598891183	phospholipase/carboxylesterase	2509711851	phospholipase/carboxylesterase	WP_096384556.1_2703	serine esterase	2503800141	phospholipase/carboxylesterase	644982394	phospholipase/Carboxylesterase	2506479641	phospholipase/carboxylesterase
VEP11838.1	4-diphosphocytidyl-2-C-methyl-D-erythritol kinase	2505785594	4-diphosphocytidyl-2-C-methyl-D-erythritol kinase	2508652009	4-diphosphocytidyl-2-C-methyl-D-erythritol kinase	2598893270	4-diphosphocytidyl-2-C-methyl-D-erythritol kinase	2509707055	4-diphosphocytidyl-2-C-methyl-D-erythritol kinase	WP_096386701.1_4318	4-(cytidine 5'-diphospho)-2-C-methyl-D-erythritol kinase	2503801233	4-diphosphocytidyl-2-C-methyl-D-erythritol kinase	644979047	4-diphosphocytidyl-2-C-methyl-D-erythritol kinase (EC 2.7.1.148)	2506477427	4-diphosphocytidyl-2-C-methyl-D-erythritol kinase
VEP11844.1	tRNA-dihydrouridine synthase A	2505784058	tRNA-dihydrouridine synthase A	2508650071	tRNA-U16,U17-dihydrouridine synthase	2598891903	tRNA-U16,U17-dihydrouridine synthase	2509710071	tRNA-U16,U17-dihydrouridine synthase	WP_096387576.1_4674	tRNA dihydrouridine(20/20a) synthase DusA	2503799001	tRNA-dihydrouridine synthase A	644979712	tRNA-U16,U17-dihydrouridine synthase	2506481391	tRNA-U16,U17-dihydrouridine synthase
VEP11847.1	putative branched-chain-amino-acid aminotransferase	2505784059	branched-chain amino acid aminotransferase	2508649824	branched-chain amino acid aminotransferase	2598890862	branched-chain amino acid aminotransferase	2509710994	branched-chain amino acid aminotransferase	WP_096385548.1_3729	branched-chain amino acid transaminase	2503800449	branched-chain amino acid aminotransferase	644981242	branched chain amino acid aminotransferase apoenzyme (EC 2.6.1.42)	2506477932	branched chain amino acid aminotransferase apoenzyme
VEP11854.1	Amidophosphoribosyltransferase	2505786757	amidophosphoribosyltransferase	2508650596	amidophosphoribosyltransferase	2598891056	amidophosphoribosyltransferase	2509709308	amidophosphoribosyltransferase	WP_096384035.1_2100	amidophosphoribosyltransferase	2503801244	amidophosphoribosyltransferase	644982129	amidophosphoribosyltransferase (EC 2.4.2.14)	2506479804	amidophosphoribosyltransferase
VEP11856.1	conserved hypothetical protein	2505788195	creatinine amidohydrolase	2508648842	creatinine amidohydrolase	2598892447	creatinine amidohydrolase	2509711485	creatinine amidohydrolase	WP_096380744.1_603	creatinine amidohydrolase	2503798079	creatinine amidohydrolase	644982050	Creatininase	2506481200	creatinine amidohydrolase
VEP11859.1	conserved hypothetical protein	2505786599	von Willebrand factor type A domain-containing protein	2508652899	Uncharacterized protein containing a von Willebrand factor type A (vWA) domain	2598891160	von Willebrand factor type A domain-containing protein	2509707098	von Willebrand factor type A domain-containing protein	WP_096384345.1_2459	VWA domain-containing protein	2503802250	von Willebrand factor type A domain-containing protein	644978696	von Willebrand factor type A	2506483920	TerF vWA domain-containing protein
VEP11862.1	DNA mismatch repair protein MutL	2505787986	DNA mismatch repair protein MutL	2508649057	DNA mismatch repair protein MutL	2598893662	DNA mismatch repair protein MutL	2509707750	DNA mismatch repair protein MutL	WP_096387078.1_4469	DNA mismatch repair endonuclease MutL	2503798929	DNA mismatch repair protein MutL	644979944	DNA mismatch repair protein MutL	2506480290	DNA mismatch repair protein MutL
VEP11863.1	NAD(P)H-quinone oxidoreductase subunit N	2505787985	NAD(P)H-quinone oxidoreductase subunit N	2508652199	NAD(P)H-quinone oxidoreductase subunit N	2598893249	NAD(P)H-quinone oxidoreductase subunit N	2509711269	NAD(P)H-quinone oxidoreductase subunit N	WP_096386892.1_4394	NAD(P)H-quinone oxidoreductase	2503802208	NAD(P)H-quinone oxidoreductase subunit N	644978827	NAD(P)H-quinone oxidoreductase subunit N	2506483919	NAD(P)H-quinone oxidoreductase subunit N
VEP11865.1	ABC-type transport system involved in multi-copper enzyme maturation, permease component	2505785244	ABC-type transport system involved in multi-copper enzyme maturation permease subunit	2508651010	ABC-type transport system involved in multi-copper enzyme maturation, permease component	2598889395	ABC-type transport system involved in multi-copper enzyme maturation, permease component	2509711055	ABC-type transport system involved in multi-copper enzyme maturation, permease component	WP_096385411.1_3627	ABC transporter permease	2503802420	ABC-type transport system involved in multi-copper enzyme maturation, permease component	644979606	putative efflux ABC transporter, permease protein PilI	2506483788	ABC-type transport system involved in multi-copper enzyme maturation, permease component
VEP11868.1	conserved hypothetical protein	2505785242	uncharacterized protein	2508651018	uncharacterized protein	2598889397	uncharacterized protein	2509711058	uncharacterized protein	WP_096388074.1_3629	ATP-dependent sacrificial sulfur transferase LarE	2503802418	uncharacterized protein	644979602	PP-loop domain protein	2506483789	uncharacterized protein
VEP11873.1	conserved hypothetical protein	2505786152	hypothetical protein	2508653005	hypothetical protein	2598893677	hypothetical protein	2509708626	hypothetical protein	WP_096382402.1_1286	hypothetical protein	2503801351	hypothetical protein	644982041	hypothetical protein	2506482448	hypothetical protein
VEP11874.1	Chloride channel core	2505787253	CIC family chloride channel protein	2508653267	chloride channel protein, CIC family	2598890385	chloride channel protein, CIC family	2509710868	chloride channel protein, CIC family	WP_096385617.1_3777	CBS domain-containing protein	2503798189	chloride channel protein, CIC family	644980639	Chloride channel core	2506484120	chloride channel protein, CIC family
VEP11877.1	Precorrin-6Y C5,15-methyltransferase (Decarboxylating), CbiT subunit	2505784468	cobalt-precorrin-6B (C15)-methyltransferase	2508650250	cobalt-precorrin-6B (C15)-methyltransferase	2598893288	cobalt-precorrin-6B (C15)-methyltransferase	2509706692	cobalt-precorrin-6B (C15)-methyltransferase	WP_096381690.1_998	precorrin-6Y C5,15-methyltransferase (decarboxylating) subunit CbiT	2503798968	cobalt-precorrin-6B (C15)-methyltransferase	644980188	precorrin-6Y C5,15-methyltransferase (decarboxylating), CbiT subunit	2506480381	cobalt-precorrin-6B (C15)-methyltransferase
VEP11879.1	Chromophore lyase CpcT/CpeT 1	2505784466	CpeT/CpcT family protein DUF1001	2508649013	CpeT/CpcT family (DUF1001)	2598893786	CpeT/CpcT family (DUF1001)	2509708292	CpeT/CpcT family (DUF1001)	WP_096381665.1_988	chorismate-binding protein	2503801662	CpeT/CpcT family (DUF1001)	644979419	protein of unknown function DUF1001	2506478260	CpeT/CpcT family (DUF1001)
VEP11880.1	Cpn10 chaperonin GroES, small subunit of GroESL	2505784463	chaperonin GroES	2508649060	chaperonin GroES	2598893722	chaperonin GroES	2509708375	chaperonin GroES	WP_096382983.1_1498	co-chaperone GroES	2503799867	chaperonin GroES	644981188	chaperonin Cpn10	2506478334	chaperonin GroES
VEP11881.1	Cpn60 chaperonin GroEL, large subunit of GroESL	2505784464	chaperonin GroEL	2508649059	chaperonin GroEL	2598893721	chaperonin GroEL	2509708374	chaperonin GroEL	WP_096382985.1_1499	chaperonin GroEL	2503799866	chaperonin GroEL	644981189	chaperonin GroEL	2506478333	chaperonin GroEL
VEP11886.1	conserved hypothetical protein	2505784502	cystathionine beta-lyase family protein involved in aluminum resistance	2508648697	Cystathionine beta-lyase family protein involved in aluminum resistance	2598892318	Cystathionine beta-lyase family protein involved in aluminum resistance	2509706787	Cystathionine beta-lyase family protein involved in aluminum resistance	WP_096384455.1_2587	aluminum resistance family protein	2503801121	Cystathionine beta-lyase family protein involved in aluminum resistance	644978684	Aluminium resistance family protein	2506480778	Cystathionine beta-lyase family protein involved in aluminum resistance
VEP11891.1	1-acyl-sn-glycerol-3-phosphate acyltransferase	2505788265	1-acyl-sn-glycerol-3-phosphate acyltransferase	2508650625	1-acyl-sn-glycerol-3-phosphate acyltransferase	2598894779	1-acyl-sn-glycerol-3-phosphate acyltransferase	2509708710	1-acyl-sn-glycerol-3-phosphate acyltransferase	WP_096386690.1_4313	1-acyl-sn-glycerol-3-phosphate acyltransferase	2503801017	1-acyl-sn-glycerol-3-phosphate acyltransferase	644979311	1-acyl-sn-glycerol-3-phosphate acyltransferase (EC 2.3.1.51)	2506480555	1-acyl-sn-glycerol-3-phosphate acyltransferase
VEP11892.1	conserved hypothetical protein	2505788264	SAM-dependent MidA family methyltransferase	2508650626	SAM-dependent methyltransferase, MidA family	2598891310	SAM-dependent methyltransferase, MidA family	2509708380	SAM-dependent methyltransferase, MidA family	WP_096386764.1_4339	class I SAM-dependent methyltransferase	2503798980	SAM-dependent methyltransferase, MidA family	644981795	protein of unknown function DUF185	2506481731	SAM-dependent methyltransferase, MidA family
VEP11920.1	Cobalt-precorrin-5B C(1)-methyltransferase	2505786384	cobalt-precorrin-5B (C1)-methyltransferase	2508649204	cobalt-precorrin-5B (C1)-methyltransferase	2598889983	cobalt-precorrin-5B (C1)-methyltransferase	2509711858	cobalt-precorrin-5B (C1)-methyltransferase	WP_096384284.1_2390	cobalt-precorrin-5B (C(1))-methyltransferase	2503798133	cobalt-precorrin-5B (C1)-methyltransferase	644980380	cobalamin biosynthesis protein CbiD	2506478120	cobalt-precorrin-5B (C1)-methyltransferase
VEP11923.1	conserved hypothetical protein	2505786388	hypothetical protein	2508650400	hypothetical protein	2598893445	hypothetical protein	2509708838	hypothetical protein	WP_096382819.1_1443	hypothetical protein	2503799443	hypothetical protein	644978725	hypothetical protein	2506480987	hypothetical protein
VEP11929.1	tRNA (cytidine/uridine-2&apos;-O-)-methyltransferase TrmJ	2505785215	tRNA/rRNA methyltransferase	2508650958	tRNA/rRNA methyltransferase	2598891651	tRNA/rRNA methyltransferase	2509706922	tRNA/rRNA methyltransferase	WP_096385755.1_3873	RNA methyltransferase	2503799358	tRNA/rRNA methyltransferase	644980365	RNA methyltransferase, TrmH family, group 1	2506480805	tRNA/rRNA methyltransferase
VEP11930.1	conserved hypothetical protein	2505785216	uncharacterized protein DUF3598	2508648431	protein of unknown function (DUF3598)	2598892322	protein of unknown function (DUF3598)	2509711200	protein of unknown function (DUF3598)	WP_096385794.1_3903	DUF3598 domain-containing protein	2503799572	protein of unknown function (DUF3598)	644981465	hypothetical protein	2506481597	protein of unknown function (DUF3598)
VEP11947.1	Leucine--tRNA ligase	2505787343	leucyl-tRNA synthetase	2508649250	leucyl-tRNA synthetase	2598893345	leucyl-tRNA synthetase	2509711352	leucyl-tRNA synthetase	WP_096385975.1_4006	leucine--tRNA ligase	2503799898	leucyl-tRNA synthetase	644980832	leucyl-tRNA synthetase (EC 6.1.1.4)	2506482555	leucyl-tRNA synthetase
VEP11949.1	Queuine tRNA-ribosyltransferase	2505785923	tRNA-guanine transglycosylase	2508648920	queuine tRNA-ribosyltransferase	2598894677	queuine tRNA-ribosyltransferase	2509708618	queuine tRNA-ribosyltransferase	WP_096385545.1_3726	tRNA guanosine(34) transglycosylase Tgt	2503800446	queuine tRNA-ribosyltransferase	644981248	tRNA-guanine transglycosylase (EC 2.4.2.29)	2506477142	tRNA-guanine transglycosylase
VEP11950.1	conserved hypothetical protein	2505785922	hypothetical protein	2508648921	hypothetical protein	2598894676	hypothetical protein	2509708617	hypothetical protein	WP_096385543.1_3725	hypothetical protein	2503800445	hypothetical protein	644979208	hypothetical protein	2506477143	hypothetical protein
VEP11951.1	Adenosylcobinamide-GDP ribazoletransferase	2505785921	cobalamin-5'-phosphate synthase	2508648922	cobalamin-5'-phosphate synthase	2598894675	cobalamin-5'-phosphate synthase	2509708616	cobalamin-5'-phosphate synthase	WP_096385542.1_3724	adenosylcobinamide-GDP ribazoletransferase	2503800444	cobalamin-5'-phosphate synthase	644979209	cobalamin-5'-phosphate synthase (EC 2.7.8.26)	2506477145	cobalamin-5'-phosphate synthase
VEP11954.1	FHA modulated ABC efflux pump with fused ATPase and integral membrane subunits	2505784640	FHA modulated ABC efflux pump with fused ATPase and integral membrane subunit	2508650252	FHA modulated ABC efflux pump with fused ATPase and integral membrane subunits	2598892305	FHA modulated ABC efflux pump with fused ATPase and integral membrane subunits	2509711666	FHA modulated ABC efflux pump with fused ATPase and integral membrane subunits	WP_096383634.1_1757	maltooligosyl trehalose synthase	2503798169	FHA modulated ABC efflux pump with fused ATPase and integral membrane subunits	644979657	FHA modulated ABC efflux pump with fused ATPase and integral membrane subunits	2506478050	FHA modulated ABC efflux pump with fused ATPase and integral membrane subunits
VEP11958.1	HEAT domain containing protein	2505784644	HEAT repeat protein	2508648247	HEAT repeat	2598893264	HEAT repeat	2509706744	HEAT repeat	WP_096384625.1_2774	HEAT repeat domain-containing protein	2503798413	HEAT repeat-containing protein	644981703	HEAT domain containing protein	2506483620	HEAT repeat
VEP11964.1	conserved hypothetical protein	2505787259	uncharacterized protein DUF1292	2508650842	Protein of unknown function (DUF1292)	2598891486	Protein of unknown function (DUF1292)	2509706953	Protein of unknown function (DUF1292)	WP_096387639.1_4710	DUF3727 domain-containing protein	2503798446	Protein of unknown function (DUF1292)	644980441	protein of unknown function DUF1292	2506481556	Protein of unknown function (DUF1292)
VEP11965.1	Nutrient stress-induced DNA-binding protein	2505785115	DNA-binding ferritin-like protein	2508650635	DNA-binding ferritin-like protein (oxidative damage protectant)	2598893119	DNA-binding ferritin-like protein (oxidative damage protectant)	2509709549	DNA-binding ferritin-like protein (oxidative damage protectant)	WP_096381872.1_1068	DNA starvation/stationary phase protection protein	2503802040	DNA-binding ferritin-like protein (oxidative damage protectant)	644981585	Ferritin Dps family protein	2506484114	DNA-binding ferritin-like protein (oxidative damage protectant)
VEP11967.1	Ferredoxin	2505785117	(2Fe-2S) ferredoxin	2508651398	(2Fe-2S) ferredoxin	2598893585	(2Fe-2S) ferredoxin	2509709540	Thioredoxin-like	WP_096381867.1_1066	iron-sulfur cluster-binding protein like protein	2503802038	Thioredoxin-like	644981583	hypothetical protein	2506484115	NADH:ubiquinone oxidoreductase 24 kD subunit
VEP11970.1	Aspartate--tRNA(Asp/Asn) ligase	2505784834	aspartyl-tRNA synthetase	2508650843	aspartyl-tRNA synthetase	2598891616	aspartyl-tRNA synthetase	2509706952	aspartyl-tRNA synthetase	WP_096387444.1_4600	aspartate--tRNA ligase	2503799396	aspartyl-tRNA synthetase	644979834	aspartyl-tRNA synthetase (EC 6.1.1.12)	2506479250	aspartyl-tRNA synthetase
VEP11973.1	Anti-sigma factor antagonist	2505788187	anti-anti-sigma factor	2508649655	anti-anti-sigma factor	2598893087	anti-anti-sigma factor	2509707945	anti-anti-sigma factor	WP_096384965.1_3158	anti-sigma factor antagonist	2503798821	anti-anti-sigma factor	644979855	anti-sigma-factor antagonist	2506480860	anti-anti-sigma factor
VEP11974.1	Response regulator receiver modulated serine phosphatase	2505788188	sigma-B regulation protein RsbU (phosphoserine phosphatase)	2508649654	Serine phosphatase RsbU, regulator of sigma subunit	2598893086	Serine phosphatase RsbU, regulator of sigma subunit	2509707944	Serine phosphatase RsbU, regulator of sigma subunit	WP_096384964.1_3157	regulator	2503798824	Serine phosphatase RsbU, regulator of sigma subunit	644979856	response regulator receiver modulated serine phosphatase	2506480858	Serine phosphatase RsbU, regulator of sigma subunit
VEP11979.1	putative low-complexity protein	2505788191	TPR repeat protein	2508649276	Uncharacterized low-complexity proteins	2598892567	TPR repeat-containing protein	2509710822	Uncharacterized low-complexity proteins	WP_096383910.1_1950	tetratricopeptide repeat protein	2503799197	TPR repeat-containing protein	644982111	pentapeptide repeat protein	2506481602	TPR repeat-containing protein
VEP11980.1	putative enzyme	2505788192	predicted dehydrogenase	2508647919	Predicted dehydrogenase	2598889576	Predicted dehydrogenase	2509706442	Predicted dehydrogenase	WP_096380018.1_358	gfo/Idh/MocA family oxidoreductase	2503798722	Predicted dehydrogenase	644980582	oxidoreductase domain protein	2506481564	Predicted dehydrogenase
VEP12056.1	glycine decarboxylase, PLP-dependent, subunit (protein P) of glycine cleavage complex	2505788864	glycine dehydrogenase	2508653187	glycine dehydrogenase	2598889449	glycine dehydrogenase	2509710744	glycine dehydrogenase	WP_096381939.1_1093	glycine dehydrogenase (aminomethyl-transferring)	2503802064	glycine dehydrogenase	644980520	glycine dehydrogenase (decarboxylating) alpha subunit (EC 1.4.4.2)/glycine dehydrogenase (decarboxylating) beta subunit (EC 1.4.4.2)	2506482265	glycine dehydrogenase
VEP12110.1	conserved hypothetical protein	2505785177	DNA polymerase III delta prime subunit	2508648423	DNA polymerase-3 subunit delta'	2598891435	DNA polymerase III, delta prime subunit	2509706262	DNA polymerase-3 subunit delta'	WP_096385170.1_3394	DNA polymerase III subunit delta'	2503800493	DNA polymerase-3 subunit delta'	644979568	DNA polymerase III, delta prime subunit	2506481244	DNA polymerase III, delta prime subunit
VEP12111.1	conserved hypothetical protein	2505785180	FHA domain-containing protein	2508648424	FOG: FHA domain	2598891434	FHA domain-containing protein	2509706263	FOG: FHA domain	WP_096383434.1_1660	hypothetical protein	2503801010	FHA domain-containing protein	644979570	FHA domain containing protein	2506482703	FHA domain-containing protein
VEP12113.1	putative copper-transporting ATPase SynA	2505785181	Cu2+-exporting ATPase	2508652641	Cu2+-exporting ATPase	2598891433	Cu2+-exporting ATPase	2509706264	Cu2+-exporting ATPase	WP_096383437.1_1661	Cu(2+)-exporting ATPase	2503801009	Cu2+-exporting ATPase	644979572	heavy metal translocating P-type ATPase	2506482702	Cu2+-exporting ATPase
VEP12120.1	Nucleoid-associated protein Npun_F0448	2505785631	hypothetical protein	2508649683	hypothetical protein	2598891715	hypothetical protein	2509707185	hypothetical protein	WP_096379590.1_120	YbaB/EbfC family nucleoid-associated protein	2503798300	hypothetical protein	644981483	hypothetical protein	2506478539	hypothetical protein
VEP12121.1	UDP-N-acetylenolpyruvoylglucosamine reductase	2505785630	UDP-N-acetylmuramate dehydrogenase	2508649682	UDP-N-acetylmuramate dehydrogenase	2598891716	UDP-N-acetylmuramate dehydrogenase	2509707186	UDP-N-acetylmuramate dehydrogenase	WP_096379592.1_121	UDP-N-acetylmuramate dehydrogenase	2503798299	UDP-N-acetylmuramate dehydrogenase	644981482	UDP-N-acetylmuramate dehydrogenase (EC 1.1.1.158)	2506478537	UDP-N-acetylmuramate dehydrogenase
VEP12122.1	UDP-N-acetylmuramate--L-alanine ligase	2505785629	UDP-N-acetylmuramate--L-alanine ligase	2508649483	UDP-N-acetylmuramate--L-alanine ligase	2598891717	UDP-N-acetylmuramate--L-alanine ligase	2509707187	UDP-N-acetylmuramate--L-alanine ligase	WP_096387669.1_122	UDP-N-acetylmuramate--L-alanine ligase	2503798298	UDP-N-acetylmuramate--L-alanine ligase	644981481	UDP-N-acetylmuramate--L-alanine ligase (EC 6.3.2.8)	2506478535	UDP-N-acetylmuramate--L-alanine ligase
VEP12145.1	conserved hypothetical protein	2505788836	uncharacterized protein DUF3181	2508651742	Protein of unknown function (DUF3181)	2598892602	Protein of unknown function (DUF3181)	2509708904	Protein of unknown function (DUF3181)	WP_096380408.1_477	DUF3181 domain-containing protein	2503800065	Protein of unknown function (DUF3181)	644980599	hypothetical protein	2506479297	Protein of unknown function (DUF3181)
VEP12146.1	conserved hypothetical protein	2505788835	2TM domain-containing protein	2508651743	2TM domain-containing protein	2598892603	2TM domain-containing protein	2509708903	2TM domain-containing protein	WP_096380412.1_478	hypothetical protein	2503800064	2TM domain-containing protein	644980598	hypothetical protein	2506479298	2TM domain-containing protein
VEP12151.1	Single-stranded-DNA-specific exonuclease RecJ	2505785026	single-stranded-DNA-specific exonuclease	2508650469	single-stranded-DNA-specific exonuclease	2598891806	single-stranded-DNA-specific exonuclease	2509711685	single-stranded-DNA-specific exonuclease	WP_096382165.1_1186	single-stranded-DNA-specific exonuclease RecJ	2503801917	single-stranded-DNA-specific exonuclease	644979316	single-stranded-DNA-specific exonuclease RecJ	2506477405	exonuclease RecJ
VEP12186.1	conserved hypothetical protein	2505784803	Protein of unknown function (DUF3007)	2508650375	Protein of unknown function (DUF3007)	2598889500	Protein of unknown function (DUF3007)	2509711082	Protein of unknown function (DUF3007)	WP_096384137.1_2218	DUF3007 domain-containing protein	2503800116	Protein of unknown function (DUF3007)	644979515	hypothetical protein	2506479371	Protein of unknown function (DUF3007)
VEP12187.1	Tryptophan synthase alpha chain	2505784804	tryptophan synthase alpha chain	2508651012	tryptophan synthase, alpha chain	2598889501	tryptophan synthase, alpha chain	2509711081	tryptophan synthase, alpha chain	WP_096387931.1_2217	tryptophan synthase subunit alpha	2503800115	tryptophan synthase, alpha chain	644979516	tryptophan synthase, alpha chain (EC 4.2.1.20)	2506479370	tryptophan synthase, alpha chain
VEP12194.1	SsrA-binding protein	2505785682	SsrA-binding protein	2508648258	SsrA-binding protein	2598893100	SsrA-binding protein	2509710162	SsrA-binding protein	WP_096384959.1_3152	SsrA-binding protein SmpB	2503801831	SsrA-binding protein	644980203	SsrA-binding protein	2506479518	SsrA-binding protein
VEP12195.1	conserved hypothetical protein	2505784154	hypothetical protein	2508651315	hypothetical protein	2598893383	hypothetical protein	2509708681	hypothetical protein	WP_096384332.1_2443	antibiotic biosynthesis monooxygenase	2503802237	hypothetical protein	644979845	hypothetical protein	2506483716	Antibiotic biosynthesis monooxygenase
VEP12207.1	Inositol-1-monophosphatase	2505785008	myo-inositol-1(or 4)-monophosphatase	2508648616	myo-inositol-1(or 4)-monophosphatase	2598892569	myo-inositol-1(or 4)-monophosphatase	2509706467	myo-inositol-1(or 4)-monophosphatase	WP_096381335.1_849	inositol monophosphatase	2503799511	myo-inositol-1(or 4)-monophosphatase	644978582	inositol monophosphatase	2506477252	myo-inositol-1(or 4)-monophosphatase
VEP12212.1	Ferredoxin-2	2505785013	ferredoxin	2508653122	ferredoxin	2598892571	ferredoxin	2509706469	ferredoxin	WP_096381330.1_847	ferredoxin	2503799513	ferredoxin	644978581	ferredoxin (2Fe-2S)	2506477249	ferredoxin
VEP12215.1	Magnesium chelatase, H subunit	2505786755	magnesium chelatase subunit H	2508650204	magnesium chelatase subunit H	2598893153	cobaltochelatase CobN subunit	2509710926	cobaltochelatase CobN subunit	WP_096386365.1_4172	magnesium chelatase subunit H	2503802518	magnesium chelatase subunit H	644982291	cobaltochelatase CobN subunit (EC 6.6.1.2)	2506480190	magnesium chelatase subunit H
VEP12284.1	acetyl-CoA synthetase	2505786352	acetyl-CoA synthetase	2508651224	acetyl-CoA synthetase	2598891969	acetyl-CoA synthetase	2509706645	acetyl-CoA synthetase	WP_096384190.1_2282	acetate--CoA ligase	2503800980	acetyl-CoA synthetase	644980565	acetyl-coenzyme A synthetase (EC 6.2.1.1)	2506477667	acetyl-coenzyme A synthetase
VEP12302.1	conserved hypothetical protein	2505786877	hypothetical protein	2508650966	hypothetical protein	2598891072	hypothetical protein	2509708304	hypothetical protein	WP_096387853.1_1615	hypothetical protein	2503798620	hypothetical protein	644982014	hypothetical protein	2506477897	hypothetical protein
VEP12304.1	conserved hypothetical protein	2505785443	MoaD family protein	2508651295	Molybdopterin converting factor, small subunit	2598893000	MoaD family protein	2509711311	MoaD family protein	WP_096382059.1_1141	MoaD/ThiS family protein	2503798084	Molybdopterin converting factor, small subunit	644981984	molybdopterin synthase subunit MoaD (EC 2.8.1.12)	2506478685	molybdopterin synthase subunit MoaD
VEP12306.1	Threonine synthase	2505785442	threonine synthase	2508651296	L-threonine synthase	2598893001	L-threonine synthase (EC 4.2.3.1)	2509711310	L-threonine synthase	WP_096382062.1_1142	threonine synthase	2503798083	L-threonine synthase	644981985	L-threonine synthase (EC 4.2.3.1)	2506478686	threonine synthase
VEP12312.1	putative integral membrane protein	2505784647	hypothetical protein	2508651058	hypothetical protein	2598893266	hypothetical protein	2509707573	hypothetical protein	WP_096383748.1_1828	hypothetical protein	2503801984	hypothetical protein	644981623	hypothetical protein	2506479249	hypothetical protein
VEP12313.1	Peptide deformylase 1	2505787792	peptide deformylase	2508649639	peptide deformylase	2598893413	peptide deformylase	2509709781	peptide deformylase	WP_096381603.1_962	peptide deformylase	2503801633	peptide deformylase	644981930	peptide deformylase (EC 3.5.1.88)	2506481599	peptide deformylase
VEP12315.1	conserved exported hypothetical protein	2505787793	hypothetical protein	2508649638	hypothetical protein	2598893412	hypothetical protein	2509709780	hypothetical protein	WP_041620131.1_961	hypothetical protein	2503801632	hypothetical protein	644981929	hypothetical protein	2506481600	hypothetical protein
VEP12316.1	Translation initiation factor IF-3	2505787794	translation initiation factor IF-3	2508649637	translation initiation factor IF-3	2598891805	translation initiation factor IF-3	2509709779	translation initiation factor IF-3	WP_096384305.1_2414	translation initiation factor IF-3	2503802213	translation initiation factor IF-3	644978849	bacterial translation initiation factor 3 (bIF-3)	2506482998	translation initiation factor IF-3
VEP12327.1	putative oxidoreductase of aldo/keto reductase family	2505787791	hypothetical protein	2508651017	hypothetical protein	2598891438	hypothetical protein	2509707858	hypothetical protein	WP_096385049.1_3256	oxidoreductase	2503799986	hypothetical protein	644981143	aldo/keto reductase	2506478289	hypothetical protein
VEP12329.1	Riboflavin synthase alpha chain	2505787789	riboflavin synthase alpha chain	2508651015	riboflavin synthase alpha chain	2598891436	riboflavin synthase alpha chain	2509707860	riboflavin synthase alpha chain	WP_096385050.1_3258	riboflavin synthase subunit alpha	2503799988	riboflavin synthase alpha chain	644979258	riboflavin synthase alpha chain (EC 2.5.1.9)	2506478287	riboflavin synthase alpha chain
VEP12337.1	ATPase involved in chromosome partitioning	2505788247	cellulose biosynthesis protein BcsQ	2508649397	Cellulose biosynthesis protein BcsQ	2598889895	Cellulose biosynthesis protein BcsQ	2509710867	Cellulose biosynthesis protein BcsQ	WP_096383899.1_1939	ParA family protein	2503799208	Cellulose biosynthesis protein BcsQ	644979296	Cobyrinic acid ac-diamide synthase	2506484027	Cellulose biosynthesis protein BcsQ
VEP12366.1	conserved hypothetical protein	2505786481	glutaredoxin 3	2508651681	glutaredoxin 3	2598893439	glutaredoxin 3	2509709347	glutaredoxin 3	WP_096385947.1_3994	glutaredoxin 3	2503799887	glutaredoxin 3	644980122	glutaredoxin 3	2506479793	glutaredoxin 3
VEP12367.1	Protein translocase subunit SecA	2505788682	preprotein translocase subunit SecA	2508648179	preprotein translocase subunit SecA	2598890088	preprotein translocase subunit SecA	2509707912	preprotein translocase subunit SecA	WP_096379538.1_91	preprotein translocase subunit SecA	2503801313	preprotein translocase subunit SecA	644979121	protein translocase subunit secA	2506478954	preprotein translocase subunit SecA
VEP12368.1	1,4-dihydroxy-2-naphthoyl-CoA hydrolase	2505788681	1,4-dihydroxy-2-naphthoyl-CoA hydrolase	2508652817	1,4-dihydroxy-2-naphthoyl-CoA hydrolase	2598892421	1,4-dihydroxy-2-naphthoyl-CoA hydrolase	2509709576	1,4-dihydroxy-2-naphthoyl-CoA hydrolase	WP_096384307.1_2416	acyl-CoA thioesterase	2503802215	1,4-dihydroxy-2-naphthoyl-CoA hydrolase	644979861	1,4-dihydroxy-2-naphthoyl-CoA hydrolase (EC 3.1.2.28)	2506481401	1,4-dihydroxy-2-naphthoyl-CoA hydrolase
VEP12372.1	Phosphate transport system permease protein PstA	2505788679	phosphate transport system permease protein	2508649952	phosphate ABC transporter membrane protein 2, PhoT family	2598891871	phosphate ABC transporter membrane protein 2, PhoT family (TC 3.A.1.7.1)	2509710864	phosphate ABC transporter membrane protein 2, PhoT family	WP_096387480.1_4621	phosphate ABC transporter, permease protein PstA	2503799420	phosphate ABC transporter membrane protein 2, PhoT family	644980780	phosphate ABC transporter membrane protein 2, PhoT family (TC 3.A.1.7.1)	2506477094	phosphate ABC transporter membrane protein 2, PhoT family
VEP12377.1	Heat shock protein DnaJ domain protein	2505784607	uncharacterized protein DUF3353	2508652585	DnaJ-class molecular chaperone with C-terminal Zn finger domain	2598890165	Protein of unknown function (DUF3353)	2509710861	Protein of unknown function (DUF3353)	WP_096379375.1_19	molecular chaperone DnaJ	2503800365	Protein of unknown function (DUF3353)	644979665	heat shock protein DnaJ domain protein	2506477626	Protein of unknown function (DUF3353)
VEP12378.1	conserved hypothetical protein	2505784608	uncharacterized protein DUF2839	2508652584	Protein of unknown function (DUF2839)	2598890164	Protein of unknown function (DUF2839)	2509710860	Protein of unknown function (DUF2839)	WP_096379378.1_20	DUF2839 domain-containing protein	2503800366	Protein of unknown function (DUF2839)	644978675	hypothetical protein	2506479805	Protein of unknown function (DUF2839)
VEP12380.1	phosphate transporter subunit; periplasmic-binding component of ABC superfamily	2505788676	phosphate transport system substrate-binding protein	2508653323	phosphate transport system substrate-binding protein	2598891837	phosphate transport system substrate-binding protein	2509708519	phosphate transport system substrate-binding protein	WP_096387543.1_4654	phosphate ABC transporter substrate-binding protein PstS	2503798180	phosphate transport system substrate-binding protein	644980777	phosphate ABC transporter substrate-binding protein, PhoT family (TC 3.A.1.7.1)	2506477149	phosphate ABC transporter substrate-binding protein, PhoT family
VEP12382.1	Phosphate-specific transport system accessory protein PhoU homolog	2505788674	phosphate transport system protein	2508649583	phosphate transport system protein	2598891835	phosphate transport system protein	2509708521	phosphate transport system protein	WP_096387539.1_4652	phosphate transport system regulatory protein PhoU	2503798466	phosphate transport system protein	644981487	phosphate uptake regulator, PhoU	2506481102	phosphate uptake regulator, PhoU
VEP12383.1	Signal transduction histidine kinase	2505788673	two-component system phosphate regulon sensor histidine kinase PhoR	2508649582	two-component system, OmpR family, phosphate regulon sensor histidine kinase PhoR	2598891834	two-component system, OmpR family, phosphate regulon sensor histidine kinase PhoR	2509708522	two-component system, OmpR family, phosphate regulon sensor histidine kinase PhoR	WP_096387537.1_4651	PAS domain-containing protein	2503798465	two-component system, OmpR family, phosphate regulon sensor histidine kinase PhoR	644980616	histidine kinase	2506481101	two-component system, OmpR family, phosphate regulon sensor histidine kinase PhoR
VEP12392.1	Phosphoenolpyruvate synthase/pyruvate phosphate dikinase	2505786382	pyruvate,water dikinase	2508649707	pyruvate, water dikinase	2598891235	pyruvate, water dikinase	2509710511	pyruvate, water dikinase	WP_096383212.1_1582	pyruvate phosphate dikinase PEP/pyruvate-binding protein	2503799998	pyruvate, water dikinase	644978648	pyruvate phosphate dikinase PEP/pyruvate-binding	2506480700	pyruvate, water dikinase
VEP12397.1	Two component transcriptional regulator, winged helix family	2505784968	two-component system OmpR family response regulator	2508650426	two-component system, OmpR family, response regulator	2598890054	two component transcriptional regulator, winged helix family	2509707630	DNA-binding response regulator, OmpR family, contains REC and winged-helix (wHTH) domain	WP_096386799.1_4351	DNA-binding response regulator	2503798064	DNA-binding response regulator, OmpR family, contains REC and winged-helix (wHTH) domain	644980694	two component transcriptional regulator, winged helix family	2506481759	DNA-binding response regulator, OmpR family, contains REC and winged-helix (wHTH) domain
VEP12398.1	conserved hypothetical protein	2505784969	uncharacterized SAM-binding protein YcdF (DUF218 family)	2508650733	Uncharacterized SAM-binding protein YcdF, DUF218 family	2598891615	Uncharacterized SAM-binding protein YcdF, DUF218 family	2509706951	Uncharacterized SAM-binding protein YcdF, DUF218 family	WP_096388160.1_4562	YdcF family protein	2503798759	Uncharacterized SAM-binding protein YcdF, DUF218 family	644979965	protein of unknown function DUF218	2506481801	Uncharacterized SAM-binding protein YcdF, DUF218 family
VEP12399.1	Nitrogen-fixing NifU domain-containing protein	2505784970	Fe-S cluster biogenesis protein NfuA	2508650211	Fe-S cluster biogenesis protein NfuA, 4Fe-4S-binding domain	2598893622	Fe-S cluster biogenesis protein NfuA, 4Fe-4S-binding domain	2509706199	Fe-S cluster biogenesis protein NfuA, 4Fe-4S-binding domain	WP_096384326.1_2437	NifU family protein	2503802231	Fe-S cluster biogenesis protein NfuA, 4Fe-4S-binding domain	644979161	nitrogen-fixing NifU domain protein	2506479482	Fe-S cluster biogenesis protein NfuA, 4Fe-4S-binding domain
VEP12419.1	N-(5&apos;-phosphoribosyl)anthranilate isomerase	2505785561	phosphoribosylanthranilate isomerase	2508648090	phosphoribosylanthranilate isomerase	2598892061	phosphoribosylanthranilate isomerase	2509706731	phosphoribosylanthranilate isomerase	WP_096383511.1_1690	phosphoribosylanthranilate isomerase	2503799148	phosphoribosylanthranilate isomerase	644978506	phosphoribosylanthranilate isomerase (EC 5.3.1.24)	2506477397	phosphoribosylanthranilate isomerase
VEP12422.1	Deoxyribose-phosphate aldolase	2505786318	deoxyribose-phosphate aldolase	2508651248	deoxyribose-phosphate aldolase	2598892774	deoxyribose-phosphate aldolase	2509710409	deoxyribose-phosphate aldolase	WP_096385453.1_3657	deoxyribose-phosphate aldolase	2503802388	deoxyribose-phosphate aldolase	644980552	deoxyribose-phosphate aldolase	2506478279	deoxyribose-phosphate aldolase
VEP12423.1	Bifunctional NAD(P)H-hydrate repair enzyme Nnr	2505786616	NAD(P)H-hydrate epimerase	2508652410	NAD(P)H-hydrate epimerase	2598892959	NAD(P)H-hydrate epimerase	2509706682	NAD(P)H-hydrate epimerase	WP_096385114.1_3325	NAD(P)H-hydrate dehydratase	2503801201	NAD(P)H-hydrate epimerase	644978130	carbohydrate kinase, YjeF related protein	2506482347	NAD(P)H-hydrate epimerase
VEP12431.1	Phytol kinase	2505786026	phytol kinase	2508648055	phytol kinase	2598892029	phytol kinase	2509708892	phytol kinase	WP_096384109.1_2183	phosphatidate cytidylyltransferase	2503798275	phytol kinase	644981171	phosphatidate cytidylyltransferase	2506477858	phytol kinase
VEP12435.1	aminodeoxychorismate synthase, subunit II	2505786030	anthranilate synthase component 2	2508652578	anthranilate synthase component 2	2598892025	anthranilate synthase component 2	2509708896	anthranilate synthase component 2	WP_096384105.1_2179	type 1 glutamine amidotransferase	2503798271	anthranilate synthase component 2	644980293	glutamine amidotransferase of anthranilate synthase	2506478873	anthranilate synthase component 2
VEP12504.1	NADPH-dependent FMN reductase	2505784024	NAD(P)H-dependent FMN reductase	2508651529	NAD(P)H-dependent FMN reductase	2598891984	FMN reductase	2509711151	NAD(P)H-dependent FMN reductase	WP_096385658.1_3805	NADPH-dependent oxidoreductase	2503801773	NAD(P)H-dependent FMN reductase	644979221	NADPH-dependent FMN reductase	2506483274	NAD(P)H-dependent FMN reductase
VEP12510.1	NAD(P)H-quinone oxidoreductase subunit H	2505784478	NADH dehydrogenase subunit D	2508650227	NADH dehydrogenase subunit D	2598891294	NADH dehydrogenase subunit D	2509707677	NAD(P)H-quinone oxidoreductase subunit H	WP_096383708.1_1803	NADH-quinone oxidoreductase subunit NuoD	2503802007	NADH dehydrogenase subunit D	644980040	NADH dehydrogenase subunit D (EC 1.6.5.3)	2506479304	NADH dehydrogenase subunit D
VEP12529.1	Acetylornithine aminotransferase	2505787975	acetylornithine aminotransferase	2508649921	acetylornithine aminotransferase	2598890026	acetylornithine aminotransferase	2509706464	acetylornithine aminotransferase	WP_096383246.1_1593	aspartate aminotransferase family protein	2503800570	acetylornithine aminotransferase	644979994	acetylornithine aminotransferase apoenzyme (EC 2.6.1.11)	2506478337	acetylornithine aminotransferase apoenzyme
VEP12531.1	K+ transport system, NAD-binding component	2505787976	voltage-gated potassium channel	2508649920	voltage-gated potassium channel	2598890027	voltage-gated potassium channel	2509706463	voltage-gated potassium channel	WP_096383244.1_1592	potassium channel protein	2503800569	voltage-gated potassium channel	644978407	TrkA-N domain protein	2506480959	voltage-gated potassium channel
VEP12550.1	Mannose-1-phosphate guanylyltransferase	2505787337	mannose-1-phosphate guanylyltransferase	2508652000	mannose-1-phosphate guanylyltransferase	2598892007	mannose-1-phosphate guanylyltransferase	2509708994	mannose-1-phosphate guanylyltransferase	WP_096387884.1_1816	mannose-1-phosphate guanylyltransferase	2503801997	mannose-1-phosphate guanylyltransferase	644981275	mannose-1-phosphate guanylyltransferase (GDP) (EC 2.7.7.22)/mannose-6-phosphate isomerase, type 2 (EC 5.3.1.8)	2506484339	mannose-6-phosphate isomerase, type 2
VEP12567.1	Ferredoxin-thioredoxin reductase, catalytic chain	2505785967	ferredoxin-thioredoxin reductase catalytic chain	2508652467	ferredoxin-thioredoxin reductase catalytic chain	2598889700	ferredoxin-thioredoxin reductase catalytic chain	2509706506	ferredoxin-thioredoxin reductase catalytic chain	WP_096383699.1_1798	ferredoxin--nitrite reductase	2503802012	ferredoxin-thioredoxin reductase catalytic chain	644979546	ferredoxin thioredoxin reductase beta chain	2506479505	ferredoxin-thioredoxin reductase catalytic chain
VEP12571.1	conserved membrane hypothetical protein	2505787322	uncharacterized protein DUF3593	2508652016	Protein of unknown function (DUF3593)	2598892791	Protein of unknown function (DUF3593)	2509709897	Protein of unknown function (DUF3593)	WP_096382199.1_1201	DUF3593 domain-containing protein	2503801902	Protein of unknown function (DUF3593)	644981969	hypothetical protein	2506480307	Protein of unknown function (DUF3593)
VEP12572.1	Ycf49-like protein	2505787323	uncharacterized protein DUF2499	2508648837	Protein of unknown function (DUF2499)	2598892790	Protein of unknown function (DUF2499)	2509709896	Protein of unknown function (DUF2499)	WP_096382202.1_1202	DUF2499 domain-containing protein	2503801901	Protein of unknown function (DUF2499)	644981968	hypothetical protein	2506480306	Protein of unknown function (DUF2499)
VEP12573.1	Anthranilate phosphoribosyltransferase	2505788568	anthranilate phosphoribosyltransferase	2508649160	anthranilate phosphoribosyltransferase	2598892021	anthranilate phosphoribosyltransferase	2509710297	anthranilate phosphoribosyltransferase	WP_096384883.1_3066	anthranilate phosphoribosyltransferase	2503799301	anthranilate phosphoribosyltransferase	644981007	anthranilate phosphoribosyltransferase (EC 2.4.2.18)	2506478659	anthranilate phosphoribosyltransferase
VEP12587.1	Ferredoxin--nitrite reductase	2505785869	ferredoxin-nitrite reductase	2508651735	ferredoxin-nitrite reductase	2598891327	assimilatory nitrite reductase (ferredoxin) precursor (EC 1.7.7.1)	2509708231	ferredoxin-nitrite reductase	WP_096385264.1_3500	ferredoxin--nitrite reductase	2503799599	ferredoxin-nitrite reductase	644981567	assimilatory nitrite reductase (ferredoxin) precursor (EC 1.7.7.1)	2506483091	ferredoxin-nitrite reductase
VEP12593.1	tRNA (guanine-N(7)-)-methyltransferase	2505788696	tRNA (guanine-N7-)-methyltransferase	2508650113	tRNA (guanine-N7-)-methyltransferase	2598891266	tRNA (guanine-N7-)-methyltransferase	2509709577	tRNA (guanine-N7-)-methyltransferase	WP_096385500.1_3690	tRNA (guanosine(46)-N7)-methyltransferase TrmB	2503799342	tRNA (guanine-N7-)-methyltransferase	644981800	tRNA (guanine-N(7)-)-methyltransferase	2506481188	tRNA (guanine-N7-)-methyltransferase
VEP12595.1	Bifunctional protein PyrR	2505788694	pyrimidine operon attenuation protein/uracil phosphoribosyltransferase	2508651417	pyrimidine operon attenuation protein / uracil phosphoribosyltransferase	2598892671	pyrimidine operon attenuation protein / uracil phosphoribosyltransferase	2509710785	pyrimidine operon attenuation protein / uracil phosphoribosyltransferase	WP_096386942.1_4420	bifunctional pyr operon transcriptional regulator/uracil phosphoribosyltransferase PyrR	2503799924	pyrimidine operon attenuation protein / uracil phosphoribosyltransferase	644978861	Uracil phosphoribosyltransferase	2506480206	pyrimidine operon attenuation protein / uracil phosphoribosyltransferase
VEP12621.1	Spore germination protein	2505787342	sporulation and spore germination protein	2508649080	Spore germination protein GerM	2598893799	Sporulation and spore germination	2509710093	Sporulation and spore germination	WP_096384349.1_2463	spore germination protein	2503802254	Sporulation and spore germination	644980119	putative spore germination protein	2506483068	Spore germination protein GerM
VEP12622.1	conserved hypothetical protein	2505787341	Protein of unknown function (DUF2993)	2508649079	Protein of unknown function (DUF2993)	2598893800	Protein of unknown function (DUF2993)	2509710092	Protein of unknown function (DUF2993)	WP_096384350.1_2464	DUF2993 domain-containing protein	2503802255	Protein of unknown function (DUF2993)	644980118	hypothetical protein	2506483069	Protein of unknown function (DUF2993)
VEP12623.1	Biotin carboxyl carrier protein of acetyl-CoA carboxylase	2505787340	acetyl-CoA carboxylase biotin carboxyl carrier protein	2508649078	acetyl-CoA carboxylase biotin carboxyl carrier protein	2598893801	acetyl-CoA carboxylase biotin carboxyl carrier protein	2509710091	acetyl-CoA carboxylase biotin carboxyl carrier protein	WP_096384351.1_2465	acetyl-CoA carboxylase biotin carboxyl carrier protein	2503802256	acetyl-CoA carboxylase biotin carboxyl carrier protein	644978592	biotin carboxyl carrier protein	2506483067	acetyl-CoA carboxylase biotin carboxyl carrier protein
VEP12624.1	Elongation factor P	2505787339	elongation factor P	2508649077	elongation factor P	2598893802	translation elongation factor P (EF-P)	2509710090	elongation factor P	WP_096384352.1_2466	elongation factor P	2503802257	elongation factor P	644978591	translation elongation factor P (EF-P)	2506483066	translation elongation factor P (EF-P)
VEP12627.1	Phosphatidate cytidylyltransferase	2505787555	phosphatidate cytidylyltransferase	2508648649	phosphatidate cytidylyltransferase	2598893289	phosphatidate cytidylyltransferase	2509706691	phosphatidate cytidylyltransferase	WP_096381688.1_997	phosphatidate cytidylyltransferase	2503798967	phosphatidate cytidylyltransferase	644980257	phosphatidate cytidylyltransferase	2506480380	phosphatidate cytidylyltransferase
VEP12631.1	Glutamyl-tRNA(Gln) amidotransferase subunit A	2505788051	aspartyl/glutamyl-tRNA(Asn/Gln) amidotransferase subunit A	2508652350	aspartyl/glutamyl-tRNA(Asn/Gln) amidotransferase subunit A	2598893115	aspartyl/glutamyl-tRNA(Asn/Gln) amidotransferase subunit A	2509706295	aspartyl/glutamyl-tRNA(Asn/Gln) amidotransferase subunit A	WP_096383414.1_1654	Asp-tRNA(Asn)/Glu-tRNA(Gln) amidotransferase subunit GatA	2503801757	aspartyl/glutamyl-tRNA(Asn/Gln) amidotransferase subunit A	644980576	aspartyl/glutamyl-tRNA(Asn/Gln) amidotransferase subunit A (EC 6.3.5.-)	2506483680	aspartyl/glutamyl-tRNA(Asn/Gln) amidotransferase subunit A
VEP12633.1	Two component LuxR family transcriptional regulator	2505788718	LuxR family two component transcriptional regulator	2508651396	two component transcriptional regulator, LuxR family	2598893606	two component transcriptional regulator, LuxR family	2509709961	two component transcriptional regulator, LuxR family	WP_096385383.1_3606	DNA-binding response regulator	2503802441	two component transcriptional regulator, LuxR family	644979599	two component transcriptional regulator, LuxR family	2506478336	two component transcriptional regulator, LuxR family
VEP12635.1	putative bicarbonate transporter, IctB family	2505788716	putative inorganic carbon (HCO3(-)) transporter	2508651218	putative inorganic carbon (hco3(-)) transporter	2598893101	putative inorganic carbon (hco3(-)) transporter	2509710163	putative inorganic carbon (hco3(-)) transporter	WP_096384958.1_3151	putative bicarbonate transporter, IctB family	2503801830	putative inorganic carbon (hco3(-)) transporter	644982196	inorganic carbon transporter	2506479517	putative inorganic carbon (hco3(-)) transporter
VEP12636.1	Serine/threonine protein phosphatase	2505788715	protein phosphatase	2508652604	protein phosphatase	2598893428	protein phosphatase	2509709217	protein phosphatase	WP_096382678.1_1394	serine/threonine-protein phosphatase	2503798241	protein phosphatase	644978202	protein serine/threonine phosphatase	2506478608	protein phosphatase
VEP12638.1	conserved hypothetical protein	2505788713	hypothetical protein	2508652602	hypothetical protein	2598893426	hypothetical protein	2509709215	hypothetical protein	WP_096382672.1_1392	hypothetical protein	2503798243	hypothetical protein	644978200	hypothetical protein	2506478610	hypothetical protein
VEP12644.1	LL-diaminopimelate aminotransferase	2505787987	LL-diaminopimelate aminotransferase	2508649335	LL-diaminopimelate aminotransferase apoenzyme	2598892698	LL-diaminopimelate aminotransferase apoenzyme	2509711644	LL-diaminopimelate aminotransferase apoenzyme	WP_096387527.1_4646	LL-diaminopimelate aminotransferase	2503800556	LL-diaminopimelate aminotransferase apoenzyme	644978539	LL-diaminopimelate aminotransferase apoenzyme (EC 2.6.1.83)	2506477737	LL-diaminopimelate aminotransferase apoenzyme
VEP12653.1	Glycosyltransferase	2505787312	glycosyltransferase involved in cell wall biosynthesis	2508649644	Glycosyltransferase involved in cell wall bisynthesis	2598892863	Glycosyltransferase involved in cell wall bisynthesis	2509710203	Glycosyltransferase involved in cell wall bisynthesis	WP_096384571.1_2718	glycosyltransferase family 1 protein	2503800636	Glycosyltransferase involved in cell wall bisynthesis	644980332	glycosyl transferase group 1	2506477234	Glycosyltransferase Family 4
VEP12655.1	Group 1 glycosyl transferase	2505785517	glycosyltransferase involved in cell wall biosynthesis	2508650168	Glycosyltransferase involved in cell wall bisynthesis	2598892777	Glycosyltransferase involved in cell wall bisynthesis	2509710412	Glycosyltransferase involved in cell wall bisynthesis	WP_096385456.1_3660	glycosyltransferase family 1 protein	2503802385	Glycosyltransferase involved in cell wall bisynthesis	644980400	glycosyl transferase group 1	2506478276	Glycosyltransferase involved in cell wall bisynthesis
VEP12656.1	Histidine phosphatase family protein	2505788809	broad specificity phosphatase PhoE	2508651667	Broad specificity phosphatase PhoE	2598893692	Broad specificity phosphatase PhoE	2509709370	Broad specificity phosphatase PhoE	WP_096387911.1_2030	histidine phosphatase family protein	2503801035	Broad specificity phosphatase PhoE	644978307	Phosphoglycerate mutase	2506483335	Broad specificity phosphatase PhoE
VEP12657.1	Photosystem I assembly protein Ycf3	2505788810	tetratricopeptide repeat protein	2508651618	Tetratricopeptide repeat-containing protein	2598892255	Tetratricopeptide repeat-containing protein	2509709879	Tetratricopeptide repeat-containing protein	WP_096384249.1_2350	photosystem I assembly protein Ycf3	2503798725	Tetratricopeptide repeat-containing protein	644980187	Tetratricopeptide TPR_2 repeat protein	2506478015	Tetratricopeptide repeat-containing protein
VEP12712.1	Lipid-A-disaccharide synthase	2505785709	lipid-A-disaccharide synthase	2508652793	lipid-A-disaccharide synthase	2598891254	lipid-A-disaccharide synthase	2509709946	lipid-A-disaccharide synthase	WP_096379873.1_289	lipid-A-disaccharide synthase	2503801839	lipid-A-disaccharide synthase	644979672	lipid-A-disaccharide synthase (EC 2.4.1.182)	2506478271	lipid-A-disaccharide synthase
VEP12713.1	Monoglucosyldiacylglycerol epimerase	2505785708	NAD(P)-dependent dehydrogenase (short-subunit alcohol dehydrogenase family)	2508652257	NAD(P)-dependent dehydrogenase, short-chain alcohol dehydrogenase family	2598891139	NAD(P)-dependent dehydrogenase, short-chain alcohol dehydrogenase family	2509706574	Dehydrogenases with different specificities (related to short-chain alcohol dehydrogenases)	WP_096384909.1_3095	sterol desaturase	2503801711	NAD(P)-dependent dehydrogenase, short-chain alcohol dehydrogenase family	644978639	fatty acid hydroxylase	2506481139	NAD(P)-dependent dehydrogenase, short-chain alcohol dehydrogenase family
VEP12714.1	Beta-monoglucosyldiacylglycerol synthase	2505785693	1,2-diacylglycerol 3-beta-glucosyltransferase	2508652258	1,2-diacylglycerol 3-beta-glucosyltransferase	2598891140	1,2-diacylglycerol 3-beta-glucosyltransferase	2509706575	1,2-diacylglycerol 3-beta-glucosyltransferase	WP_096384910.1_3096	glycosyl transferase	2503801710	1,2-diacylglycerol 3-beta-glucosyltransferase	644978640	glycosyl transferase family 2	2506480599	1,2-diacylglycerol 3-beta-glucosyltransferase
VEP12715.1	PHP domain protein	2505785130	hypothetical protein	2508649258	hypothetical protein	2598890917	hypothetical protein	2509709929	hypothetical protein	WP_096386793.1_4349	PHP domain-containing protein	2503798066	hypothetical protein	644981258	PHP domain protein	2506480667	hypothetical protein
VEP12716.1	putative permease	2505785129	hypothetical protein	2508649259	hypothetical protein	2598890918	hypothetical protein	2509709930	hypothetical protein	WP_096384347.1_2461	AEC family transporter	2503802252	hypothetical protein	644979898	Auxin Efflux Carrier	2506484257	hypothetical protein
VEP12718.1	Dihydrolipoyl dehydrogenase	2505787905	dihydrolipoamide dehydrogenase	2508649896	dihydrolipoamide dehydrogenase	2598893581	dihydrolipoamide dehydrogenase	2509707888	dihydrolipoamide dehydrogenase	WP_096384197.1_2289	dihydrolipoyl dehydrogenase	2503802021	dihydrolipoamide dehydrogenase	644981892	dihydrolipoamide dehydrogenase (EC 1.8.1.4)	2506481978	dihydrolipoamide dehydrogenase
VEP12720.1	conserved hypothetical protein	2505788357	uncharacterized protein DUF3854	2508649021	protein of unknown function (DUF3854)	2598891297	protein of unknown function (DUF3854)	2509711007	protein of unknown function (DUF3854)	WP_096382669.1_1391	DUF3854 domain-containing protein	2503798244	protein of unknown function (DUF3854)	644980137	hypothetical protein	2506477217	protein of unknown function (DUF3854)
VEP12723.1	Transglutaminase domain-containing protein	2505784850	transglutaminase superfamily protein	2508648509	Transglutaminase-like enzymes, putative cysteine proteases	2598892377	Transglutaminase-like superfamily protein	2509707261	Transglutaminase-like enzymes, putative cysteine proteases	WP_096384314.1_2424	transglutaminase	2503802223	Transglutaminase-like superfamily protein	644979132	transglutaminase domain protein	2506483314	Transglutaminase-like superfamily protein
VEP12724.1	Photosystem I biogenesis protein BtpA	2505784851	hypothetical protein	2508648063	hypothetical protein	2598893322	hypothetical protein	2509710796	hypothetical protein	WP_096384367.1_2488	phosphorybosylanthranilate isomerase	2503801440	hypothetical protein	644980980	photosystem I assembly BtpA	2506477037	hypothetical protein
VEP12725.1	putative membrane protein	2505784852	uncharacterized membrane protein	2508648062	Uncharacterized membrane protein	2598893323	Uncharacterized membrane protein	2509710797	Uncharacterized membrane protein	WP_096384368.1_2489	hypothetical protein	2503801439	Uncharacterized membrane protein	644981111	Vitamin K epoxide reductase	2506477038	Uncharacterized membrane protein
VEP12726.1	putative anti-sigma regulatory factor, serine/threonine protein kinase	2505787996	anti-sigma regulatory factor (Ser/Thr protein kinase)	2508651547	Anti-sigma regulatory factor (Ser/Thr protein kinase)	2598892121	Anti-sigma regulatory factor (Ser/Thr protein kinase)	2509709786	Anti-sigma regulatory factor (Ser/Thr protein kinase)	WP_096385028.1_3227	anti-sigma regulatory factor	2503799833	Anti-sigma regulatory factor (Ser/Thr protein kinase)	644982040	putative anti-sigma regulatory factor, serine/threonine protein kinase	2506482449	Anti-sigma regulatory factor (Ser/Thr protein kinase)
VEP12727.1	putative enzyme	2505787997	23S rRNA (uracil1939-C5)-methyltransferase	2508651548	23S rRNA (uracil1939-C5)-methyltransferase	2598892122	23S rRNA m(5)U-1939 methyltransferase (EC 2.1.1.190)	2509709784	23S rRNA (uracil1939-C5)-methyltransferase	WP_096385027.1_3226	23S rRNA (uracil(1939)-C(5))-methyltransferase RlmD	2503799834	23S rRNA m(5)U-1939 methyltransferase	644982039	23S rRNA m(5)U-1939 methyltransferase (EC 2.1.1.190)	2506482450	23S rRNA m(5)U-1939 methyltransferase
VEP12728.1	Cobalamin biosynthesis protein CobD	2505784221	adenosylcobinamide-phosphate synthase	2508653061	adenosylcobinamide-phosphate synthase	2598892168	adenosylcobinamide-phosphate synthase (EC 6.3.1.10)	2509706589	adenosylcobinamide-phosphate synthase	WP_096386054.1_4042	cobalamin biosynthesis protein	2503802491	adenosylcobinamide-phosphate synthase	644981782	adenosylcobinamide-phosphate synthase (EC 6.3.1.10)	2506480200	adenosylcobinamide-phosphate synthase
VEP12730.1	conserved hypothetical protein	2505784223	BadM/Rrf2 family transcriptional regulator	2508653060	transcriptional regulator, BadM/Rrf2 family	2598892166	transcriptional regulator, BadM/Rrf2 family	2509706587	transcriptional regulator, BadM/Rrf2 family	WP_096386056.1_4044	Rrf2 family transcriptional regulator	2503802489	transcriptional regulator, BadM/Rrf2 family	644981780	transcriptional regulator, BadM/Rrf2 family	2506480198	transcriptional regulator, BadM/Rrf2 family
VEP12731.1	Transcriptional regulator AbrB	2505784224	AbrB-like transcriptional regulator	2508653059	AbrB-like transcriptional regulator	2598892165	AbrB-like transcriptional regulator	2509706586	AbrB-like transcriptional regulator	WP_096386059.1_4045	AbrB family transcriptional regulator	2503802488	AbrB-like transcriptional regulator	644981779	hypothetical protein	2506480197	AbrB-like transcriptional regulator
VEP12739.1	Ca(2+)/H(+) antiporter	2505785458	Ca2+:H+ antiporter	2508650592	Ca2+:H+ antiporter	2598893132	Ca2+:H+ antiporter	2509709267	Ca2+:H+ antiporter	WP_096386787.1_4347	calcium/proton exchanger	2503798069	Ca2+:H+ antiporter	644981488	calcium/proton antiporter, CaCA family	2506483542	Ca2+:H+ antiporter
VEP12745.1	1-(5-phosphoribosyl)-5-((5-phosphoribosylamino)methylideneamino) imidazole-4-carboxamide isomerase	2505785864	1-(5-phosphoribosyl)-5-[(5-phosphoribosylamino)methylideneamino] imidazole-4-carboxamide isomerase	2508650813	1-(5-phosphoribosyl)-5-[(5-phosphoribosylamino)methylideneamino] imidazole-4-carboxamide isomerase	2598894657	1-(5-phosphoribosyl)-5-[(5-phosphoribosylamino)methylideneamino] imidazole-4-carboxamide isomerase	2509707747	1-(5-phosphoribosyl)-5-[(5-phosphoribosylamino)methylideneamino] imidazole-4-carboxamide isomerase	WP_096380484.1_506	1-(5-phosphoribosyl)-5-[(5-phosphoribosylamino)methylideneamino]imidazole-4-carboxamide isomerase	2503799113	1-(5-phosphoribosyl)-5-[(5-phosphoribosylamino)methylideneamino] imidazole-4-carboxamide isomerase	644978376	1-(5-phosphoribosyl)-5-[(5-phosphoribosylamino)methylideneamino] imidazole-4-carboxamide isomerase (EC 5.3.1.16)	2506483315	1-(5-phosphoribosyl)-5-[(5-phosphoribosylamino)methylideneamino] imidazole-4-carboxamide isomerase
VEP12748.1	putative enzyme	2505786688	muramoyltetrapeptide carboxypeptidase	2508649193	muramoyltetrapeptide carboxypeptidase	2598891509	muramoyltetrapeptide carboxypeptidase	2509711633	muramoyltetrapeptide carboxypeptidase	WP_096385152.1_3374	LD-carboxypeptidase	2503800506	muramoyltetrapeptide carboxypeptidase	644982405	peptidase U61 LD-carboxypeptidase A	2506477648	muramoyltetrapeptide carboxypeptidase
VEP12750.1	Peptidase C14 caspase catalytic subunit p20	2505784336	caspase domain-containing protein	2508649570	Caspase domain-containing protein	2598894720	protein of unknown function (DUF4384)	2509710735	Caspase domain-containing protein	WP_096384021.1_2084	DUF4384 domain-containing protein	2503800196	protein of unknown function (DUF4384)	644978601	peptidase C14 caspase catalytic subunit p20	2506482048	Caspase domain-containing protein
VEP12752.1	DNA uptake protein	2505784086	DNA uptake protein ComE-like DNA-binding protein	2508652902	DNA uptake protein ComE	2598890597	DNA uptake protein ComE	2509710342	DNA uptake protein ComE	WP_096379946.1_332	DNA uptake protein	2503799793	DNA uptake protein ComE	644978643	DNA uptake protein related DNA-binding protein	2506480543	DNA uptake protein ComE
VEP12753.1	putative membrane protein	2505784087	TM2 domain-containing membrane protein YozV	2508652903	TM2 domain-containing membrane protein YozV	2598890596	TM2 domain-containing protein	2509710343	TM2 domain-containing membrane protein YozV	WP_096387592.1_4682	NINE protein	2503801486	TM2 domain-containing membrane protein YozV	644978642	hypothetical protein	2506480542	TM2 domain-containing membrane protein YozV
VEP12762.1	putative hydrolase or acyltransferase of alpha/beta superfamily	2505784974	pimeloyl-ACP methyl ester carboxylesterase	2508652366	Pimeloyl-ACP methyl ester carboxylesterase	2598890034	Pimeloyl-ACP methyl ester carboxylesterase	2509710712	Pimeloyl-ACP methyl ester carboxylesterase	WP_096383677.1_1784	hydrolase	2503801593	Pimeloyl-ACP methyl ester carboxylesterase	644980133	alpha/beta hydrolase fold protein	2506480643	Pimeloyl-ACP methyl ester carboxylesterase
VEP12766.1	Pentapeptide repeat-containing protein	2505788079	uncharacterized protein YjbI with pentapeptide repeats	2508651525	Uncharacterized protein YjbI, contains pentapeptide repeats	2598893665	Uncharacterized protein YjbI, contains pentapeptide repeats	2509710759	Uncharacterized protein YjbI, contains pentapeptide repeats	WP_096381490.1_913	pentapeptide repeat-containing protein	2503799721	Uncharacterized protein YjbI, contains pentapeptide repeats	644979958	pentapeptide repeat protein	2506478711	Uncharacterized protein YjbI, contains pentapeptide repeats
VEP12767.1	conserved hypothetical protein	2505788080	DICT domain-containing protein	2508651377	DICT domain-containing protein	2598893666	DICT domain-containing protein	2509710760	DICT domain-containing protein	WP_096381487.1_912	metal-dependent phosphohydrolase	2503799720	DICT domain-containing protein	644979959	putative sensor protein	2506478709	DICT domain-containing protein
VEP12768.1	Thiopurine S-methyltransferase	2505788081	methyltransferase family protein	2508650069	Thiopurine S-methyltransferase (TPMT)	2598891446	Methyltransferase domain-containing protein	2509708689	Thiopurine S-methyltransferase (TPMT)	WP_096379777.1_232	methyltransferase domain-containing protein	2503800333	Thiopurine S-methyltransferase (TPMT)	644978990	Methyltransferase type 11	2506477682	Thiopurine S-methyltransferase (TPMT)
VEP12769.1	Fe-S oxidoreductase	2505788082	radical SAM superfamily enzyme YgiQ (UPF0313 family)	2508651378	Radical SAM superfamily enzyme YgiQ, UPF0313 family	2598893667	Radical SAM superfamily enzyme YgiQ, UPF0313 family	2509710761	Radical SAM superfamily enzyme YgiQ, UPF0313 family	WP_096381483.1_911	radical SAM protein	2503799719	Radical SAM superfamily enzyme YgiQ, UPF0313 family	644980067	Radical SAM domain protein	2506478708	Radical SAM superfamily enzyme YgiQ, UPF0313 family
VEP12771.1	conserved membrane hypothetical protein	2505788084	uncharacterized protein DUF4079	2508651380	Protein of unknown function (DUF4079)	2598893669	Protein of unknown function (DUF4079)	2509710763	Protein of unknown function (DUF4079)	WP_096387777.1_909	DUF4079 domain-containing protein	2503799717	Protein of unknown function (DUF4079)	644980070	hypothetical protein	2506478706	Protein of unknown function (DUF4079)
VEP12777.1	conserved hypothetical protein	2505788252	hypothetical protein	2508651356	hypothetical protein	2598893096	hypothetical protein	2509707190	hypothetical protein	WP_096383755.1_1833	hypothetical protein	2503800859	hypothetical protein	644981268	hypothetical protein	2506483985	hypothetical protein
VEP12779.1	coproporphyrinogen III oxidase	2505788250	coproporphyrinogen oxidase	2508652214	coproporphyrinogen oxidase	2598891599	coproporphyrinogen oxidase	2509706157	coproporphyrinogen oxidase	WP_096383735.1_1820	oxygen-dependent coproporphyrinogen oxidase	2503801993	coproporphyrinogen oxidase	644979191	coproporphyrinogen oxidase (EC 1.3.3.3)	2506477328	coproporphyrinogen oxidase
VEP12801.1	conserved hypothetical protein	2505786789	hypothetical protein	2508650367	hypothetical protein	2598891228	hypothetical protein	2509711256	hypothetical protein	WP_096380458.1_496	hypothetical protein	2503801209	hypothetical protein	644981390	hypothetical protein	2506477070	hypothetical protein
VEP12802.1	AAA ATPase central domain protein	2505786788	SpoVK/Ycf46/Vps4 family AAA+-type ATPase	2508650368	AAA+-type ATPase, SpoVK/Ycf46/Vps4 family	2598891227	AAA+-type ATPase, SpoVK/Ycf46/Vps4 family	2509711255	AAA+-type ATPase, SpoVK/Ycf46/Vps4 family	WP_096380454.1_495	AAA family ATPase	2503801210	AAA+-type ATPase, SpoVK/Ycf46/Vps4 family	644981391	AAA ATPase central domain protein	2506477071	AAA+-type ATPase, SpoVK/Ycf46/Vps4 family
VEP12803.1	conserved hypothetical protein	2505786787	uncharacterized protein DUF1257	2508650369	Protein of unknown function (DUF1257)	2598891226	Protein of unknown function (DUF1257)	2509711254	Protein of unknown function (DUF1257)	WP_015194292.1_494	DUF1257 domain-containing protein	2503801211	Protein of unknown function (DUF1257)	644981392	protein of unknown function DUF1257	2506477072	Protein of unknown function (DUF1257)
VEP12807.1	Iron-sulfur cluster carrier protein	2505787810	ATP-binding protein involved in chromosome partitioning	2508652318	ATP-binding protein involved in chromosome partitioning	2598892089	ATP-binding protein involved in chromosome partitioning	2509709465	ATP-binding protein involved in chromosome partitioning	WP_096384010.1_2072	iron-sulfur cluster carrier protein ApbC	2503802472	ATP-binding protein involved in chromosome partitioning	644982026	protein of unknown function DUF59	2506480994	ATP-binding protein involved in chromosome partitioning
VEP12817.1	conserved hypothetical protein	2505785741	tetratricopeptide repeat protein	2508648443	Tetratricopeptide repeat-containing protein	2598892565	hypothetical protein	2509711911	Tetratricopeptide repeat-containing protein	WP_096385629.1_3785	tetratricopeptide repeat-containing protein	2503798181	Tetratricopeptide repeat-containing protein	644978346	Tetratricopeptide domain protein	2506480930	Tetratricopeptide repeat-containing protein
VEP12910.1	conserved membrane hypothetical protein	2505787307	membrane protein DedA with SNARE-associated domain	2508649628	membrane protein DedA, SNARE-associated domain	2598889480	membrane protein DedA, SNARE-associated domain	2509707903	membrane protein DedA, SNARE-associated domain	WP_096384391.1_2513	DedA family protein	2503800408	membrane protein DedA, SNARE-associated domain	644979299	SNARE associated Golgi protein	2506478625	membrane protein DedA, SNARE-associated domain
VEP12915.1	Deoxyribodipyrimidine photo-lyase	2505786007	deoxyribodipyrimidine photo-lyase	2508649012	deoxyribodipyrimidine photo-lyase	2598892785	deoxyribodipyrimidine photo-lyase type I	2509706244	deoxyribodipyrimidine photo-lyase	WP_096380173.1_400	deoxyribodipyrimidine photolyase	2503802328	deoxyribodipyrimidine photo-lyase	644979468	deoxyribodipyrimidine photo-lyase type I	2506483239	deoxyribodipyrimidine photo-lyase
VEP12918.1	HNH endonuclease	2505786009	5-methylcytosine-specific restriction endonuclease McrA	2508650614	5-methylcytosine-specific restriction endonuclease McrA	2598891202	5-methylcytosine-specific restriction endonuclease McrA	2509709253	5-methylcytosine-specific restriction endonuclease McrA	WP_096385465.1_3666	HNH endonuclease	2503802379	5-methylcytosine-specific restriction endonuclease McrA	644980788	HNH endonuclease	2506483409	5-methylcytosine-specific restriction endonuclease McrA
VEP12924.1	putative enzyme	2505784338	acyl-CoA thioester hydrolase	2508647962	acyl-CoA thioester hydrolase	2598891556	acyl-CoA thioester hydrolase	2509711692	acyl-CoA thioester hydrolase	WP_096384721.1_2883	acyl-CoA thioesterase	2503802144	acyl-CoA thioester hydrolase	644979192	thioesterase superfamily protein	2506479700	acyl-CoA thioester hydrolase
VEP12926.1	Protein Smf	2505785920	DNA processing protein	2508650573	DNA processing protein	2598891130	DNA processing protein	2509706337	DNA processing protein	WP_096383427.1_1658	DNA-protecting protein DprA	2503801012	DNA processing protein	644978681	DNA protecting protein DprA	2506483086	DNA processing protein
VEP12931.1	DNA polymerase III, alpha subunit	2505784638	DNA polymerase-3 subunit alpha	2508649280	DNA polymerase-3 subunit alpha	2598891600	DNA polymerase-3 subunit alpha	2509707941	DNA polymerase-3 subunit alpha	WP_096384083.1_2154	trans-splicing intein-formed DNA polymerase III subunit alpha C-terminal partner DnaE-C	2503798669	DNA polymerase-3 subunit alpha	644981698	nucleic acid binding OB-fold tRNA/helicase-type	2506480309	DNA polymerase-3 subunit alpha
VEP12937.1	putative guanosine-3&apos;,5&apos;-bis(diphosphate) 3&apos;-pyrophosphohydrolase	2505787693	GTP pyrophosphokinase	2508651550	GTP pyrophosphokinase	2598892018	GTP pyrophosphokinase	2509709917	GTP pyrophosphokinase	WP_096384934.1_3121	bifunctional (p)ppGpp synthetase/guanosine-3',5'-bis(diphosphate) 3'-pyrophosphohydrolase	2503801695	GTP pyrophosphokinase	644979460	(p)ppGpp synthetase I, SpoT/RelA	2506483828	GTP pyrophosphokinase
VEP12938.1	conserved hypothetical protein	2505787694	hypothetical protein	2508651549	hypothetical protein	2598892019	hypothetical protein	2509709916	hypothetical protein	WP_096384935.1_3122	hypothetical protein	2503801694	hypothetical protein	644979459	hypothetical protein	2506483829	hypothetical protein
VEP12939.1	putative GTPase, G3E family	2505788437	G3E family GTPase	2508649641	GTPase, G3E family	2598890881	GTPase, G3E family	2509707520	GTPase, G3E family	WP_096384928.1_3115	GTP-binding protein	2503801701	GTPase, G3E family	644980358	cobalamin synthesis protein P47K	2506480888	GTPase, G3E family
VEP12944.1	Type II secretory pathway, component PulF	2505786569	type IV pilus assembly protein PilC	2508649185	type IV pilus assembly protein PilC	2598892005	type IV pilus assembly protein PilC	2509711564	type IV pilus assembly protein PilC	WP_096382757.1_1421	type II secretion system F family protein	2503798218	type IV pilus assembly protein PilC	644979630	type II secretion system protein	2506482069	type IV pilus assembly protein PilC
VEP12945.1	transporter	2505786568	twitching motility protein PilT	2508649186	twitching motility protein PilT	2598892004	twitching motility protein PilT	2509711563	twitching motility protein PilT	WP_096382760.1_1422	type IV pili twitching motility protein PilT	2503798217	twitching motility protein PilT	644979629	twitching motility protein	2506482070	twitching motility protein PilT
VEP12946.1	Type II secretory pathway, ATPase PulE/Tfp pilus assembly pathway, ATPase PilB	2505786567	type IV pilus assembly protein PilB	2508649187	type IV pilus assembly protein PilB	2598892003	type IV pilus assembly protein PilB	2509711562	type IV pilus assembly protein PilB	WP_096382763.1_1423	type II/IV secretion system protein	2503798216	type IV pilus assembly protein PilB	644979628	type II secretion system protein E	2506482071	type IV pilus assembly protein PilB
VEP12949.1	chaperone Hsp40, co-chaperone with DnaK	2505786564	molecular chaperone DnaJ	2508649190	molecular chaperone DnaJ	2598892000	molecular chaperone DnaJ	2509711559	molecular chaperone DnaJ	WP_096382774.1_1426	molecular chaperone DnaJ	2503798213	molecular chaperone DnaJ	644980877	chaperone protein DnaJ	2506482076	molecular chaperone DnaJ
VEP12950.1	SirA family protein	2505786563	TusA-related sulfurtransferase	2508649191	TusA-related sulfurtransferase	2598891999	TusA-related sulfurtransferase	2509711558	TusA-related sulfurtransferase	WP_096382777.1_1427	sulfurtransferase TusA family protein	2503798212	TusA-related sulfurtransferase	644980878	SirA family protein	2506482077	TusA-related sulfurtransferase
VEP12953.1	putative enzyme	2505786560	23S rRNA pseudouridine2605 synthase	2508648578	23S rRNA pseudouridine2605 synthase	2598889485	ribosomal large subunit pseudouridine synthase B	2509707899	23S rRNA pseudouridine2605 synthase	WP_096387721.1_605	rRNA pseudouridine synthase	2503798081	23S rRNA pseudouridine2605 synthase	644979576	ribosomal large subunit pseudouridine synthase B (EC 5.4.99.-)	2506477068	23S rRNA pseudouridine2605 synthase
VEP12977.1	Aldo/keto reductase	2505787315	predicted aldo/keto reductase-like oxidoreductase	2508651757	Predicted oxidoreductase	2598892017	Predicted oxidoreductase of the aldo/keto reductase family	2509711330	Predicted oxidoreductase of the aldo/keto reductase family	WP_096384810.1_2985	aldo/keto reductase	2503798671	Aldo/keto reductase family protein	644978329	aldo/keto reductase	2506477594	Predicted oxidoreductase
VEP12979.1	O-methyltransferase MdmC	2505787314	predicted O-methyltransferase YrrM	2508648569	caffeoyl-CoA O-methyltransferase	2598892691	Predicted O-methyltransferase YrrM	2509710230	caffeoyl-CoA O-methyltransferase	WP_096382636.1_1381	SAM-dependent methyltransferase	2503798255	Predicted O-methyltransferase YrrM	644980641	Caffeoyl-CoA O-methyltransferase	2506481455	Predicted O-methyltransferase YrrM
VEP12988.1	conserved hypothetical protein	2505788867	hypothetical protein	2508648476	hypothetical protein	2598894643	hypothetical protein	2509709002	hypothetical protein	_3617	aminoacetone oxidase family FAD-binding enzyme	2503802430	hypothetical protein	644979591	HI0933 family protein	2506477039	hypothetical protein
VEP13011.1	2-carboxy-1,4-naphthoquinone phytyltransferase	2505786960	1,4-dihydroxy-2-naphthoate octaprenyltransferase	2508649197	1,4-dihydroxy-2-naphthoate octaprenyltransferase	2598894845	1,4-dihydroxy-2-naphthoate octaprenyltransferase	2509708050	1,4-dihydroxy-2-naphthoate octaprenyltransferase	WP_096384172.1_2257	2-carboxy-1,4-naphthoquinone phytyltransferase	2503800452	1,4-dihydroxy-2-naphthoate octaprenyltransferase	644979545	1,4-dihydroxy-2-naphthoate phytyltransferase	2506481387	1,4-dihydroxy-2-naphthoate octaprenyltransferase
VEP13014.1	membrane ATPase of the MinC-MinD-MinE system	2505786956	septum site-determining protein MinD	2508650431	septum site-determining protein MinD	2598891177	septum site-determining protein MinD	2509708053	septum site-determining protein MinD	WP_096379621.1_137	septum site-determining protein MinD	2503801874	septum site-determining protein MinD	644980723	septum site-determining protein MinD	2506479687	septum site-determining protein MinD
VEP13015.1	putative septum site-determining protein MinC	2505786955	septum site-determining protein MinC	2508650432	septum site-determining protein MinC	2598891178	septum site-determining protein MinC	2509708054	septum site-determining protein MinC	WP_096379623.1_138	septum site-determining protein MinC	2503801873	septum site-determining protein MinC	644980722	septum site-determining protein MinC	2506479688	septum site-determining protein MinC
VEP13017.1	Type III effector Hrp-dependent outer	2505786954	uncharacterized protein YgbK (DUF1537 family)	2508648823	Uncharacterized conserved protein YgbK, DUF1537 family	2598891179	Uncharacterized conserved protein YgbK, DUF1537 family	2509708055	Uncharacterized conserved protein YgbK, DUF1537 family	WP_096379625.1_139	four-carbon acid sugar kinase family protein	2503801872	Uncharacterized conserved protein YgbK, DUF1537 family	644981436	type III effector Hrp-dependent outers	2506479689	Uncharacterized conserved protein YgbK, DUF1537 family
VEP13052.1	ABC-type dipeptide transport system, periplasmic component	2505787968	peptide/nickel transport system substrate-binding protein	2508648894	peptide/nickel transport system substrate-binding protein	2598889220	peptide/nickel transport system substrate-binding protein	2509707555	peptide/nickel transport system substrate-binding protein	WP_096383497.1_1685	peptide ABC transporter substrate-binding protein	2503799153	peptide/nickel transport system substrate-binding protein	644982238	extracellular solute-binding protein family 5	2506480803	peptide/nickel transport system substrate-binding protein
VEP13054.1	Mo-dependent nitrogenase family protein	2505787972	Mo-dependent nitrogenase-like protein	2508649964	Mo-dependent nitrogenase C-terminus	2598892142	Mo-dependent nitrogenase C-terminus	2509706561	Mo-dependent nitrogenase C-terminus	WP_096383115.1_1544	Mo-dependent nitrogenase	2503800283	Mo-dependent nitrogenase C-terminus	644980075	Mo-dependent nitrogenase family protein	2506480798	Mo-dependent nitrogenase C-terminus
VEP13055.1	conserved hypothetical protein	2505787973	hypothetical protein	2508649965	hypothetical protein	2598892143	hypothetical protein	2509706560	hypothetical protein	WP_096383117.1_1545	hypothetical protein	2503800284	hypothetical protein	644979983	hypothetical protein	2506480799	hypothetical protein
VEP13056.1	Spermidine/putrescine import ATP-binding protein PotA	2505787974	iron(III) transport system ATP-binding protein	2508649966	iron(III) transport system ATP-binding protein	2598892144	iron(III) transport system ATP-binding protein	2509706559	iron(III) transport system ATP-binding protein	WP_096381673.1_991	ABC transporter ATP-binding protein	2503801665	iron(III) transport system ATP-binding protein	644979770	ABC transporter related	2506480896	iron(III) transport system ATP-binding protein
VEP13061.1	putative lipid II flippase MurJ	2505787961	putative peptidoglycan lipid II flippase	2508648122	putative peptidoglycan lipid II flippase	2598893167	putative peptidoglycan lipid II flippase	2509707180	putative peptidoglycan lipid II flippase	WP_096385955.1_3998	murein biosynthesis integral membrane protein MurJ	2503799891	putative peptidoglycan lipid II flippase	644979091	integral membrane protein MviN	2506478470	putative peptidoglycan lipid II flippase
VEP13074.1	Photosystem II protein D1 2	2505784182	photosystem II P680 reaction center D1 protein	2508653110	photosystem II P680 reaction center D1 protein	2598890944	photosystem II P680 reaction center D1 protein	2509707969	photosystem II P680 reaction center D1 protein	WP_096387307.1_4547	Photosystem Q(B) protein 1	2503797950	photosystem II P680 reaction center D1 protein	644981824	photosystem q(b) protein	2506480689	photosystem II P680 reaction center D1 protein
VEP13097.1	Fructose-bisphosphate aldolase class 2	2505784063	fructose-bisphosphate aldolase	2508651313	fructose-bisphosphate aldolase	2598891547	fructose-bisphosphate aldolase	2509707892	fructose-bisphosphate aldolase	WP_096386761.1_4338	fructose-bisphosphate aldolase class II	2503798979	fructose-bisphosphate aldolase	644979009	fructose-bisphosphate aldolase (EC 4.1.2.13)	2506479296	fructose-bisphosphate aldolase
VEP13099.1	Carbon dioxide concentrating mechanism/carboxysome shell protein	2505784064	carbon dioxide concentrating mechanism protein CcmO	2508650732	carbon dioxide concentrating mechanism protein CcmO	2598893740	carbon dioxide concentrating mechanism protein CcmO	2509707939	carbon dioxide concentrating mechanism protein CcmO	WP_096387374.1_4575	BMC domain-containing protein	2503799519	carbon dioxide concentrating mechanism protein CcmO	644978832	microcompartments protein	2506478216	carbon dioxide concentrating mechanism protein CcmO
VEP13101.1	Inorganic triphosphatase	2505784065	CYTH domain-containing protein	2508651209	CYTH domain-containing protein	2598891383	adenylate cyclase	2509706248	CYTH domain-containing protein	WP_096385408.1_3625	CYTH domain-containing protein	2503802422	CYTH domain-containing protein	644981492	adenylate cyclase	2506478858	CYTH domain-containing protein
VEP13102.1	Glycosyl transferase family 2	2505786269	hopene-associated glycosyltransferase HpnB	2508648914	hopene-associated glycosyltransferase HpnB	2598893364	hopene-associated glycosyltransferase HpnB	2509708367	hopene-associated glycosyltransferase HpnB	WP_096383230.1_1587	glycosyl transferase family 2	2503799990	hopene-associated glycosyltransferase HpnB	644982214	hopene-associated glycosyltransferase HpnB	2506483821	hopene-associated glycosyltransferase HpnB
VEP13114.1	Cupin domain-containing protein	2505785971	cupin 2 domain-containing protein	2508648984	cupin 2 domain-containing protein	2598893188	cupin 2 domain-containing protein	2509709559	cupin 2 domain-containing protein	WP_096385302.1_3548	cupin domain-containing protein	2503801402	cupin 2 domain-containing protein	644980529	Cupin 2 conserved barrel domain protein	2506477758	cupin 2 domain-containing protein
VEP13135.1	Homoserine dehydrogenase	2505787612	homoserine dehydrogenase	2508651250	homoserine dehydrogenase	2598891441	homoserine dehydrogenase	2509711727	homoserine dehydrogenase	WP_096382386.1_1279	homoserine dehydrogenase	2503798912	homoserine dehydrogenase	644978846	homoserine dehydrogenase (EC 1.1.1.3)	2506481897	homoserine dehydrogenase
VEP13151.1	conserved hypothetical protein	2505788725	uncharacterized protein	2508653004	uncharacterized protein	2598892439	uncharacterized protein	2509706206	uncharacterized protein	WP_096379460.1_57	beta-propeller domain-containing protein, methanol dehydrogenase	2503801139	uncharacterized protein	644980479	protein of unknown function DUF477	2506481584	uncharacterized protein
VEP13154.1	ABC-type multidrug transport system, ATPase and permease component	2505788721	ATP-binding cassette subfamily B protein	2508651988	ATP-binding cassette, subfamily B	2598891198	ATP-binding cassette, subfamily B	2509709187	ATP-binding cassette, subfamily B	WP_096385973.1_4005	ABC transporter ATP-binding protein	2503799895	ATP-binding cassette, subfamily B	644981938	cyclic nucleotide-binding protein	2506477167	ATP-binding cassette, subfamily B
VEP13158.1	Pyridoxine 5&apos;-phosphate synthase	2505785145	pyridoxine 5'-phosphate synthase	2508650283	pyridoxine 5'-phosphate synthase	2598893117	pyridoxine 5-phosphate synthase	2509706541	pyridoxine 5-phosphate synthase	WP_096382289.1_1240	pyridoxine 5'-phosphate synthase	2503800677	pyridoxine 5'-phosphate synthase	644981972	pyridoxine 5'-phosphate synthase (EC 2.6.99.2)	2506478161	pyridoxine 5'-phosphate synthase
VEP13159.1	Glyceraldehyde-3-phosphate dehydrogenase 2	2505785628	glyceraldehyde-3-phosphate dehydrogenase (NAD(P))	2508649482	glyceraldehyde 3-phosphate dehydrogenase (NADP+)	2598891719	glyceraldehyde 3-phosphate dehydrogenase (NADP+) (EC 1.2.1.13)	2509707188	glyceraldehyde 3-phosphate dehydrogenase (NADP+)	WP_096379594.1_123	type I glyceraldehyde-3-phosphate dehydrogenase	2503798297	glyceraldehyde-3-phosphate dehydrogenase (NAD(P))	644981480	glyceraldehyde 3-phosphate dehydrogenase (NADP+) (EC 1.2.1.13)	2506478534	glyceraldehyde 3-phosphate dehydrogenase (NADP+)
VEP13160.1	Dihydropteroate synthase	2505788625	dihydropteroate synthase	2508650806	dihydropteroate synthase	2598891494	Dihydropteroate synthase (EC 2.5.1.15)	2509710658	dihydropteroate synthase	WP_096383784.1_1849	dihydropteroate synthase	2503800883	dihydropteroate synthase	644980370	Dihydropteroate synthase (EC 2.5.1.15)	2506480773	Dihydropteroate synthase
VEP13167.1	NAD(P)H-quinone oxidoreductase subunit 2	2505788862	NAD(P)H-quinone oxidoreductase subunit 2	2508651630	NAD(P)H-quinone oxidoreductase subunit 2	2598890732	NAD(P)H-quinone oxidoreductase subunit 2	2509710815	NAD(P)H-quinone oxidoreductase subunit 2	WP_096384068.1_2139	NAD(P)H-quinone oxidoreductase subunit 2	2503798651	NAD(P)H-quinone oxidoreductase subunit 2	644980534	NADH dehydrogenase subunit N (EC 1.6.5.3)	2506483486	NAD(P)H-quinone oxidoreductase subunit 2
VEP13168.1	DNA topoisomerase 1	2505788861	DNA topoisomerase-1	2508649491	DNA topoisomerase-1	2598890733	DNA topoisomerase I (EC 5.99.1.2)	2509710816	DNA topoisomerase I	WP_096384069.1_2140	type I DNA topoisomerase	2503798650	DNA topoisomerase-1	644978890	DNA topoisomerase I	2506483487	DNA topoisomerase-1
VEP13199.1	DnaJ-class molecular chaperone with C-terminal Zn finger domain	2505787809	molecular chaperone DnaJ	2508650606	molecular chaperone DnaJ	2598889952	molecular chaperone DnaJ	2509711883	molecular chaperone DnaJ	WP_096384201.1_2293	molecular chaperone DnaJ	2503802025	molecular chaperone DnaJ	644978483	heat shock protein DnaJ domain protein	2506481989	molecular chaperone DnaJ
VEP13260.1	cAMP-binding protein	2505787194	CRP-like cAMP-binding protein	2508651797	cAMP-binding domain of CRP or a regulatory subunit of cAMP-dependent protein kinases	2598892989	cAMP-binding domain of CRP or a regulatory subunit of cAMP-dependent protein kinases	2509708650	cAMP-binding domain of CRP or a regulatory subunit of cAMP-dependent protein kinases	WP_096387897.1_1987	Crp/Fnr family transcriptional regulator	2503798712	cAMP-binding domain of CRP or a regulatory subunit of cAMP-dependent protein kinases	644978932	transcriptional regulator, Crp/Fnr family	2506478296	cAMP-binding domain of CRP or a regulatory subunit of cAMP-dependent protein kinases
VEP13262.1	conserved hypothetical protein	2505787196	uncharacterized protein (TIGR00303 family)	2508651795	TIGR00303 family protein	2598892991	TIGR00303 family protein	2509708652	TIGR00303 family protein	WP_096383943.1_1989	TIGR00303 family protein	2503798714	TIGR00303 family protein	644980747	Nicotinate-nucleotide-dimethylbenzimidazole phosphoribosyltransferase	2506478294	TIGR00303 family protein
VEP13263.1	conserved hypothetical protein	2505787197	hypothetical protein	2508651794	hypothetical protein	2598892992	hypothetical protein	2509708653	hypothetical protein	WP_096383944.1_1990	hypothetical protein	2503798715	hypothetical protein	644980811	hypothetical protein	2506478292	hypothetical protein
VEP13264.1	tRNA-specific 2-thiouridylase MnmA	2505787198	tRNA-specific 2-thiouridylase	2508651793	tRNA-specific 2-thiouridylase	2598892584	tRNA (5-methylaminomethyl-2-thiouridylate)-methyltransferase (EC 2.1.1.61)	2509707484	tRNA-specific 2-thiouridylase	WP_096385116.1_3330	tRNA 2-thiouridine(34) synthase MnmA	2503798420	tRNA-specific 2-thiouridylase	644980533	tRNA (5-methylaminomethyl-2-thiouridylate)-methyltransferase (EC 2.1.1.61)	2506477708	tRNA-specific 2-thiouridylase
VEP13270.1	membrane-bound ATP synthase, F1 sector, beta-subunit	2505787202	ATP synthase F1 subcomplex beta subunit	2508651442	ATP synthase F1 subcomplex beta subunit	2598889226	ATP synthase F1 subcomplex beta subunit	2509707322	ATP synthase F1 subcomplex beta subunit	WP_096383982.1_2037	F0F1 ATP synthase subunit beta	2503801028	ATP synthase F1 subcomplex beta subunit	644981642	ATP synthase F1 subcomplex beta subunit	2506479685	ATP synthase F1 subcomplex beta subunit
VEP13272.1	ATP synthase epsilon chain	2505787203	F-type H+-transporting ATPase subunit epsilon	2508651443	F-type H+-transporting ATPase subunit epsilon	2598889227	F-type H+-transporting ATPase subunit epsilon	2509707323	F-type H+-transporting ATPase subunit epsilon	WP_096383981.1_2036	F0F1 ATP synthase subunit epsilon	2503801029	F-type H+-transporting ATPase subunit epsilon	644981641	ATP synthase F1 subcomplex epsilon subunit	2506479684	ATP synthase F1 subcomplex epsilon subunit
VEP13273.1	putative 30S ribosomal protein PSRP-3	2505787204	30S ribosomal protein 3	2508651697	30S ribosomal protein 3	2598889228	30S ribosomal protein 3	2509707324	30S ribosomal protein 3	WP_096383980.1_2035	30S ribosomal protein Ycf65	2503801030	30S ribosomal protein 3	644981640	ribosomal protein PSRP-3/Ycf65	2506479683	30S ribosomal protein 3
VEP13279.1	conserved hypothetical protein	2505786897	uncharacterized protein (DUF362 family)	2508652858	Uncharacterized conserved protein, DUF362 family	2598892407	Uncharacterized conserved protein, DUF362 family	2509707496	Uncharacterized conserved protein, DUF362 family	WP_096384733.1_2896	DUF362 domain-containing protein	2503802094	Uncharacterized conserved protein, DUF362 family	644979632	protein of unknown function DUF362	2506482405	Uncharacterized conserved protein, DUF362 family
VEP13285.1	30S ribosomal protein S21	2505787904	small subunit ribosomal protein S21	2508653225	small subunit ribosomal protein S21	2598889944	SSU ribosomal protein S21P	2509710440	small subunit ribosomal protein S21	WP_015193739.1_2720	30S ribosomal protein S21	2503800630	SSU ribosomal protein S21P	644978994	SSU ribosomal protein S21P	2506481259	SSU ribosomal protein S21P
VEP13286.1	Bifunctional purine biosynthesis protein PurH	2505786279	phosphoribosylaminoimidazolecarboxamide formyltransferase/IMP cyclohydrolase	2508651676	phosphoribosylaminoimidazolecarboxamide formyltransferase / IMP cyclohydrolase	2598889945	phosphoribosylaminoimidazolecarboxamide formyltransferase / IMP cyclohydrolase	2509710441	phosphoribosylaminoimidazolecarboxamide formyltransferase / IMP cyclohydrolase	WP_096384573.1_2721	bifunctional phosphoribosylaminoimidazolecarboxamide formyltransferase/IMP cyclohydrolase PurH	2503800629	phosphoribosylaminoimidazolecarboxamide formyltransferase / IMP cyclohydrolase	644979352	IMP cyclohydrolase (EC 3.5.4.10)/phosphoribosylaminoimidazolecarboxamide formyltransferase (EC 2.1.2.3)	2506481833	phosphoribosylaminoimidazolecarboxamide formyltransferase / IMP cyclohydrolase
VEP13288.1	Response regulator receiver protein	2505786281	CheY-like chemotaxis protein	2508652786	CheY chemotaxis protein or a CheY-like REC (receiver) domain	2598890850	CheY chemotaxis protein or a CheY-like REC (receiver) domain	2509707497	CheY chemotaxis protein or a CheY-like REC (receiver) domain	WP_096386092.1_4059	response regulator	2503798681	CheY chemotaxis protein or a CheY-like REC (receiver) domain	644979394	response regulator receiver protein	2506483863	CheY chemotaxis protein or a CheY-like REC (receiver) domain
VEP13292.1	Pyruvate kinase 2	2505788857	pyruvate kinase	2508651981	pyruvate kinase	2598889706	pyruvate kinase	2509709225	pyruvate kinase	WP_096381796.1_1040	pyruvate kinase	2503799225	pyruvate kinase	644981458	pyruvate kinase (EC 2.7.1.40)	2506480294	pyruvate kinase
VEP13293.1	conserved hypothetical protein	2505788856	hypothetical protein	2508649836	hypothetical protein	2598892436	hypothetical protein	2509711484	hypothetical protein	WP_096386585.1_4268	ATP-dependent Zn protease	2503801223	hypothetical protein	644980787	hypothetical protein	2506478104	hypothetical protein
[truncated: 292 more rows]
