# Supplementary material for: Comparative Genomics Discloses the Uniqueness and the Biosynthetic Potential of the Marine Cyanobacterium Hyella patelloides
Source: Front Microbiol. 2020 Jul 7;11:1527. doi: 10.3389/fmicb.2020.01527 (PMC7381351; doi:10.3389/fmicb.2020.01527)
Supplement: Supplementary file 16 [file Table_3.XLSX]

## Sheet: Ks and Ka values
Table S3. Ks and Ka values using a set of 1209 orthologous genes
A	B	Synonymous Differences	Synonymous positions	Ks	Non-synonymous Differences	Non-synonymous positions	Ka
H. patelloides	Chroococcidiopsis sp. PCC 6712	133434	253971	0.9043	70548.7	842238	0.0888
H. patelloides	Xenococcus sp. PCC 7305	172404	256048	1.7104	121808	840161	0.1611
H. patelloides	Myxosarcina sp. GI1	174645	257206	1.7681	139550	839003	0.1881
H. patelloides	Pleurocapsa sp. PCC 7319	171546	256117	1.6766	136874	840092	0.1837
H. patelloides	Stanieria sp. NIES 3757	158866	255290	1.3278	133919	840919	0.179
H. patelloides	Stanieria cyanosphaera PCC 7437	157808	255094	1.3065	133971	841115	0.179
H. patelloides	Cyanothece sp. PCC 8802	181050	256605	2.1194	172923	839604	0.2408
H. patelloides	Moorea producens 3L	196580	260267	n.a.	181888	835942	0.257
Chroococcidiopsis sp. PCC 6712	Xenococcus sp. PCC 7305	170967	255123	1.6798	126654	841086	0.1681
Chroococcidiopsis sp. PCC 6712	Myxosarcina sp. GI1	173952	256281	1.7655	143600	839928	0.194
Chroococcidiopsis sp. PCC 6712	Pleurocapsa sp. PCC 7319	169250	255191	1.6176	141741	841018	0.1909
Chroococcidiopsis sp. PCC 6712	Stanieria sp. NIES 3757	153988	254365	1.2345	135422	841844	0.1811
Chroococcidiopsis sp. PCC 6712	Stanieria cyanosphaera PCC 7437	152492	254168	1.2069	135320	842041	0.1809
Chroococcidiopsis sp. PCC 6712	Cyanothece sp. PCC 8802	177931	255680	1.9721	173778	840529	0.2419
Chroococcidiopsis sp. PCC 6712	Moorea producens 3L	196612	259341	n.a.	183643	836868	0.2596
Xenococcus sp. PCC 7305	Myxosarcina sp. GI1	185352	258358	2.3523	144980	837851	0.1967
Xenococcus sp. PCC 7305	Pleurocapsa sp. PCC 7319	181006	257268	2.0866	141684	838941	0.1913
Xenococcus sp. PCC 7305	Stanieria sp. NIES 3757	171759	256442	1.6765	137444	839768	0.1846
Xenococcus sp. PCC 7305	Stanieria cyanosphaera PCC 7437	170895	256245	1.6502	137514	839964	0.1847
Xenococcus sp. PCC 7305	Cyanothece sp. PCC 8802	186799	257757	2.5423	174552	838452	0.2439
Xenococcus sp. PCC 7305	Moorea producens 3L	199586	261418	n.a.	182688	834791	0.2588
Myxosarcina sp. GI1	Pleurocapsa sp. PCC 7319	177064	258426	1.8362	119009	837783	0.1575
Myxosarcina sp. GI1	Stanieria sp. NIES 3757	170582	257599	1.6088	132319	838610	0.1772
Myxosarcina sp. GI1	Stanieria cyanosphaera PCC 7437	169927	257403	1.5915	132544	838806	0.1774
Myxosarcina sp. GI1	Cyanothece sp. PCC 8802	190213	258915	2.9169	171369	837294	0.239
Myxosarcina sp. GI1	Moorea producens 3L	201589	262576	n.a.	178509	833633	0.2521
Pleurocapsa sp. PCC 7319	Stanieria sp. NIES 3757	167718	256510	1.5406	132531	839699	0.1772
Pleurocapsa sp. PCC 7319	Stanieria cyanosphaera PCC 7437	167036	256314	1.5239	132730	839896	0.1775
Pleurocapsa sp. PCC 7319	Cyanothece sp. PCC 8802	186235	257825	2.4748	171825	838384	0.2394
Pleurocapsa sp. PCC 7319	Moorea producens 3L	198333	261486	n.a.	178892	834722	0.2524
Stanieria sp. NIES 3757	Stanieria cyanosphaera PCC 7437	60194.6	255487	0.2828	21372.4	840722	0.0259
Stanieria sp. NIES 3757	Cyanothece sp. PCC 8802	176186	256999	1.8407	157164	839210	0.2155
Stanieria sp. NIES 3757	Moorea producens 3L	193059	260660	3.2889	167325	835549	0.233
Stanieria cyanosphaera PCC 7437	Cyanothece sp. PCC 8802	175554	256802	1.8184	157612	839407	0.2161
Stanieria cyanosphaera PCC 7437	Moorea producens 3L	192910	260464	3.2878	167260	835746	0.2328
Cyanothece sp. PCC 8802	Moorea producens 3L	196560	261975	n.a.	171526	834234	0.2403
