# Supplementary material for: Comparative Genomics Discloses the Uniqueness and the Biosynthetic Potential of the Marine Cyanobacterium Hyella patelloides
Source: Front Microbiol. 2020 Jul 7;11:1527. doi: 10.3389/fmicb.2020.01527 (PMC7381351; doi:10.3389/fmicb.2020.01527)
Supplement: Supplementary file 19 [file Table_6.XLSX]

## Sheet: PCC 6712_126
Table S6. List of the genes identified in Hyella patelloides and another strain only:
The 126 genes present in Hyella patelloides and Chroococcidiopsis sp. PCC 6712 genomes only (see Supplementary File 2)
Hyella patelloides LEGE 07179		Chroococcidiopsis sp. PCC 6712
VEP13467.1	hypothetical protein	2505784031	hypothetical protein
VEP16843.1	FMN-dependent NADH-azoreductase	2505785218	FMN-dependent NADH-azoreductase
VEP18145.1	conserved hypothetical protein	2505785970	hypothetical protein
VEP18164.1	hypothetical protein	2505786421	hypothetical protein
VEP11556.1	conserved hypothetical protein	2505786086	hypothetical protein
VEP12249.1	conserved membrane hypothetical protein	2505786376	hypothetical protein
VEP13242.1	conserved hypothetical protein	2505788298	hypothetical protein
VEP13253.1	Response regulator receiver protein	2505784289	twitching motility two-component system response regulator PilH
VEP13486.1	hypothetical protein	2505788379	hypothetical protein
VEP13647.1	hypothetical protein	2505788544	twitching motility two-component system response regulator PilG
VEP13820.1	hypothetical protein	2505786540	hypothetical protein
VEP13970.1	Resolvase (fragment)	2505786846	predicted site-specific integrase-resolvase
VEP13982.1	Antitoxin	2505784843	antitoxin Phd_YefM of type II toxin-antitoxin system
VEP14227.1	Diguanylate cyclase response regulator	2505788406	diguanylate cyclase (GGDEF)-like protein
VEP14990.1	conserved hypothetical protein	2505785857	HicA-like toxin of HicAB toxin-antitoxin system
VEP15018.1	Response regulator receiver	2505784585	response regulator receiver domain-containing protein
VEP15272.1	conserved hypothetical protein	2505787102	DNA-binding protein HU-beta
VEP15361.1	putative Peptidylprolyl isomerase	2505788238	cyclophilin family peptidyl-prolyl cis-trans isomerase
VEP15506.1	putative Response regulator receiver modulated diguanylate cyclase/phosphodiesterase	2505784596	diguanylate cyclase (GGDEF)-like protein
VEP15596.1	putative RNA-binding protein RbpF	2505788046	RNA recognition motif-containing protein
VEP15597.1	conserved hypothetical protein	2505788045	hypothetical protein
VEP15880.1	conserved membrane hypothetical protein	2505787741	dolichyl-phosphate-mannose-protein mannosyltransferase
VEP16147.1	putative Protein PatA	2505784823	two-component system, chemotaxis family, response regulator PixG
VEP16203.1	hypothetical protein	2505788848	hypothetical protein
VEP16532.1	conserved hypothetical protein	2505785121	N-acyl amino acid synthase of PEP-CTERM/exosortase system
VEP16678.1	hypothetical protein	2505786407	hypothetical protein
VEP16858.1	hypothetical protein	2505786447	ABC-type multidrug transport system permease subunit
VEP16865.1	conserved hypothetical protein	2505787190	sulfotransferase family protein
VEP16866.1	conserved hypothetical protein	2505787559	glycosyltransferase involved in cell wall biosynthesis
VEP16910.1	conserved hypothetical protein	2505787160	hypothetical protein
VEP16912.1	conserved hypothetical protein	2505787159	uncharacterized protein DUF262
VEP17158.1	conserved hypothetical protein	2505783738	uncharacterized protein (TIGR02452 family)
VEP17331.1	putative Histidine kinase	2505785428	PAS domain S-box-containing protein
VEP17435.1	conserved hypothetical protein	2505785825	hemolysin type calcium-binding protein
VEP17851.1	conserved hypothetical protein	2505784626	pentapeptide repeat protein
VEP18270.1	hypothetical protein	2505787062	hypothetical protein
VEP18345.1	conserved hypothetical protein	2505786098	hypothetical protein
VEP18527.1	hypothetical protein	2505788774	hypothetical protein
VEP18616.1	AraC family transcriptional regulator	2505787370	AraC family transcriptional regulator
VEP18718.1	transposase (fragment)	2505783781	DDE family transposase
VEP18841.1	conserved exported hypothetical protein	2505784432	uncharacterized protein DUF541
VEP18902.1	Sugar transporter	2505788305	PST family polysaccharide transporter
VEP18914.1	WGR domain-containing protein (fragment)	2505784356	poly
VEP11408.1	Cyanate hydratase	2505784281	cyanate lyase
VEP11428.1	TetR family transcriptional regulator	2505785784	TetR family transcriptional regulator
VEP11468.1	Fatty acid desaturase family protein	2505783951	fatty acid desaturase
VEP11486.1	DNA-binding protein	2505786429	uncharacterized protein (TIGR00725 family)
VEP11514.1	conserved hypothetical protein	2505788446	sulfotransferase family protein
VEP11534.1	Cytosine-specific methyltransferase	2505784171	DNA (cytosine-5)-methyltransferase 1
VEP11669.1	Phycobilisome degradation family protein	2505785421	phycobilisome degradation protein nblA
VEP11671.1	Orange carotenoid-binding protein	2505785423	transport factor 2 (NTF2)-like protein
VEP11845.1	hypothetical protein	2505787487	hypothetical protein
VEP11848.1	hypothetical protein	2505788616	hypothetical protein
VEP11876.1	conserved hypothetical protein; putative membrane protein	2505787256	uncharacterized membrane protein YqaE (UPF0057 family)
VEP12046.1	conserved hypothetical protein	2505787451	VapB protein of antitoxin of type II toxin-antitoxin system
VEP12127.1	hypothetical protein	2505784376	hypothetical protein
VEP12551.1	hypothetical protein	2505787336	LytR cell envelope-related transcriptional attenuator
VEP12836.1	conserved hypothetical protein	2505786214	hypothetical protein
VEP12889.1	conserved hypothetical protein	2505783801	hypothetical protein
VEP12890.1	Cobyrinic acid a,c-diamide synthase	2505783802	chromosome partitioning protein
VEP12907.1	Plasmid recombination protein	2505783792	uncharacterized protein DUF3991
VEP12999.1	transposase	2505787930	DDE family transposase
VEP13008.1	putative Anti-sigma factor antagonist	2505786961	anti-anti-sigma factor
VEP13064.1	conserved hypothetical protein	2505784128	uncharacterized protein DUF3122
VEP13111.1	conserved hypothetical protein	2505787047	hypothetical protein
VEP13129.1	conserved membrane hypothetical protein	2505784414	predicted membrane protein DUF2085
VEP13137.1	hypothetical protein	2505788562	hypothetical protein
VEP13178.1	Coproporphyrinogen III oxidase	2505786998	oxygen-independent coproporphyrinogen-3 oxidase
VEP13180.1	conserved hypothetical protein	2505786992	sulfatase-like protein
VEP13182.1	conserved hypothetical protein	2505787002	glutathione synthase/RimK-type ligase-like ATP-grasp enzyme
VEP13184.1	putative Pentapeptide repeat family protein	2505787007	uncharacterized protein YjbI with pentapeptide repeats
VEP13267.1	exported hypothetical protein	2505787200	predicted secreted protein with PEP-CTERM sorting signal
VEP13902.1	putative Diguanylate cyclase (GGDEF) domain-containing protein	2505787575	diguanylate cyclase (GGDEF)-like protein
VEP13907.1	hypothetical protein	2505788031	tetratricopeptide repeat protein
VEP14007.1	hypothetical protein	2505784674	CRISPR-associated protein Cst2
VEP14017.1	conserved hypothetical protein	2505784293	hypothetical protein
VEP14018.1	conserved hypothetical protein	2505786982	hypothetical protein
VEP14287.1	Sulfotransferase	2505785153	sulfotransferase family protein
VEP14298.1	RND transporter, HAE1/HME family, permease protein	2505788697	multidrug efflux pump subunit AcrB
VEP14626.1	exported hypothetical protein	2505786774	hypothetical protein
VEP14632.1	Toxin YoeB	2505788445	toxin YoeB
VEP14635.1	CAB/ELIP/HLIP superfamily protein	2505788166	chlorophyll A-B binding protein
VEP14786.1	membrane hypothetical protein	2505784629	hypothetical protein
VEP15047.1	putative restriction endonuclease	2505784045	hypothetical protein
VEP15048.1	Cytosine-specific methyltransferase	2505784044	DNA (cytosine-5)-methyltransferase 1
VEP15062.1	hypothetical protein	2505785080	hypothetical protein
VEP15069.1	conserved hypothetical protein	2505788334	hypothetical protein
VEP15180.1	Diguanylate cyclase with Chase sensor	2505788501	diguanylate cyclase (GGDEF)-like protein
VEP15181.1	putative Histidine kinase	2505788502	signal transduction histidine kinase
VEP15215.1	Family 2 glycosyl transferase	2505785184	GT2 family glycosyltransferase
VEP15286.1	SAM-dependent methyltransferase (fragment)	2505785585	2-isopropylmalate synthase
VEP15324.1	DnaK family protein	2505786990	molecular chaperone DnaK (HSP70)
VEP15327.1	Pentapeptide repeat family protein	2505786999	uncharacterized protein YjbI with pentapeptide repeats
VEP15329.1	conserved hypothetical protein	2505787014	molecular chaperone GrpE (heat shock protein)
VEP15330.1	conserved hypothetical protein	2505787013	Protein of unknown function (DUF2997)
VEP15332.1	ABC transporter	2505785737	putative ABC transport system permease protein
VEP15435.1	conserved hypothetical protein	2505784216	hypothetical protein
VEP15517.1	Tetratricopeptide repeat protein,protein kinase family protein	2505784859	serine/threonine protein kinase
VEP15523.1	hypothetical protein	2505784454	hypothetical protein
VEP15524.1	hypothetical protein	2505784453	hypothetical protein
VEP15556.1	mRNA interferase (fragment)	2505786476	mRNA interferase MazF
VEP15561.1	conserved hypothetical protein	2505787106	uncharacterized protein DUF4278
VEP15805.1	conserved hypothetical protein	2505785076	hypothetical protein
VEP15817.1	conserved hypothetical protein	2505783793	hypothetical protein
VEP15841.1	hypothetical protein	2505787697	undecaprenyl-diphosphatase
VEP15983.1	conserved hypothetical protein	2505787092	hypothetical protein
VEP16095.1	conserved hypothetical protein	2505787036	hypothetical protein
VEP16107.1	hypothetical protein	2505785222	hypothetical protein
VEP16190.1	TM2 domain containing protein	2505785003	TM2 domain-containing membrane protein YozV
VEP16329.1	transposase (fragment)	2505787409	hypothetical protein
VEP16486.1	Heat shock protein Hsp20 (fragment)	2505788360	HSP20 family protein
VEP16499.1	Putative transcriptional regulator, XRE family (modular protein)	2505787445	Cro/C1-type helix-turn-helix DNA-binding protein
VEP16578.1	putative RNA-binding protein RbpF	2505783973	RNA recognition motif-containing protein
VEP17052.1	ATPase, AAA family protein (fragment)	2505787012	SpoVK/Ycf46/Vps4 family AAA+type ATPase
VEP17073.1	conserved hypothetical protein	2505785588	hypothetical protein
VEP17079.1	hypothetical protein	2505784939	PAS domain S-box-containing protein/diguanylate cyclase (GGDEF)-like protein
VEP17133.1	hypothetical protein	2505783893	AAA domain-containing protein
VEP17242.1	Response regulator containing a CheY-like receiver domain and a GGDEF domain (fragment)	2505784615	two-component system, chemotaxis family, response regulator PixG
VEP17484.1	conserved hypothetical protein	2505784886	hypothetical protein
VEP17726.1	putative Furin	2505787766	subtilisin-like proprotein convertase family protein
VEP17729.1	hypothetical protein	2505785065	tape measure domain-containing protein
VEP17819.1	ATP/GTP-binding protein	2505784398	RNA ligase
VEP17886.1	hypothetical protein	2505787035	hypothetical protein
VEP17903.1	putative Pentapeptide repeat family protein	2505786493	pentapeptide repeat protein
VEP17950.1	conserved hypothetical protein	2505786995	hypothetical protein
VEP17952.1	Radical SAM domain protein	2505787001	hypothetical protein

## Sheet: PCC 7305_62
Table S6. List of the genes identified in Hyella patelloides and another strain only:
The 62 genes present in Hyella patelloides and Xenococcus sp. PCC 7305 genomes only (see Supplementary File 3)
Hyella patelloides LEGE 07179		Xenococcus sp. PCC 7305
VEP13427.1	transposase	2508653142	Helix-turn-helix domain-containing protein
VEP18150.1	RNA polymerase sigma factor, sigma-70 family	2508650564	hypothetical protein
VEP18152.1	conserved hypothetical protein	2508650549	hypothetical protein
VEP18157.1	conserved hypothetical protein	2508650550	hypothetical protein
VEP18158.1	CRISPR-associated protein Cas10/Csm1, subtype III-A/MTUBE	2508650551	CRISPR-associated protein Csm1
VEP18162.1	Type III-A CRISPR-associated RAMP protein Csm4	2508650555	CRISPR-associated protein Csm4
VEP18165.1	conserved hypothetical protein	2508650559	CRISPR-associated protein, Cas6 family
VEP18167.1	conserved hypothetical protein	2508652746	Endonuclease, Uma2 family (restriction endonuclease fold)
VEP18489.1	TPR domain protein component of TonB system (fragment)	2508648357	TIGR03032 family protein
VEP13030.1	Hydrophobe/amphiphile Efflux-1 (HAE1) Family protein	2508649503	hydrophobe/amphiphile efflux-1 (HAE1) family protein
VEP13256.1	hypothetical protein	2508651062	hypothetical protein
VEP15150.1	Chemotaxis signal transduction protein	2508651464	twitching motility protein PilI
VEP15277.1	conserved hypothetical protein	2508648365	hypothetical protein
VEP16667.1	Antitoxin	2508649414	antitoxin YefM
VEP16668.1	toxin of the YoeB-YefM toxin-antitoxin system	2508649415	toxin YoeB
VEP17161.1	Toxin RelE3 (fragment)	2508651569	mRNA interferase RelE/StbE
VEP17256.1	hypothetical protein	2508648766	tape measure domain-containing protein
VEP17861.1	Domain found in Dishevelled, Egl-10, and Pleckstrin (DEP)	2508647911	hypothetical protein
VEP18233.1	hypothetical protein	2508648479	Predicted NTPase, NACHT family domain
VEP18249.1	Allophycocyanin subunit alpha-B	2508648508	allophycocyanin-B
VEP18250.1	Allophycocyanin beta subunit	2508648507	allophycocyanin beta subunit apoprotein
VEP18251.1	Chlorophyll a/b binding light-harvesting protein	2508648506	chlorophyll a/b binding light-harvesting protein
VEP18536.1	conserved hypothetical protein	2508651329	hypothetical protein
VEP18628.1	hypothetical protein	2508648004	hypothetical protein
VEP18660.1	Antirestriction protein	2508650343	Antirestriction protein
VEP11333.1	Alkaline phosphatase (fragment)	2508651332	hypothetical protein
VEP11909.1	conserved hypothetical protein	2508652224	Homeodomain-like domain-containing protein
VEP11927.1	hypothetical protein	2508650866	hypothetical protein
VEP11971.1	conserved hypothetical protein	2508648364	hypothetical protein
VEP12083.1	conserved hypothetical protein	2508648455	hypothetical protein
VEP12084.1	conserved membrane hypothetical protein	2508648454	hypothetical protein
VEP12086.1	conserved hypothetical protein	2508652247	hypothetical protein
VEP12755.1	conserved hypothetical protein	2508652204	Endonuclease, Uma2 family (restriction endonuclease fold)
VEP12784.1	Ferredoxin	2508648362	ferredoxin
VEP12845.1	putative calcium-binding protein	2508650585	Hemolysin-type calcium-binding repeat-containing protein
VEP12897.1	conserved hypothetical protein	2508648483	hypothetical protein
VEP12899.1	conserved hypothetical protein	2508652479	hypothetical protein
VEP12916.1	conserved hypothetical protein	2508649658	hypothetical protein
VEP12940.1	conserved hypothetical protein	2508652194	hypothetical protein
VEP13068.1	Sulfide-quinone reductase	2508648018	Pyridine nucleotide-disulphide oxidoreductase
VEP13156.1	Nitroreductase (fragment)	2508651395	Nitroreductase
VEP13752.1	Photosystem II protein D1 (fragment)	2508653214	photosystem II P680 reaction center D1 protein
VEP13894.1	conserved hypothetical protein	2508651762	hypothetical protein
VEP14738.1	conserved hypothetical protein	2508652611	hypothetical protein
VEP14739.1	conserved hypothetical protein	2508652615	Ubiquinone/menaquinone biosynthesis C-methylase UbiE
VEP15078.1	hypothetical protein	2508652789	hypothetical protein
VEP15348.1	conserved exported hypothetical protein	2508648841	Circadian oscillating protein COP23
VEP15445.1	conserved hypothetical protein	2508650108	Predicted protein tyrosine phosphatase
VEP15455.1	conserved hypothetical protein	2508651703	Uncharacterized conserved protein
VEP15535.1	conserved hypothetical protein	2508652265	hypothetical protein
VEP15536.1	putative transcription regulator containing HTH domain	2508650927	HTH-type transcriptional regulator / antitoxin HigA
VEP15537.1	conserved hypothetical protein	2508650928	mRNA interferase HigB
VEP15557.1	conserved exported hypothetical protein	2508649346	hypothetical protein
VEP15827.1	hypothetical protein	2508651713	Uncharacterized conserved protein YecT, DUF1311 family
VEP16780.1	conserved hypothetical protein	2508650965	Transcription regulator of the Arc/MetJ class
VEP17698.1	Ornithine/acetylornithine aminotransferase	2508650047	ornithine--oxo-acid transaminase
VEP17722.1	conserved hypothetical protein	2508653064	hypothetical protein
VEP17810.1	ATPase associated with various cellular activities AAA_5	2508651073	ATPase family associated with various cellular activities (AAA)
VEP17899.1	conserved hypothetical protein	2508648740	hypothetical protein
VEP17900.1	conserved hypothetical protein	2508648597	Mg-chelatase subunit ChlD
VEP17901.1	conserved membrane hypothetical protein	2508648598	hypothetical protein
VEP18062.1	putative transcriptional regulator	2508653295	Predicted transcriptional regulators

## Sheet: GI1_99
Table S6. List of the genes identified in Hyella patelloides and another strain only:
The 99 genes present in Hyella patelloides and Myxosarcina sp. GI1 genomes only (see Supplementary File 4)
Hyella patelloides		Myxosarcina sp. GI1
VEP17376.1	Phosphate-binding protein	2598890842	phosphate ABC transporter substrate-binding protein, PhoT family (TC 3.A.1.7.1)
VEP17393.1	hypothetical protein	2598893478	Ribosomal protein S1
VEP18153.1	hypothetical protein	2598895609	protein of unknown function (DUF4160)
VEP18496.1	conserved hypothetical protein	2598890911	Endonuclease, Uma2 family (restriction endonuclease fold)
VEP11579.1	hypothetical protein	2598891534	hypothetical protein
VEP11610.1	hypothetical protein	2598892234	hypothetical protein
VEP12882.1	ATP-binding region ATPase domain protein	2598890435	Cyclic nucleotide-binding domain-containing protein
VEP13020.1	Carboxymuconolactone decarboxylase	2598893891	4-carboxymuconolactone decarboxylase
VEP13045.1	conserved hypothetical protein	2598889745	hypothetical protein
VEP13473.1	Acetyltransferase family protein	2598891898	Ribosomal protein S18 acetylase RimI
VEP14236.1	Arginine transport system permease protein ArtQ	2598890782	polar amino acid transport system substrate-binding protein
VEP14237.1	amino-acid transporter subunit; ATP-binding component of ABC superfamily	2598890781	L-arginine ABC transporter ATP-binding protein
VEP14810.1	hypothetical protein	2598894852	Amidohydrolase
VEP15128.1	hypothetical protein	2598889675	hypothetical protein
VEP16074.1	Amidase, Asp-tRNAAsn/Glu-tRNAGln amidotransferase A subunit	2598889398	Asp-tRNAAsn/Glu-tRNAGln amidotransferase A subunit
VEP16289.1	hypothetical protein	2598891039	hypothetical protein (DUF2262)
VEP16352.1	conserved hypothetical protein	2598889292	hypothetical protein
VEP16356.1	conserved hypothetical protein	2598891360	hypothetical protein
VEP16357.1	putative dioxygenase subunit beta YeaX	2598891359	Ferredoxin-NADP reductase
VEP16358.1	conserved hypothetical protein	2598891358	Protein of unknown function (DUF3445)
VEP16461.1	Type I secretion target GGXGXDXXX repeat protein domain protein	2598893461	Hemolysin-type calcium-binding repeat-containing protein
VEP16743.1	Chromophore lyase CpcT/CpeT 3	2598890558	CpeT/CpcT family (DUF1001)
VEP16962.1	Na+/proline symporter	2598893948	Na+/proline symporter
VEP17273.1	Peroxiredoxin	2598891785	Organic hydroperoxide reductase OsmC/OhrA
VEP17637.1	Alpha/beta hydrolase fold protein	2598891690	Pimeloyl-ACP methyl ester carboxylesterase
VEP18231.1	conserved hypothetical protein	2598895612	NACHT domain-containing protein
VEP18600.1	conserved hypothetical protein	2598892620	hypothetical protein
VEP18601.1	Death on curing protein	2598892619	death on curing protein
VEP18690.1	conserved hypothetical protein	2598889994	hypothetical protein
VEP11620.1	transposase (fragment)	2598895548	DDE superfamily endonuclease
VEP11798.1	conserved hypothetical protein	2598893183	Protein of unknown function (DUF3303)
VEP12100.1	conserved hypothetical protein	2598894964	hypothetical protein
VEP12188.1	conserved hypothetical protein	2598894935	hypothetical protein
VEP12190.1	conserved hypothetical protein	2598894936	hypothetical protein
VEP12277.1	Xanthine and CO dehydrogenases maturation factor, XdhC/CoxF family	2598891080	xanthine dehydrogenase accessory factor
VEP12279.1	Carbon monoxide dehydrogenase	2598891081	CO or xanthine dehydrogenase, Mo-binding subunit
VEP12280.1	Molybdopterin dehydrogenase FAD-binding protein	2598891082	CO or xanthine dehydrogenase, FAD-binding subunit
VEP12390.1	Family transcriptional regulator	2598894871	GntR family transcriptional regulator
VEP12421.1	2-polyprenyl-6-methoxyphenol hydroxylase-like oxidoreductase (fragment)	2598890904	2-polyprenyl-6-methoxyphenol hydroxylase
VEP12599.1	Dimethylglycine oxidase	2598891522	Glycine cleavage system T protein (aminomethyltransferase)
VEP12780.1	Universal stress protein UspA-like protein (fragment)	2598895519	Nucleotide-binding universal stress protein, UspA family
VEP12812.1	Response regulator containing a CheY-like receiver domain and an HTH DNA-binding domain	2598892616	two component transcriptional regulator, LuxR family
VEP12813.1	Trypsin-like serine protease with C-terminal PDZ domain (fragment)	2598892617	serine protease Do
VEP12814.1	Trypsin-like serine protease with C-terminal PDZ domain	2598892618	serine protease, S1-C subfamily, contains C-terminal PDZ domain
VEP12981.1	conserved hypothetical protein	2598890419	AraC-type DNA-binding protein
VEP12984.1	exported hypothetical protein	2598890421	hypothetical protein
VEP12987.1	transposase	2598890424	Transposase
VEP13005.1	conserved hypothetical protein	2598889652	protein of unknown function (DUF4351)
VEP13065.1	conserved exported hypothetical protein	2598895529	Protein of unknown function (DUF3365)
VEP13091.1	conserved hypothetical protein	2598889209	hypothetical protein
VEP13360.1	hypothetical protein	2598892970	hypothetical protein
VEP13568.1	GNAT family N-acetyltransferase (fragment)	2598895288	Acetyltransferase (GNAT) domain-containing protein
VEP13570.1	Oxidoreductase	2598895285	NAD(P)-dependent dehydrogenase, short-chain alcohol dehydrogenase family
VEP13571.1	conserved hypothetical protein	2598895284	DNA-binding transcriptional regulator, LysR family
VEP13575.1	Diacylglyceryl transferase	2598889617	hypothetical protein
VEP13604.1	Enamine deaminase RidA (fragment)	2598894292	reactive intermediate/imine deaminase
VEP13703.1	Appr-1-p processing enzyme family protein	2598890105	Macro domain-containing protein
VEP13741.1	FAD-dependent oxidoreductase	2598891517	sarcosine oxidase
VEP13875.1	conserved hypothetical protein	2598891092	hypothetical protein
VEP14322.1	conserved hypothetical protein	2598891614	hypothetical protein
VEP14269.1	conserved hypothetical protein	2598892193	Uncharacterized alpha/beta hydrolase domain (DUF2235)
VEP14481.1	Histidine kinase	2598894086	His Kinase A (phospho-acceptor) domain-containing protein
VEP14853.1	Helicase domain protein (fragment)	2598892878	SNF2 family N-terminal domain-containing protein
VEP14922.1	hypothetical protein	2598891362	Acyl-CoA dehydrogenase
VEP15042.1	conserved hypothetical protein	2598895523	TIGR01244 family protein
VEP15195.1	conserved exported hypothetical protein	2598895037	hypothetical protein
VEP15285.1	conserved hypothetical protein	2598891514	protein of unknown function (DUF4178)
VEP15394.1	putative fructose-bisphosphate aldolase class 1	2598889724	fructose-bisphosphate aldolase
VEP15456.1	hypothetical protein	2598895057	hypothetical protein
VEP15607.1	Fumarate reductase/succinate dehydrogenase flavoprotein subunit	2598890822	Succinate dehydrogenase/fumarate reductase, flavoprotein subunit
VEP15608.1	4Fe-4S ferredoxin	2598890821	NAD-dependent dihydropyrimidine dehydrogenase, PreA subunit
VEP15610.1	Iron-sulfur cluster carrier protein	2598890819	ATP-binding protein involved in chromosome partitioning
VEP15619.1	hypothetical protein	2598894295	transposase
VEP15730.1	conserved hypothetical protein	2598893902	AraC-type DNA-binding protein
VEP15784.1	Permease for cytosine/purines uracil thiamine allantoin (fragment)	2598894250	cytosine permease
VEP15909.1	conserved hypothetical protein	2598893060	hypothetical protein
VEP16000.1	Threonine/homoserine exporter RhtA	2598891363	inner membrane transporter RhtA
VEP16247.1	putative oxidoreductase YoaE (fragment)	2598890818	Anaerobic selenocysteine-containing dehydrogenase
VEP16263.1	conserved hypothetical protein	2598891073	hypothetical protein
VEP16552.1	conserved hypothetical protein	2598890815	NitT/TauT family transport system ATP-binding protein
VEP16559.1	conserved hypothetical protein	2598891748	hypothetical protein
VEP16633.1	conserved hypothetical protein	2598892875	hypothetical protein
VEP16634.1	conserved hypothetical protein	2598892876	hypothetical protein
VEP16708.1	hypothetical protein	2598890180	Transposase DDE domain-containing protein
VEP17020.1	hypothetical protein	2598893983	Dienelactone hydrolase family protein
VEP17187.1	Na+/Ca+ antiporter, CaCA family (fragment)	2598891867	cation:H+ antiporter
VEP17200.1	conserved hypothetical protein	2598894937	Dynamin family protein
VEP17307.1	XRE family transcriptional regulator	2598894955	hypothetical protein
VEP17533.1	transposase (fragment)	2598895054	DDE superfamily endonuclease
VEP17561.1	Chorismate binding domain protein	2598893865	salicylate synthetase
VEP17563.1	(Acyl-carrier-protein) synthase	2598893863	holo-[acyl-carrier protein] synthase
VEP17564.1	Acyl carrier protein	2598893862	acyl carrier protein
VEP17684.1	conserved hypothetical protein	2598894971	hypothetical protein
VEP17687.1	hypothetical protein	2598894186	hypothetical protein
VEP17688.1	conserved hypothetical protein	2598894990	hypothetical protein
VEP17720.1	conserved hypothetical protein	2598895706	hypothetical protein
VEP17725.1	ParA family chromosome partitioning protein	2598895645	chromosome partitioning protein
VEP17967.1	hypothetical protein	2598892286	Putative Ig domain-containing protein
VEP18217.1	transposase	2598891012	Rhodopirellula transposase DDE domain-containing protein

## Sheet: PCC 7319_185
Table S6. List of the genes identified in Hyella patelloides and another strain only:
The 185 genes present in Hyella patelloides and Pleurocapsa sp. PCC 7319 genomes only (see Supplementary File 5)
Hyella patelloides LEGE 07179		Pleurocapsa sp. PCC 7319
VEP11273.1	putative Diguanylate cyclase/phosphodiesterase	2509709491	diguanylate cyclase (GGDEF) domain-containing protein
VEP13451.1	hypothetical protein	2509706197	hypothetical protein
VEP13457.1	Methyltransferase type 12	2509710362	Methyltransferase domain-containing protein
VEP14925.1	Integral membrane sensor signal transduction histidine kinase	2509712340	His Kinase A (phospho-acceptor) domain-containing protein
VEP14928.1	hypothetical protein	2509712058	Response regulator containing CheY-like receiver, AAA-type ATPase, and DNA-binding domains
VEP14939.1	Two component transcriptional regulator, winged helix family	2509712342	two-component system, OmpR family, response regulator
VEP14942.1	Proton extrusion protein PcxA	2509712103	CemA family protein
VEP14947.1	ATPase and specificity subunit of ClpX-ClpP ATP-dependent serine protease	2509706079	ATP-dependent Clp protease ATP-binding subunit ClpX
VEP14948.1	Hybrid sensor histidine kinase/response regulator	2509706078	two-component system, chemotaxis family, sensor histidine kinase and response regulator PixL
VEP14950.1	Methyl-accepting chemotaxis sensory transducer with GAF sensor	2509706076	methyl-accepting chemotaxis sensory transducer with GAF sensor
VEP14951.1	putative Chemotaxis protein CheW	2509706075	positive phototaxis protein PixI
VEP14952.1	Response regulator receiver protein	2509706074	two-component system, chemotaxis family, response regulator PixH
VEP14953.1	Nitrogenase (fragment)	2509706073	Mo-dependent nitrogenase C-terminus
VEP14954.1	Protein PatA	2509706072	two-component system, chemotaxis family, response regulator PixG
VEP17379.1	AraC family transcriptional regulator	2509709028	AraC family transcriptional regulator
VEP17380.1	putative epoxide hydrolase-related protein	2509709030	Pimeloyl-ACP methyl ester carboxylesterase
VEP18757.1	hypothetical protein	2509712288	Amino acid permeases
VEP18759.1	conserved hypothetical protein	2509712290	hypothetical protein
VEP18763.1	conserved hypothetical protein	2509712322	DNA phosphorothioation-dependent restriction protein DptG
VEP18765.1	hypothetical protein	2509712320	hypothetical protein
VEP18767.1	hypothetical protein	2509712324	NHLP leader peptide domain-containing protein
VEP18774.1	Secretion protein HlyD (modular protein)	2509712317	HlyD family secretion protein
VEP11302.1	Molecular chaperone (Small heat shock protein)	2509712216	heat shock protein Hsp20
VEP11558.1	hypothetical protein	2509711402	hypothetical protein
VEP11607.1	hypothetical protein	2509710202	Nucleoside-diphosphate-sugar epimerase
VEP12221.1	GCN5 family acetyltransferase (fragment)	2509709935	hypothetical protein
VEP12453.1	conserved membrane hypothetical protein	2509707038	hypothetical protein
VEP12473.1	conserved hypothetical protein	2509706381	Predicted nuclease of the RNAse H fold, HicB family
VEP12479.1	TonB-dependent receptor	2509709171	iron complex outermembrane recepter protein
VEP12663.1	Circadian clock protein KaiA (fragment)	2509712246	KaiA domain-containing protein
VEP13228.1	Methyltransferase type 11	2509707273	Methylase involved in ubiquinone/menaquinone biosynthesis
VEP13251.1	Protein tyrosine/serine phosphatase	2509707538	protein-tyrosine phosphatase
VEP13476.1	hypothetical protein	2509712402	hypothetical protein
VEP13656.1	PadR family transcriptional regulator	2509709999	Predicted transcriptional regulators
VEP13965.1	hypothetical protein	2509707412	hypothetical protein
VEP13966.1	Integral membrane sensor signal transduction histidine kinase	2509707413	Signal transduction histidine kinase
VEP13967.1	Transcriptional regulatory protein LiaR	2509707414	two component transcriptional regulator, LuxR family
VEP14230.1	GNAT family N-acetyltransferase	2509709238	diamine N-acetyltransferase
VEP14365.1	conserved hypothetical protein	2509707649	SnoaL-like domain-containing protein
VEP14383.1	conserved hypothetical protein	2509712277	Protein of unknown function (DUF1822)
VEP14385.1	hypothetical protein	2509712275	hypothetical protein
VEP14514.1	hypothetical protein	2509709375	SnoaL-like domain-containing protein
VEP14520.1	Receptor family ligand binding region	2509707240	branched-chain amino acid transport system substrate-binding protein
VEP14525.1	putative Amino acid or sugar ABC transport system, permease protein	2509709368	branched-chain amino acid transport system permease protein
VEP14543.1	conserved membrane hypothetical protein	2509711766	F1/F0 ATPase, subunit 2
VEP14827.1	hypothetical protein	2509712244	hypothetical protein
VEP14985.1	hypothetical protein	2509709049	Predicted periplasmic or secreted lipoprotein
VEP15278.1	transposase	2509708854	Transposase
VEP15592.1	Topology modulation protein	2509710077	Adenylate kinase
VEP15680.1	conserved hypothetical protein	2509707663	AraC family transcriptional regulator
VEP15684.1	Transcriptional regulator	2509707659	DNA-binding transcriptional regulator, MarR family
VEP15685.1	hypothetical protein	2509707657	GAF domain-containing protein
VEP15866.1	conserved hypothetical protein	2509711037	alkylhydroperoxidase AhpD family core domain-containing protein
VEP16065.1	conserved hypothetical protein	2509709756	Right handed beta helix region
VEP16067.1	conserved hypothetical protein	2509709758	Sulfotransferase family protein
VEP16137.1	Transcriptional regulator	2509707034	transcriptional regulator, TetR family
VEP16206.1	hypothetical protein	2509707137	transposase
VEP16287.1	Oxidoreductase	2509708962	hypothetical protein
VEP16347.1	hypothetical protein	2509712464	hypothetical protein
VEP16360.1	conserved membrane hypothetical protein	2509709312	hypothetical protein
VEP16732.1	putative Rhodanese-like protein	2509706698	Rhodanese-related sulfurtransferase
VEP16931.1	conserved hypothetical protein	2509711592	Endonuclease, Uma2 family (restriction endonuclease fold)
VEP16968.1	conserved membrane hypothetical protein	2509708228	Permease of the drug/metabolite transporter (DMT) superfamily
VEP16980.1	hypothetical protein	2509708433	hypothetical protein
VEP17026.1	Acetyltransferase, GNAT family	2509707041	Acetyltransferases
VEP17027.1	conserved hypothetical protein	2509707040	AraC family transcriptional regulator
VEP17099.1	hypothetical protein	2509710205	hypothetical protein
VEP17157.1	hypothetical protein	2509711518	hypothetical protein
VEP17520.1	conserved hypothetical protein	2509706605	AraC-type DNA-binding protein
VEP17521.1	conserved hypothetical protein	2509706604	protein of unknown function (DUF3291)
VEP17923.1	HxlR family transcriptional regulator	2509706714	transcriptional regulator, HxlR family
VEP17985.1	Bleomycin resistance family protein	2509707706	Catechol 2,3-dioxygenase
VEP18044.1	conserved hypothetical protein	2509709455	hypothetical protein
VEP18088.1	conserved membrane hypothetical protein	2509710468	MscS family membrane protein
VEP18238.1	conserved exported hypothetical protein	2509707673	Protein of unknown function (DUF1579)
VEP18280.1	hypothetical protein	2509709639	hypothetical protein
VEP18285.1	conserved hypothetical protein	2509709240	protein of unknown function (DUF4112)
VEP18293.1	conserved hypothetical protein	2509711032	NADPH:quinone reductase
VEP18308.1	HTH-type transcriptional regulator AlsR	2509711033	Transcriptional regulator
VEP18314.1	TRAP-type transport system, permease component	2509707327	TRAP transporter, 4TM/12TM fusion protein
VEP18400.1	hypothetical protein	2509711789	adenine-specific DNA-methyltransferase
VEP18415.1	putative acyltransferase	2509711657	Acetyltransferase (GNAT) domain-containing protein
VEP18445.1	REG-2-like, HAD superfamily (Subfamily IA) hydrolase (fragment)	2509711868	putative hydrolase of the HAD superfamily
VEP18523.1	Glycosyl transferase family 28	2509711717	UDP:flavonoid glycosyltransferase YjiC, YdhE family
VEP18558.1	Nitrogen fixation protein	2509711952	nif11-like leader peptide domain-containing protein
VEP18619.1	exported hypothetical protein	2509708325	hypothetical protein
VEP18629.1	conserved hypothetical protein	2509709945	Uncharacterized conserved protein, DUF302 family
VEP18719.1	Two-component response regulator, CheY subfamily	2509710424	Response regulators consisting of a CheY-like receiver domain and a winged-helix DNA-binding domain
VEP18721.1	hypothetical protein	2509712691	replication protein (RepL)
VEP18819.1	Dual specificity protein phosphatase	2509707265	Protein-tyrosine phosphatase
VEP18823.1	hypothetical protein	2509706212	hypothetical protein
VEP18961.1	hypothetical protein	2509706757	hypothetical protein
VEP11621.1	GCN5-related N-acetyltransferase	2509711715	ribosomal-protein-alanine N-acetyltransferase
VEP11708.1	cAMP-binding protein	2509709646	cAMP-binding domain of CRP or a regulatory subunit of cAMP-dependent protein kinases
VEP11709.1	conserved hypothetical protein	2509709647	Predicted ester cyclase
VEP11795.1	NmrA family protein	2509709393	Uncharacterized conserved protein YbjT, contains NAD(P)-binding and DUF2867 domains
VEP11900.1	putative cytochrome P450 110	2509706495	Cytochrome P450
VEP11902.1	Isoprenylcysteine carboxyl methyltransferase	2509706493	methyltransferase
VEP11906.1	Beta-propeller repeat protein	2509706485	Beta-propeller repeat-containing protein
VEP11907.1	conserved membrane hypothetical protein	2509706487	Na+/melibiose symporter
VEP11941.1	conserved hypothetical protein	2509709770	hypothetical protein
VEP12099.1	hypothetical protein	2509712573	Predicted P-loop ATPase and inactivated derivatives
VEP12160.1	MBL fold metallo-hydrolase	2509709511	Glyoxylase, beta-lactamase superfamily II
VEP12196.1	hypothetical protein	2509707078	Putative homoserine kinase type II (protein kinase fold)
VEP12205.1	Putative translation initiation inhibitor, yjgF family (fragment)	2509707636	Enamine deaminase RidA, house cleaning of reactive enamine intermediates, YjgF/YER057c/UK114 family
VEP12210.1	conserved membrane hypothetical protein	2509711171	hypothetical protein
VEP12339.1	Response regulator receiver modulated diguanylate cyclase/phosphodiesterase	2509709268	EAL domain, c-di-GMP-specific phosphodiesterase class I (or its enzymatically inactive variant)
VEP12413.1	Uncharacterized transcriptional regulatory protein YfiK	2509710003	two component transcriptional regulator, LuxR family
VEP12506.1	Response regulator receiver protein	2509706348	CheY chemotaxis protein or a CheY-like REC (receiver) domain
VEP12507.1	Histidine kinase	2509706349	Bacteriophytochrome (light-regulated signal transduction histidine kinase)
VEP12515.1	conserved hypothetical protein	2509707535	hypothetical protein
VEP12518.1	Cyclic peptide transporter	2509711116	putative ATP-binding cassette transporter
VEP12522.1	Uncharacterized transcriptional regulatory protein YfiK	2509711118	two component transcriptional regulator, LuxR family
VEP12549.1	Iron-sulfur cluster carrier protein (fragment)	2509707819	hypothetical protein
VEP12601.1	transposase	2509712473	Putative transposase of IS4/5 family (DUF4096)
VEP12721.1	UDP-N-acetylglucosamine--N-acetylmuramyl-(pentapeptide) pyrophosphoryl-undecaprenol N-acetylglucosamine transferase (fragment)	2509710713	UDP-N-acetylglucosamine-N-acetylmuramylpentapeptide N-acetylglucosamine transferase
VEP12734.1	transposase	2509711252	putative transposase
VEP12804.1	Uncharacterized peptidase YgaJ	2509706422	Peptidase E
VEP12863.1	Spermidine acetyltransferase	2509709339	hypothetical protein
VEP12978.1	Uncharacterized N-acetyltransferase YuaI	2509708041	L-amino acid N-acyltransferase YncA
VEP13162.1	Carboxymuconolactone decarboxylase	2509708077	uncharacterized peroxidase-related enzyme
VEP13163.1	putative transcriptional regulators	2509708076	transcriptional regulator, HxlR family
VEP13673.1	MarR family transcriptional regulator	2509709509	DNA-binding transcriptional regulator, MarR family
VEP13702.1	Peptidase S41	2509709423	carboxyl-terminal processing protease
VEP13725.1	AraC-like regulator	2509710355	AraC-like ligand binding domain-containing protein
VEP13728.1	Serine acetyltransferase	2509710356	serine O-acetyltransferase
VEP13731.1	L-allo-threonine aldolase	2509710357	L-threonine aldolase
VEP13911.1	conserved exported hypothetical protein	2509706185	hypothetical protein
VEP13913.1	conserved hypothetical protein	2509706187	Carbonic anhydrase or acetyltransferase, isoleucine patch superfamily
VEP13915.1	hypothetical protein	2509711401	Diadenylate cyclase (c-di-AMP synthetase), DisA_N domain
VEP14081.1	hypothetical protein	2509706184	hypothetical protein
VEP14083.1	DNA-binding response regulator	2509706182	DNA-binding response regulator, OmpR family, contains REC and winged-helix (wHTH) domain
VEP14095.1	putative transcriptional regulator	2509707361	DNA-binding transcriptional regulator, PadR family
VEP14130.1	Glycerate kinase	2509710223	glycerate kinase
VEP14131.1	hypothetical protein	2509710224	hypothetical protein
VEP14133.1	Citrate transporter	2509710226	anion transporter
VEP14134.1	Integral membrane sensor signal transduction histidine kinase	2509710227	Signal transduction histidine kinase
VEP14205.1	hypothetical protein	2509711536	PBP superfamily domain-containing protein
VEP14252.1	conserved exported hypothetical protein	2509707486	Uncharacterized conserved protein
VEP14258.1	ABC-type phosphate transport system, periplasmic component	2509710648	phosphate transport system substrate-binding protein
VEP14259.1	GAF domain-containing protein (modular protein)	2509710649	methyl-accepting chemotaxis protein PixJ
VEP14297.1	Acetyltransferase, ribosomal protein N-acetylase	2509707348	Acetyltransferase (GNAT) domain-containing protein
VEP14267.1	hypothetical protein	2509712233	hypothetical protein
VEP14458.1	Cytidylate kinase	2509710652	Predicted kinase
VEP14484.1	CobQ/CobB/MinD/ParA nucleotide binding domain protein	2509712700	plasmid segregation oscillating ATPase ParF
VEP14497.1	conserved hypothetical protein	2509710976	hypothetical protein
VEP14704.1	hypothetical protein	2509708823	Glycosyltransferase involved in LPS biosynthesis, GR25 family
VEP14718.1	Rieske (2Fe-2S) domain-containing protein (fragment)	2509707256	Phenylpropionate dioxygenase, large terminal subunit
VEP14870.1	conserved hypothetical protein	2509708232	N-acetylglutamate synthase, GNAT family
VEP15061.1	hypothetical protein	2509710248	hypothetical protein
VEP15164.1	hypothetical protein	2509710305	hypothetical protein
VEP15202.1	Abc transporter	2509707749	ABC-type sugar transport system, ATPase component
VEP15405.1	conserved hypothetical protein	2509712010	2TM domain-containing protein
VEP15406.1	conserved hypothetical protein	2509712011	hypothetical protein
VEP15432.1	putative Heat shock protein DnaJ domain-containing protein	2509711904	FOG: WD40 repeat
VEP15623.1	conserved hypothetical protein	2509711014	hypothetical protein
VEP15744.1	conserved hypothetical protein	2509708931	protein of unknown function (DUF928)
VEP15808.1	conserved hypothetical protein	2509710998	Endonuclease, Uma2 family (restriction endonuclease fold)
VEP15836.1	Amine oxidase	2509709357	Protoporphyrinogen oxidase
VEP16083.1	conserved membrane hypothetical protein	2509712110	Uncharacterized membrane protein, DUF373 family
VEP16108.1	hypothetical protein	2509711962	Transposase and inactivated derivatives, IS1 family
VEP16184.1	RNA polymerase sigma factor SigA	2509707818	RNA polymerase primary sigma factor
VEP16333.1	conserved hypothetical protein	2509711954	radical SAM family RiPP maturation amino acid epimerase
VEP16337.1	conserved hypothetical protein	2509710193	hypothetical protein
VEP16338.1	conserved hypothetical protein	2509710192	Uncharacterized conserved protein
VEP16339.1	Transcriptional regulator	2509710191	DNA-binding transcriptional regulator, ArsR family
VEP16408.1	Integrase	2509712672	integrase/recombinase XerD
VEP16555.1	Acetyltransferase	2509709508	putative acetyltransferase
VEP16687.1	hypothetical protein	2509712636	DnaB-like helicase C terminal domain-containing protein
VEP16689.1	HAD-superfamily hydrolase, subfamily IA, variant 1	2509710933	putative hydrolase of the HAD superfamily
VEP17010.1	Homoserine kinase (fragment)	2509706704	homoserine kinase
VEP17124.1	hypothetical protein	2509712576	hypothetical protein
VEP17596.1	conserved hypothetical protein	2509710631	SnoaL-like domain-containing protein
VEP17597.1	F420-dependent NADP oxidoreductase	2509710632	hypothetical protein
VEP17599.1	Short-chain dehydrogenase/reductase SDR	2509710633	Short-chain dehydrogenase
VEP17641.1	Coenzyme PQQ biosynthesis protein A	2509711500	coenzyme PQQ precursor peptide PqqA
VEP17642.1	Coenzyme PQQ synthesis protein B	2509711501	pyrroloquinoline quinone biosynthesis protein B
VEP17643.1	Pyrroloquinoline-quinone synthase	2509711502	pyrroloquinoline-quinone synthase
VEP17713.1	conserved exported hypothetical protein	2509712650	hypothetical protein
VEP17773.1	Chromosome partitioning protein ParA	2509711927	chromosome partitioning protein
VEP17778.1	hypothetical protein	2509712498	hypothetical protein
VEP17785.1	Methyltransferase type 11	2509710559	Methylase involved in ubiquinone/menaquinone biosynthesis
VEP18006.1	ATPase	2509709964	ATP-dependent Clp protease ATP-binding subunit ClpC
VEP18024.1	conserved hypothetical protein	2509709520	RNA polymerase sigma-70 factor, ECF subfamily
VEP18218.1	Alkyl hydroperoxide reductase AhpD	2509711043	uncharacterized peroxidase-related enzyme

## Sheet: NIES 3757_19
Table S6. List of the genes identified in Hyella patelloides and another strain only:
The 19 genes present in Hyella patelloides and Stanieria sp. NIES 3757 genomes only (see Supplementary File 6)
Hyella patelloides LEGE 07179		Stanieria sp. NIES 3757
VEP17396.1	hypothetical protein	WP_096386604.1_4278	nuclear transport factor 2 family protein
VEP11557.1	hypothetical protein	WP_096379361.1_14	protein=DUF1350 domain-containing protein
VEP12698.1	Glycosyl transferase group 1	WP_096386482.1_4229	glycosyl transferase family 1
VEP13027.1	Catalase	2333	hypothetical protein
VEP13659.1	conserved hypothetical protein	WP_096385514.1_3701	O-acetyl-ADP-ribose deacetylase
VEP15948.1	conserved hypothetical protein	WP_096386100.1_4062	DUF1830 domain-containing protein
VEP18056.1	hypothetical protein	WP_096382801.1_1437	hypothetical protein
VEP18317.1	conserved hypothetical protein	WP_096384281.1_2385	hypothetical protein
VEP12586.1	transposase (fragment)	879	transposase
VEP13051.1	Retron-type reverse transcriptase (fragment)	154	HNH endonuclease
VEP13148.1	transposase	WP_096385534.1_3719	IS200/IS605 family transposase
VEP14331.1	hypothetical protein	WP_096385502.1_3691	hypothetical protein
VEP14778.1	conserved hypothetical protein	WP_096383405.1_1651	hypothetical protein
VEP15732.1	hypothetical protein	WP_096387719.1_586	DUF262 domain-containing protein
VEP15793.1	hypothetical protein	3449	hypothetical protein
VEP15933.1	conserved hypothetical protein	WP_096380201.1_408	DUF2164 domain-containing protein
VEP16021.1	conserved hypothetical protein	WP_096385048.1_3254	hypothetical protein
VEP17086.1	hypothetical protein	WP_096386898.1_4399	type II toxin-antitoxin system RelE/ParE family toxin
VEP17682.1	S23 ribosomal protein	WP_096388421.1_4869	four helix bundle protein
In bold are genes located in plasmids

## Sheet: PCC 7437_26
Table S6. List of the genes identified in Hyella patelloides and another strain only:
The 26 genes present in Hyella patelloides and Stanieria cyanosphaera PCC 7437 genomes only (see Supplementary File 7)
Hyella patelloides LEGE 07179		Stanieria cyanosphaera PCC 7437
VEP13623.1	Transcriptional regulatory protein MarR family	2503801088	transcriptional regulator, HxlR family
VEP13938.1	hypothetical protein	2503798231	hypothetical protein
VEP14692.1	hypothetical protein	2503798823	antitoxin PrlF
VEP15946.1	conserved exported hypothetical protein	2503798854	hypothetical protein
VEP16916.1	conserved hypothetical protein	2503802458	DNA phosphorothioation-dependent restriction protein DptG
VEP17983.1	Methyltransferase type 11	2503798852	Ubiquinone/menaquinone biosynthesis C-methylase UbiE
VEP18265.1	Replicative DNA helicase	2503802167	replicative DNA helicase
VEP18388.1	hypothetical protein	2503800317	hypothetical protein
VEP18917.1	conserved hypothetical protein	2503799235	hypothetical protein
VEP12797.1	DnaJ domain protein	2503797825	hypothetical protein
VEP12822.1	transposase	2503800382	transposase, IS605 OrfB family, central region
VEP12990.1	Beta-ketoacyl synthase	2503800762	Acyl transferase domain-containing protein
VEP14019.1	Excinuclease ABC C subunit domain protein	2503797602	hypothetical protein
VEP14024.1	conserved hypothetical protein	2503797607	replication region DNA-binding N-term
VEP14336.1	conserved exported hypothetical protein	2503798028	hypothetical protein
VEP14468.1	CRISPR-associated exonuclease Cas4/endonuclease Cas1 fusion	2503800790	CRISP-associated protein Cas1
VEP14609.1	conserved membrane hypothetical protein	2503797643	Permease of the drug/metabolite transporter (DMT) superfamily
VEP14746.1	Nuclease (SNase domain-containing protein)	2503798013	nuclease homologue
VEP15425.1	hypothetical protein	2503797810	hypothetical protein
VEP15747.1	conserved hypothetical protein	2503800482	protein of unknown function (DUF4278)
VEP16090.1	DnaJ domain protein (fragment)	2503797825	hypothetical protein
VEP17121.1	hypothetical protein	2503801910	hypothetical protein
VEP17796.1	hypothetical protein	2503801477	hypothetical protein
VEP17956.1	conserved hypothetical protein	2503802217	hypothetical protein
VEP18010.1	transposase (fragment)	2503798007	Transposase
VEP18080.1	T-RNA-binding domain-containing protein	2503802416	tRNA-binding EMAP/Myf domain-containing protein
In bold are genes located in plasmids
