# Supplementary material for: Comparative Genomics Discloses the Uniqueness and the Biosynthetic Potential of the Marine Cyanobacterium Hyella patelloides
Source: Front Microbiol. 2020 Jul 7;11:1527. doi: 10.3389/fmicb.2020.01527 (PMC7381351; doi:10.3389/fmicb.2020.01527)
Supplement: Supplementary file 21 [file Table_8.XLSX]

## Sheet: Hyella genes
Table S8. List of the orthologous genes shared between H. patelloides and five (Class 1; absent in one), four (Class 2; absent in two), three (Class 3; absent in three), two (Class 4; absent in four), one (Class 5; absent in five) strains, and genes only present in H. patelloides (Class 6; absent in six).
	Class
H1P_v1_10004|ID:52837944| protein of unknown function [Hyella patelloides LEGE 07179]	1
H1P_v1_10007|ID:52837947| Methyltransferase FkbM [Hyella patelloides LEGE 07179]	1
H1P_v1_10047|ID:52837987|patA| Peptidoglycan O-acetyltransferase [Hyella patelloides LEGE 07179]	1
H1P_v1_10059|ID:52837999| Methyltransferase [Hyella patelloides LEGE 07179]	1
H1P_v1_20007|ID:52838029| Dihem cytochrome c [Hyella patelloides LEGE 07179]	1
H1P_v1_20024|ID:52838046| Putative CheW protein (fragment) [Hyella patelloides LEGE 07179]	1
H1P_v1_20031|ID:52838053| conserved membrane protein of unknown function [Hyella patelloides LEGE 07179]	1
H1P_v1_20060|ID:52838082| conserved membrane protein of unknown function [Hyella patelloides LEGE 07179]	1
H1P_v1_20065|ID:52838087| putative methyltransferase [Hyella patelloides LEGE 07179]	1
H1P_v1_20068|ID:52838090| protein of unknown function [Hyella patelloides LEGE 07179]	1
H1P_v1_30012|ID:52838109| protein of unknown function [Hyella patelloides LEGE 07179]	1
H1P_v1_30017|ID:52838114| protein of unknown function [Hyella patelloides LEGE 07179]	1
H1P_v1_30021|ID:52838118| Putative efflux protein, MATE family (fragment) [Hyella patelloides LEGE 07179]	1
H1P_v1_30044|ID:52838141| conserved exported protein of unknown function [Hyella patelloides LEGE 07179]	1
H1P_v1_30051|ID:52838148| conserved protein of unknown function [Hyella patelloides LEGE 07179]	1
H1P_v1_30054|ID:52838151| conserved protein of unknown function [Hyella patelloides LEGE 07179]	1
H1P_v1_50023|ID:52838191| conserved membrane protein of unknown function [Hyella patelloides LEGE 07179]	1
H1P_v1_50039|ID:52838207| conserved protein of unknown function [Hyella patelloides LEGE 07179]	1
H1P_v1_50041|ID:52838209| Arginase [Hyella patelloides LEGE 07179]	1
H1P_v1_50046|ID:52838214| Amino acid permease [Hyella patelloides LEGE 07179]	1
H1P_v1_50047|ID:52838215|hxlR| HTH-type transcriptional activator HxlR [Hyella patelloides LEGE 07179]	1
H1P_v1_50049|ID:52838217| protein of unknown function [Hyella patelloides LEGE 07179]	1
H1P_v1_50053|ID:52838221| conserved protein of unknown function [Hyella patelloides LEGE 07179]	1
H1P_v1_60022|ID:52838243| conserved protein of unknown function [Hyella patelloides LEGE 07179]	1
H1P_v1_60057|ID:52838278| Alkaline phosphatase [Hyella patelloides LEGE 07179]	1
H1P_v1_60065|ID:52838286| GCN5-related N-acetyltransferase [Hyella patelloides LEGE 07179]	1
H1P_v1_70019|ID:52838306| Glyoxalase/bleomycin resistance protein/dioxygenase [Hyella patelloides LEGE 07179]	1
H1P_v1_70022|ID:52838309| Carbonic anhydrase [Hyella patelloides LEGE 07179]	1
H1P_v1_70025|ID:52838312| ResB protein required for cytochrome c biosynthesis [Hyella patelloides LEGE 07179]	1
H1P_v1_80010|ID:52838369| conserved membrane protein of unknown function [Hyella patelloides LEGE 07179]	1
H1P_v1_80013|ID:52838372|psaJ| Photosystem I reaction center subunit IX [Hyella patelloides LEGE 07179]	1
H1P_v1_80022|ID:52838381| Serine protease [Hyella patelloides LEGE 07179]	1
H1P_v1_80030|ID:52838389| protein of unknown function [Hyella patelloides LEGE 07179]	1
H1P_v1_80041|ID:52838400|phrB| (6-4) photolyase [Hyella patelloides LEGE 07179]	1
H1P_v1_80051|ID:52838410| conserved protein of unknown function [Hyella patelloides LEGE 07179]	1
H1P_v1_80056|ID:52838415| protein of unknown function [Hyella patelloides LEGE 07179]	1
H1P_v1_80057|ID:52838416| putative Alkaline phosphatase [Hyella patelloides LEGE 07179]	1
H1P_v1_90007|ID:52838431| Cyclic nucleotide-binding protein [Hyella patelloides LEGE 07179]	1
H1P_v1_100016|ID:52838464| conserved protein of unknown function [Hyella patelloides LEGE 07179]	1
H1P_v1_100024|ID:52838472| conserved protein of unknown function [Hyella patelloides LEGE 07179]	1
H1P_v1_100028|ID:52838476|menC| o-succinylbenzoate synthase [Hyella patelloides LEGE 07179]	1
H1P_v1_100031|ID:52838479| Phosphate transporter [Hyella patelloides LEGE 07179]	1
H1P_v1_100033|ID:52838481| protein of unknown function [Hyella patelloides LEGE 07179]	1
H1P_v1_110002|ID:52838483|pcm| Protein-L-isoaspartate O-methyltransferase [Hyella patelloides LEGE 07179]	1
H1P_v1_110007|ID:52838488| protein of unknown function [Hyella patelloides LEGE 07179]	1
H1P_v1_110010|ID:52838491| conserved protein of unknown function [Hyella patelloides LEGE 07179]	1
H1P_v1_110040|ID:52838521| conserved protein of unknown function [Hyella patelloides LEGE 07179]	1
H1P_v1_110049|ID:52838530| Zn-dependent hydrolase, glyoxylase [Hyella patelloides LEGE 07179]	1
H1P_v1_110059|ID:52838540| protein of unknown function [Hyella patelloides LEGE 07179]	1
H1P_v1_130006|ID:52838556| conserved protein of unknown function [Hyella patelloides LEGE 07179]	1
H1P_v1_130026|ID:52838576| putative enzyme [Hyella patelloides LEGE 07179]	1
H1P_v1_130042|ID:52838592| exported protein of unknown function [Hyella patelloides LEGE 07179]	1
H1P_v1_130048|ID:52838598| conserved protein of unknown function [Hyella patelloides LEGE 07179]	1
H1P_v1_130060|ID:52838610| protein of unknown function [Hyella patelloides LEGE 07179]	1
H1P_v1_140007|ID:52838618| conserved exported protein of unknown function [Hyella patelloides LEGE 07179]	1
H1P_v1_140009|ID:52838620| conserved exported protein of unknown function [Hyella patelloides LEGE 07179]	1
H1P_v1_140021|ID:52838632| conserved protein of unknown function [Hyella patelloides LEGE 07179]	1
H1P_v1_140028|ID:52838639| protein of unknown function [Hyella patelloides LEGE 07179]	1
H1P_v1_140041|ID:52838652| protein of unknown function [Hyella patelloides LEGE 07179]	1
H1P_v1_140051|ID:52838662| protein of unknown function [Hyella patelloides LEGE 07179]	1
H1P_v1_150022|ID:52838690| conserved membrane protein of unknown function [Hyella patelloides LEGE 07179]	1
H1P_v1_150023|ID:52838691| conserved protein of unknown function [Hyella patelloides LEGE 07179]	1
H1P_v1_150030|ID:52838698| Cardiolipin synthetase (fragment) [Hyella patelloides LEGE 07179]	1
H1P_v1_150031|ID:52838699| protein of unknown function [Hyella patelloides LEGE 07179]	1
H1P_v1_150032|ID:52838700| protein of unknown function [Hyella patelloides LEGE 07179]	1
H1P_v1_150034|ID:52838702| conserved protein of unknown function [Hyella patelloides LEGE 07179]	1
H1P_v1_150036|ID:52838704| conserved protein of unknown function [Hyella patelloides LEGE 07179]	1
H1P_v1_150044|ID:52838712| conserved membrane protein of unknown function [Hyella patelloides LEGE 07179]	1
H1P_v1_150058|ID:52838726| conserved protein of unknown function [Hyella patelloides LEGE 07179]	1
H1P_v1_150060|ID:52838728| Catalase [Hyella patelloides LEGE 07179]	1
H1P_v1_150062|ID:52838730| conserved protein of unknown function [Hyella patelloides LEGE 07179]	1
H1P_v1_160017|ID:52838749| conserved protein of unknown function [Hyella patelloides LEGE 07179]	1
H1P_v1_160026|ID:52838758| conserved exported protein of unknown function [Hyella patelloides LEGE 07179]	1
H1P_v1_160030|ID:52838762| Glycosyl transferase group 1 [Hyella patelloides LEGE 07179]	1
H1P_v1_180009|ID:52838804|cat| Catalase [Hyella patelloides LEGE 07179]	1
H1P_v1_180024|ID:52838819| transposase (fragment) [Hyella patelloides LEGE 07179]	1
H1P_v1_180031|ID:52838826| conserved membrane protein of unknown function [Hyella patelloides LEGE 07179]	1
H1P_v1_180032|ID:52838827| Lysine exporter protein (LYSE/YGGA) [Hyella patelloides LEGE 07179]	1
H1P_v1_180033|ID:52838828| HTH-type transcriptional regulator LrpC (fragment) [Hyella patelloides LEGE 07179]	1
H1P_v1_190002|ID:52838830| SAM-dependent methyltransferase (fragment) [Hyella patelloides LEGE 07179]	1
H1P_v1_190005|ID:52838833| conserved protein of unknown function [Hyella patelloides LEGE 07179]	1
H1P_v1_190016|ID:52838844| Peptidase family protein [Hyella patelloides LEGE 07179]	1
H1P_v1_190018|ID:52838846| Deoxyuridine 5'-triphosphate nucleotidohydrolase (fragment) [Hyella patelloides LEGE 07179]	1
H1P_v1_190029|ID:52838857| Membrane protein involved in the export of O-antigen and teichoic acid [Hyella patelloides LEGE 07179]	1
H1P_v1_190044|ID:52838872| conserved exported protein of unknown function [Hyella patelloides LEGE 07179]	1
H1P_v1_190055|ID:52838883| protein of unknown function [Hyella patelloides LEGE 07179]	1
H1P_v1_200001|ID:52838887|gpgS| Glucosyl-3-phosphoglycerate synthase [Hyella patelloides LEGE 07179]	1
H1P_v1_200005|ID:52838891| Acetyltransferase family protein [Hyella patelloides LEGE 07179]	1
H1P_v1_200013|ID:52838899| conserved protein of unknown function [Hyella patelloides LEGE 07179]	1
H1P_v1_200014|ID:52838900| protein of unknown function [Hyella patelloides LEGE 07179]	1
H1P_v1_200016|ID:52838902|phnM| Alpha-D-ribose 1-methylphosphonate 5-triphosphate diphosphatase [Hyella patelloides LEGE 07179]	1
H1P_v1_200031|ID:52838917|agcS| Sodium/alanine symporter AgcS [Hyella patelloides LEGE 07179]	1
H1P_v1_200036|ID:52838922| Lysozyme [Hyella patelloides LEGE 07179]	1
H1P_v1_220015|ID:52838996| protein of unknown function [Hyella patelloides LEGE 07179]	1
H1P_v1_220027|ID:52839008| protein of unknown function [Hyella patelloides LEGE 07179]	1
H1P_v1_220039|ID:52839020| conserved protein of unknown function [Hyella patelloides LEGE 07179]	1
H1P_v1_220040|ID:52839021| conserved protein of unknown function [Hyella patelloides LEGE 07179]	1
H1P_v1_220048|ID:52839029| conserved protein of unknown function [Hyella patelloides LEGE 07179]	1
H1P_v1_230004|ID:52839046|gufA| Protein GufA [Hyella patelloides LEGE 07179]	1
H1P_v1_230033|ID:52839075|fmdA| Formamidase [Hyella patelloides LEGE 07179]	1
H1P_v1_230035|ID:52839077|amiE| Aliphatic amidase [Hyella patelloides LEGE 07179]	1
H1P_v1_240001|ID:52839102| Zinc carboxypeptidase family (fragment) [Hyella patelloides LEGE 07179]	1
H1P_v1_260034|ID:52839176| conserved protein of unknown function [Hyella patelloides LEGE 07179]	1
H1P_v1_260035|ID:52839177| conserved protein of unknown function [Hyella patelloides LEGE 07179]	1
H1P_v1_270002|ID:52839183| conserved protein of unknown function [Hyella patelloides LEGE 07179]	1
H1P_v1_270004|ID:52839185| protein of unknown function [Hyella patelloides LEGE 07179]	1
H1P_v1_270017|ID:52839198| protein of unknown function [Hyella patelloides LEGE 07179]	1
H1P_v1_270030|ID:52839211| protein of unknown function [Hyella patelloides LEGE 07179]	1
H1P_v1_270049|ID:52839230| conserved protein of unknown function [Hyella patelloides LEGE 07179]	1
H1P_v1_280020|ID:52839251| PilT protein domain protein [Hyella patelloides LEGE 07179]	1
H1P_v1_280021|ID:52839252| membrane protein of unknown function [Hyella patelloides LEGE 07179]	1
H1P_v1_280030|ID:52839261| protein of unknown function [Hyella patelloides LEGE 07179]	1
H1P_v1_280034|ID:52839265| protein of unknown function [Hyella patelloides LEGE 07179]	1
H1P_v1_280037|ID:52839268| Transcriptional regulator, HxlR family protein [Hyella patelloides LEGE 07179]	1
H1P_v1_290006|ID:52839274| conserved protein of unknown function [Hyella patelloides LEGE 07179]	1
H1P_v1_290007|ID:52839275| conserved protein of unknown function [Hyella patelloides LEGE 07179]	1
H1P_v1_290028|ID:52839296| protein of unknown function [Hyella patelloides LEGE 07179]	1
H1P_v1_300007|ID:52839317| protein of unknown function [Hyella patelloides LEGE 07179]	1
H1P_v1_300024|ID:52839334| conserved protein of unknown function [Hyella patelloides LEGE 07179]	1
H1P_v1_300031|ID:52839341|thiD| Hydroxymethylpyrimidine/phosphomethylpyrimidine kinase [Hyella patelloides LEGE 07179]	1
H1P_v1_300041|ID:52839351| conserved protein of unknown function [Hyella patelloides LEGE 07179]	1
H1P_v1_310003|ID:52839364| putative permease [Hyella patelloides LEGE 07179]	1
H1P_v1_310004|ID:52839365| conserved membrane protein of unknown function [Hyella patelloides LEGE 07179]	1
H1P_v1_310005|ID:52839366| conserved protein of unknown function [Hyella patelloides LEGE 07179]	1
H1P_v1_310033|ID:52839394| conserved protein of unknown function [Hyella patelloides LEGE 07179]	1
H1P_v1_310043|ID:52839404| Sulfotransferase family protein (modular protein) [Hyella patelloides LEGE 07179]	1
H1P_v1_310047|ID:52839408| protein of unknown function [Hyella patelloides LEGE 07179]	1
H1P_v1_320014|ID:52839427| transposase [Hyella patelloides LEGE 07179]	1
H1P_v1_320025|ID:52839438| Beta-lactamase [Hyella patelloides LEGE 07179]	1
H1P_v1_320040|ID:52839453| putative metal-dependent enzyme of the double-stranded beta helix superfamily [Hyella patelloides LEGE 07179]	1
H1P_v1_330018|ID:52839480| putative FHA domain containing protein [Hyella patelloides LEGE 07179]	1
H1P_v1_330019|ID:52839481| conserved protein of unknown function [Hyella patelloides LEGE 07179]	1
H1P_v1_340019|ID:52839521| protein of unknown function [Hyella patelloides LEGE 07179]	1
H1P_v1_340026|ID:52839528| conserved protein of unknown function [Hyella patelloides LEGE 07179]	1
H1P_v1_340033|ID:52839535|nfi| Endonuclease V [Hyella patelloides LEGE 07179]	1
H1P_v1_350007|ID:52839550| protein of unknown function [Hyella patelloides LEGE 07179]	1
H1P_v1_350011|ID:52839554| conserved membrane protein of unknown function [Hyella patelloides LEGE 07179]	1
H1P_v1_350021|ID:52839564| conserved protein of unknown function [Hyella patelloides LEGE 07179]	1
H1P_v1_350031|ID:52839574| conserved protein of unknown function [Hyella patelloides LEGE 07179]	1
H1P_v1_350032|ID:52839575|yicE| putative transporter [Hyella patelloides LEGE 07179]	1
H1P_v1_360017|ID:52839594| N-ethylmaleimide reductase (fragment) [Hyella patelloides LEGE 07179]	1
H1P_v1_360032|ID:52839609| Antitoxin [Hyella patelloides LEGE 07179]	1
H1P_v1_370004|ID:52839617| conserved protein of unknown function [Hyella patelloides LEGE 07179]	1
H1P_v1_380011|ID:52839632| Protein N-acetyltransferase, RimJ/RimL family [Hyella patelloides LEGE 07179]	1
H1P_v1_380013|ID:52839634| protein of unknown function [Hyella patelloides LEGE 07179]	1
H1P_v1_380022|ID:52839643| RNA-directed DNA polymerase [Hyella patelloides LEGE 07179]	1
H1P_v1_380028|ID:52839649| conserved exported protein of unknown function [Hyella patelloides LEGE 07179]	1
H1P_v1_390017|ID:52839671| protein of unknown function [Hyella patelloides LEGE 07179]	1
H1P_v1_390030|ID:52839684| Halogenase [Hyella patelloides LEGE 07179]	1
H1P_v1_400004|ID:52839689| protein of unknown function [Hyella patelloides LEGE 07179]	1
H1P_v1_410009|ID:52839725| putative Chemotaxis protein [Hyella patelloides LEGE 07179]	1
H1P_v1_410018|ID:52839734| putative ATPase (AAA+ superfamily) [Hyella patelloides LEGE 07179]	1
H1P_v1_420010|ID:52839747| conserved protein of unknown function [Hyella patelloides LEGE 07179]	1
H1P_v1_420018|ID:52839755| transposase [Hyella patelloides LEGE 07179]	1
H1P_v1_420030|ID:52839767| conserved protein of unknown function [Hyella patelloides LEGE 07179]	1
H1P_v1_430008|ID:52839780| Lipid A core-O-antigen ligase-like enyme [Hyella patelloides LEGE 07179]	1
H1P_v1_430018|ID:52839790| protein of unknown function [Hyella patelloides LEGE 07179]	1
H1P_v1_430023|ID:52839795| conserved protein of unknown function [Hyella patelloides LEGE 07179]	1
H1P_v1_440040|ID:52839838| conserved protein of unknown function [Hyella patelloides LEGE 07179]	1
H1P_v1_450002|ID:52839840| conserved protein of unknown function [Hyella patelloides LEGE 07179]	1
H1P_v1_460029|ID:52839910|fld| Flavodoxin [Hyella patelloides LEGE 07179]	1
H1P_v1_470012|ID:52839931| conserved protein of unknown function [Hyella patelloides LEGE 07179]	1
H1P_v1_470027|ID:52839946| TROVE domain-containing protein [Hyella patelloides LEGE 07179]	1
H1P_v1_470028|ID:52839947| protein of unknown function [Hyella patelloides LEGE 07179]	1
H1P_v1_480009|ID:52839960| conserved protein of unknown function [Hyella patelloides LEGE 07179]	1
H1P_v1_480015|ID:52839966| conserved protein of unknown function [Hyella patelloides LEGE 07179]	1
H1P_v1_480017|ID:52839968| conserved exported protein of unknown function [Hyella patelloides LEGE 07179]	1
H1P_v1_480036|ID:52839987| conserved protein of unknown function [Hyella patelloides LEGE 07179]	1
H1P_v1_490024|ID:52840014| Folate-biopterin transporter [Hyella patelloides LEGE 07179]	1
H1P_v1_510003|ID:52840055| conserved protein of unknown function [Hyella patelloides LEGE 07179]	1
H1P_v1_510009|ID:52840061| conserved protein of unknown function [Hyella patelloides LEGE 07179]	1
H1P_v1_510020|ID:52840072| conserved protein of unknown function [Hyella patelloides LEGE 07179]	1
H1P_v1_510022|ID:52840074| conserved protein of unknown function [Hyella patelloides LEGE 07179]	1
H1P_v1_510023|ID:52840075| conserved protein of unknown function [Hyella patelloides LEGE 07179]	1
H1P_v1_510034|ID:52840086| conserved protein of unknown function [Hyella patelloides LEGE 07179]	1
H1P_v1_520009|ID:52840101| conserved membrane protein of unknown function [Hyella patelloides LEGE 07179]	1
H1P_v1_520012|ID:52840104| conserved protein of unknown function [Hyella patelloides LEGE 07179]	1
H1P_v1_520024|ID:52840116| GCN5-related N-acetyltransferase [Hyella patelloides LEGE 07179]	1
H1P_v1_530006|ID:52840134| Acetyltransferase, GNAT family [Hyella patelloides LEGE 07179]	1
H1P_v1_540004|ID:52840161| MgtC family protein [Hyella patelloides LEGE 07179]	1
H1P_v1_550009|ID:52840171| S-adenosyl-L-methionine-dependent methyltransferase [Hyella patelloides LEGE 07179]	1
H1P_v1_550020|ID:52840182| conserved protein of unknown function [Hyella patelloides LEGE 07179]	1
H1P_v1_560004|ID:52840196| Aspartyl/Asparaginyl beta-hydroxylase [Hyella patelloides LEGE 07179]	1
H1P_v1_560018|ID:52840210| Toxin RelE3 (fragment) [Hyella patelloides LEGE 07179]	1
H1P_v1_570005|ID:52840239|mntP| putative manganese efflux pump MntP [Hyella patelloides LEGE 07179]	1
H1P_v1_570036|ID:52840270| conserved protein of unknown function [Hyella patelloides LEGE 07179]	1
H1P_v1_590006|ID:52840313|ysnE| Uncharacterized N-acetyltransferase YsnE [Hyella patelloides LEGE 07179]	1
H1P_v1_610024|ID:52840383| putative Transcriptional regulator, TetR family [Hyella patelloides LEGE 07179]	1
H1P_v1_620015|ID:52840405| conserved exported protein of unknown function [Hyella patelloides LEGE 07179]	1
H1P_v1_630020|ID:52840450| conserved protein of unknown function [Hyella patelloides LEGE 07179]	1
H1P_v1_640006|ID:52840470| conserved membrane protein of unknown function [Hyella patelloides LEGE 07179]	1
H1P_v1_640018|ID:52840482|cutA| Divalent-cation tolerance protein CutA [Hyella patelloides LEGE 07179]	1
H1P_v1_640022|ID:52840486| conserved exported protein of unknown function [Hyella patelloides LEGE 07179]	1
H1P_v1_650001|ID:52840491| protein of unknown function [Hyella patelloides LEGE 07179]	1
H1P_v1_650005|ID:52840495| conserved protein of unknown function [Hyella patelloides LEGE 07179]	1
H1P_v1_650033|ID:52840523| protein of unknown function [Hyella patelloides LEGE 07179]	1
H1P_v1_660009|ID:52840532| conserved protein of unknown function [Hyella patelloides LEGE 07179]	1
H1P_v1_670008|ID:52840567| protein of unknown function [Hyella patelloides LEGE 07179]	1
H1P_v1_670024|ID:52840583| S23 ribosomal protein (fragment) [Hyella patelloides LEGE 07179]	1
H1P_v1_670026|ID:52840585| conserved protein of unknown function [Hyella patelloides LEGE 07179]	1
H1P_v1_680001|ID:52840586| conserved protein of unknown function [Hyella patelloides LEGE 07179]	1
H1P_v1_680008|ID:52840593| ParB domain protein nuclease [Hyella patelloides LEGE 07179]	1
H1P_v1_680010|ID:52840595| conserved protein of unknown function [Hyella patelloides LEGE 07179]	1
H1P_v1_680019|ID:52840604| conserved protein of unknown function [Hyella patelloides LEGE 07179]	1
H1P_v1_680027|ID:52840612| conserved protein of unknown function [Hyella patelloides LEGE 07179]	1
H1P_v1_690021|ID:52840634| protein of unknown function [Hyella patelloides LEGE 07179]	1
H1P_v1_700006|ID:52840640| conserved protein of unknown function [Hyella patelloides LEGE 07179]	1
H1P_v1_700026|ID:52840660| GMP synthase family protein [Hyella patelloides LEGE 07179]	1
H1P_v1_710005|ID:52840666| conserved protein of unknown function [Hyella patelloides LEGE 07179]	1
H1P_v1_710011|ID:52840672| Small-conductance mechanosensitive channel [Hyella patelloides LEGE 07179]	1
H1P_v1_710015|ID:52840676| conserved protein of unknown function [Hyella patelloides LEGE 07179]	1
H1P_v1_720008|ID:52840688| protein of unknown function [Hyella patelloides LEGE 07179]	1
H1P_v1_730003|ID:52840698| Dynamin family protein [Hyella patelloides LEGE 07179]	1
H1P_v1_730007|ID:52840702| transposase [Hyella patelloides LEGE 07179]	1
H1P_v1_730025|ID:52840720| SCP-like extracellular (fragment) [Hyella patelloides LEGE 07179]	1
H1P_v1_740003|ID:52840727| Ring-hydroxylating dioxygenase, large terminal subunit [Hyella patelloides LEGE 07179]	1
H1P_v1_740023|ID:52840747| Ion transport protein (fragment) [Hyella patelloides LEGE 07179]	1
H1P_v1_750004|ID:52840756| conserved protein of unknown function [Hyella patelloides LEGE 07179]	1
H1P_v1_750005|ID:52840757| Sulfotransferase family protein [Hyella patelloides LEGE 07179]	1
H1P_v1_760008|ID:52840778| conserved protein of unknown function [Hyella patelloides LEGE 07179]	1
H1P_v1_760021|ID:52840791| conserved protein of unknown function [Hyella patelloides LEGE 07179]	1
H1P_v1_760026|ID:52840796| conserved protein of unknown function [Hyella patelloides LEGE 07179]	1
H1P_v1_770014|ID:52840813| conserved protein of unknown function [Hyella patelloides LEGE 07179]	1
H1P_v1_780003|ID:52840832| Flippase [Hyella patelloides LEGE 07179]	1
H1P_v1_780021|ID:52840850| conserved protein of unknown function [Hyella patelloides LEGE 07179]	1
H1P_v1_780025|ID:52840854| Protein-S-isoprenylcysteine methyltransferase [Hyella patelloides LEGE 07179]	1
H1P_v1_790016|ID:52840871| Chorismate lyase [Hyella patelloides LEGE 07179]	1
H1P_v1_790017|ID:52840872|hisB| Imidazoleglycerol-phosphate dehydratase [Hyella patelloides LEGE 07179]	1
H1P_v1_790029|ID:52840884| REG-2-like, HAD superfamily (Subfamily IA) hydrolase (fragment) [Hyella patelloides LEGE 07179]	1
H1P_v1_800007|ID:52840891| putative membrane protein [Hyella patelloides LEGE 07179]	1
H1P_v1_810009|ID:52840922| conserved protein of unknown function [Hyella patelloides LEGE 07179]	1
H1P_v1_830009|ID:52840981| Na+-transporting NADH:ubiquinone oxidoreductase, subunit NqrB [Hyella patelloides LEGE 07179]	1
H1P_v1_830010|ID:52840982| conserved protein of unknown function [Hyella patelloides LEGE 07179]	1
H1P_v1_830011|ID:52840983| conserved protein of unknown function [Hyella patelloides LEGE 07179]	1
H1P_v1_840008|ID:52841004| transposase (fragment) [Hyella patelloides LEGE 07179]	1
H1P_v1_840024|ID:52841020| transposase (fragment) [Hyella patelloides LEGE 07179]	1
H1P_v1_850002|ID:52841023| conserved protein of unknown function [Hyella patelloides LEGE 07179]	1
H1P_v1_850003|ID:52841024| conserved protein of unknown function [Hyella patelloides LEGE 07179]	1
H1P_v1_860014|ID:52841066| DNA sulfur modification protein DndD [Hyella patelloides LEGE 07179]	1
H1P_v1_860015|ID:52841067| Sulfurtransferase DndC [Hyella patelloides LEGE 07179]	1
H1P_v1_860017|ID:52841069| protein of unknown function [Hyella patelloides LEGE 07179]	1
H1P_v1_860023|ID:52841075| Putative protein YbfL (fragment) [Hyella patelloides LEGE 07179]	1
H1P_v1_870003|ID:52841078| Integrase family protein (fragment) [Hyella patelloides LEGE 07179]	1
H1P_v1_870011|ID:52841086| conserved membrane protein of unknown function [Hyella patelloides LEGE 07179]	1
H1P_v1_870012|ID:52841087| conserved membrane protein of unknown function [Hyella patelloides LEGE 07179]	1
H1P_v1_870019|ID:52841094| Phospholipid/glycerol acyltransferase [Hyella patelloides LEGE 07179]	1
H1P_v1_870026|ID:52841101| transposase (fragment) [Hyella patelloides LEGE 07179]	1
H1P_v1_910001|ID:52841149| protein of unknown function [Hyella patelloides LEGE 07179]	1
H1P_v1_920007|ID:52841170|fosA| Glutathione transferase FosA [Hyella patelloides LEGE 07179]	1
H1P_v1_930001|ID:52841190| N-ethylmaleimide reductase (fragment) [Hyella patelloides LEGE 07179]	1
H1P_v1_950018|ID:52841261| Sugar transporter [Hyella patelloides LEGE 07179]	1
H1P_v1_970015|ID:52841302| protein of unknown function [Hyella patelloides LEGE 07179]	1
H1P_v1_980003|ID:52841305| conserved protein of unknown function [Hyella patelloides LEGE 07179]	1
H1P_v1_980006|ID:52841308| Metallophosphoesterase [Hyella patelloides LEGE 07179]	1
H1P_v1_990001|ID:52841323| protein of unknown function [Hyella patelloides LEGE 07179]	1
H1P_v1_990004|ID:52841326| conserved protein of unknown function [Hyella patelloides LEGE 07179]	1
H1P_v1_990021|ID:52841343| TPR repeat-containing protein [Hyella patelloides LEGE 07179]	1
H1P_v1_1000020|ID:52841364| MATE efflux family protein [Hyella patelloides LEGE 07179]	1
H1P_v1_1000023|ID:52841367| conserved protein of unknown function [Hyella patelloides LEGE 07179]	1
H1P_v1_1010005|ID:52841375| Phosphoglycerate mutase family 2 (fragment) [Hyella patelloides LEGE 07179]	1
H1P_v1_1010022|ID:52841392| conserved protein of unknown function [Hyella patelloides LEGE 07179]	1
H1P_v1_1010023|ID:52841393| conserved protein of unknown function [Hyella patelloides LEGE 07179]	1
H1P_v1_1020001|ID:52841394| RNA-dependent DNA polymerase [Hyella patelloides LEGE 07179]	1
H1P_v1_1020014|ID:52841407| transposase [Hyella patelloides LEGE 07179]	1
H1P_v1_1020018|ID:52841411| conserved protein of unknown function [Hyella patelloides LEGE 07179]	1
H1P_v1_1020022|ID:52841415| Na+/proline symporter [Hyella patelloides LEGE 07179]	1
H1P_v1_1030002|ID:52841419| conserved membrane protein of unknown function [Hyella patelloides LEGE 07179]	1
H1P_v1_1040003|ID:52841445| Acetamidase/Formamidase family [Hyella patelloides LEGE 07179]	1
H1P_v1_1050018|ID:52841484| putative urate catabolism protein [Hyella patelloides LEGE 07179]	1
H1P_v1_1060005|ID:52841491| putative glycosyl transferase [Hyella patelloides LEGE 07179]	1
H1P_v1_1060009|ID:52841495| protein of unknown function [Hyella patelloides LEGE 07179]	1
H1P_v1_1060012|ID:52841498| conserved protein of unknown function [Hyella patelloides LEGE 07179]	1
H1P_v1_1070007|ID:52841513| protein of unknown function [Hyella patelloides LEGE 07179]	1
H1P_v1_1070014|ID:52841520| conserved protein of unknown function [Hyella patelloides LEGE 07179]	1
H1P_v1_1070021|ID:52841527| transposase (fragment) [Hyella patelloides LEGE 07179]	1
H1P_v1_1080003|ID:52841534| conserved membrane protein of unknown function [Hyella patelloides LEGE 07179]	1
H1P_v1_1080009|ID:52841540| conserved protein of unknown function [Hyella patelloides LEGE 07179]	1
H1P_v1_1080021|ID:52841552| Cytosine-specific methyltransferase [Hyella patelloides LEGE 07179]	1
H1P_v1_1090002|ID:52841554| conserved membrane protein of unknown function [Hyella patelloides LEGE 07179]	1
H1P_v1_1090012|ID:52841564| TPR repeat-containing protein [Hyella patelloides LEGE 07179]	1
H1P_v1_1100001|ID:52841569| transposase (fragment) [Hyella patelloides LEGE 07179]	1
H1P_v1_1100005|ID:52841573| GCN5-related N-acetyltransferase [Hyella patelloides LEGE 07179]	1
H1P_v1_1100011|ID:52841579|nemA| N-ethylmaleimide reductase [Hyella patelloides LEGE 07179]	1
H1P_v1_1120001|ID:52841596| Glycosyltransferase (fragment) [Hyella patelloides LEGE 07179]	1
H1P_v1_1120012|ID:52841607| conserved protein of unknown function [Hyella patelloides LEGE 07179]	1
H1P_v1_1140001|ID:52841616| conserved protein of unknown function [Hyella patelloides LEGE 07179]	1
H1P_v1_1140013|ID:52841628| conserved protein of unknown function [Hyella patelloides LEGE 07179]	1
H1P_v1_1150010|ID:52841653| conserved protein of unknown function [Hyella patelloides LEGE 07179]	1
H1P_v1_1150011|ID:52841654| conserved protein of unknown function [Hyella patelloides LEGE 07179]	1
H1P_v1_1150020|ID:52841663| Acetyltransferase, GNAT family (modular protein) [Hyella patelloides LEGE 07179]	1
H1P_v1_1150021|ID:52841664| transposase (fragment) [Hyella patelloides LEGE 07179]	1
H1P_v1_1150022|ID:52841665| transposase (fragment) [Hyella patelloides LEGE 07179]	1
H1P_v1_1150023|ID:52841666| Rieske (2Fe-2S) domain-containing protein (fragment) [Hyella patelloides LEGE 07179]	1
H1P_v1_1160008|ID:52841680| Membrane bound O-acyl transferase MBOAT family protein [Hyella patelloides LEGE 07179]	1
H1P_v1_1160009|ID:52841681| conserved protein of unknown function [Hyella patelloides LEGE 07179]	1
H1P_v1_1160010|ID:52841682| conserved protein of unknown function [Hyella patelloides LEGE 07179]	1
H1P_v1_1170002|ID:52841693| Type III restriction protein res subunit (fragment) [Hyella patelloides LEGE 07179]	1
H1P_v1_1180015|ID:52841708| conserved protein of unknown function [Hyella patelloides LEGE 07179]	1
H1P_v1_1190010|ID:52841724| Methyltransferase type 11 [Hyella patelloides LEGE 07179]	1
H1P_v1_1190022|ID:52841736| Ring-hydroxylating dioxygenase, large terminal subunit [Hyella patelloides LEGE 07179]	1
H1P_v1_1210011|ID:52841772| conserved protein of unknown function [Hyella patelloides LEGE 07179]	1
H1P_v1_1210013|ID:52841774| transposase (fragment) [Hyella patelloides LEGE 07179]	1
H1P_v1_1220003|ID:52841786|sodN| Superoxide dismutase [Ni] [Hyella patelloides LEGE 07179]	1
H1P_v1_1220019|ID:52841802| conserved protein of unknown function [Hyella patelloides LEGE 07179]	1
H1P_v1_1220021|ID:52841804| protein of unknown function [Hyella patelloides LEGE 07179]	1
H1P_v1_1250009|ID:52841857| Sulfotransferase family protein [Hyella patelloides LEGE 07179]	1
H1P_v1_1270001|ID:52841880| protein of unknown function [Hyella patelloides LEGE 07179]	1
H1P_v1_1270013|ID:52841892| protein of unknown function [Hyella patelloides LEGE 07179]	1
H1P_v1_1270015|ID:52841894| conserved protein of unknown function [Hyella patelloides LEGE 07179]	1
H1P_v1_1290021|ID:52841936| transposase (fragment) [Hyella patelloides LEGE 07179]	1
H1P_v1_1320002|ID:52841978| transposase [Hyella patelloides LEGE 07179]	1
H1P_v1_1340008|ID:52842008| Steroid 5-alpha reductase [Hyella patelloides LEGE 07179]	1
H1P_v1_1360002|ID:52842035| conserved protein of unknown function [Hyella patelloides LEGE 07179]	1
H1P_v1_1360017|ID:52842050|moaC| molybdopterin biosynthesis, protein C [Hyella patelloides LEGE 07179]	1
H1P_v1_1370009|ID:52842063| MBL fold metallo-hydrolase [Hyella patelloides LEGE 07179]	1
H1P_v1_1390019|ID:52842115| HPP family protein [Hyella patelloides LEGE 07179]	1
H1P_v1_1400014|ID:52842137| protein of unknown function [Hyella patelloides LEGE 07179]	1
H1P_v1_1410012|ID:52842149| protein of unknown function [Hyella patelloides LEGE 07179]	1
H1P_v1_1410022|ID:52842159| Acyl-dehydrogenase [Hyella patelloides LEGE 07179]	1
H1P_v1_1420007|ID:52842169| Na+/proline symporter [Hyella patelloides LEGE 07179]	1
H1P_v1_1420008|ID:52842170| conserved protein of unknown function [Hyella patelloides LEGE 07179]	1
H1P_v1_1420015|ID:52842177| conserved exported protein of unknown function [Hyella patelloides LEGE 07179]	1
H1P_v1_1430002|ID:52842182| Pyridoxamine 5'-phosphate oxidase-related, FMN binding [Hyella patelloides LEGE 07179]	1
H1P_v1_1450015|ID:52842211| conserved membrane protein of unknown function [Hyella patelloides LEGE 07179]	1
H1P_v1_1450017|ID:52842213| Dihydroorotate dehydrogenase [Hyella patelloides LEGE 07179]	1
H1P_v1_1460019|ID:52842236| transposase (fragment) [Hyella patelloides LEGE 07179]	1
H1P_v1_1470004|ID:52842240| Homoserine acetyltransferase [Hyella patelloides LEGE 07179]	1
H1P_v1_1480002|ID:52842257| conserved protein of unknown function [Hyella patelloides LEGE 07179]	1
H1P_v1_1490004|ID:52842275| 2-polyprenyl-6-methoxyphenol hydroxylase-like oxidoreductase (fragment) [Hyella patelloides LEGE 07179]	1
H1P_v1_1520015|ID:52842331| conserved protein of unknown function [Hyella patelloides LEGE 07179]	1
H1P_v1_1520016|ID:52842332| conserved membrane protein of unknown function [Hyella patelloides LEGE 07179]	1
H1P_v1_1520019|ID:52842335| conserved protein of unknown function [Hyella patelloides LEGE 07179]	1
H1P_v1_1520020|ID:52842336| conserved protein of unknown function [Hyella patelloides LEGE 07179]	1
H1P_v1_1540017|ID:52842373| Group II intron reverse transcriptase/maturase (fragment) [Hyella patelloides LEGE 07179]	1
H1P_v1_1540018|ID:52842374| transposase [Hyella patelloides LEGE 07179]	1
H1P_v1_1550009|ID:52842386| Metallophosphoesterase [Hyella patelloides LEGE 07179]	1
H1P_v1_1550015|ID:52842392| conserved protein of unknown function [Hyella patelloides LEGE 07179]	1
H1P_v1_1560002|ID:52842395| transposase [Hyella patelloides LEGE 07179]	1
H1P_v1_1560003|ID:52842396| transposase (fragment) [Hyella patelloides LEGE 07179]	1
H1P_v1_1560005|ID:52842398| AsnC family transcriptional regulator [Hyella patelloides LEGE 07179]	1
H1P_v1_1590015|ID:52842457| transposase [Hyella patelloides LEGE 07179]	1
H1P_v1_1610002|ID:52842474| protein of unknown function [Hyella patelloides LEGE 07179]	1
H1P_v1_1610012|ID:52842484| putative endoglucanase [Hyella patelloides LEGE 07179]	1
H1P_v1_1610014|ID:52842486| transposase [Hyella patelloides LEGE 07179]	1
H1P_v1_1630005|ID:52842502| conserved protein of unknown function [Hyella patelloides LEGE 07179]	1
H1P_v1_1650001|ID:52842533| Anaerobic ribonucleoside-triphosphate reductase-activating protein (fragment) [Hyella patelloides LEGE 07179]	1
H1P_v1_1650003|ID:52842535|pflA| Pyruvate formate-lyase 1-activating enzyme [Hyella patelloides LEGE 07179]	1
H1P_v1_1650017|ID:52842549| Retron-type reverse transcriptase [Hyella patelloides LEGE 07179]	1
H1P_v1_1660011|ID:52842561| conserved protein of unknown function [Hyella patelloides LEGE 07179]	1
H1P_v1_1680004|ID:52842585| conserved protein of unknown function [Hyella patelloides LEGE 07179]	1
H1P_v1_1680014|ID:52842595| conserved protein of unknown function [Hyella patelloides LEGE 07179]	1
H1P_v1_1680018|ID:52842599| conserved protein of unknown function [Hyella patelloides LEGE 07179]	1
H1P_v1_1690003|ID:52842609| conserved protein of unknown function [Hyella patelloides LEGE 07179]	1
H1P_v1_1690009|ID:52842615| Acyl-CoA synthetase (NDP forming) [Hyella patelloides LEGE 07179]	1
H1P_v1_1700007|ID:52842629| conserved protein of unknown function [Hyella patelloides LEGE 07179]	1
H1P_v1_1700017|ID:52842639| conserved protein of unknown function [Hyella patelloides LEGE 07179]	1
H1P_v1_1700022|ID:52842644| Plasmid recombination protein [Hyella patelloides LEGE 07179]	1
H1P_v1_1710005|ID:52842651| conserved exported protein of unknown function [Hyella patelloides LEGE 07179]	1
H1P_v1_1720004|ID:52842666| transposase (fragment) [Hyella patelloides LEGE 07179]	1
H1P_v1_1720005|ID:52842667| protein of unknown function [Hyella patelloides LEGE 07179]	1
H1P_v1_1720010|ID:52842672| exported protein of unknown function [Hyella patelloides LEGE 07179]	1
H1P_v1_1730003|ID:52842682| conserved protein of unknown function [Hyella patelloides LEGE 07179]	1
H1P_v1_1730012|ID:52842691| conserved protein of unknown function [Hyella patelloides LEGE 07179]	1
H1P_v1_1740006|ID:52842700| protein of unknown function [Hyella patelloides LEGE 07179]	1
H1P_v1_1740010|ID:52842704|fecD| iron-dicitrate transporter subunit ; membrane component of ABC superfamily; KpLE2 phage-like element [Hyella patelloides LEGE 07179]	1
H1P_v1_1740014|ID:52842708| protein of unknown function [Hyella patelloides LEGE 07179]	1
H1P_v1_1740020|ID:52842714| protein of unknown function [Hyella patelloides LEGE 07179]	1
H1P_v1_1800002|ID:52842763| Retron-type reverse transcriptase (fragment) [Hyella patelloides LEGE 07179]	1
H1P_v1_1810001|ID:52842775| protein of unknown function [Hyella patelloides LEGE 07179]	1
H1P_v1_1810014|ID:52842788| Dinitrogenase iron-molybdenum cofactor biosynthesis protein [Hyella patelloides LEGE 07179]	1
H1P_v1_1810015|ID:52842789|glpE| Thiosulfate sulfurtransferase GlpE [Hyella patelloides LEGE 07179]	1
H1P_v1_1830008|ID:52842823|recD| ATP-dependent RecD-like DNA helicase [Hyella patelloides LEGE 07179]	1
H1P_v1_1830010|ID:52842825| conserved protein of unknown function [Hyella patelloides LEGE 07179]	1
H1P_v1_1830020|ID:52842835| conserved protein of unknown function [Hyella patelloides LEGE 07179]	1
H1P_v1_1830022|ID:52842837| Membrane-bound metal-dependent hydrolase (fragment) [Hyella patelloides LEGE 07179]	1
H1P_v1_1840001|ID:52842839| protein of unknown function [Hyella patelloides LEGE 07179]	1
H1P_v1_1840002|ID:52842840|mtnA| Metallothionein [Hyella patelloides LEGE 07179]	1
H1P_v1_1860005|ID:52842860| conserved protein of unknown function [Hyella patelloides LEGE 07179]	1
H1P_v1_1860011|ID:52842866|psaI| Photosystem I reaction center subunit VIII [Hyella patelloides LEGE 07179]	1
H1P_v1_1880001|ID:52842886| conserved protein of unknown function [Hyella patelloides LEGE 07179]	1
H1P_v1_1890016|ID:52842915| conserved protein of unknown function [Hyella patelloides LEGE 07179]	1
H1P_v1_1910005|ID:52842939| conserved protein of unknown function [Hyella patelloides LEGE 07179]	1
H1P_v1_1910013|ID:52842947| transposase (fragment) [Hyella patelloides LEGE 07179]	1
H1P_v1_1930006|ID:52842963| conserved protein of unknown function [Hyella patelloides LEGE 07179]	1
H1P_v1_1940012|ID:52842984| conserved exported protein of unknown function [Hyella patelloides LEGE 07179]	1
H1P_v1_1940016|ID:52842988| conserved exported protein of unknown function [Hyella patelloides LEGE 07179]	1
H1P_v1_1950014|ID:52843006| conserved protein of unknown function [Hyella patelloides LEGE 07179]	1
H1P_v1_1970012|ID:52843029| protein of unknown function [Hyella patelloides LEGE 07179]	1
H1P_v1_1980008|ID:52843042| Integral membrane protein, YkoY family [Hyella patelloides LEGE 07179]	1
H1P_v1_2020014|ID:52843094| conserved protein of unknown function [Hyella patelloides LEGE 07179]	1
H1P_v1_2030007|ID:52843104| conserved exported protein of unknown function [Hyella patelloides LEGE 07179]	1
H1P_v1_2040003|ID:52843111| protein of unknown function [Hyella patelloides LEGE 07179]	1
H1P_v1_2040008|ID:52843116| protein of unknown function [Hyella patelloides LEGE 07179]	1
H1P_v1_2060008|ID:52843129| conserved protein of unknown function [Hyella patelloides LEGE 07179]	1
H1P_v1_2070012|ID:52843144| ABC-2 type transporter [Hyella patelloides LEGE 07179]	1
H1P_v1_2070013|ID:52843145| ABC-type uncharacterized transport system involved in gliding motility, auxiliary component [Hyella patelloides LEGE 07179]	1
H1P_v1_2070015|ID:52843147| RNA-directed DNA polymerase (fragment) [Hyella patelloides LEGE 07179]	1
H1P_v1_2080008|ID:52843155|rppH| RNA pyrophosphohydrolase [Hyella patelloides LEGE 07179]	1
H1P_v1_2110002|ID:52843172| transposase (fragment) [Hyella patelloides LEGE 07179]	1
H1P_v1_2140005|ID:52843216| conserved protein of unknown function [Hyella patelloides LEGE 07179]	1
H1P_v1_2160005|ID:52843239| FAD-dependent oxidoreductase [Hyella patelloides LEGE 07179]	1
H1P_v1_2170003|ID:52843243| Dynamin-like protein [Hyella patelloides LEGE 07179]	1
H1P_v1_2170008|ID:52843248|frp| Fluorescence recovery protein [Hyella patelloides LEGE 07179]	1
H1P_v1_2200001|ID:52843262| conserved protein of unknown function [Hyella patelloides LEGE 07179]	1
H1P_v1_2200011|ID:52843272| Transglutaminase-like domain protein [Hyella patelloides LEGE 07179]	1
H1P_v1_2200014|ID:52843275| conserved protein of unknown function [Hyella patelloides LEGE 07179]	1
H1P_v1_2220001|ID:52843288| protein of unknown function [Hyella patelloides LEGE 07179]	1
H1P_v1_2230006|ID:52843302| Flavodoxin 1 [Hyella patelloides LEGE 07179]	1
H1P_v1_2230008|ID:52843304| conserved protein of unknown function [Hyella patelloides LEGE 07179]	1
H1P_v1_2230010|ID:52843306| Nitroreductase family protein [Hyella patelloides LEGE 07179]	1
H1P_v1_2250005|ID:52843331| conserved protein of unknown function [Hyella patelloides LEGE 07179]	1
H1P_v1_2250010|ID:52843336| conserved protein of unknown function [Hyella patelloides LEGE 07179]	1
H1P_v1_2250011|ID:52843337| conserved protein of unknown function [Hyella patelloides LEGE 07179]	1
H1P_v1_2290010|ID:52843376| Transglutaminase-like enzyme, predicted cysteine protease [Hyella patelloides LEGE 07179]	1
H1P_v1_2300009|ID:52843391| conserved protein of unknown function [Hyella patelloides LEGE 07179]	1
H1P_v1_2300010|ID:52843392| protein of unknown function [Hyella patelloides LEGE 07179]	1
H1P_v1_2320012|ID:52843417| protein of unknown function [Hyella patelloides LEGE 07179]	1
H1P_v1_2330004|ID:52843422| protein of unknown function [Hyella patelloides LEGE 07179]	1
H1P_v1_2330011|ID:52843429|ruvC| Crossover junction endodeoxyribonuclease RuvC [Hyella patelloides LEGE 07179]	1
H1P_v1_2330013|ID:52843431|ftrV| Ferredoxin-thioredoxin reductase, variable chain [Hyella patelloides LEGE 07179]	1
H1P_v1_2360004|ID:52843447|cydB| Cytochrome D ubiquinol oxidase chain II [Hyella patelloides LEGE 07179]	1
H1P_v1_2360005|ID:52843448|cioA| fragment of ubiquinol oxidase subunit I, cyanide insensitive (part 2) [Hyella patelloides LEGE 07179]	1
H1P_v1_2360006|ID:52843449|cioA| fragment of ubiquinol oxidase subunit I, cyanide insensitive (part 1) [Hyella patelloides LEGE 07179]	1
H1P_v1_2370012|ID:52843468| conserved membrane protein of unknown function [Hyella patelloides LEGE 07179]	1
H1P_v1_2380008|ID:52843482| conserved protein of unknown function [Hyella patelloides LEGE 07179]	1
H1P_v1_2390007|ID:52843491| conserved exported protein of unknown function [Hyella patelloides LEGE 07179]	1
H1P_v1_2390011|ID:52843495| conserved protein of unknown function [Hyella patelloides LEGE 07179]	1
H1P_v1_2400002|ID:52843497| conserved protein of unknown function [Hyella patelloides LEGE 07179]	1
H1P_v1_2400010|ID:52843505| transposase (fragment) [Hyella patelloides LEGE 07179]	1
H1P_v1_2410006|ID:52843513|hcp| Hydroxylamine reductase [Hyella patelloides LEGE 07179]	1
H1P_v1_2430012|ID:52843533| Gluconolactonase [Hyella patelloides LEGE 07179]	1
H1P_v1_2440003|ID:52843541| conserved protein of unknown function [Hyella patelloides LEGE 07179]	1
H1P_v1_2440008|ID:52843546| Plasmid stabilization system protein [Hyella patelloides LEGE 07179]	1
H1P_v1_2450012|ID:52843565| protein of unknown function [Hyella patelloides LEGE 07179]	1
H1P_v1_2450013|ID:52843566| transposase (fragment) [Hyella patelloides LEGE 07179]	1
H1P_v1_2480001|ID:52843590| conserved protein of unknown function [Hyella patelloides LEGE 07179]	1
H1P_v1_2480008|ID:52843597| conserved protein of unknown function [Hyella patelloides LEGE 07179]	1
H1P_v1_2480009|ID:52843598| Spermidine synthase [Hyella patelloides LEGE 07179]	1
H1P_v1_2490005|ID:52843603| conserved protein of unknown function [Hyella patelloides LEGE 07179]	1
H1P_v1_2490009|ID:52843607| protein of unknown function [Hyella patelloides LEGE 07179]	1
H1P_v1_2530001|ID:52843638| protein of unknown function [Hyella patelloides LEGE 07179]	1
H1P_v1_2540003|ID:52843650| Membrane protein [Hyella patelloides LEGE 07179]	1
H1P_v1_2550004|ID:52843659| Exonuclease RNase T and DNA polymerase III (fragment) [Hyella patelloides LEGE 07179]	1
H1P_v1_2550008|ID:52843663| Acetyltransferase, ribosomal protein N-acetylase [Hyella patelloides LEGE 07179]	1
H1P_v1_2560006|ID:52843671| FecR family protein [Hyella patelloides LEGE 07179]	1
H1P_v1_2570005|ID:52843680| protein of unknown function [Hyella patelloides LEGE 07179]	1
H1P_v1_2570010|ID:52843685| conserved exported protein of unknown function [Hyella patelloides LEGE 07179]	1
H1P_v1_2580008|ID:52843694| protein of unknown function [Hyella patelloides LEGE 07179]	1
H1P_v1_2620005|ID:52843746| protein of unknown function [Hyella patelloides LEGE 07179]	1
H1P_v1_2620010|ID:52843751| conserved exported protein of unknown function [Hyella patelloides LEGE 07179]	1
H1P_v1_2630005|ID:52843756| conserved protein of unknown function [Hyella patelloides LEGE 07179]	1
H1P_v1_2630007|ID:52843758| Na+/solute symporter [Hyella patelloides LEGE 07179]	1
H1P_v1_2630008|ID:52843759| conserved protein of unknown function [Hyella patelloides LEGE 07179]	1
H1P_v1_2630009|ID:52843760| D-alanine--D-alanine ligase [Hyella patelloides LEGE 07179]	1
H1P_v1_2660008|ID:52843790| Endonuclease/exonuclease/phosphatase [Hyella patelloides LEGE 07179]	1
H1P_v1_2660014|ID:52843796| conserved protein of unknown function [Hyella patelloides LEGE 07179]	1
H1P_v1_2670006|ID:52843802|cas| CRISPR-associated endoribonuclease Cas2 [Hyella patelloides LEGE 07179]	1
H1P_v1_2680002|ID:52843814| protein of unknown function [Hyella patelloides LEGE 07179]	1
H1P_v1_2690001|ID:52843826| transposase (fragment) [Hyella patelloides LEGE 07179]	1
H1P_v1_2700001|ID:52843842| Carbonic anhydrase [Hyella patelloides LEGE 07179]	1
H1P_v1_2700004|ID:52843845| conserved protein of unknown function [Hyella patelloides LEGE 07179]	1
H1P_v1_2720001|ID:52843858| conserved protein of unknown function [Hyella patelloides LEGE 07179]	1
H1P_v1_2720006|ID:52843863| protein of unknown function [Hyella patelloides LEGE 07179]	1
H1P_v1_2730002|ID:52843872| conserved protein of unknown function [Hyella patelloides LEGE 07179]	1
H1P_v1_2730006|ID:52843876|glsA| Glutaminase [Hyella patelloides LEGE 07179]	1
H1P_v1_2740003|ID:52843887|amyS| Alpha-amylase [Hyella patelloides LEGE 07179]	1
H1P_v1_2740008|ID:52843892|f1pep| Prolyl endopeptidase [Hyella patelloides LEGE 07179]	1
H1P_v1_2750009|ID:52843904| conserved protein of unknown function [Hyella patelloides LEGE 07179]	1
H1P_v1_2760004|ID:52843910| Family 57 glycoside hydrolase [Hyella patelloides LEGE 07179]	1
H1P_v1_2760007|ID:52843913| Chromate transport protein [Hyella patelloides LEGE 07179]	1
H1P_v1_2810011|ID:52843973| protein of unknown function [Hyella patelloides LEGE 07179]	1
H1P_v1_2820006|ID:52843979| protein of unknown function [Hyella patelloides LEGE 07179]	1
H1P_v1_2820013|ID:52843986| conserved protein of unknown function [Hyella patelloides LEGE 07179]	1
H1P_v1_2830002|ID:52843988| protein of unknown function [Hyella patelloides LEGE 07179]	1
H1P_v1_2830003|ID:52843989| conserved protein of unknown function [Hyella patelloides LEGE 07179]	1
H1P_v1_2830005|ID:52843991| Putative transcriptional regulator (fragment) [Hyella patelloides LEGE 07179]	1
H1P_v1_2840001|ID:52844002| conserved exported protein of unknown function [Hyella patelloides LEGE 07179]	1
H1P_v1_2850009|ID:52844020|nemA| N-ethylmaleimide reductase [Hyella patelloides LEGE 07179]	1
H1P_v1_2850011|ID:52844022| cAMP-binding protein [Hyella patelloides LEGE 07179]	1
H1P_v1_2880003|ID:52844036| CheW-like protein [Hyella patelloides LEGE 07179]	1
H1P_v1_2890007|ID:52844048| conserved protein of unknown function [Hyella patelloides LEGE 07179]	1
H1P_v1_2920006|ID:52844078| Crp/Fnr family transcriptional regulator [Hyella patelloides LEGE 07179]	1
H1P_v1_2940005|ID:52844092| protein of unknown function [Hyella patelloides LEGE 07179]	1
H1P_v1_2970011|ID:52844132| Sodium:solute symporter [Hyella patelloides LEGE 07179]	1
H1P_v1_3060006|ID:52844202| conserved protein of unknown function [Hyella patelloides LEGE 07179]	1
H1P_v1_3070007|ID:52844211| conserved protein of unknown function [Hyella patelloides LEGE 07179]	1
H1P_v1_3080001|ID:52844212| protein of unknown function [Hyella patelloides LEGE 07179]	1
H1P_v1_3080004|ID:52844215| protein of unknown function [Hyella patelloides LEGE 07179]	1
H1P_v1_3120007|ID:52844253| conserved protein of unknown function [Hyella patelloides LEGE 07179]	1
H1P_v1_3140001|ID:52844259| Membrane-bound metal-dependent hydrolase (fragment) [Hyella patelloides LEGE 07179]	1
H1P_v1_3140002|ID:52844260| protein of unknown function [Hyella patelloides LEGE 07179]	1
H1P_v1_3140004|ID:52844262| conserved protein of unknown function [Hyella patelloides LEGE 07179]	1
H1P_v1_3140008|ID:52844266| CopG-like DNA-binding protein [Hyella patelloides LEGE 07179]	1
H1P_v1_3150001|ID:52844272| protein of unknown function [Hyella patelloides LEGE 07179]	1
H1P_v1_3160003|ID:52844280| conserved membrane protein of unknown function [Hyella patelloides LEGE 07179]	1
H1P_v1_3190001|ID:52844300| Response regulator containing a CheY-like receiver domain and an HTH DNA-binding domain [Hyella patelloides LEGE 07179]	1
H1P_v1_3250001|ID:52844340| protein of unknown function [Hyella patelloides LEGE 07179]	1
H1P_v1_3270007|ID:52844365| RNA-directed DNA polymerase [Hyella patelloides LEGE 07179]	1
H1P_v1_3300004|ID:52844385| conserved membrane protein of unknown function [Hyella patelloides LEGE 07179]	1
H1P_v1_3300008|ID:52844389| protein of unknown function [Hyella patelloides LEGE 07179]	1
H1P_v1_3330009|ID:52844414| Helix-turn-helix domain protein [Hyella patelloides LEGE 07179]	1
H1P_v1_3360004|ID:52844438| Blue-copper-protein-like protein [Hyella patelloides LEGE 07179]	1
H1P_v1_3380005|ID:52844460| Cyclic nucleotide-binding protein [Hyella patelloides LEGE 07179]	1
H1P_v1_3390002|ID:52844463| protein of unknown function [Hyella patelloides LEGE 07179]	1
H1P_v1_3390007|ID:52844468| conserved protein of unknown function [Hyella patelloides LEGE 07179]	1
H1P_v1_3400001|ID:52844469| conserved protein of unknown function [Hyella patelloides LEGE 07179]	1
H1P_v1_3420004|ID:52844484|cas2| CRISPR-associated endoribonuclease Cas2 1 [Hyella patelloides LEGE 07179]	1
H1P_v1_3420006|ID:52844486| CRISPR-associated exonuclease, Cas4 family [Hyella patelloides LEGE 07179]	1
H1P_v1_3440003|ID:52844493| putative transcription regulator containing HTH domain [Hyella patelloides LEGE 07179]	1
H1P_v1_3450007|ID:52844505| conserved protein of unknown function [Hyella patelloides LEGE 07179]	1
H1P_v1_3470006|ID:52844515| Glycosyl transferase group 1 (fragment) [Hyella patelloides LEGE 07179]	1
H1P_v1_3480001|ID:52844516| conserved exported protein of unknown function [Hyella patelloides LEGE 07179]	1
H1P_v1_3480005|ID:52844520| conserved protein of unknown function [Hyella patelloides LEGE 07179]	1
H1P_v1_3480006|ID:52844521| conserved protein of unknown function [Hyella patelloides LEGE 07179]	1
H1P_v1_3500007|ID:52844536| conserved protein of unknown function [Hyella patelloides LEGE 07179]	1
H1P_v1_3520002|ID:52844545| transposase (fragment) [Hyella patelloides LEGE 07179]	1
H1P_v1_3520007|ID:52844550| protein of unknown function [Hyella patelloides LEGE 07179]	1
H1P_v1_3530002|ID:52844552| 1-acyl-sn-glycerol-3-phosphate acyltransferase [Hyella patelloides LEGE 07179]	1
H1P_v1_3540004|ID:52844562| conserved protein of unknown function [Hyella patelloides LEGE 07179]	1
H1P_v1_3550001|ID:52844566| conserved protein of unknown function [Hyella patelloides LEGE 07179]	1
H1P_v1_3550011|ID:52844576| protein of unknown function [Hyella patelloides LEGE 07179]	1
H1P_v1_3590002|ID:52844593| conserved exported protein of unknown function [Hyella patelloides LEGE 07179]	1
H1P_v1_3610002|ID:52844606| Sigma-70 region 4 type 2 [Hyella patelloides LEGE 07179]	1
H1P_v1_3610010|ID:52844614| Heavy metal transporter [Hyella patelloides LEGE 07179]	1
H1P_v1_3620001|ID:52844616| transposase (fragment) [Hyella patelloides LEGE 07179]	1
H1P_v1_3620002|ID:52844617| transposase (fragment) [Hyella patelloides LEGE 07179]	1
H1P_v1_3620004|ID:52844619| protein of unknown function [Hyella patelloides LEGE 07179]	1
H1P_v1_3620007|ID:52844622| Phage/plasmid primase, P4 family, C-terminal domain (fragment) [Hyella patelloides LEGE 07179]	1
H1P_v1_3640003|ID:52844629| conserved protein of unknown function [Hyella patelloides LEGE 07179]	1
H1P_v1_3650001|ID:52844635| protein of unknown function [Hyella patelloides LEGE 07179]	1
H1P_v1_3660002|ID:52844645| membrane protein of unknown function [Hyella patelloides LEGE 07179]	1
H1P_v1_3660008|ID:52844651| conserved protein of unknown function [Hyella patelloides LEGE 07179]	1
H1P_v1_3690002|ID:52844672| Glycosyl transferase 2 family protein [Hyella patelloides LEGE 07179]	1
H1P_v1_3690009|ID:52844679| transposase (fragment) [Hyella patelloides LEGE 07179]	1
H1P_v1_3700005|ID:52844684| conserved protein of unknown function [Hyella patelloides LEGE 07179]	1
H1P_v1_3700006|ID:52844685| conserved protein of unknown function [Hyella patelloides LEGE 07179]	1
H1P_v1_3710007|ID:52844694| conserved protein of unknown function [Hyella patelloides LEGE 07179]	1
H1P_v1_3710010|ID:52844697| protein of unknown function [Hyella patelloides LEGE 07179]	1
H1P_v1_3720006|ID:52844704| conserved protein of unknown function [Hyella patelloides LEGE 07179]	1
H1P_v1_3730003|ID:52844709| conserved protein of unknown function [Hyella patelloides LEGE 07179]	1
H1P_v1_3740001|ID:52844712| Plasmid recombination protein [Hyella patelloides LEGE 07179]	1
H1P_v1_3770001|ID:52844733| protein of unknown function [Hyella patelloides LEGE 07179]	1
H1P_v1_3780001|ID:52844739| Viral (Superfamily 1) RNA helicase (modular protein) [Hyella patelloides LEGE 07179]	1
H1P_v1_3810001|ID:52844755| conserved protein of unknown function [Hyella patelloides LEGE 07179]	1
H1P_v1_3890001|ID:52844799| protein of unknown function [Hyella patelloides LEGE 07179]	1
H1P_v1_3920007|ID:52844821| protein of unknown function [Hyella patelloides LEGE 07179]	1
H1P_v1_3940006|ID:52844831| protein of unknown function [Hyella patelloides LEGE 07179]	1
H1P_v1_3960008|ID:52844846| protein of unknown function [Hyella patelloides LEGE 07179]	1
H1P_v1_3980003|ID:52844859| conserved protein of unknown function [Hyella patelloides LEGE 07179]	1
H1P_v1_3990001|ID:52844864| conserved protein of unknown function [Hyella patelloides LEGE 07179]	1
H1P_v1_3990004|ID:52844867| conserved protein of unknown function [Hyella patelloides LEGE 07179]	1
H1P_v1_4000003|ID:52844875| transposase (fragment) [Hyella patelloides LEGE 07179]	1
H1P_v1_4000004|ID:52844876| conserved protein of unknown function [Hyella patelloides LEGE 07179]	1
H1P_v1_4030003|ID:52844898| SagB-type dehydrogenase domain protein [Hyella patelloides LEGE 07179]	1
H1P_v1_4040003|ID:52844903| CHRD domain-containing protein (fragment) [Hyella patelloides LEGE 07179]	1
H1P_v1_4050001|ID:52844910| Mobilization protein (fragment) [Hyella patelloides LEGE 07179]	1
H1P_v1_4070007|ID:52844926| exported protein of unknown function [Hyella patelloides LEGE 07179]	1
H1P_v1_4080004|ID:52844930| Acyl-CoA dehydrogenase domain protein [Hyella patelloides LEGE 07179]	1
H1P_v1_4100001|ID:52844939| conserved protein of unknown function [Hyella patelloides LEGE 07179]	1
H1P_v1_4140001|ID:52844953| protein of unknown function [Hyella patelloides LEGE 07179]	1
H1P_v1_4140005|ID:52844957| conserved protein of unknown function [Hyella patelloides LEGE 07179]	1
H1P_v1_4190006|ID:52844987| protein of unknown function [Hyella patelloides LEGE 07179]	1
H1P_v1_4230002|ID:52845006| protein of unknown function [Hyella patelloides LEGE 07179]	1
H1P_v1_4310001|ID:52845039| protein of unknown function [Hyella patelloides LEGE 07179]	1
H1P_v1_4320005|ID:52845049| protein of unknown function [Hyella patelloides LEGE 07179]	1
H1P_v1_4350008|ID:52845064| conserved protein of unknown function [Hyella patelloides LEGE 07179]	1
H1P_v1_4370002|ID:52845070| transposase (fragment) [Hyella patelloides LEGE 07179]	1
H1P_v1_4370004|ID:52845072| transposase (fragment) [Hyella patelloides LEGE 07179]	1
H1P_v1_4370005|ID:52845073| transposase (fragment) [Hyella patelloides LEGE 07179]	1
H1P_v1_4380001|ID:52845075| conserved protein of unknown function [Hyella patelloides LEGE 07179]	1
H1P_v1_4390006|ID:52845084|fbaB| fructose-bisphosphate aldolase class I [Hyella patelloides LEGE 07179]	1
H1P_v1_4410002|ID:52845095| transposase [Hyella patelloides LEGE 07179]	1
H1P_v1_4420002|ID:52845098| protein of unknown function [Hyella patelloides LEGE 07179]	1
H1P_v1_4420003|ID:52845099| conserved protein of unknown function [Hyella patelloides LEGE 07179]	1
H1P_v1_4420004|ID:52845100| protein of unknown function [Hyella patelloides LEGE 07179]	1
H1P_v1_4440001|ID:52845106| transposase [Hyella patelloides LEGE 07179]	1
H1P_v1_4460003|ID:52845117| Glycosyl transferase family 2 [Hyella patelloides LEGE 07179]	1
H1P_v1_4470002|ID:52845120| protein of unknown function [Hyella patelloides LEGE 07179]	1
H1P_v1_4470006|ID:52845124| Nickel-type superoxide dismutase maturation protease [Hyella patelloides LEGE 07179]	1
H1P_v1_4490001|ID:52845127| conserved protein of unknown function [Hyella patelloides LEGE 07179]	1
H1P_v1_4510004|ID:52845134| transposase (fragment) [Hyella patelloides LEGE 07179]	1
H1P_v1_4520003|ID:52845137| Ferrichrome-iron receptor (fragment) [Hyella patelloides LEGE 07179]	1
H1P_v1_4530004|ID:52845143| Phospholipase/lecithinase/hemolysin (fragment) [Hyella patelloides LEGE 07179]	1
H1P_v1_4540006|ID:52845150| protein of unknown function [Hyella patelloides LEGE 07179]	1
H1P_v1_4550002|ID:52845152| Heat shock protein Hsp20 (fragment) [Hyella patelloides LEGE 07179]	1
H1P_v1_4560001|ID:52845158| transposase [Hyella patelloides LEGE 07179]	1
H1P_v1_4570003|ID:52845164| conserved protein of unknown function [Hyella patelloides LEGE 07179]	1
H1P_v1_4590002|ID:52845167| conserved protein of unknown function [Hyella patelloides LEGE 07179]	1
H1P_v1_4590005|ID:52845170| conserved protein of unknown function [Hyella patelloides LEGE 07179]	1
H1P_v1_4620004|ID:52845184|mazE| Transcriptional regulator/antitoxin MazE [Hyella patelloides LEGE 07179]	1
H1P_v1_4630004|ID:52845190| conserved protein of unknown function [Hyella patelloides LEGE 07179]	1
H1P_v1_4630005|ID:52845191| conserved protein of unknown function [Hyella patelloides LEGE 07179]	1
H1P_v1_4640001|ID:52845193| putative multicopper oxidase [Hyella patelloides LEGE 07179]	1
H1P_v1_4670004|ID:52845210| conserved protein of unknown function [Hyella patelloides LEGE 07179]	1
H1P_v1_4690002|ID:52845218|ydcC| putative H repeat-associated protein [Hyella patelloides LEGE 07179]	1
H1P_v1_4710001|ID:52845223| Non-ribosomal peptide synthetase (fragment) [Hyella patelloides LEGE 07179]	1
H1P_v1_4710002|ID:52845224| 3-oxoacyl-(Acyl-carrier-protein) synthase III (fragment) [Hyella patelloides LEGE 07179]	1
H1P_v1_4730004|ID:52845229| transposase (fragment) [Hyella patelloides LEGE 07179]	1
H1P_v1_4750004|ID:52845235| KGK family protein [Hyella patelloides LEGE 07179]	1
H1P_v1_4810001|ID:52845251| transposase [Hyella patelloides LEGE 07179]	1
H1P_v1_4860006|ID:52845280| conserved protein of unknown function [Hyella patelloides LEGE 07179]	1
H1P_v1_4890001|ID:52845288| conserved protein of unknown function [Hyella patelloides LEGE 07179]	1
H1P_v1_5000002|ID:52845335| conserved protein of unknown function [Hyella patelloides LEGE 07179]	1
H1P_v1_5040003|ID:52845348| Putative antiporter CaxA (fragment) [Hyella patelloides LEGE 07179]	1
H1P_v1_5150002|ID:52845380| transposase (fragment) [Hyella patelloides LEGE 07179]	1
H1P_v1_5150003|ID:52845381| transposase (fragment) [Hyella patelloides LEGE 07179]	1
H1P_v1_5160005|ID:52845387| putative nucleic acid-binding protein [Hyella patelloides LEGE 07179]	1
H1P_v1_5170002|ID:52845389| transposase [Hyella patelloides LEGE 07179]	1
H1P_v1_5200001|ID:52845393| Phage/plasmid primase, P4 family, C-terminal domain (fragment) [Hyella patelloides LEGE 07179]	1
H1P_v1_5240002|ID:52845405| exported protein of unknown function [Hyella patelloides LEGE 07179]	1
H1P_v1_5280002|ID:52845416| transposase (fragment) [Hyella patelloides LEGE 07179]	1
H1P_v1_5370003|ID:52845440| conserved protein of unknown function [Hyella patelloides LEGE 07179]	1
H1P_v1_5370004|ID:52845441| conserved protein of unknown function [Hyella patelloides LEGE 07179]	1
H1P_v1_5380001|ID:52845442| conserved protein of unknown function [Hyella patelloides LEGE 07179]	1
H1P_v1_5410001|ID:52845450| transposase [Hyella patelloides LEGE 07179]	1
H1P_v1_5410003|ID:52845452| protein of unknown function [Hyella patelloides LEGE 07179]	1
H1P_v1_5460001|ID:52845462| transposase (fragment) [Hyella patelloides LEGE 07179]	1
H1P_v1_5460002|ID:52845463| transposase (fragment) [Hyella patelloides LEGE 07179]	1
H1P_v1_5470001|ID:52845464| conserved protein of unknown function [Hyella patelloides LEGE 07179]	1
H1P_v1_5470002|ID:52845465| protein of unknown function [Hyella patelloides LEGE 07179]	1
H1P_v1_5500001|ID:52845470| protein of unknown function [Hyella patelloides LEGE 07179]	1
H1P_v1_5520001|ID:52845477| transposase (fragment) [Hyella patelloides LEGE 07179]	1
H1P_v1_5520002|ID:52845478| transposase (fragment) [Hyella patelloides LEGE 07179]	1
H1P_v1_5520003|ID:52845479| transposase (fragment) [Hyella patelloides LEGE 07179]	1
H1P_v1_5600002|ID:52845501| Na+/Ca+ antiporter, CaCA family (fragment) [Hyella patelloides LEGE 07179]	1
H1P_v1_5620001|ID:52845504| protein of unknown function [Hyella patelloides LEGE 07179]	1
H1P_v1_5640001|ID:52845509| protein of unknown function [Hyella patelloides LEGE 07179]	1
H1P_v1_5660002|ID:52845513| Transcriptional regulator [Hyella patelloides LEGE 07179]	1
H1P_v1_5670001|ID:52845515| Viral (Superfamily 1) RNA helicase [Hyella patelloides LEGE 07179]	1
H1P_v1_5730001|ID:52845524| N-ethylmaleimide reductase (fragment) [Hyella patelloides LEGE 07179]	1
H1P_v1_5730002|ID:52845525| protein of unknown function [Hyella patelloides LEGE 07179]	1
H1P_v1_5770001|ID:52845531| transposase (fragment) [Hyella patelloides LEGE 07179]	1
H1P_v1_5770002|ID:52845532| transposase (fragment) [Hyella patelloides LEGE 07179]	1
H1P_v1_6000002|ID:52845580| protein of unknown function [Hyella patelloides LEGE 07179]	1
H1P_v1_6000003|ID:52845581| transposase (fragment) [Hyella patelloides LEGE 07179]	1
H1P_v1_6030001|ID:52845585| Phage/plasmid primase, P4 family, C-terminal domain (fragment) [Hyella patelloides LEGE 07179]	1
H1P_v1_6080001|ID:52845592| protein of unknown function [Hyella patelloides LEGE 07179]	1
H1P_v1_6090001|ID:52845593| transposase (fragment) [Hyella patelloides LEGE 07179]	1
H1P_v1_6090003|ID:52845595| transposase (fragment) [Hyella patelloides LEGE 07179]	1
H1P_v1_6100001|ID:52845596| Hydrolase (fragment) [Hyella patelloides LEGE 07179]	1
H1P_v1_6120001|ID:52845599| transposase [Hyella patelloides LEGE 07179]	1
H1P_v1_6270007|ID:52845629| Acyl-CoA dehydrogenase [Hyella patelloides LEGE 07179]	1
H1P_v1_6280001|ID:52845652| conserved protein of unknown function [Hyella patelloides LEGE 07179]	1
H1P_v1_6280003|ID:52845654| Class II aldolase/adducin family protein [Hyella patelloides LEGE 07179]	1
H1P_v1_6280008|ID:52845659| CHRD domain-containing protein (fragment) [Hyella patelloides LEGE 07179]	1
H1P_v1_6280014|ID:52845665| conserved protein of unknown function [Hyella patelloides LEGE 07179]	1
H1P_v1_6290008|ID:52845674| Transcriptional regulator, LysR family [Hyella patelloides LEGE 07179]	1
H1P_v1_6300003|ID:52845692| conserved protein of unknown function [Hyella patelloides LEGE 07179]	1
H1P_v1_6300008|ID:52845697|pqqE| Coenzyme PQQ synthesis protein E [Hyella patelloides LEGE 07179]	1
H1P_v1_6300014|ID:52845703| protein of unknown function [Hyella patelloides LEGE 07179]	1
H1P_v1_6310005|ID:52845710| Putative plasmid maintenance system antidote protein, XRE family (fragment) [Hyella patelloides LEGE 07179]	1
H1P_v1_6330001|ID:52845720| protein of unknown function [Hyella patelloides LEGE 07179]	1
H1P_v1_6370003|ID:52845770| conserved exported protein of unknown function [Hyella patelloides LEGE 07179]	1
H1P_v1_6380001|ID:52845778| protein of unknown function [Hyella patelloides LEGE 07179]	1
H1P_v1_6400001|ID:52845794| transposase (fragment) [Hyella patelloides LEGE 07179]	1
H1P_v1_6400002|ID:52845795| Glycosyltransferase family 2 protein [Hyella patelloides LEGE 07179]	1
H1P_v1_6400005|ID:52845798| conserved membrane protein of unknown function [Hyella patelloides LEGE 07179]	1
H1P_v1_6410010|ID:52845813| WGR domain [Hyella patelloides LEGE 07179]	1
H1P_v1_6420001|ID:52845816| Outer membrane adhesin like proteiin (fragment) [Hyella patelloides LEGE 07179]	1
H1P_v1_6430001|ID:52845820| Methyltransferase type 11 [Hyella patelloides LEGE 07179]	1
H1P_v1_6430003|ID:52845822| Nicotinamidase-like amidase [Hyella patelloides LEGE 07179]	1
H1P_v1_6490001|ID:52845865| Exonuclease RNase T and DNA polymerase III [Hyella patelloides LEGE 07179]	1
H1P_v1_6500003|ID:52845873| TPR domain protein (fragment) [Hyella patelloides LEGE 07179]	1
H1P_v1_6510002|ID:52845881| protein of unknown function [Hyella patelloides LEGE 07179]	1
H1P_v1_6520006|ID:52845887| Prophage antirepressor [Hyella patelloides LEGE 07179]	1
H1P_v1_6590002|ID:52845918| Group II intron reverse transcriptase/maturase [Hyella patelloides LEGE 07179]	1
H1P_v1_6640002|ID:52845942| protein of unknown function [Hyella patelloides LEGE 07179]	1
H1P_v1_6650005|ID:52845948| Endoglucanase E-4 (fragment) [Hyella patelloides LEGE 07179]	1
H1P_v1_6660001|ID:52845949| transposase (fragment) [Hyella patelloides LEGE 07179]	1
H1P_v1_6720006|ID:52845969| conserved protein of unknown function [Hyella patelloides LEGE 07179]	1
H1P_v1_6770001|ID:52845981| conserved protein of unknown function [Hyella patelloides LEGE 07179]	1
H1P_v1_6780004|ID:52845987| protein of unknown function [Hyella patelloides LEGE 07179]	1
H1P_v1_6780005|ID:52845988| conserved protein of unknown function [Hyella patelloides LEGE 07179]	1
H1P_v1_6780006|ID:52845989| putative plasmid maintenance system antidote protein, XRE family [Hyella patelloides LEGE 07179]	1
H1P_v1_6790001|ID:52845990| Spermine synthase [Hyella patelloides LEGE 07179]	1
H1P_v1_6820001|ID:52845999| Histidine kinase (fragment) [Hyella patelloides LEGE 07179]	1
H1P_v1_6850004|ID:52846008| protein of unknown function [Hyella patelloides LEGE 07179]	1
H1P_v1_6970002|ID:52846033| transposase (fragment) [Hyella patelloides LEGE 07179]	1
H1P_v1_7010001|ID:52846038| transposase [Hyella patelloides LEGE 07179]	1
H1P_v1_7050002|ID:52846046| transposase (fragment) [Hyella patelloides LEGE 07179]	1
H1P_v1_7060001|ID:52846047| protein of unknown function [Hyella patelloides LEGE 07179]	1
H1P_v1_10025|ID:52837965| conserved protein of unknown function [Hyella patelloides LEGE 07179]	2
H1P_v1_10035|ID:52837975| Lactate dehydrogenase [Hyella patelloides LEGE 07179]	2
H1P_v1_10043|ID:52837983| Lipolytic protein G-D-S-L family [Hyella patelloides LEGE 07179]	2
H1P_v1_10044|ID:52837984| conserved protein of unknown function [Hyella patelloides LEGE 07179]	2
H1P_v1_10045|ID:52837985| conserved protein of unknown function [Hyella patelloides LEGE 07179]	2
H1P_v1_10046|ID:52837986| protein of unknown function [Hyella patelloides LEGE 07179]	2
H1P_v1_10075|ID:52838015| MATE efflux family protein [Hyella patelloides LEGE 07179]	2
H1P_v1_20045|ID:52838067| conserved protein of unknown function [Hyella patelloides LEGE 07179]	2
H1P_v1_20067|ID:52838089| protein of unknown function [Hyella patelloides LEGE 07179]	2
H1P_v1_30007|ID:52838104| conserved protein of unknown function [Hyella patelloides LEGE 07179]	2
H1P_v1_50015|ID:52838183| protein of unknown function [Hyella patelloides LEGE 07179]	2
H1P_v1_50016|ID:52838184| conserved membrane protein of unknown function [Hyella patelloides LEGE 07179]	2
H1P_v1_50018|ID:52838186| Dioxygenase [Hyella patelloides LEGE 07179]	2
H1P_v1_50044|ID:52838212| MscS Mechanosensitive ion channel (fragment) [Hyella patelloides LEGE 07179]	2
H1P_v1_50050|ID:52838218| Transcriptional repressor SmtB homolog (fragment) [Hyella patelloides LEGE 07179]	2
H1P_v1_60001|ID:52838222|nifB| FeMo cofactor biosynthesis protein NifB [Hyella patelloides LEGE 07179]	2
H1P_v1_60013|ID:52838234|nifN| Nitrogenase iron-molybdenum cofactor biosynthesis protein NifN [Hyella patelloides LEGE 07179]	2
H1P_v1_60015|ID:52838236|nifX| Protein NifX [Hyella patelloides LEGE 07179]	2
H1P_v1_60030|ID:52838251| Methyltransferase type 12 [Hyella patelloides LEGE 07179]	2
H1P_v1_60051|ID:52838272| conserved protein of unknown function [Hyella patelloides LEGE 07179]	2
H1P_v1_60052|ID:52838273| protein of unknown function [Hyella patelloides LEGE 07179]	2
H1P_v1_70016|ID:52838303| conserved protein of unknown function [Hyella patelloides LEGE 07179]	2
H1P_v1_70029|ID:52838316| CRISPR-associated endoribonuclease Cas6 [Hyella patelloides LEGE 07179]	2
H1P_v1_70039|ID:52838326| conserved protein of unknown function [Hyella patelloides LEGE 07179]	2
H1P_v1_70042|ID:52838329| conserved protein of unknown function [Hyella patelloides LEGE 07179]	2
H1P_v1_70048|ID:52838335| conserved protein of unknown function [Hyella patelloides LEGE 07179]	2
H1P_v1_70059|ID:52838346| conserved protein of unknown function [Hyella patelloides LEGE 07179]	2
H1P_v1_80007|ID:52838366| conserved protein of unknown function [Hyella patelloides LEGE 07179]	2
H1P_v1_80026|ID:52838385| conserved protein of unknown function [Hyella patelloides LEGE 07179]	2
H1P_v1_80044|ID:52838403| TPR domain protein component of TonB system (fragment) [Hyella patelloides LEGE 07179]	2
H1P_v1_90003|ID:52838427| putative sensor with HAMP domain protein [Hyella patelloides LEGE 07179]	2
H1P_v1_90017|ID:52838441| putative Lanthionine synthetase [Hyella patelloides LEGE 07179]	2
H1P_v1_100026|ID:52838474| protein of unknown function [Hyella patelloides LEGE 07179]	2
H1P_v1_110004|ID:52838485| conserved protein of unknown function [Hyella patelloides LEGE 07179]	2
H1P_v1_110032|ID:52838513| Ribosomal-protein-serine acetyltransferase [Hyella patelloides LEGE 07179]	2
H1P_v1_130019|ID:52838569| conserved protein of unknown function [Hyella patelloides LEGE 07179]	2
H1P_v1_130025|ID:52838575| Bacterioferritin [Hyella patelloides LEGE 07179]	2
H1P_v1_130027|ID:52838577| conserved exported protein of unknown function [Hyella patelloides LEGE 07179]	2
H1P_v1_140004|ID:52838615| GCN5 family acetyltransferase (fragment) [Hyella patelloides LEGE 07179]	2
H1P_v1_150004|ID:52838672| Esterase/lipase (fragment) [Hyella patelloides LEGE 07179]	2
H1P_v1_150005|ID:52838673|ydeK| Uncharacterized transporter YdeK [Hyella patelloides LEGE 07179]	2
H1P_v1_150053|ID:52838721| conserved protein of unknown function [Hyella patelloides LEGE 07179]	2
H1P_v1_150059|ID:52838727|perR| Transcriptional regulator PerR [Hyella patelloides LEGE 07179]	2
H1P_v1_160012|ID:52838744| conserved protein of unknown function [Hyella patelloides LEGE 07179]	2
H1P_v1_160021|ID:52838753| conserved protein of unknown function [Hyella patelloides LEGE 07179]	2
H1P_v1_160040|ID:52838772| conserved membrane protein of unknown function [Hyella patelloides LEGE 07179]	2
H1P_v1_160042|ID:52838774| conserved membrane protein of unknown function [Hyella patelloides LEGE 07179]	2
H1P_v1_160045|ID:52838777| conserved protein of unknown function [Hyella patelloides LEGE 07179]	2
H1P_v1_170013|ID:52838790| N-acyl-D-glucosamine 2-epimerase [Hyella patelloides LEGE 07179]	2
H1P_v1_180018|ID:52838813| Major facilitator superfamily MFS_1 [Hyella patelloides LEGE 07179]	2
H1P_v1_180025|ID:52838820| conserved protein of unknown function [Hyella patelloides LEGE 07179]	2
H1P_v1_190001|ID:52838829| protein of unknown function [Hyella patelloides LEGE 07179]	2
H1P_v1_190040|ID:52838868| conserved protein of unknown function [Hyella patelloides LEGE 07179]	2
H1P_v1_190049|ID:52838877| Antitoxin VapB11 (fragment) [Hyella patelloides LEGE 07179]	2
H1P_v1_190054|ID:52838882| protein of unknown function [Hyella patelloides LEGE 07179]	2
H1P_v1_190057|ID:52838885| DNA polymerase (fragment) [Hyella patelloides LEGE 07179]	2
H1P_v1_200004|ID:52838890| conserved exported protein of unknown function [Hyella patelloides LEGE 07179]	2
H1P_v1_200007|ID:52838893| protein of unknown function [Hyella patelloides LEGE 07179]	2
H1P_v1_200009|ID:52838895| Type I restriction-modification system specificity subunit [Hyella patelloides LEGE 07179]	2
H1P_v1_200039|ID:52838925| Lipolytic protein G-D-S-L family [Hyella patelloides LEGE 07179]	2
H1P_v1_210004|ID:52838937| Transcriptional regulatory protein MarR family [Hyella patelloides LEGE 07179]	2
H1P_v1_210019|ID:52838952|pyrF| Orotidine 5'-phosphate decarboxylase [Hyella patelloides LEGE 07179]	2
H1P_v1_210048|ID:52838981| conserved protein of unknown function [Hyella patelloides LEGE 07179]	2
H1P_v1_220019|ID:52839000| protein of unknown function [Hyella patelloides LEGE 07179]	2
H1P_v1_220052|ID:52839033| conserved protein of unknown function [Hyella patelloides LEGE 07179]	2
H1P_v1_230055|ID:52839097| conserved protein of unknown function [Hyella patelloides LEGE 07179]	2
H1P_v1_250001|ID:52839103| Sodium:alanine symporter [Hyella patelloides LEGE 07179]	2
H1P_v1_250038|ID:52839140| protein of unknown function [Hyella patelloides LEGE 07179]	2
H1P_v1_280012|ID:52839243| N-acyl-D-glucosamine 2-epimerase [Hyella patelloides LEGE 07179]	2
H1P_v1_280025|ID:52839256| conserved membrane protein of unknown function [Hyella patelloides LEGE 07179]	2
H1P_v1_290019|ID:52839287| protein of unknown function [Hyella patelloides LEGE 07179]	2
H1P_v1_290035|ID:52839303| transposase (fragment) [Hyella patelloides LEGE 07179]	2
H1P_v1_300006|ID:52839316| protein of unknown function [Hyella patelloides LEGE 07179]	2
H1P_v1_300011|ID:52839321| conserved protein of unknown function [Hyella patelloides LEGE 07179]	2
H1P_v1_300012|ID:52839322| conserved protein of unknown function [Hyella patelloides LEGE 07179]	2
H1P_v1_300015|ID:52839325| conserved protein of unknown function [Hyella patelloides LEGE 07179]	2
H1P_v1_310015|ID:52839376| conserved protein of unknown function [Hyella patelloides LEGE 07179]	2
H1P_v1_310035|ID:52839396| conserved protein of unknown function [Hyella patelloides LEGE 07179]	2
H1P_v1_320009|ID:52839422| conserved protein of unknown function [Hyella patelloides LEGE 07179]	2
H1P_v1_320018|ID:52839431| protein of unknown function [Hyella patelloides LEGE 07179]	2
H1P_v1_320029|ID:52839442| Aspartyl protease [Hyella patelloides LEGE 07179]	2
H1P_v1_330012|ID:52839474| conserved protein of unknown function [Hyella patelloides LEGE 07179]	2
H1P_v1_330021|ID:52839483| conserved exported protein of unknown function [Hyella patelloides LEGE 07179]	2
H1P_v1_350034|ID:52839577| 5-hydroxyisourate hydrolase 2 [Hyella patelloides LEGE 07179]	2
H1P_v1_360006|ID:52839583| protein of unknown function [Hyella patelloides LEGE 07179]	2
H1P_v1_360008|ID:52839585| conserved protein of unknown function [Hyella patelloides LEGE 07179]	2
H1P_v1_360018|ID:52839595| Cyclic nucleotide-binding protein (modular protein) [Hyella patelloides LEGE 07179]	2
H1P_v1_360019|ID:52839596| Transcriptional regulator [Hyella patelloides LEGE 07179]	2
H1P_v1_380025|ID:52839646| conserved membrane protein of unknown function [Hyella patelloides LEGE 07179]	2
H1P_v1_390007|ID:52839661| O-antigen ligase like membrane family protein [Hyella patelloides LEGE 07179]	2
H1P_v1_400014|ID:52839699| Glycosyl transferase [Hyella patelloides LEGE 07179]	2
H1P_v1_400026|ID:52839711| protein of unknown function [Hyella patelloides LEGE 07179]	2
H1P_v1_400027|ID:52839712| protein of unknown function [Hyella patelloides LEGE 07179]	2
H1P_v1_400031|ID:52839716| transposase (fragment) [Hyella patelloides LEGE 07179]	2
H1P_v1_420022|ID:52839759| protein of unknown function [Hyella patelloides LEGE 07179]	2
H1P_v1_440021|ID:52839819|agcS| Sodium/alanine symporter AgcS [Hyella patelloides LEGE 07179]	2
H1P_v1_440025|ID:52839823|speE| Polyamine aminopropyltransferase [Hyella patelloides LEGE 07179]	2
H1P_v1_470009|ID:52839928| conserved protein of unknown function [Hyella patelloides LEGE 07179]	2
H1P_v1_480006|ID:52839957| Response regulator receiver protein [Hyella patelloides LEGE 07179]	2
H1P_v1_490006|ID:52839996| Rho termination factor [Hyella patelloides LEGE 07179]	2
H1P_v1_490009|ID:52839999| conserved protein of unknown function [Hyella patelloides LEGE 07179]	2
H1P_v1_490018|ID:52840008| conserved protein of unknown function [Hyella patelloides LEGE 07179]	2
H1P_v1_490019|ID:52840009| Cytochrome c552 [Hyella patelloides LEGE 07179]	2
H1P_v1_490020|ID:52840010| conserved exported protein of unknown function [Hyella patelloides LEGE 07179]	2
H1P_v1_500017|ID:52840043| conserved protein of unknown function [Hyella patelloides LEGE 07179]	2
H1P_v1_510021|ID:52840073| Helix-turn-helix domain protein [Hyella patelloides LEGE 07179]	2
H1P_v1_510024|ID:52840076| conserved protein of unknown function [Hyella patelloides LEGE 07179]	2
H1P_v1_510027|ID:52840079| protein of unknown function [Hyella patelloides LEGE 07179]	2
H1P_v1_510035|ID:52840087| conserved protein of unknown function [Hyella patelloides LEGE 07179]	2
H1P_v1_510040|ID:52840092| transposase (fragment) [Hyella patelloides LEGE 07179]	2
H1P_v1_520001|ID:52840093| conserved protein of unknown function [Hyella patelloides LEGE 07179]	2
H1P_v1_520006|ID:52840098| putative Gcn5-related n-acetyltransferase [Hyella patelloides LEGE 07179]	2
H1P_v1_520011|ID:52840103| HhH-GPD family protein [Hyella patelloides LEGE 07179]	2
H1P_v1_520015|ID:52840107| transposase [Hyella patelloides LEGE 07179]	2
H1P_v1_520022|ID:52840114| conserved protein of unknown function [Hyella patelloides LEGE 07179]	2
H1P_v1_530009|ID:52840137| conserved protein of unknown function [Hyella patelloides LEGE 07179]	2
H1P_v1_530011|ID:52840139| conserved protein of unknown function [Hyella patelloides LEGE 07179]	2
H1P_v1_530014|ID:52840142| transposase [Hyella patelloides LEGE 07179]	2
H1P_v1_530018|ID:52840146| conserved membrane protein of unknown function [Hyella patelloides LEGE 07179]	2
H1P_v1_530019|ID:52840147| conserved membrane protein of unknown function [Hyella patelloides LEGE 07179]	2
H1P_v1_530027|ID:52840155| protein of unknown function [Hyella patelloides LEGE 07179]	2
H1P_v1_540002|ID:52840159| conserved protein of unknown function [Hyella patelloides LEGE 07179]	2
H1P_v1_550008|ID:52840170| Exonuclease [Hyella patelloides LEGE 07179]	2
H1P_v1_550029|ID:52840191| conserved protein of unknown function [Hyella patelloides LEGE 07179]	2
H1P_v1_560019|ID:52840211| conserved protein of unknown function [Hyella patelloides LEGE 07179]	2
H1P_v1_570007|ID:52840241| conserved protein of unknown function [Hyella patelloides LEGE 07179]	2
H1P_v1_570019|ID:52840253| conserved protein of unknown function [Hyella patelloides LEGE 07179]	2
H1P_v1_570022|ID:52840256| Aminoglycoside phosphotransferase [Hyella patelloides LEGE 07179]	2
H1P_v1_580025|ID:52840296| conserved protein of unknown function [Hyella patelloides LEGE 07179]	2
H1P_v1_600004|ID:52840337| conserved protein of unknown function [Hyella patelloides LEGE 07179]	2
H1P_v1_600019|ID:52840352| conserved protein of unknown function [Hyella patelloides LEGE 07179]	2
H1P_v1_620008|ID:52840398| conserved protein of unknown function [Hyella patelloides LEGE 07179]	2
H1P_v1_620009|ID:52840399| conserved protein of unknown function [Hyella patelloides LEGE 07179]	2
H1P_v1_630004|ID:52840434| protein of unknown function [Hyella patelloides LEGE 07179]	2
H1P_v1_630021|ID:52840451| conserved protein of unknown function [Hyella patelloides LEGE 07179]	2
H1P_v1_650015|ID:52840505| conserved protein of unknown function [Hyella patelloides LEGE 07179]	2
H1P_v1_650028|ID:52840518| conserved protein of unknown function [Hyella patelloides LEGE 07179]	2
H1P_v1_650031|ID:52840521| putative Cellulose 1,4-beta-cellobiosidase [Hyella patelloides LEGE 07179]	2
H1P_v1_650032|ID:52840522| DoxX family protein [Hyella patelloides LEGE 07179]	2
H1P_v1_660002|ID:52840525| putative Abi/CAAX family protease [Hyella patelloides LEGE 07179]	2
H1P_v1_660007|ID:52840530| conserved protein of unknown function [Hyella patelloides LEGE 07179]	2
H1P_v1_660013|ID:52840536| HxlR family transcriptional regulator [Hyella patelloides LEGE 07179]	2
H1P_v1_660021|ID:52840544| conserved protein of unknown function [Hyella patelloides LEGE 07179]	2
H1P_v1_680015|ID:52840600| conserved protein of unknown function [Hyella patelloides LEGE 07179]	2
H1P_v1_680016|ID:52840601| Gamma-glutamylcyclotransferase [Hyella patelloides LEGE 07179]	2
H1P_v1_680025|ID:52840610| conserved protein of unknown function [Hyella patelloides LEGE 07179]	2
H1P_v1_680028|ID:52840613| conserved protein of unknown function [Hyella patelloides LEGE 07179]	2
H1P_v1_700002|ID:52840636| Radical SAM protein, MSMEG_0568 family [Hyella patelloides LEGE 07179]	2
H1P_v1_700025|ID:52840659| protein of unknown function [Hyella patelloides LEGE 07179]	2
H1P_v1_710006|ID:52840667| protein of unknown function [Hyella patelloides LEGE 07179]	2
H1P_v1_710007|ID:52840668| protein of unknown function [Hyella patelloides LEGE 07179]	2
H1P_v1_720014|ID:52840694| conserved protein of unknown function [Hyella patelloides LEGE 07179]	2
H1P_v1_740012|ID:52840736| conserved protein of unknown function [Hyella patelloides LEGE 07179]	2
H1P_v1_750011|ID:52840763| UbiA prenyltransferase family protein [Hyella patelloides LEGE 07179]	2
H1P_v1_760005|ID:52840775| exported protein of unknown function [Hyella patelloides LEGE 07179]	2
H1P_v1_760009|ID:52840779| conserved membrane protein of unknown function [Hyella patelloides LEGE 07179]	2
H1P_v1_760024|ID:52840794| CHRD domain-containing protein (modular protein) [Hyella patelloides LEGE 07179]	2
H1P_v1_770030|ID:52840829| protein of unknown function [Hyella patelloides LEGE 07179]	2
H1P_v1_780001|ID:52840830| Group 1 glycosyltransferase [Hyella patelloides LEGE 07179]	2
H1P_v1_780016|ID:52840845| Methyltransferase domain-containing protein [Hyella patelloides LEGE 07179]	2
H1P_v1_780026|ID:52840855| conserved protein of unknown function [Hyella patelloides LEGE 07179]	2
H1P_v1_790010|ID:52840865| Eight transmembrane protein EpsH [Hyella patelloides LEGE 07179]	2
H1P_v1_810002|ID:52840915| conserved protein of unknown function [Hyella patelloides LEGE 07179]	2
H1P_v1_820017|ID:52840966| CheW domain protein [Hyella patelloides LEGE 07179]	2
H1P_v1_830014|ID:52840986| conserved protein of unknown function [Hyella patelloides LEGE 07179]	2
H1P_v1_840017|ID:52841013| protein of unknown function [Hyella patelloides LEGE 07179]	2
H1P_v1_840021|ID:52841017| conserved exported protein of unknown function [Hyella patelloides LEGE 07179]	2
H1P_v1_840025|ID:52841021| protein of unknown function [Hyella patelloides LEGE 07179]	2
H1P_v1_850005|ID:52841026|tnpR| Transposon Tn3 resolvase [Hyella patelloides LEGE 07179]	2
H1P_v1_850006|ID:52841027| conserved protein of unknown function [Hyella patelloides LEGE 07179]	2
H1P_v1_850013|ID:52841034| TOPRIM domain protein (fragment) [Hyella patelloides LEGE 07179]	2
H1P_v1_850029|ID:52841050| protein of unknown function [Hyella patelloides LEGE 07179]	2
H1P_v1_870001|ID:52841076|pin| site-specific DNA recombinase; e14 prophage [Hyella patelloides LEGE 07179]	2
H1P_v1_870021|ID:52841096| transposase (fragment) [Hyella patelloides LEGE 07179]	2
H1P_v1_900014|ID:52841147| putative ATPase (AAA+ superfamily) [Hyella patelloides LEGE 07179]	2
H1P_v1_910012|ID:52841160| conserved protein of unknown function [Hyella patelloides LEGE 07179]	2
H1P_v1_920016|ID:52841179| conserved protein of unknown function [Hyella patelloides LEGE 07179]	2
H1P_v1_930024|ID:52841213| Glucosamine-6-phosphate deaminase [Hyella patelloides LEGE 07179]	2
H1P_v1_930025|ID:52841214|gpx| Hydroperoxy fatty acid reductase gpx1 [Hyella patelloides LEGE 07179]	2
H1P_v1_940013|ID:52841232|bchE| Magnesium-protoporphyrin IX monomethyl ester [oxidative] cyclase [Hyella patelloides LEGE 07179]	2
H1P_v1_940016|ID:52841235| transposase (fragment) [Hyella patelloides LEGE 07179]	2
H1P_v1_950010|ID:52841253| putative Sulfotransferase [Hyella patelloides LEGE 07179]	2
H1P_v1_950011|ID:52841254| O-Antigen ligase [Hyella patelloides LEGE 07179]	2
H1P_v1_970005|ID:52841292| conserved protein of unknown function [Hyella patelloides LEGE 07179]	2
H1P_v1_970008|ID:52841295| transposase (fragment) [Hyella patelloides LEGE 07179]	2
H1P_v1_980011|ID:52841313| putative GAF sensor protein [Hyella patelloides LEGE 07179]	2
H1P_v1_1000004|ID:52841348| Alkaline phosphatase (fragment) [Hyella patelloides LEGE 07179]	2
H1P_v1_1000014|ID:52841358| protein of unknown function [Hyella patelloides LEGE 07179]	2
H1P_v1_1010003|ID:52841373| putative membrane protein [Hyella patelloides LEGE 07179]	2
H1P_v1_1010010|ID:52841380| Nitrile hydratase accessory protein [Hyella patelloides LEGE 07179]	2
H1P_v1_1010011|ID:52841381| Low-molecular weight cobalt-containing nitrile hydratase subunit alpha [Hyella patelloides LEGE 07179]	2
H1P_v1_1010012|ID:52841382| Nitrile hydratase, beta subunit [Hyella patelloides LEGE 07179]	2
H1P_v1_1020002|ID:52841395| Methylase involved in ubiquinone/menaquinone biosynthesis [Hyella patelloides LEGE 07179]	2
H1P_v1_1020009|ID:52841402| conserved protein of unknown function [Hyella patelloides LEGE 07179]	2
H1P_v1_1030025|ID:52841442|rtcB| RNA-splicing ligase RtcB [Hyella patelloides LEGE 07179]	2
H1P_v1_1050005|ID:52841471| conserved protein of unknown function [Hyella patelloides LEGE 07179]	2
H1P_v1_1050015|ID:52841481| exported protein of unknown function [Hyella patelloides LEGE 07179]	2
H1P_v1_1060003|ID:52841489| putative Glycosyl transferase, group 2 family protein [Hyella patelloides LEGE 07179]	2
H1P_v1_1070011|ID:52841517| protein of unknown function [Hyella patelloides LEGE 07179]	2
H1P_v1_1070012|ID:52841518| protein of unknown function [Hyella patelloides LEGE 07179]	2
H1P_v1_1080008|ID:52841539| conserved protein of unknown function [Hyella patelloides LEGE 07179]	2
H1P_v1_1080011|ID:52841542| protein of unknown function [Hyella patelloides LEGE 07179]	2
H1P_v1_1080017|ID:52841548| transposase [Hyella patelloides LEGE 07179]	2
H1P_v1_1120007|ID:52841602| conserved protein of unknown function [Hyella patelloides LEGE 07179]	2
H1P_v1_1140014|ID:52841629| conserved protein of unknown function [Hyella patelloides LEGE 07179]	2
H1P_v1_1150017|ID:52841660| protein of unknown function [Hyella patelloides LEGE 07179]	2
H1P_v1_1190004|ID:52841718| conserved protein of unknown function [Hyella patelloides LEGE 07179]	2
H1P_v1_1190024|ID:52841738|speH| S-adenosylmethionine decarboxylase proenzyme [Hyella patelloides LEGE 07179]	2
H1P_v1_1200003|ID:52841742| conserved protein of unknown function [Hyella patelloides LEGE 07179]	2
H1P_v1_1200007|ID:52841746| Transcriptional regulator [Hyella patelloides LEGE 07179]	2
H1P_v1_1220005|ID:52841788| Fatty acid desaturase [Hyella patelloides LEGE 07179]	2
H1P_v1_1240012|ID:52841840| Sodium/glutamate symporter [Hyella patelloides LEGE 07179]	2
H1P_v1_1250005|ID:52841853| conserved protein of unknown function [Hyella patelloides LEGE 07179]	2
H1P_v1_1250012|ID:52841860| conserved protein of unknown function [Hyella patelloides LEGE 07179]	2
H1P_v1_1250013|ID:52841861| conserved protein of unknown function [Hyella patelloides LEGE 07179]	2
H1P_v1_1260012|ID:52841875| transposase [Hyella patelloides LEGE 07179]	2
H1P_v1_1270008|ID:52841887| conserved membrane protein of unknown function [Hyella patelloides LEGE 07179]	2
H1P_v1_1300006|ID:52841942| conserved protein of unknown function [Hyella patelloides LEGE 07179]	2
H1P_v1_1300011|ID:52841947| Hydrolase (modular protein) [Hyella patelloides LEGE 07179]	2
H1P_v1_1330009|ID:52841989| conserved protein of unknown function [Hyella patelloides LEGE 07179]	2
H1P_v1_1340002|ID:52842002|speE| Polyamine aminopropyltransferase [Hyella patelloides LEGE 07179]	2
H1P_v1_1340004|ID:52842004| conserved membrane protein of unknown function [Hyella patelloides LEGE 07179]	2
H1P_v1_1340005|ID:52842005| conserved protein of unknown function [Hyella patelloides LEGE 07179]	2
H1P_v1_1340007|ID:52842007| Acetoacetate decarboxylase [Hyella patelloides LEGE 07179]	2
H1P_v1_1370012|ID:52842066| conserved protein of unknown function [Hyella patelloides LEGE 07179]	2
H1P_v1_1370016|ID:52842070| Hydrolase, NUDIX family [Hyella patelloides LEGE 07179]	2
H1P_v1_1370022|ID:52842076| putative 3-phytase [Hyella patelloides LEGE 07179]	2
H1P_v1_1380006|ID:52842083| Purine or other phosphorylase family 1 [Hyella patelloides LEGE 07179]	2
H1P_v1_1390001|ID:52842097| conserved protein of unknown function [Hyella patelloides LEGE 07179]	2
H1P_v1_1390002|ID:52842098| conserved protein of unknown function [Hyella patelloides LEGE 07179]	2
H1P_v1_1390016|ID:52842112| Endoribonuclease L-PSP (fragment) [Hyella patelloides LEGE 07179]	2
H1P_v1_1390021|ID:52842117| Acetyltransferase [Hyella patelloides LEGE 07179]	2
H1P_v1_1400009|ID:52842132| conserved membrane protein of unknown function [Hyella patelloides LEGE 07179]	2
H1P_v1_1410005|ID:52842142| conserved protein of unknown function [Hyella patelloides LEGE 07179]	2
H1P_v1_1410010|ID:52842147|katA| Catalase [Hyella patelloides LEGE 07179]	2
H1P_v1_1410016|ID:52842153| conserved exported protein of unknown function [Hyella patelloides LEGE 07179]	2
H1P_v1_1430004|ID:52842184| conserved protein of unknown function [Hyella patelloides LEGE 07179]	2
H1P_v1_1450002|ID:52842198| Phospholipase/lecithinase/hemolysin (fragment) [Hyella patelloides LEGE 07179]	2
H1P_v1_1450005|ID:52842201| Hydrogenase expression/formation protein HypC (fragment) [Hyella patelloides LEGE 07179]	2
H1P_v1_1450021|ID:52842217| protein of unknown function [Hyella patelloides LEGE 07179]	2
H1P_v1_1460008|ID:52842225| protein of unknown function [Hyella patelloides LEGE 07179]	2
H1P_v1_1460014|ID:52842231| conserved protein of unknown function [Hyella patelloides LEGE 07179]	2
H1P_v1_1470012|ID:52842248| conserved protein of unknown function [Hyella patelloides LEGE 07179]	2
H1P_v1_1480001|ID:52842256| Scaffold protein Nfu/NifU [Hyella patelloides LEGE 07179]	2
H1P_v1_1510016|ID:52842315| Periplasmic binding protein [Hyella patelloides LEGE 07179]	2
H1P_v1_1520004|ID:52842320| conserved protein of unknown function [Hyella patelloides LEGE 07179]	2
H1P_v1_1520009|ID:52842325| conserved protein of unknown function [Hyella patelloides LEGE 07179]	2
H1P_v1_1530003|ID:52842341| protein of unknown function [Hyella patelloides LEGE 07179]	2
H1P_v1_1530013|ID:52842351| protein of unknown function [Hyella patelloides LEGE 07179]	2
H1P_v1_1530017|ID:52842355| conserved protein of unknown function [Hyella patelloides LEGE 07179]	2
H1P_v1_1540016|ID:52842372| Group II intron reverse transcriptase/maturase (fragment) [Hyella patelloides LEGE 07179]	2
H1P_v1_1600004|ID:52842461| conserved protein of unknown function [Hyella patelloides LEGE 07179]	2
H1P_v1_1640015|ID:52842531| conserved protein of unknown function [Hyella patelloides LEGE 07179]	2
H1P_v1_1650015|ID:52842547|feoB| fused ferrous iron transporter, protein B: GTP-binding protein ; membrane protein [Hyella patelloides LEGE 07179]	2
H1P_v1_1650018|ID:52842550| protein of unknown function [Hyella patelloides LEGE 07179]	2
H1P_v1_1670011|ID:52842574| TetR family transcriptional regulator protein [Hyella patelloides LEGE 07179]	2
H1P_v1_1670016|ID:52842579| 8-oxoguanine deaminase [Hyella patelloides LEGE 07179]	2
H1P_v1_1680006|ID:52842587| Metallophosphatase [Hyella patelloides LEGE 07179]	2
H1P_v1_1680012|ID:52842593| GTPase, G3E family protein [Hyella patelloides LEGE 07179]	2
H1P_v1_1680016|ID:52842597| Co/Zn/Cd efflux system component [Hyella patelloides LEGE 07179]	2
H1P_v1_1690006|ID:52842612| protein of unknown function [Hyella patelloides LEGE 07179]	2
H1P_v1_1690007|ID:52842613|pflB| pyruvate formate lyase I [Hyella patelloides LEGE 07179]	2
H1P_v1_1690012|ID:52842618| Spermidine acetyltransferase [Hyella patelloides LEGE 07179]	2
H1P_v1_1700014|ID:52842636| conserved protein of unknown function [Hyella patelloides LEGE 07179]	2
H1P_v1_1700018|ID:52842640| conserved protein of unknown function [Hyella patelloides LEGE 07179]	2
H1P_v1_1720017|ID:52842679| protein of unknown function [Hyella patelloides LEGE 07179]	2
H1P_v1_1740004|ID:52842698| Periplasmic binding protein [Hyella patelloides LEGE 07179]	2
H1P_v1_1740009|ID:52842703|fepD| iron-enterobactin transporter subunit ; membrane component of ABC superfamily [Hyella patelloides LEGE 07179]	2
H1P_v1_1750003|ID:52842717|yuaI| Uncharacterized N-acetyltransferase YuaI [Hyella patelloides LEGE 07179]	2
H1P_v1_1750007|ID:52842721| conserved protein of unknown function [Hyella patelloides LEGE 07179]	2
H1P_v1_1750012|ID:52842726| transposase [Hyella patelloides LEGE 07179]	2
H1P_v1_1760002|ID:52842729|grsT| Gramicidin S biosynthesis protein GrsT [Hyella patelloides LEGE 07179]	2
H1P_v1_1770008|ID:52842741| protein of unknown function [Hyella patelloides LEGE 07179]	2
H1P_v1_1790007|ID:52842761| putative substrate-binding protein of ABC transporter [Hyella patelloides LEGE 07179]	2
H1P_v1_1800013|ID:52842774| putative proteasome-type protease [Hyella patelloides LEGE 07179]	2
H1P_v1_1810004|ID:52842778| conserved exported protein of unknown function [Hyella patelloides LEGE 07179]	2
H1P_v1_1810024|ID:52842798| conserved membrane protein of unknown function [Hyella patelloides LEGE 07179]	2
H1P_v1_1810027|ID:52842801| conserved protein of unknown function [Hyella patelloides LEGE 07179]	2
H1P_v1_1830016|ID:52842831| conserved protein of unknown function [Hyella patelloides LEGE 07179]	2
H1P_v1_1830019|ID:52842834| conserved protein of unknown function [Hyella patelloides LEGE 07179]	2
H1P_v1_1860003|ID:52842858| protein of unknown function [Hyella patelloides LEGE 07179]	2
H1P_v1_1860004|ID:52842859| conserved protein of unknown function [Hyella patelloides LEGE 07179]	2
H1P_v1_1870007|ID:52842876| putative transcriptional regulators [Hyella patelloides LEGE 07179]	2
H1P_v1_1880002|ID:52842887| protein of unknown function [Hyella patelloides LEGE 07179]	2
H1P_v1_1930003|ID:52842960| Aminoglycoside N6'-acetyltransferase [Hyella patelloides LEGE 07179]	2
H1P_v1_1930004|ID:52842961| protein of unknown function [Hyella patelloides LEGE 07179]	2
H1P_v1_1930005|ID:52842962| conserved protein of unknown function [Hyella patelloides LEGE 07179]	2
H1P_v1_1940017|ID:52842989| conserved exported protein of unknown function [Hyella patelloides LEGE 07179]	2
H1P_v1_1940018|ID:52842990| conserved exported protein of unknown function [Hyella patelloides LEGE 07179]	2
H1P_v1_1950011|ID:52843003| protein of unknown function [Hyella patelloides LEGE 07179]	2
H1P_v1_1950012|ID:52843004| conserved protein of unknown function [Hyella patelloides LEGE 07179]	2
H1P_v1_1950013|ID:52843005| transposase (fragment) [Hyella patelloides LEGE 07179]	2
H1P_v1_1950017|ID:52843009| Periplasmic binding protein [Hyella patelloides LEGE 07179]	2
H1P_v1_1950020|ID:52843012| transposase (fragment) [Hyella patelloides LEGE 07179]	2
H1P_v1_1970001|ID:52843018| protein of unknown function [Hyella patelloides LEGE 07179]	2
H1P_v1_1970002|ID:52843019| transposase (fragment) [Hyella patelloides LEGE 07179]	2
H1P_v1_1970006|ID:52843023| conserved protein of unknown function [Hyella patelloides LEGE 07179]	2
H1P_v1_1970015|ID:52843032| transposase (fragment) [Hyella patelloides LEGE 07179]	2
H1P_v1_1970016|ID:52843033| conserved protein of unknown function [Hyella patelloides LEGE 07179]	2
H1P_v1_1990005|ID:52843051| conserved membrane protein of unknown function [Hyella patelloides LEGE 07179]	2
H1P_v1_2030006|ID:52843103| conserved protein of unknown function [Hyella patelloides LEGE 07179]	2
H1P_v1_2040001|ID:52843109| conserved protein of unknown function [Hyella patelloides LEGE 07179]	2
H1P_v1_2040009|ID:52843117| Diacylglyceryl transferase [Hyella patelloides LEGE 07179]	2
H1P_v1_2060007|ID:52843128| conserved protein of unknown function [Hyella patelloides LEGE 07179]	2
H1P_v1_2080002|ID:52843149| Iron(III) dicitrate-binding periplasmic protein [Hyella patelloides LEGE 07179]	2
H1P_v1_2100005|ID:52843167| protein of unknown function [Hyella patelloides LEGE 07179]	2
H1P_v1_2110007|ID:52843177| protein of unknown function [Hyella patelloides LEGE 07179]	2
H1P_v1_2110010|ID:52843180| protein of unknown function [Hyella patelloides LEGE 07179]	2
H1P_v1_2130008|ID:52843205| conserved protein of unknown function [Hyella patelloides LEGE 07179]	2
H1P_v1_2200003|ID:52843264| protein of unknown function [Hyella patelloides LEGE 07179]	2
H1P_v1_2210001|ID:52843279| Polysaccharide biosynthesis family protein [Hyella patelloides LEGE 07179]	2
H1P_v1_2210003|ID:52843281| putative polysaccharide transport protein [Hyella patelloides LEGE 07179]	2
H1P_v1_2210009|ID:52843287| transposase [Hyella patelloides LEGE 07179]	2
H1P_v1_2220006|ID:52843293| protein of unknown function [Hyella patelloides LEGE 07179]	2
H1P_v1_2230017|ID:52843313| Ribbon-helix-helix protein, copG family (modular protein) [Hyella patelloides LEGE 07179]	2
H1P_v1_2240003|ID:52843319| conserved membrane protein of unknown function [Hyella patelloides LEGE 07179]	2
H1P_v1_2240004|ID:52843320| conserved exported protein of unknown function [Hyella patelloides LEGE 07179]	2
H1P_v1_2300008|ID:52843390| CRISPR-associated protein, Cas6 family [Hyella patelloides LEGE 07179]	2
H1P_v1_2310003|ID:52843395| transposase [Hyella patelloides LEGE 07179]	2
H1P_v1_2320005|ID:52843410| conserved protein of unknown function [Hyella patelloides LEGE 07179]	2
H1P_v1_2320006|ID:52843411| conserved protein of unknown function [Hyella patelloides LEGE 07179]	2
H1P_v1_2330002|ID:52843420| Alginate lyase (modular protein) [Hyella patelloides LEGE 07179]	2
H1P_v1_2330003|ID:52843421| transposase (fragment) [Hyella patelloides LEGE 07179]	2
H1P_v1_2370004|ID:52843460| conserved protein of unknown function [Hyella patelloides LEGE 07179]	2
H1P_v1_2370006|ID:52843462| DNA helicase [Hyella patelloides LEGE 07179]	2
H1P_v1_2390009|ID:52843493| putative ATPase of the ABC class [Hyella patelloides LEGE 07179]	2
H1P_v1_2410001|ID:52843508| Anaerobic ribonucleoside-triphosphate reductase-activating protein (fragment) [Hyella patelloides LEGE 07179]	2
H1P_v1_2420005|ID:52843520| conserved membrane protein of unknown function [Hyella patelloides LEGE 07179]	2
H1P_v1_2430007|ID:52843528| protein of unknown function [Hyella patelloides LEGE 07179]	2
H1P_v1_2430008|ID:52843529| conserved protein of unknown function [Hyella patelloides LEGE 07179]	2
H1P_v1_2440002|ID:52843540| conserved protein of unknown function [Hyella patelloides LEGE 07179]	2
H1P_v1_2440006|ID:52843544| protein of unknown function [Hyella patelloides LEGE 07179]	2
H1P_v1_2440007|ID:52843545| Type I restriction-modification system methyltransferase subunit [Hyella patelloides LEGE 07179]	2
H1P_v1_2460006|ID:52843572| conserved protein of unknown function [Hyella patelloides LEGE 07179]	2
H1P_v1_2460007|ID:52843573| Mobile element protein (fragment) [Hyella patelloides LEGE 07179]	2
H1P_v1_2460009|ID:52843575| Polysaccharide biosynthesis family protein [Hyella patelloides LEGE 07179]	2
H1P_v1_2470005|ID:52843581| conserved protein of unknown function [Hyella patelloides LEGE 07179]	2
H1P_v1_2540008|ID:52843655| conserved protein of unknown function [Hyella patelloides LEGE 07179]	2
H1P_v1_2570009|ID:52843684| Endoribonuclease L-PSP [Hyella patelloides LEGE 07179]	2
H1P_v1_2570011|ID:52843686| transposase (fragment) [Hyella patelloides LEGE 07179]	2
H1P_v1_2580001|ID:52843687| conserved protein of unknown function [Hyella patelloides LEGE 07179]	2
H1P_v1_2580002|ID:52843688| LPS biosynthesis choline kinase [Hyella patelloides LEGE 07179]	2
H1P_v1_2580005|ID:52843691| putative metal-dependent enzyme of the double-stranded beta helix superfamily [Hyella patelloides LEGE 07179]	2
H1P_v1_2580007|ID:52843693| Group II intron reverse transcriptase/maturase (fragment) [Hyella patelloides LEGE 07179]	2
H1P_v1_2580010|ID:52843696| protein of unknown function [Hyella patelloides LEGE 07179]	2
H1P_v1_2610005|ID:52843734| conserved protein of unknown function [Hyella patelloides LEGE 07179]	2
H1P_v1_2620009|ID:52843750| Endoribonuclease L-PSP [Hyella patelloides LEGE 07179]	2
H1P_v1_2650009|ID:52843779| conserved protein of unknown function [Hyella patelloides LEGE 07179]	2
H1P_v1_2650012|ID:52843782| conserved exported protein of unknown function [Hyella patelloides LEGE 07179]	2
H1P_v1_2660005|ID:52843787| protein of unknown function [Hyella patelloides LEGE 07179]	2
H1P_v1_2670002|ID:52843798| CRISPR-associated protein Csx13 [Hyella patelloides LEGE 07179]	2
H1P_v1_2670014|ID:52843810| conserved protein of unknown function [Hyella patelloides LEGE 07179]	2
H1P_v1_2670016|ID:52843812| conserved protein of unknown function [Hyella patelloides LEGE 07179]	2
H1P_v1_2680004|ID:52843816| conserved protein of unknown function [Hyella patelloides LEGE 07179]	2
H1P_v1_2680009|ID:52843821| conserved protein of unknown function [Hyella patelloides LEGE 07179]	2
H1P_v1_2700005|ID:52843846| RNA-directed DNA polymerase (Reverse transcriptase) [Hyella patelloides LEGE 07179]	2
H1P_v1_2700007|ID:52843848| protein of unknown function [Hyella patelloides LEGE 07179]	2
H1P_v1_2720002|ID:52843859| Glyoxalase/bleomycin resistance protein/dioxygenase [Hyella patelloides LEGE 07179]	2
H1P_v1_2730004|ID:52843874| conserved protein of unknown function [Hyella patelloides LEGE 07179]	2
H1P_v1_2730008|ID:52843878| conserved protein of unknown function [Hyella patelloides LEGE 07179]	2
H1P_v1_2740010|ID:52843894| Major facilitator transporter (fragment) [Hyella patelloides LEGE 07179]	2
H1P_v1_2740011|ID:52843895| protein of unknown function [Hyella patelloides LEGE 07179]	2
H1P_v1_2750002|ID:52843897| conserved membrane protein of unknown function [Hyella patelloides LEGE 07179]	2
H1P_v1_2750004|ID:52843899| conserved exported protein of unknown function [Hyella patelloides LEGE 07179]	2
H1P_v1_2750010|ID:52843905| conserved exported protein of unknown function [Hyella patelloides LEGE 07179]	2
H1P_v1_2760009|ID:52843915| exported protein of unknown function [Hyella patelloides LEGE 07179]	2
H1P_v1_2770004|ID:52843920| conserved protein of unknown function [Hyella patelloides LEGE 07179]	2
H1P_v1_2830014|ID:52844000| Nuclease (SNase domain-containing protein) [Hyella patelloides LEGE 07179]	2
H1P_v1_2890005|ID:52844046| conserved protein of unknown function [Hyella patelloides LEGE 07179]	2
H1P_v1_2910001|ID:52844056| Mobile element protein (fragment) [Hyella patelloides LEGE 07179]	2
H1P_v1_2910006|ID:52844061| conserved protein of unknown function [Hyella patelloides LEGE 07179]	2
H1P_v1_2970005|ID:52844126| Acetyltransferase, GNAT family [Hyella patelloides LEGE 07179]	2
H1P_v1_2970008|ID:52844129| conserved protein of unknown function [Hyella patelloides LEGE 07179]	2
H1P_v1_2970009|ID:52844130| Antitoxin [Hyella patelloides LEGE 07179]	2
H1P_v1_2970010|ID:52844131| Acetyltransferase, ribosomal protein N-acetylase [Hyella patelloides LEGE 07179]	2
H1P_v1_3050006|ID:52844189| putative membrane protein [Hyella patelloides LEGE 07179]	2
H1P_v1_3060003|ID:52844199| conserved protein of unknown function [Hyella patelloides LEGE 07179]	2
H1P_v1_3070002|ID:52844206| conserved protein of unknown function [Hyella patelloides LEGE 07179]	2
H1P_v1_3070003|ID:52844207| conserved protein of unknown function [Hyella patelloides LEGE 07179]	2
H1P_v1_3080002|ID:52844213| Periplasmic binding protein [Hyella patelloides LEGE 07179]	2
H1P_v1_3100007|ID:52844228| conserved protein of unknown function [Hyella patelloides LEGE 07179]	2
H1P_v1_3110001|ID:52844233| transposase (fragment) [Hyella patelloides LEGE 07179]	2
H1P_v1_3140005|ID:52844263| conserved protein of unknown function [Hyella patelloides LEGE 07179]	2
H1P_v1_3140010|ID:52844268| protein of unknown function [Hyella patelloides LEGE 07179]	2
H1P_v1_3140011|ID:52844269| conserved protein of unknown function [Hyella patelloides LEGE 07179]	2
H1P_v1_3140013|ID:52844271| ATP-dependent RecD-like DNA helicase (fragment) [Hyella patelloides LEGE 07179]	2
H1P_v1_3170006|ID:52844290| protein of unknown function [Hyella patelloides LEGE 07179]	2
H1P_v1_3200008|ID:52844309| SAM-dependent methyltransferase (fragment) [Hyella patelloides LEGE 07179]	2
H1P_v1_3200010|ID:52844311|speE| Polyamine aminopropyltransferase [Hyella patelloides LEGE 07179]	2
H1P_v1_3270006|ID:52844364| Uncharacterized symporter H16_A2524 (fragment) [Hyella patelloides LEGE 07179]	2
H1P_v1_3300006|ID:52844387| ABC-type transport system, involved in lipoprotein release, permease component [Hyella patelloides LEGE 07179]	2
H1P_v1_3330003|ID:52844408| conserved protein of unknown function [Hyella patelloides LEGE 07179]	2
H1P_v1_3360008|ID:52844442| conserved protein of unknown function [Hyella patelloides LEGE 07179]	2
H1P_v1_3370001|ID:52844447| protein of unknown function [Hyella patelloides LEGE 07179]	2
H1P_v1_3370002|ID:52844448| conserved protein of unknown function [Hyella patelloides LEGE 07179]	2
H1P_v1_3370005|ID:52844451| transposase [Hyella patelloides LEGE 07179]	2
H1P_v1_3380006|ID:52844461| protein of unknown function [Hyella patelloides LEGE 07179]	2
H1P_v1_3410002|ID:52844474| protein of unknown function [Hyella patelloides LEGE 07179]	2
H1P_v1_3480008|ID:52844523| conserved protein of unknown function [Hyella patelloides LEGE 07179]	2
H1P_v1_3490001|ID:52844524| conserved protein of unknown function [Hyella patelloides LEGE 07179]	2
H1P_v1_3500001|ID:52844530| protein of unknown function [Hyella patelloides LEGE 07179]	2
H1P_v1_3520001|ID:52844544| protein of unknown function [Hyella patelloides LEGE 07179]	2
H1P_v1_3540001|ID:52844559| protein of unknown function [Hyella patelloides LEGE 07179]	2
H1P_v1_3550010|ID:52844575| putative metal-binding protein [Hyella patelloides LEGE 07179]	2
H1P_v1_3580003|ID:52844588| conserved membrane protein of unknown function [Hyella patelloides LEGE 07179]	2
H1P_v1_3580004|ID:52844589| conserved membrane protein of unknown function [Hyella patelloides LEGE 07179]	2
H1P_v1_3630003|ID:52844625| protein of unknown function [Hyella patelloides LEGE 07179]	2
H1P_v1_3670006|ID:52844660| Methylase involved in ubiquinone/menaquinone biosynthesis [Hyella patelloides LEGE 07179]	2
H1P_v1_3680010|ID:52844670| protein of unknown function [Hyella patelloides LEGE 07179]	2
H1P_v1_3690007|ID:52844677| conserved protein of unknown function [Hyella patelloides LEGE 07179]	2
H1P_v1_3710003|ID:52844690| protein of unknown function [Hyella patelloides LEGE 07179]	2
H1P_v1_3710008|ID:52844695| conserved protein of unknown function [Hyella patelloides LEGE 07179]	2
H1P_v1_3750006|ID:52844723| conserved protein of unknown function [Hyella patelloides LEGE 07179]	2
H1P_v1_3830001|ID:52844767| Arabinose efflux permease family protein (fragment) [Hyella patelloides LEGE 07179]	2
H1P_v1_3860006|ID:52844790| protein of unknown function [Hyella patelloides LEGE 07179]	2
H1P_v1_3870001|ID:52844791| protein of unknown function [Hyella patelloides LEGE 07179]	2
H1P_v1_3900002|ID:52844806| protein of unknown function [Hyella patelloides LEGE 07179]	2
H1P_v1_3900005|ID:52844809| conserved membrane protein of unknown function [Hyella patelloides LEGE 07179]	2
H1P_v1_3920006|ID:52844820| protein of unknown function [Hyella patelloides LEGE 07179]	2
H1P_v1_3950003|ID:52844837| ABC-type transporter, periplasmic subunit [Hyella patelloides LEGE 07179]	2
H1P_v1_3990002|ID:52844865| putative hydrolase or acyltransferase of alpha/beta superfamily [Hyella patelloides LEGE 07179]	2
H1P_v1_4000006|ID:52844878| transposase (fragment) [Hyella patelloides LEGE 07179]	2
H1P_v1_4020005|ID:52844892| protein of unknown function [Hyella patelloides LEGE 07179]	2
H1P_v1_4020006|ID:52844893| conserved protein of unknown function [Hyella patelloides LEGE 07179]	2
H1P_v1_4050005|ID:52844914| conserved protein of unknown function [Hyella patelloides LEGE 07179]	2
H1P_v1_4050006|ID:52844915| protein of unknown function [Hyella patelloides LEGE 07179]	2
H1P_v1_4090005|ID:52844936| GCN5-related N-acetyltransferase (fragment) [Hyella patelloides LEGE 07179]	2
H1P_v1_4250007|ID:52845020| Urease accessory protein UreE [Hyella patelloides LEGE 07179]	2
H1P_v1_4250008|ID:52845021| Urease accessory protein UreD (fragment) [Hyella patelloides LEGE 07179]	2
H1P_v1_4350006|ID:52845062| protein of unknown function [Hyella patelloides LEGE 07179]	2
H1P_v1_4350007|ID:52845063| conserved protein of unknown function [Hyella patelloides LEGE 07179]	2
H1P_v1_4440006|ID:52845111| protein of unknown function [Hyella patelloides LEGE 07179]	2
H1P_v1_4460004|ID:52845118| Beta-xylanase [Hyella patelloides LEGE 07179]	2
H1P_v1_4470004|ID:52845122| conserved protein of unknown function [Hyella patelloides LEGE 07179]	2
H1P_v1_4510001|ID:52845131| protein of unknown function [Hyella patelloides LEGE 07179]	2
H1P_v1_4520001|ID:52845135| protein of unknown function [Hyella patelloides LEGE 07179]	2
H1P_v1_4520004|ID:52845138| transposase (fragment) [Hyella patelloides LEGE 07179]	2
H1P_v1_4520005|ID:52845139| protein of unknown function [Hyella patelloides LEGE 07179]	2
H1P_v1_4530005|ID:52845144| GDSL family lipase (fragment) [Hyella patelloides LEGE 07179]	2
H1P_v1_4540005|ID:52845149| conserved protein of unknown function [Hyella patelloides LEGE 07179]	2
H1P_v1_4550004|ID:52845154| conserved membrane protein of unknown function [Hyella patelloides LEGE 07179]	2
H1P_v1_4550005|ID:52845155| conserved membrane protein of unknown function [Hyella patelloides LEGE 07179]	2
H1P_v1_4550007|ID:52845157| conserved protein of unknown function [Hyella patelloides LEGE 07179]	2
H1P_v1_4570001|ID:52845162| Membrane-bound metal-dependent hydrolase (fragment) [Hyella patelloides LEGE 07179]	2
H1P_v1_4590009|ID:52845174| protein of unknown function [Hyella patelloides LEGE 07179]	2
H1P_v1_4610003|ID:52845180| protein of unknown function [Hyella patelloides LEGE 07179]	2
H1P_v1_4640003|ID:52845195| mRNA interferase (fragment) [Hyella patelloides LEGE 07179]	2
H1P_v1_4660004|ID:52845206| Phospholipase/lecithinase/hemolysin (fragment) [Hyella patelloides LEGE 07179]	2
H1P_v1_4670001|ID:52845207| RNA-directed DNA polymerase (fragment) [Hyella patelloides LEGE 07179]	2
H1P_v1_4690001|ID:52845217| conserved protein of unknown function [Hyella patelloides LEGE 07179]	2
H1P_v1_4750003|ID:52845234| conserved protein of unknown function [Hyella patelloides LEGE 07179]	2
H1P_v1_4810002|ID:52845252| protein of unknown function [Hyella patelloides LEGE 07179]	2
H1P_v1_4810003|ID:52845253| conserved protein of unknown function [Hyella patelloides LEGE 07179]	2
H1P_v1_4820001|ID:52845256| protein of unknown function [Hyella patelloides LEGE 07179]	2
H1P_v1_4830002|ID:52845260| protein of unknown function [Hyella patelloides LEGE 07179]	2
H1P_v1_4850001|ID:52845269| protein of unknown function [Hyella patelloides LEGE 07179]	2
H1P_v1_4850006|ID:52845274| conserved exported protein of unknown function [Hyella patelloides LEGE 07179]	2
H1P_v1_4890002|ID:52845289| KGK domain protein [Hyella patelloides LEGE 07179]	2
H1P_v1_4910003|ID:52845297| conserved protein of unknown function [Hyella patelloides LEGE 07179]	2
H1P_v1_4920006|ID:52845304| protein of unknown function [Hyella patelloides LEGE 07179]	2
H1P_v1_4950003|ID:52845316| conserved protein of unknown function [Hyella patelloides LEGE 07179]	2
H1P_v1_4950004|ID:52845317| conserved protein of unknown function [Hyella patelloides LEGE 07179]	2
H1P_v1_4950005|ID:52845318| protein of unknown function [Hyella patelloides LEGE 07179]	2
H1P_v1_5050002|ID:52845350| Major facilitator superfamily MFS_1 [Hyella patelloides LEGE 07179]	2
H1P_v1_5080001|ID:52845358| conserved protein of unknown function [Hyella patelloides LEGE 07179]	2
H1P_v1_5080005|ID:52845362| transposase (fragment) [Hyella patelloides LEGE 07179]	2
H1P_v1_5090003|ID:52845366| Phage/plasmid primase, P4 family, C-terminal domain (fragment) [Hyella patelloides LEGE 07179]	2
H1P_v1_5140003|ID:52845378| conserved protein of unknown function [Hyella patelloides LEGE 07179]	2
H1P_v1_5290003|ID:52845419| protein of unknown function [Hyella patelloides LEGE 07179]	2
H1P_v1_5330002|ID:52845427| protein of unknown function [Hyella patelloides LEGE 07179]	2
H1P_v1_5450001|ID:52845459| Putative multicopper oxidase (fragment) [Hyella patelloides LEGE 07179]	2
H1P_v1_5490001|ID:52845468| transposase [Hyella patelloides LEGE 07179]	2
H1P_v1_5550003|ID:52845487| conserved protein of unknown function [Hyella patelloides LEGE 07179]	2
H1P_v1_5610002|ID:52845503| Putative reverse transcriptase (fragment) [Hyella patelloides LEGE 07179]	2
H1P_v1_5740002|ID:52845528| conserved protein of unknown function [Hyella patelloides LEGE 07179]	2
H1P_v1_5750001|ID:52845529| Reverse transcriptase (fragment) [Hyella patelloides LEGE 07179]	2
H1P_v1_5950002|ID:52845572| RND family efflux transporter, MFP subunit (fragment) [Hyella patelloides LEGE 07179]	2
H1P_v1_5960001|ID:52845573| protein of unknown function [Hyella patelloides LEGE 07179]	2
H1P_v1_6090002|ID:52845594| protein of unknown function [Hyella patelloides LEGE 07179]	2
H1P_v1_6150002|ID:52845603| conserved protein of unknown function [Hyella patelloides LEGE 07179]	2
H1P_v1_6180001|ID:52845608| Serine/threonine protein kinase (fragment) [Hyella patelloides LEGE 07179]	2
H1P_v1_6180002|ID:52845609| protein of unknown function [Hyella patelloides LEGE 07179]	2
H1P_v1_6190001|ID:52845610| DNA polymerase (fragment) [Hyella patelloides LEGE 07179]	2
H1P_v1_6270004|ID:52845626|lgrE| Linear gramicidin dehydrogenase LgrE [Hyella patelloides LEGE 07179]	2
H1P_v1_6280002|ID:52845653| putative oligoendopeptidase [Hyella patelloides LEGE 07179]	2
H1P_v1_6280006|ID:52845657| protein of unknown function [Hyella patelloides LEGE 07179]	2
H1P_v1_6290002|ID:52845668| conserved exported protein of unknown function [Hyella patelloides LEGE 07179]	2
H1P_v1_6300001|ID:52845690| protein of unknown function [Hyella patelloides LEGE 07179]	2
H1P_v1_6310008|ID:52845713| conserved protein of unknown function [Hyella patelloides LEGE 07179]	2
H1P_v1_6310012|ID:52845717| protein of unknown function [Hyella patelloides LEGE 07179]	2
H1P_v1_6340015|ID:52845739| putative Phage regulatory protein Rha [Hyella patelloides LEGE 07179]	2
H1P_v1_6340021|ID:52845745| conserved protein of unknown function [Hyella patelloides LEGE 07179]	2
H1P_v1_6350001|ID:52845746| transposase (fragment) [Hyella patelloides LEGE 07179]	2
H1P_v1_6370001|ID:52845768| conserved protein of unknown function [Hyella patelloides LEGE 07179]	2
H1P_v1_6390007|ID:52845790| LemA family protein [Hyella patelloides LEGE 07179]	2
H1P_v1_6400009|ID:52845802| conserved protein of unknown function [Hyella patelloides LEGE 07179]	2
H1P_v1_6410007|ID:52845810| conserved membrane protein of unknown function [Hyella patelloides LEGE 07179]	2
H1P_v1_6440001|ID:52845830| Glycosyltransferase [Hyella patelloides LEGE 07179]	2
H1P_v1_6440005|ID:52845834| protein of unknown function [Hyella patelloides LEGE 07179]	2
H1P_v1_6440006|ID:52845835| conserved protein of unknown function [Hyella patelloides LEGE 07179]	2
H1P_v1_6440008|ID:52845837| conserved protein of unknown function [Hyella patelloides LEGE 07179]	2
H1P_v1_6480004|ID:52845861| DNA resolvase [Hyella patelloides LEGE 07179]	2
H1P_v1_6500001|ID:52845871| Glycosyl transferase group 1 (fragment) [Hyella patelloides LEGE 07179]	2
H1P_v1_6520002|ID:52845883| conserved protein of unknown function [Hyella patelloides LEGE 07179]	2
H1P_v1_6540004|ID:52845899| conserved exported protein of unknown function [Hyella patelloides LEGE 07179]	2
H1P_v1_6630002|ID:52845935| protein of unknown function [Hyella patelloides LEGE 07179]	2
H1P_v1_6710002|ID:52845962| transposase (fragment) [Hyella patelloides LEGE 07179]	2
H1P_v1_6710003|ID:52845963| transposase (fragment) [Hyella patelloides LEGE 07179]	2
H1P_v1_6800006|ID:52845996| Helix-turn-helix domain protein (fragment) [Hyella patelloides LEGE 07179]	2
H1P_v1_6830001|ID:52846001| conserved protein of unknown function [Hyella patelloides LEGE 07179]	2
H1P_v1_6870001|ID:52846010| conserved protein of unknown function [Hyella patelloides LEGE 07179]	2
H1P_v1_6950001|ID:52846027| protein of unknown function [Hyella patelloides LEGE 07179]	2
H1P_v1_7060002|ID:52846048| protein of unknown function [Hyella patelloides LEGE 07179]	2
H1P_v1_10060|ID:52838000| Chaperone DnaJ domain-containing protein [Hyella patelloides LEGE 07179]	3
H1P_v1_10061|ID:52838001| Transcriptional regulator, Sir2 family protein [Hyella patelloides LEGE 07179]	3
H1P_v1_20012|ID:52838034| conserved protein of unknown function [Hyella patelloides LEGE 07179]	3
H1P_v1_20038|ID:52838060| protein of unknown function [Hyella patelloides LEGE 07179]	3
H1P_v1_20075|ID:52838097| protein of unknown function [Hyella patelloides LEGE 07179]	3
H1P_v1_40004|ID:52838156| conserved protein of unknown function [Hyella patelloides LEGE 07179]	3
H1P_v1_50013|ID:52838181| conserved protein of unknown function [Hyella patelloides LEGE 07179]	3
H1P_v1_50019|ID:52838187| PAP2 superfamily domain protein [Hyella patelloides LEGE 07179]	3
H1P_v1_50043|ID:52838211| conserved membrane protein of unknown function [Hyella patelloides LEGE 07179]	3
H1P_v1_60008|ID:52838229|nifD| Nitrogenase molybdenum-iron protein alpha chain [Hyella patelloides LEGE 07179]	3
H1P_v1_60009|ID:52838230|nifK| Nitrogenase molybdenum-iron protein beta chain [Hyella patelloides LEGE 07179]	3
H1P_v1_60010|ID:52838231| NifZ domain-containing protein [Hyella patelloides LEGE 07179]	3
H1P_v1_60014|ID:52838235| conserved protein of unknown function [Hyella patelloides LEGE 07179]	3
H1P_v1_60016|ID:52838237| conserved protein of unknown function [Hyella patelloides LEGE 07179]	3
H1P_v1_60017|ID:52838238| conserved protein of unknown function [Hyella patelloides LEGE 07179]	3
H1P_v1_60018|ID:52838239|nifW| Nitrogenase-stabilizing/protective protein NifW [Hyella patelloides LEGE 07179]	3
H1P_v1_60023|ID:52838244| conserved protein of unknown function [Hyella patelloides LEGE 07179]	3
H1P_v1_60024|ID:52838245| conserved protein of unknown function [Hyella patelloides LEGE 07179]	3
H1P_v1_60026|ID:52838247| Fe2+ transport system protein B [Hyella patelloides LEGE 07179]	3
H1P_v1_60027|ID:52838248| Fe2+ transport system protein A [Hyella patelloides LEGE 07179]	3
H1P_v1_60028|ID:52838249| TOBE domain-containing protein [Hyella patelloides LEGE 07179]	3
H1P_v1_60044|ID:52838265| membrane protein of unknown function [Hyella patelloides LEGE 07179]	3
H1P_v1_60056|ID:52838277| protein of unknown function [Hyella patelloides LEGE 07179]	3
H1P_v1_60066|ID:52838287| protein of unknown function [Hyella patelloides LEGE 07179]	3
H1P_v1_70021|ID:52838308| Iron reductase [Hyella patelloides LEGE 07179]	3
H1P_v1_70047|ID:52838334| protein of unknown function [Hyella patelloides LEGE 07179]	3
H1P_v1_70053|ID:52838340| protein of unknown function [Hyella patelloides LEGE 07179]	3
H1P_v1_90011|ID:52838435| protein of unknown function [Hyella patelloides LEGE 07179]	3
H1P_v1_90012|ID:52838436| protein of unknown function [Hyella patelloides LEGE 07179]	3
H1P_v1_110003|ID:52838484| conserved protein of unknown function [Hyella patelloides LEGE 07179]	3
H1P_v1_110047|ID:52838528| Glycosyl transferase family 8 (modular protein) [Hyella patelloides LEGE 07179]	3
H1P_v1_130033|ID:52838583| protein of unknown function [Hyella patelloides LEGE 07179]	3
H1P_v1_140045|ID:52838656| conserved protein of unknown function [Hyella patelloides LEGE 07179]	3
H1P_v1_140054|ID:52838665| conserved exported protein of unknown function [Hyella patelloides LEGE 07179]	3
H1P_v1_150014|ID:52838682| conserved protein of unknown function [Hyella patelloides LEGE 07179]	3
H1P_v1_150035|ID:52838703| conserved protein of unknown function [Hyella patelloides LEGE 07179]	3
H1P_v1_160025|ID:52838757| conserved protein of unknown function [Hyella patelloides LEGE 07179]	3
H1P_v1_160038|ID:52838770| conserved protein of unknown function [Hyella patelloides LEGE 07179]	3
H1P_v1_160039|ID:52838771| Sulfotransferase domain protein [Hyella patelloides LEGE 07179]	3
H1P_v1_180016|ID:52838811| protein of unknown function [Hyella patelloides LEGE 07179]	3
H1P_v1_180027|ID:52838822| conserved protein of unknown function [Hyella patelloides LEGE 07179]	3
H1P_v1_190047|ID:52838875| conserved protein of unknown function [Hyella patelloides LEGE 07179]	3
H1P_v1_200010|ID:52838896| Restriction modification system DNA specificity domain protein (modular protein) [Hyella patelloides LEGE 07179]	3
H1P_v1_210014|ID:52838947| protein of unknown function [Hyella patelloides LEGE 07179]	3
H1P_v1_210032|ID:52838965| protein of unknown function [Hyella patelloides LEGE 07179]	3
H1P_v1_210037|ID:52838970| PadR family transcriptional regulator [Hyella patelloides LEGE 07179]	3
H1P_v1_210039|ID:52838972| protein of unknown function [Hyella patelloides LEGE 07179]	3
H1P_v1_220032|ID:52839013| Methyltransferase [Hyella patelloides LEGE 07179]	3
H1P_v1_220034|ID:52839015| protein of unknown function [Hyella patelloides LEGE 07179]	3
H1P_v1_220038|ID:52839019| PilT protein-like [Hyella patelloides LEGE 07179]	3
H1P_v1_220053|ID:52839034| Nucleotide-diphospho-sugar transferase superfamily protein [Hyella patelloides LEGE 07179]	3
H1P_v1_220054|ID:52839035| conserved protein of unknown function [Hyella patelloides LEGE 07179]	3
H1P_v1_230001|ID:52839043| protein of unknown function [Hyella patelloides LEGE 07179]	3
H1P_v1_230025|ID:52839067| Transcriptional regulator [Hyella patelloides LEGE 07179]	3
H1P_v1_230026|ID:52839068| Glycosyl transferase, UDP-glucuronosyltransferase [Hyella patelloides LEGE 07179]	3
H1P_v1_230034|ID:52839076| Resolvase (fragment) [Hyella patelloides LEGE 07179]	3
H1P_v1_230051|ID:52839093| Acetyltransferase, GNAT family [Hyella patelloides LEGE 07179]	3
H1P_v1_230052|ID:52839094| protein of unknown function [Hyella patelloides LEGE 07179]	3
H1P_v1_230053|ID:52839095| conserved protein of unknown function [Hyella patelloides LEGE 07179]	3
H1P_v1_250037|ID:52839139| Transglutaminase-like enzyme, predicted cysteine protease [Hyella patelloides LEGE 07179]	3
H1P_v1_270006|ID:52839187| 2-phosphoglycerate kinase [Hyella patelloides LEGE 07179]	3
H1P_v1_270007|ID:52839188| protein of unknown function [Hyella patelloides LEGE 07179]	3
H1P_v1_270025|ID:52839206| Transcriptional regulator with HTH domain and aminotransferase domain (fragment) [Hyella patelloides LEGE 07179]	3
H1P_v1_270031|ID:52839212| Alternate F1F0 ATPase, F1 subunit epsilon [Hyella patelloides LEGE 07179]	3
H1P_v1_270039|ID:52839220|atpF| ATP synthase subunit b 2 [Hyella patelloides LEGE 07179]	3
H1P_v1_270041|ID:52839222| ComE operon protein 2 [Hyella patelloides LEGE 07179]	3
H1P_v1_270042|ID:52839223| Alternate F1F0 ATPase, F1 subunit gamma [Hyella patelloides LEGE 07179]	3
H1P_v1_280018|ID:52839249| protein of unknown function [Hyella patelloides LEGE 07179]	3
H1P_v1_280029|ID:52839260| putative membrane transporter protein [Hyella patelloides LEGE 07179]	3
H1P_v1_280033|ID:52839264| protein of unknown function [Hyella patelloides LEGE 07179]	3
H1P_v1_290010|ID:52839278| Amino acid transporter [Hyella patelloides LEGE 07179]	3
H1P_v1_290034|ID:52839302| transposase (fragment) [Hyella patelloides LEGE 07179]	3
H1P_v1_290040|ID:52839308| MarR family transcriptional regulator [Hyella patelloides LEGE 07179]	3
H1P_v1_300047|ID:52839357| conserved protein of unknown function [Hyella patelloides LEGE 07179]	3
H1P_v1_310019|ID:52839380| conserved protein of unknown function [Hyella patelloides LEGE 07179]	3
H1P_v1_310042|ID:52839403| TetR family transcriptional regulator protein [Hyella patelloides LEGE 07179]	3
H1P_v1_310044|ID:52839405| protein of unknown function [Hyella patelloides LEGE 07179]	3
H1P_v1_320001|ID:52839414| protein of unknown function [Hyella patelloides LEGE 07179]	3
H1P_v1_320010|ID:52839423| transposase (fragment) [Hyella patelloides LEGE 07179]	3
H1P_v1_320020|ID:52839433| protein of unknown function [Hyella patelloides LEGE 07179]	3
H1P_v1_320021|ID:52839434| conserved protein of unknown function [Hyella patelloides LEGE 07179]	3
H1P_v1_320024|ID:52839437| Dinitrogenase iron-molybdenum cofactor biosynthesis protein [Hyella patelloides LEGE 07179]	3
H1P_v1_320026|ID:52839439| conserved protein of unknown function [Hyella patelloides LEGE 07179]	3
H1P_v1_320030|ID:52839443| conserved protein of unknown function [Hyella patelloides LEGE 07179]	3
H1P_v1_320036|ID:52839449| Membrane protein AbrB duplication [Hyella patelloides LEGE 07179]	3
H1P_v1_320037|ID:52839450| conserved protein of unknown function [Hyella patelloides LEGE 07179]	3
H1P_v1_320038|ID:52839451| conserved protein of unknown function [Hyella patelloides LEGE 07179]	3
H1P_v1_320039|ID:52839452| conserved protein of unknown function [Hyella patelloides LEGE 07179]	3
H1P_v1_330020|ID:52839482| conserved exported protein of unknown function [Hyella patelloides LEGE 07179]	3
H1P_v1_340010|ID:52839512| N-glycosidase Npun_R5314 [Hyella patelloides LEGE 07179]	3
H1P_v1_340022|ID:52839524| conserved protein of unknown function [Hyella patelloides LEGE 07179]	3
H1P_v1_340024|ID:52839526| conserved protein of unknown function [Hyella patelloides LEGE 07179]	3
H1P_v1_350022|ID:52839565| Topology modulation protein [Hyella patelloides LEGE 07179]	3
H1P_v1_360023|ID:52839600| Protein-disulfide isomerase [Hyella patelloides LEGE 07179]	3
H1P_v1_360031|ID:52839608| protein of unknown function [Hyella patelloides LEGE 07179]	3
H1P_v1_380006|ID:52839627| conserved membrane protein of unknown function [Hyella patelloides LEGE 07179]	3
H1P_v1_380010|ID:52839631| conserved membrane protein of unknown function [Hyella patelloides LEGE 07179]	3
H1P_v1_380014|ID:52839635| Amidase, hydantoinase/carbamoylase family [Hyella patelloides LEGE 07179]	3
H1P_v1_390008|ID:52839662| conserved protein of unknown function [Hyella patelloides LEGE 07179]	3
H1P_v1_390023|ID:52839677| DNA methyltransferase [Hyella patelloides LEGE 07179]	3
H1P_v1_390024|ID:52839678| Heavy metal transporter [Hyella patelloides LEGE 07179]	3
H1P_v1_390029|ID:52839683| conserved protein of unknown function [Hyella patelloides LEGE 07179]	3
H1P_v1_400003|ID:52839688| protein of unknown function [Hyella patelloides LEGE 07179]	3
H1P_v1_400008|ID:52839693|yflS| putative malate transporter YflS [Hyella patelloides LEGE 07179]	3
H1P_v1_400021|ID:52839706| conserved protein of unknown function [Hyella patelloides LEGE 07179]	3
H1P_v1_400023|ID:52839708| conserved protein of unknown function [Hyella patelloides LEGE 07179]	3
H1P_v1_400028|ID:52839713| CHRD domain-containing protein (modular protein) [Hyella patelloides LEGE 07179]	3
H1P_v1_420009|ID:52839746| conserved protein of unknown function [Hyella patelloides LEGE 07179]	3
H1P_v1_430013|ID:52839785| Acetyltransferase (fragment) [Hyella patelloides LEGE 07179]	3
H1P_v1_440002|ID:52839800| Putative sensor protein (fragment) [Hyella patelloides LEGE 07179]	3
H1P_v1_440010|ID:52839808| conserved protein of unknown function [Hyella patelloides LEGE 07179]	3
H1P_v1_440018|ID:52839816| conserved membrane protein of unknown function [Hyella patelloides LEGE 07179]	3
H1P_v1_460020|ID:52839901| Fibro-slime family protein [Hyella patelloides LEGE 07179]	3
H1P_v1_470010|ID:52839929| protein of unknown function [Hyella patelloides LEGE 07179]	3
H1P_v1_480013|ID:52839964| protein of unknown function [Hyella patelloides LEGE 07179]	3
H1P_v1_480022|ID:52839973| putative phytochrome sensor protein [Hyella patelloides LEGE 07179]	3
H1P_v1_480032|ID:52839983| conserved protein of unknown function [Hyella patelloides LEGE 07179]	3
H1P_v1_480033|ID:52839984| conserved protein of unknown function [Hyella patelloides LEGE 07179]	3
H1P_v1_490021|ID:52840011| conserved membrane protein of unknown function [Hyella patelloides LEGE 07179]	3
H1P_v1_490023|ID:52840013| Aminopyrimidine aminohydrolase [Hyella patelloides LEGE 07179]	3
H1P_v1_500004|ID:52840030| Serine hydrolase [Hyella patelloides LEGE 07179]	3
H1P_v1_500018|ID:52840044| conserved protein of unknown function [Hyella patelloides LEGE 07179]	3
H1P_v1_510015|ID:52840067| conserved protein of unknown function [Hyella patelloides LEGE 07179]	3
H1P_v1_510019|ID:52840071| conserved protein of unknown function [Hyella patelloides LEGE 07179]	3
H1P_v1_510030|ID:52840082| protein of unknown function [Hyella patelloides LEGE 07179]	3
H1P_v1_510031|ID:52840083| conserved protein of unknown function [Hyella patelloides LEGE 07179]	3
H1P_v1_520029|ID:52840121| conserved protein of unknown function [Hyella patelloides LEGE 07179]	3
H1P_v1_530003|ID:52840131| conserved protein of unknown function [Hyella patelloides LEGE 07179]	3
H1P_v1_530029|ID:52840157| protein of unknown function [Hyella patelloides LEGE 07179]	3
H1P_v1_550004|ID:52840166| protein of unknown function [Hyella patelloides LEGE 07179]	3
H1P_v1_550007|ID:52840169| Ribbon-helix-helix protein, copG family (modular protein) [Hyella patelloides LEGE 07179]	3
H1P_v1_550012|ID:52840174| protein of unknown function [Hyella patelloides LEGE 07179]	3
H1P_v1_550013|ID:52840175| protein of unknown function [Hyella patelloides LEGE 07179]	3
H1P_v1_550015|ID:52840177| protein of unknown function [Hyella patelloides LEGE 07179]	3
H1P_v1_550017|ID:52840179| conserved protein of unknown function [Hyella patelloides LEGE 07179]	3
H1P_v1_550030|ID:52840192| protein of unknown function [Hyella patelloides LEGE 07179]	3
H1P_v1_560002|ID:52840194| conserved protein of unknown function [Hyella patelloides LEGE 07179]	3
H1P_v1_560016|ID:52840208| conserved membrane protein of unknown function [Hyella patelloides LEGE 07179]	3
H1P_v1_560017|ID:52840209| conserved protein of unknown function [Hyella patelloides LEGE 07179]	3
H1P_v1_560022|ID:52840214| conserved protein of unknown function [Hyella patelloides LEGE 07179]	3
H1P_v1_560041|ID:52840233| putative membrane transporter protein [Hyella patelloides LEGE 07179]	3
H1P_v1_580002|ID:52840273| conserved protein of unknown function [Hyella patelloides LEGE 07179]	3
H1P_v1_580004|ID:52840275| Roadblock/LC7 family protein [Hyella patelloides LEGE 07179]	3
H1P_v1_580005|ID:52840276| conserved protein of unknown function [Hyella patelloides LEGE 07179]	3
H1P_v1_580030|ID:52840301| conserved protein of unknown function [Hyella patelloides LEGE 07179]	3
H1P_v1_590001|ID:52840308| conserved protein of unknown function [Hyella patelloides LEGE 07179]	3
H1P_v1_620014|ID:52840404| conserved protein of unknown function [Hyella patelloides LEGE 07179]	3
H1P_v1_620017|ID:52840407| conserved protein of unknown function [Hyella patelloides LEGE 07179]	3
H1P_v1_630015|ID:52840445| protein of unknown function [Hyella patelloides LEGE 07179]	3
H1P_v1_630029|ID:52840459| conserved protein of unknown function [Hyella patelloides LEGE 07179]	3
H1P_v1_660003|ID:52840526| conserved protein of unknown function [Hyella patelloides LEGE 07179]	3
H1P_v1_660004|ID:52840527| conserved protein of unknown function [Hyella patelloides LEGE 07179]	3
H1P_v1_660018|ID:52840541| SAM-dependent methyltransferase (fragment) [Hyella patelloides LEGE 07179]	3
H1P_v1_660030|ID:52840553| Methyltransferase type 11 [Hyella patelloides LEGE 07179]	3
H1P_v1_680012|ID:52840597| conserved protein of unknown function [Hyella patelloides LEGE 07179]	3
H1P_v1_690009|ID:52840622| Mechanosensitive ion channel protein MscS [Hyella patelloides LEGE 07179]	3
H1P_v1_690010|ID:52840623| conserved protein of unknown function [Hyella patelloides LEGE 07179]	3
H1P_v1_690020|ID:52840633| Putative iron-regulated protein (modular protein) [Hyella patelloides LEGE 07179]	3
H1P_v1_700001|ID:52840635| putative N-acetyltransferase, MSMEG_0567 N-terminal domain family [Hyella patelloides LEGE 07179]	3
H1P_v1_700003|ID:52840637| Nitrilase 3 [Hyella patelloides LEGE 07179]	3
H1P_v1_700004|ID:52840638| MSMEG_0572 family protein [Hyella patelloides LEGE 07179]	3
H1P_v1_700023|ID:52840657| conserved protein of unknown function [Hyella patelloides LEGE 07179]	3
H1P_v1_710009|ID:52840670| protein of unknown function [Hyella patelloides LEGE 07179]	3
H1P_v1_730001|ID:52840696| protein of unknown function [Hyella patelloides LEGE 07179]	3
H1P_v1_730004|ID:52840699| conserved protein of unknown function [Hyella patelloides LEGE 07179]	3
H1P_v1_730008|ID:52840703| transposase [Hyella patelloides LEGE 07179]	3
H1P_v1_730012|ID:52840707| conserved protein of unknown function [Hyella patelloides LEGE 07179]	3
H1P_v1_730014|ID:52840709| protein of unknown function [Hyella patelloides LEGE 07179]	3
H1P_v1_730021|ID:52840716| protein of unknown function [Hyella patelloides LEGE 07179]	3
H1P_v1_730022|ID:52840717| conserved protein of unknown function [Hyella patelloides LEGE 07179]	3
H1P_v1_740002|ID:52840726| YD repeat-containing protein (fragment) [Hyella patelloides LEGE 07179]	3
H1P_v1_740007|ID:52840731| conserved membrane protein of unknown function [Hyella patelloides LEGE 07179]	3
H1P_v1_740016|ID:52840740| protein of unknown function [Hyella patelloides LEGE 07179]	3
H1P_v1_740019|ID:52840743|yagT| putative oxidoreductase, 2Fe-2S subunit [Hyella patelloides LEGE 07179]	3
H1P_v1_740027|ID:52840751| TRAP-type transport system, substrate-binding protein [Hyella patelloides LEGE 07179]	3
H1P_v1_750018|ID:52840770| conserved protein of unknown function [Hyella patelloides LEGE 07179]	3
H1P_v1_760007|ID:52840777| protein of unknown function [Hyella patelloides LEGE 07179]	3
H1P_v1_760027|ID:52840797| CAAX protease family protein (fragment) [Hyella patelloides LEGE 07179]	3
H1P_v1_760028|ID:52840798| protein of unknown function [Hyella patelloides LEGE 07179]	3
H1P_v1_770001|ID:52840800| conserved protein of unknown function [Hyella patelloides LEGE 07179]	3
H1P_v1_770009|ID:52840808| Fatty acid hydroxylase [Hyella patelloides LEGE 07179]	3
H1P_v1_790006|ID:52840861| conserved protein of unknown function [Hyella patelloides LEGE 07179]	3
H1P_v1_790009|ID:52840864| conserved protein of unknown function [Hyella patelloides LEGE 07179]	3
H1P_v1_790013|ID:52840868| putative flavin-nucleotide-binding protein [Hyella patelloides LEGE 07179]	3
H1P_v1_800002|ID:52840886| protein of unknown function [Hyella patelloides LEGE 07179]	3
H1P_v1_810024|ID:52840937| Nif11-like leader peptide family natural product [Hyella patelloides LEGE 07179]	3
H1P_v1_810025|ID:52840938| Nitrogen fixation protein (fragment) [Hyella patelloides LEGE 07179]	3
H1P_v1_810035|ID:52840948| transposase (fragment) [Hyella patelloides LEGE 07179]	3
H1P_v1_840003|ID:52840999| MATE family efflux transporter (fragment) [Hyella patelloides LEGE 07179]	3
H1P_v1_840004|ID:52841000| Band 7 protein [Hyella patelloides LEGE 07179]	3
H1P_v1_840005|ID:52841001| Band 7 protein [Hyella patelloides LEGE 07179]	3
H1P_v1_840006|ID:52841002| conserved protein of unknown function [Hyella patelloides LEGE 07179]	3
H1P_v1_840011|ID:52841007| conserved protein of unknown function [Hyella patelloides LEGE 07179]	3
H1P_v1_850018|ID:52841039| protein of unknown function [Hyella patelloides LEGE 07179]	3
H1P_v1_850020|ID:52841041| conserved protein of unknown function [Hyella patelloides LEGE 07179]	3
H1P_v1_860018|ID:52841070| conserved protein of unknown function [Hyella patelloides LEGE 07179]	3
H1P_v1_870004|ID:52841079| protein of unknown function [Hyella patelloides LEGE 07179]	3
H1P_v1_900008|ID:52841141| protein of unknown function [Hyella patelloides LEGE 07179]	3
H1P_v1_900012|ID:52841145| protein of unknown function [Hyella patelloides LEGE 07179]	3
H1P_v1_920013|ID:52841176| conserved membrane protein of unknown function [Hyella patelloides LEGE 07179]	3
H1P_v1_920015|ID:52841178| Dual specificity protein phosphatase [Hyella patelloides LEGE 07179]	3
H1P_v1_940005|ID:52841224| Regulatory protein (fragment) [Hyella patelloides LEGE 07179]	3
H1P_v1_940008|ID:52841227| conserved protein of unknown function [Hyella patelloides LEGE 07179]	3
H1P_v1_940021|ID:52841240| conserved protein of unknown function [Hyella patelloides LEGE 07179]	3
H1P_v1_960004|ID:52841272| PARP catalytic domain protein (fragment) [Hyella patelloides LEGE 07179]	3
H1P_v1_960005|ID:52841273| WGR domain-containing protein (fragment) [Hyella patelloides LEGE 07179]	3
H1P_v1_960014|ID:52841282| YiaAB two helix domain protein [Hyella patelloides LEGE 07179]	3
H1P_v1_960018|ID:52841286| protein of unknown function [Hyella patelloides LEGE 07179]	3
H1P_v1_970007|ID:52841294| transposase (fragment) [Hyella patelloides LEGE 07179]	3
H1P_v1_970010|ID:52841297| protein of unknown function [Hyella patelloides LEGE 07179]	3
H1P_v1_970012|ID:52841299| conserved protein of unknown function [Hyella patelloides LEGE 07179]	3
H1P_v1_980005|ID:52841307| protein of unknown function [Hyella patelloides LEGE 07179]	3
H1P_v1_980013|ID:52841315| Cation transporter (fragment) [Hyella patelloides LEGE 07179]	3
H1P_v1_980014|ID:52841316| conserved protein of unknown function [Hyella patelloides LEGE 07179]	3
H1P_v1_1000025|ID:52841369| protein of unknown function [Hyella patelloides LEGE 07179]	3
H1P_v1_1020021|ID:52841414| Acetyltransferase [Hyella patelloides LEGE 07179]	3
H1P_v1_1030010|ID:52841427| protein of unknown function [Hyella patelloides LEGE 07179]	3
H1P_v1_1050007|ID:52841473|nspVM| Modification methylase NspV [Hyella patelloides LEGE 07179]	3
H1P_v1_1050019|ID:52841485| Fatty acid desaturase family protein [Hyella patelloides LEGE 07179]	3
H1P_v1_1060017|ID:52841503| DNA-binding protein [Hyella patelloides LEGE 07179]	3
H1P_v1_1060018|ID:52841504| protein of unknown function [Hyella patelloides LEGE 07179]	3
H1P_v1_1060019|ID:52841505| protein of unknown function [Hyella patelloides LEGE 07179]	3
H1P_v1_1070004|ID:52841510| Precorrin-3B methylase [Hyella patelloides LEGE 07179]	3
H1P_v1_1080012|ID:52841543| conserved protein of unknown function [Hyella patelloides LEGE 07179]	3
H1P_v1_1080013|ID:52841544| conserved protein of unknown function [Hyella patelloides LEGE 07179]	3
H1P_v1_1080014|ID:52841545| protein of unknown function [Hyella patelloides LEGE 07179]	3
H1P_v1_1090006|ID:52841558| conserved protein of unknown function [Hyella patelloides LEGE 07179]	3
H1P_v1_1090009|ID:52841561| protein of unknown function [Hyella patelloides LEGE 07179]	3
H1P_v1_1090015|ID:52841567| Protein serine-threonine phosphatase [Hyella patelloides LEGE 07179]	3
H1P_v1_1100003|ID:52841571| protein of unknown function [Hyella patelloides LEGE 07179]	3
H1P_v1_1100025|ID:52841593| AsnC family transcriptional regulator (fragment) [Hyella patelloides LEGE 07179]	3
H1P_v1_1120002|ID:52841597| conserved protein of unknown function [Hyella patelloides LEGE 07179]	3
H1P_v1_1140004|ID:52841619| conserved protein of unknown function [Hyella patelloides LEGE 07179]	3
H1P_v1_1150003|ID:52841646| conserved protein of unknown function [Hyella patelloides LEGE 07179]	3
H1P_v1_1160005|ID:52841677| Acyl-CoA dehydrogenase [Hyella patelloides LEGE 07179]	3
H1P_v1_1190001|ID:52841715| protein of unknown function [Hyella patelloides LEGE 07179]	3
H1P_v1_1190018|ID:52841732| conserved protein of unknown function [Hyella patelloides LEGE 07179]	3
H1P_v1_1200018|ID:52841757| protein of unknown function [Hyella patelloides LEGE 07179]	3
H1P_v1_1210007|ID:52841768| conserved protein of unknown function [Hyella patelloides LEGE 07179]	3
H1P_v1_1210017|ID:52841778| conserved protein of unknown function [Hyella patelloides LEGE 07179]	3
H1P_v1_1230004|ID:52841810| conserved protein of unknown function [Hyella patelloides LEGE 07179]	3
H1P_v1_1230015|ID:52841821| conserved protein of unknown function [Hyella patelloides LEGE 07179]	3
H1P_v1_1230017|ID:52841823| protein of unknown function [Hyella patelloides LEGE 07179]	3
H1P_v1_1240020|ID:52841848| Glycosyl transferase family 1 (fragment) [Hyella patelloides LEGE 07179]	3
H1P_v1_1250003|ID:52841851| 3-oxoacyl-[acyl-carrier-protein] synthase [Hyella patelloides LEGE 07179]	3
H1P_v1_1270017|ID:52841896| Sulfotransferase [Hyella patelloides LEGE 07179]	3
H1P_v1_1280015|ID:52841914| conserved protein of unknown function [Hyella patelloides LEGE 07179]	3
H1P_v1_1300001|ID:52841937| protein of unknown function [Hyella patelloides LEGE 07179]	3
H1P_v1_1300012|ID:52841948| conserved membrane protein of unknown function [Hyella patelloides LEGE 07179]	3
H1P_v1_1300018|ID:52841954| Aminoglycoside phosphotransferase [Hyella patelloides LEGE 07179]	3
H1P_v1_1330002|ID:52841982| conserved protein of unknown function [Hyella patelloides LEGE 07179]	3
H1P_v1_1330004|ID:52841984| protein of unknown function [Hyella patelloides LEGE 07179]	3
H1P_v1_1330005|ID:52841985| conserved protein of unknown function [Hyella patelloides LEGE 07179]	3
H1P_v1_1330011|ID:52841991| transposase [Hyella patelloides LEGE 07179]	3
H1P_v1_1330020|ID:52842000| protein of unknown function [Hyella patelloides LEGE 07179]	3
H1P_v1_1350001|ID:52842017| protein of unknown function [Hyella patelloides LEGE 07179]	3
H1P_v1_1350012|ID:52842028| protein of unknown function [Hyella patelloides LEGE 07179]	3
H1P_v1_1360019|ID:52842052| transposase [Hyella patelloides LEGE 07179]	3
H1P_v1_1370001|ID:52842055| Peroxidase [Hyella patelloides LEGE 07179]	3
H1P_v1_1390011|ID:52842107| conserved protein of unknown function [Hyella patelloides LEGE 07179]	3
H1P_v1_1390013|ID:52842109| putative Diacylglyceryl transferase [Hyella patelloides LEGE 07179]	3
H1P_v1_1390023|ID:52842119| putative enzyme [Hyella patelloides LEGE 07179]	3
H1P_v1_1400004|ID:52842127| protein of unknown function [Hyella patelloides LEGE 07179]	3
H1P_v1_1400010|ID:52842133|add| adenosine deaminase [Hyella patelloides LEGE 07179]	3
H1P_v1_1410014|ID:52842151| conserved protein of unknown function [Hyella patelloides LEGE 07179]	3
H1P_v1_1410025|ID:52842162| protein of unknown function [Hyella patelloides LEGE 07179]	3
H1P_v1_1450011|ID:52842207| Acetyltransferase (fragment) [Hyella patelloides LEGE 07179]	3
H1P_v1_1450012|ID:52842208|pta| Phosphate acetyltransferase [Hyella patelloides LEGE 07179]	3
H1P_v1_1450014|ID:52842210| protein of unknown function [Hyella patelloides LEGE 07179]	3
H1P_v1_1480007|ID:52842262| protein of unknown function [Hyella patelloides LEGE 07179]	3
H1P_v1_1490019|ID:52842290| conserved protein of unknown function [Hyella patelloides LEGE 07179]	3
H1P_v1_1500001|ID:52842291| Permease of the drug/metabolite transporter (DMT) superfamily [Hyella patelloides LEGE 07179]	3
H1P_v1_1510014|ID:52842313| Adenylate kinase [Hyella patelloides LEGE 07179]	3
H1P_v1_1520002|ID:52842318| conserved protein of unknown function [Hyella patelloides LEGE 07179]	3
H1P_v1_1520012|ID:52842328| conserved protein of unknown function [Hyella patelloides LEGE 07179]	3
H1P_v1_1540021|ID:52842377| Putative glutamate--cysteine ligase 2 (fragment) [Hyella patelloides LEGE 07179]	3
H1P_v1_1550013|ID:52842390| conserved protein of unknown function [Hyella patelloides LEGE 07179]	3
H1P_v1_1560007|ID:52842400| Disulfide bond formation protein DsbA [Hyella patelloides LEGE 07179]	3
H1P_v1_1570002|ID:52842411|aglE| Alpha-glucosides-binding periplasmic protein AglE [Hyella patelloides LEGE 07179]	3
H1P_v1_1570017|ID:52842426| conserved exported protein of unknown function [Hyella patelloides LEGE 07179]	3
H1P_v1_1580010|ID:52842437| conserved membrane protein of unknown function [Hyella patelloides LEGE 07179]	3
H1P_v1_1590001|ID:52842443| protein of unknown function [Hyella patelloides LEGE 07179]	3
H1P_v1_1590002|ID:52842444| protein of unknown function [Hyella patelloides LEGE 07179]	3
H1P_v1_1630015|ID:52842512| protein of unknown function [Hyella patelloides LEGE 07179]	3
H1P_v1_1650013|ID:52842545| protein of unknown function [Hyella patelloides LEGE 07179]	3
H1P_v1_1650014|ID:52842546| protein of unknown function [Hyella patelloides LEGE 07179]	3
H1P_v1_1660001|ID:52842551| protein of unknown function [Hyella patelloides LEGE 07179]	3
H1P_v1_1660002|ID:52842552| DnaJ domain protein [Hyella patelloides LEGE 07179]	3
H1P_v1_1670014|ID:52842577| transposase [Hyella patelloides LEGE 07179]	3
H1P_v1_1680008|ID:52842589| conserved protein of unknown function [Hyella patelloides LEGE 07179]	3
H1P_v1_1700019|ID:52842641| protein of unknown function [Hyella patelloides LEGE 07179]	3
H1P_v1_1700021|ID:52842643| conserved protein of unknown function [Hyella patelloides LEGE 07179]	3
H1P_v1_1710001|ID:52842647| protein of unknown function [Hyella patelloides LEGE 07179]	3
H1P_v1_1740018|ID:52842712| Iron siderophore-binding protein [Hyella patelloides LEGE 07179]	3
H1P_v1_1770011|ID:52842744| protein of unknown function [Hyella patelloides LEGE 07179]	3
H1P_v1_1800008|ID:52842769| protein of unknown function [Hyella patelloides LEGE 07179]	3
H1P_v1_1810002|ID:52842776| GNAT family N-acetyltransferase [Hyella patelloides LEGE 07179]	3
H1P_v1_1810003|ID:52842777| conserved protein of unknown function [Hyella patelloides LEGE 07179]	3
H1P_v1_1810010|ID:52842784| conserved protein of unknown function [Hyella patelloides LEGE 07179]	3
H1P_v1_1810023|ID:52842797| conserved membrane protein of unknown function [Hyella patelloides LEGE 07179]	3
H1P_v1_1830003|ID:52842818| protein of unknown function [Hyella patelloides LEGE 07179]	3
H1P_v1_1830013|ID:52842828| protein of unknown function [Hyella patelloides LEGE 07179]	3
H1P_v1_1850007|ID:52842854| protein of unknown function [Hyella patelloides LEGE 07179]	3
H1P_v1_1860001|ID:52842856| DEAD/DEAH box helicase (fragment) [Hyella patelloides LEGE 07179]	3
H1P_v1_1860007|ID:52842862| HTTM domain protein [Hyella patelloides LEGE 07179]	3
H1P_v1_1870006|ID:52842875| Carboxymuconolactone decarboxylase [Hyella patelloides LEGE 07179]	3
H1P_v1_1870008|ID:52842877| AIG2-like family protein [Hyella patelloides LEGE 07179]	3
H1P_v1_1870009|ID:52842878| Transcriptional regulator [Hyella patelloides LEGE 07179]	3
H1P_v1_1890017|ID:52842916| transposase (fragment) [Hyella patelloides LEGE 07179]	3
H1P_v1_1900010|ID:52842926| conserved exported protein of unknown function [Hyella patelloides LEGE 07179]	3
H1P_v1_1920001|ID:52842948| protein of unknown function [Hyella patelloides LEGE 07179]	3
H1P_v1_1920005|ID:52842952| protein of unknown function [Hyella patelloides LEGE 07179]	3
H1P_v1_1930008|ID:52842965| Periplasmic glycine betaine/choline-binding (Lipo)protein of an ABC-type transport system [Hyella patelloides LEGE 07179]	3
H1P_v1_1980009|ID:52843043| protein of unknown function [Hyella patelloides LEGE 07179]	3
H1P_v1_1980012|ID:52843046| protein of unknown function [Hyella patelloides LEGE 07179]	3
H1P_v1_1990001|ID:52843047| protein of unknown function [Hyella patelloides LEGE 07179]	3
H1P_v1_2010016|ID:52843079| 3'-phosphatase [Hyella patelloides LEGE 07179]	3
H1P_v1_2020010|ID:52843090| protein of unknown function [Hyella patelloides LEGE 07179]	3
H1P_v1_2020012|ID:52843092| HhH-GPD family protein (fragment) [Hyella patelloides LEGE 07179]	3
H1P_v1_2040002|ID:52843110| GNAT family N-acetyltransferase (fragment) [Hyella patelloides LEGE 07179]	3
H1P_v1_2040010|ID:52843118| conserved protein of unknown function [Hyella patelloides LEGE 07179]	3
H1P_v1_2080010|ID:52843157| conserved protein of unknown function [Hyella patelloides LEGE 07179]	3
H1P_v1_2110001|ID:52843171| conserved protein of unknown function [Hyella patelloides LEGE 07179]	3
H1P_v1_2130003|ID:52843200| Appr-1-p processing enzyme family protein [Hyella patelloides LEGE 07179]	3
H1P_v1_2170001|ID:52843241| protein of unknown function [Hyella patelloides LEGE 07179]	3
H1P_v1_2210008|ID:52843286| Sulfotransferase [Hyella patelloides LEGE 07179]	3
H1P_v1_2230003|ID:52843299|fixU| Protein FixU homolog [Hyella patelloides LEGE 07179]	3
H1P_v1_2230005|ID:52843301| conserved protein of unknown function [Hyella patelloides LEGE 07179]	3
H1P_v1_2230007|ID:52843303| conserved protein of unknown function [Hyella patelloides LEGE 07179]	3
H1P_v1_2230014|ID:52843310| Uncharacterized 15.7 kDa protein in draG 3'region [Hyella patelloides LEGE 07179]	3
H1P_v1_2230015|ID:52843311| protein of unknown function [Hyella patelloides LEGE 07179]	3
H1P_v1_2240002|ID:52843318| conserved protein of unknown function [Hyella patelloides LEGE 07179]	3
H1P_v1_2290006|ID:52843372| conserved membrane protein of unknown function [Hyella patelloides LEGE 07179]	3
H1P_v1_2290012|ID:52843378| protein of unknown function [Hyella patelloides LEGE 07179]	3
H1P_v1_2300003|ID:52843385| conserved protein of unknown function [Hyella patelloides LEGE 07179]	3
H1P_v1_2300007|ID:52843389| putative ATP-dependent RNA helicase [Hyella patelloides LEGE 07179]	3
H1P_v1_2310001|ID:52843393| protein of unknown function [Hyella patelloides LEGE 07179]	3
H1P_v1_2310005|ID:52843397| protein of unknown function [Hyella patelloides LEGE 07179]	3
H1P_v1_2350005|ID:52843442| conserved protein of unknown function [Hyella patelloides LEGE 07179]	3
H1P_v1_2370009|ID:52843465| conserved hypothetical protein [Hyella patelloides LEGE 07179]	3
H1P_v1_2380003|ID:52843477| DNA-binding protein [Hyella patelloides LEGE 07179]	3
H1P_v1_2390005|ID:52843489| conserved protein of unknown function [Hyella patelloides LEGE 07179]	3
H1P_v1_2410003|ID:52843510| conserved protein of unknown function [Hyella patelloides LEGE 07179]	3
H1P_v1_2430002|ID:52843523| conserved protein of unknown function [Hyella patelloides LEGE 07179]	3
H1P_v1_2440001|ID:52843539| protein of unknown function [Hyella patelloides LEGE 07179]	3
H1P_v1_2440012|ID:52843550|vapC| Ribonuclease VapC [Hyella patelloides LEGE 07179]	3
H1P_v1_2450006|ID:52843559| transposase [Hyella patelloides LEGE 07179]	3
H1P_v1_2450008|ID:52843561| Phage tail protein [Hyella patelloides LEGE 07179]	3
H1P_v1_2470001|ID:52843577| protein of unknown function [Hyella patelloides LEGE 07179]	3
H1P_v1_2470010|ID:52843586| conserved protein of unknown function [Hyella patelloides LEGE 07179]	3
H1P_v1_2500006|ID:52843616| protein of unknown function [Hyella patelloides LEGE 07179]	3
H1P_v1_2520004|ID:52843631| protein of unknown function [Hyella patelloides LEGE 07179]	3
H1P_v1_2520007|ID:52843634| conserved membrane protein of unknown function [Hyella patelloides LEGE 07179]	3
H1P_v1_2530007|ID:52843644| conserved protein of unknown function [Hyella patelloides LEGE 07179]	3
H1P_v1_2550003|ID:52843658| Exonuclease (fragment) [Hyella patelloides LEGE 07179]	3
H1P_v1_2570002|ID:52843677| Acetyltransferase [Hyella patelloides LEGE 07179]	3
H1P_v1_2580016|ID:52843702| protein of unknown function [Hyella patelloides LEGE 07179]	3
H1P_v1_2590005|ID:52843708|kptA| putative RNA 2'-phosphotransferase [Hyella patelloides LEGE 07179]	3
H1P_v1_2590014|ID:52843717| Glycosyl transferase, group 1 (fragment) [Hyella patelloides LEGE 07179]	3
H1P_v1_2600010|ID:52843727| conserved protein of unknown function [Hyella patelloides LEGE 07179]	3
H1P_v1_2610002|ID:52843731| putative enzyme [Hyella patelloides LEGE 07179]	3
H1P_v1_2620002|ID:52843743| Acetyltransferase [Hyella patelloides LEGE 07179]	3
H1P_v1_2640004|ID:52843764| protein of unknown function [Hyella patelloides LEGE 07179]	3
H1P_v1_2640007|ID:52843767| conserved membrane protein of unknown function [Hyella patelloides LEGE 07179]	3
H1P_v1_2640010|ID:52843770| protein of unknown function [Hyella patelloides LEGE 07179]	3
H1P_v1_2670003|ID:52843799| CRISPR-associated autoregulator, Cst2 family [Hyella patelloides LEGE 07179]	3
H1P_v1_2670004|ID:52843800| CRISPR-associated protein Cas5 [Hyella patelloides LEGE 07179]	3
H1P_v1_2680010|ID:52843822| protein of unknown function [Hyella patelloides LEGE 07179]	3
H1P_v1_2720012|ID:52843869| conserved protein of unknown function [Hyella patelloides LEGE 07179]	3
H1P_v1_2740001|ID:52843885| protein of unknown function [Hyella patelloides LEGE 07179]	3
H1P_v1_2770001|ID:52843917| protein of unknown function [Hyella patelloides LEGE 07179]	3
H1P_v1_2770011|ID:52843927| conserved protein of unknown function [Hyella patelloides LEGE 07179]	3
H1P_v1_2770013|ID:52843929| Bile acid:Na+ symporter, BASS family [Hyella patelloides LEGE 07179]	3
H1P_v1_2780006|ID:52843935| Conjugative relaxase domain protein [Hyella patelloides LEGE 07179]	3
H1P_v1_2780007|ID:52843936| conserved protein of unknown function [Hyella patelloides LEGE 07179]	3
H1P_v1_2780009|ID:52843938| conserved protein of unknown function [Hyella patelloides LEGE 07179]	3
H1P_v1_2790002|ID:52843941| conserved protein of unknown function [Hyella patelloides LEGE 07179]	3
H1P_v1_2790004|ID:52843943| conserved protein of unknown function [Hyella patelloides LEGE 07179]	3
H1P_v1_2790005|ID:52843944| Conjugative relaxase domain protein [Hyella patelloides LEGE 07179]	3
H1P_v1_2810003|ID:52843965| Guanylate cyclase (fragment) [Hyella patelloides LEGE 07179]	3
H1P_v1_2820003|ID:52843976| conserved protein of unknown function [Hyella patelloides LEGE 07179]	3
H1P_v1_2840003|ID:52844004| conserved protein of unknown function [Hyella patelloides LEGE 07179]	3
H1P_v1_2850012|ID:52844023| protein of unknown function [Hyella patelloides LEGE 07179]	3
H1P_v1_2860003|ID:52844026| membrane protein of unknown function [Hyella patelloides LEGE 07179]	3
H1P_v1_2860006|ID:52844029| protein of unknown function [Hyella patelloides LEGE 07179]	3
H1P_v1_2940001|ID:52844088| conserved protein of unknown function [Hyella patelloides LEGE 07179]	3
H1P_v1_2950010|ID:52844109| conserved protein of unknown function [Hyella patelloides LEGE 07179]	3
H1P_v1_2960002|ID:52844112| conserved protein of unknown function [Hyella patelloides LEGE 07179]	3
H1P_v1_3050003|ID:52844186| conserved protein of unknown function [Hyella patelloides LEGE 07179]	3
H1P_v1_3050004|ID:52844187| conserved protein of unknown function [Hyella patelloides LEGE 07179]	3
H1P_v1_3050012|ID:52844195| conserved membrane protein of unknown function [Hyella patelloides LEGE 07179]	3
H1P_v1_3070001|ID:52844205| conserved protein of unknown function [Hyella patelloides LEGE 07179]	3
H1P_v1_3100004|ID:52844225| conserved protein of unknown function [Hyella patelloides LEGE 07179]	3
H1P_v1_3110011|ID:52844243| conserved protein of unknown function [Hyella patelloides LEGE 07179]	3
H1P_v1_3110013|ID:52844245| transposase [Hyella patelloides LEGE 07179]	3
H1P_v1_3170009|ID:52844293| protein of unknown function [Hyella patelloides LEGE 07179]	3
H1P_v1_3210006|ID:52844317| conserved protein of unknown function [Hyella patelloides LEGE 07179]	3
H1P_v1_3240001|ID:52844325| conserved protein of unknown function [Hyella patelloides LEGE 07179]	3
H1P_v1_3260004|ID:52844353| protein of unknown function [Hyella patelloides LEGE 07179]	3
H1P_v1_3280008|ID:52844373| protein of unknown function [Hyella patelloides LEGE 07179]	3
H1P_v1_3300005|ID:52844386| conserved membrane protein of unknown function [Hyella patelloides LEGE 07179]	3
H1P_v1_3310004|ID:52844393| conserved protein of unknown function [Hyella patelloides LEGE 07179]	3
H1P_v1_3330004|ID:52844409| protein of unknown function [Hyella patelloides LEGE 07179]	3
H1P_v1_3330008|ID:52844413| protein of unknown function [Hyella patelloides LEGE 07179]	3
H1P_v1_3340006|ID:52844425| conserved protein of unknown function [Hyella patelloides LEGE 07179]	3
H1P_v1_3350005|ID:52844431| protein of unknown function [Hyella patelloides LEGE 07179]	3
H1P_v1_3360009|ID:52844443| protein of unknown function [Hyella patelloides LEGE 07179]	3
H1P_v1_3370003|ID:52844449| protein of unknown function [Hyella patelloides LEGE 07179]	3
H1P_v1_3380001|ID:52844456| protein of unknown function [Hyella patelloides LEGE 07179]	3
H1P_v1_3430001|ID:52844487| protein of unknown function [Hyella patelloides LEGE 07179]	3
H1P_v1_3460001|ID:52844508| protein of unknown function [Hyella patelloides LEGE 07179]	3
H1P_v1_3490005|ID:52844528| conserved protein of unknown function [Hyella patelloides LEGE 07179]	3
H1P_v1_3520004|ID:52844547| conserved protein of unknown function [Hyella patelloides LEGE 07179]	3
H1P_v1_3550004|ID:52844569| protein of unknown function [Hyella patelloides LEGE 07179]	3
H1P_v1_3550005|ID:52844570| FdxN element excision controlling factor protein like [Hyella patelloides LEGE 07179]	3
H1P_v1_3560007|ID:52844583| protein of unknown function [Hyella patelloides LEGE 07179]	3
H1P_v1_3580006|ID:52844591| Arabinose efflux permease family protein [Hyella patelloides LEGE 07179]	3
H1P_v1_3590006|ID:52844597| conserved protein of unknown function [Hyella patelloides LEGE 07179]	3
H1P_v1_3640004|ID:52844630| conserved protein of unknown function [Hyella patelloides LEGE 07179]	3
H1P_v1_3720002|ID:52844700| Phage integrase [Hyella patelloides LEGE 07179]	3
H1P_v1_3720005|ID:52844703| protein of unknown function [Hyella patelloides LEGE 07179]	3
H1P_v1_3830002|ID:52844768| conserved protein of unknown function [Hyella patelloides LEGE 07179]	3
H1P_v1_3840006|ID:52844778| protein of unknown function [Hyella patelloides LEGE 07179]	3
H1P_v1_3850002|ID:52844780| conserved membrane protein of unknown function [Hyella patelloides LEGE 07179]	3
H1P_v1_3890003|ID:52844801| putative PBS lyase HEAT-like repeat protein [Hyella patelloides LEGE 07179]	3
H1P_v1_3940002|ID:52844827| conserved membrane protein of unknown function [Hyella patelloides LEGE 07179]	3
H1P_v1_3940003|ID:52844828| conserved protein of unknown function [Hyella patelloides LEGE 07179]	3
H1P_v1_3940008|ID:52844833| HNH endonuclease [Hyella patelloides LEGE 07179]	3
H1P_v1_3960005|ID:52844843|rhtA| Threonine/homoserine exporter RhtA [Hyella patelloides LEGE 07179]	3
H1P_v1_4020001|ID:52844888| DnaJ domain protein (fragment) [Hyella patelloides LEGE 07179]	3
H1P_v1_4020004|ID:52844891| protein of unknown function [Hyella patelloides LEGE 07179]	3
H1P_v1_4020008|ID:52844895| protein of unknown function [Hyella patelloides LEGE 07179]	3
H1P_v1_4050003|ID:52844912| conserved protein of unknown function [Hyella patelloides LEGE 07179]	3
H1P_v1_4090001|ID:52844932| conserved protein of unknown function [Hyella patelloides LEGE 07179]	3
H1P_v1_4090006|ID:52844937| protein of unknown function [Hyella patelloides LEGE 07179]	3
H1P_v1_4100003|ID:52844941| protein of unknown function [Hyella patelloides LEGE 07179]	3
H1P_v1_4110001|ID:52844942| protein of unknown function [Hyella patelloides LEGE 07179]	3
H1P_v1_4140004|ID:52844956| conserved protein of unknown function [Hyella patelloides LEGE 07179]	3
H1P_v1_4220006|ID:52845004| Phage/plasmid primase, P4 family, C-terminal domain (fragment) [Hyella patelloides LEGE 07179]	3
H1P_v1_4240006|ID:52845013| protein of unknown function [Hyella patelloides LEGE 07179]	3
H1P_v1_4270002|ID:52845026| transposase (fragment) [Hyella patelloides LEGE 07179]	3
H1P_v1_4270003|ID:52845027| protein of unknown function [Hyella patelloides LEGE 07179]	3
H1P_v1_4300002|ID:52845038| protein of unknown function [Hyella patelloides LEGE 07179]	3
H1P_v1_4310003|ID:52845041| Phosphoesterase HXTX [Hyella patelloides LEGE 07179]	3
H1P_v1_4310005|ID:52845043| conserved protein of unknown function [Hyella patelloides LEGE 07179]	3
H1P_v1_4320004|ID:52845048| protein of unknown function [Hyella patelloides LEGE 07179]	3
H1P_v1_4340002|ID:52845055| 2-oxo-4-hydroxy-4-carboxy-5-ureidoimidazoline decarboxylase [Hyella patelloides LEGE 07179]	3
H1P_v1_4350004|ID:52845060| conserved protein of unknown function [Hyella patelloides LEGE 07179]	3
H1P_v1_4400001|ID:52845085| membrane protein of unknown function [Hyella patelloides LEGE 07179]	3
H1P_v1_4400007|ID:52845091| conserved protein of unknown function [Hyella patelloides LEGE 07179]	3
H1P_v1_4400008|ID:52845092| conserved protein of unknown function [Hyella patelloides LEGE 07179]	3
H1P_v1_4400009|ID:52845093| protein of unknown function [Hyella patelloides LEGE 07179]	3
H1P_v1_4430005|ID:52845105| protein of unknown function [Hyella patelloides LEGE 07179]	3
H1P_v1_4440003|ID:52845108| conserved protein of unknown function [Hyella patelloides LEGE 07179]	3
H1P_v1_4450001|ID:52845112| protein of unknown function [Hyella patelloides LEGE 07179]	3
H1P_v1_4480002|ID:52845126| protein of unknown function [Hyella patelloides LEGE 07179]	3
H1P_v1_4520002|ID:52845136| ABC-type Fe3+-hydroxamate transport system, periplasmic component [Hyella patelloides LEGE 07179]	3
H1P_v1_4540003|ID:52845147| protein of unknown function [Hyella patelloides LEGE 07179]	3
H1P_v1_4590001|ID:52845166| Putative transcriptional regulator, XRE family (modular protein) [Hyella patelloides LEGE 07179]	3
H1P_v1_4690004|ID:52845220| protein of unknown function [Hyella patelloides LEGE 07179]	3
H1P_v1_4830004|ID:52845262| conserved protein of unknown function [Hyella patelloides LEGE 07179]	3
H1P_v1_4870001|ID:52845281| protein of unknown function [Hyella patelloides LEGE 07179]	3
H1P_v1_4880001|ID:52845284| protein of unknown function [Hyella patelloides LEGE 07179]	3
H1P_v1_4920001|ID:52845299| protein of unknown function [Hyella patelloides LEGE 07179]	3
H1P_v1_4920002|ID:52845300| GCN5-related N-acetyltransferase (fragment) [Hyella patelloides LEGE 07179]	3
H1P_v1_4920005|ID:52845303| protein of unknown function [Hyella patelloides LEGE 07179]	3
H1P_v1_4970001|ID:52845325| putative ParB-like partition protein [Hyella patelloides LEGE 07179]	3
H1P_v1_4990005|ID:52845332| Nuclease (SNase domain-containing protein) (fragment) [Hyella patelloides LEGE 07179]	3
H1P_v1_5030001|ID:52845344| protein of unknown function [Hyella patelloides LEGE 07179]	3
H1P_v1_5040002|ID:52845347| N2,N2-dimethylguanosine tRNA methyltransferase [Hyella patelloides LEGE 07179]	3
H1P_v1_5050003|ID:52845351| protein of unknown function [Hyella patelloides LEGE 07179]	3
H1P_v1_5080004|ID:52845361| protein of unknown function [Hyella patelloides LEGE 07179]	3
H1P_v1_5210002|ID:52845395| protein of unknown function [Hyella patelloides LEGE 07179]	3
H1P_v1_5230002|ID:52845402| CRISPR-associated protein, Cas6-related protein [Hyella patelloides LEGE 07179]	3
H1P_v1_5230003|ID:52845403| Helix-turn-helix type 11 domain protein [Hyella patelloides LEGE 07179]	3
H1P_v1_5290001|ID:52845417| protein of unknown function [Hyella patelloides LEGE 07179]	3
H1P_v1_5290002|ID:52845418| conserved protein of unknown function [Hyella patelloides LEGE 07179]	3
H1P_v1_5340001|ID:52845429| conserved protein of unknown function [Hyella patelloides LEGE 07179]	3
H1P_v1_5400001|ID:52845446| conserved protein of unknown function [Hyella patelloides LEGE 07179]	3
H1P_v1_5400004|ID:52845449| protein of unknown function [Hyella patelloides LEGE 07179]	3
H1P_v1_5480001|ID:52845467| protein of unknown function [Hyella patelloides LEGE 07179]	3
H1P_v1_5510004|ID:52845476| protein of unknown function [Hyella patelloides LEGE 07179]	3
H1P_v1_5520004|ID:52845480| protein of unknown function [Hyella patelloides LEGE 07179]	3
H1P_v1_5530002|ID:52845482| conserved protein of unknown function [Hyella patelloides LEGE 07179]	3
H1P_v1_5550001|ID:52845485| conserved protein of unknown function [Hyella patelloides LEGE 07179]	3
H1P_v1_5550002|ID:52845486| protein of unknown function [Hyella patelloides LEGE 07179]	3
H1P_v1_5660003|ID:52845514| protein of unknown function [Hyella patelloides LEGE 07179]	3
H1P_v1_5680001|ID:52845516| protein of unknown function [Hyella patelloides LEGE 07179]	3
H1P_v1_5820002|ID:52845540| protein of unknown function [Hyella patelloides LEGE 07179]	3
H1P_v1_5830001|ID:52845542| conserved protein of unknown function [Hyella patelloides LEGE 07179]	3
H1P_v1_5830003|ID:52845544| protein of unknown function [Hyella patelloides LEGE 07179]	3
H1P_v1_5870001|ID:52845555| conserved protein of unknown function [Hyella patelloides LEGE 07179]	3
H1P_v1_5890004|ID:52845562| protein of unknown function [Hyella patelloides LEGE 07179]	3
H1P_v1_5910002|ID:52845565| protein of unknown function [Hyella patelloides LEGE 07179]	3
H1P_v1_6170001|ID:52845606| protein of unknown function [Hyella patelloides LEGE 07179]	3
H1P_v1_6270006|ID:52845628| Tetracenomycin C synthesis protein homolog [Hyella patelloides LEGE 07179]	3
H1P_v1_6270015|ID:52845637| D-alanyl carrier protein [Hyella patelloides LEGE 07179]	3
H1P_v1_6270018|ID:52845640| conserved membrane protein of unknown function [Hyella patelloides LEGE 07179]	3
H1P_v1_6270029|ID:52845651| conserved membrane protein of unknown function [Hyella patelloides LEGE 07179]	3
H1P_v1_6290006|ID:52845672| conserved protein of unknown function [Hyella patelloides LEGE 07179]	3
H1P_v1_6290017|ID:52845683| F420-dependent NADP oxidoreductase [Hyella patelloides LEGE 07179]	3
H1P_v1_6290021|ID:52845687| conserved protein of unknown function [Hyella patelloides LEGE 07179]	3
H1P_v1_6290022|ID:52845688| conserved protein of unknown function [Hyella patelloides LEGE 07179]	3
H1P_v1_6330005|ID:52845724| protein of unknown function [Hyella patelloides LEGE 07179]	3
H1P_v1_6340013|ID:52845737| conserved protein of unknown function [Hyella patelloides LEGE 07179]	3
H1P_v1_6370007|ID:52845774| protein of unknown function [Hyella patelloides LEGE 07179]	3
H1P_v1_6400003|ID:52845796| conserved membrane protein of unknown function [Hyella patelloides LEGE 07179]	3
H1P_v1_6430006|ID:52845825| conserved protein of unknown function [Hyella patelloides LEGE 07179]	3
H1P_v1_6440002|ID:52845831| FAD dependent oxidoreductase (fragment) [Hyella patelloides LEGE 07179]	3
H1P_v1_6450001|ID:52845838| protein of unknown function [Hyella patelloides LEGE 07179]	3
H1P_v1_6470001|ID:52845849| conserved protein of unknown function [Hyella patelloides LEGE 07179]	3
H1P_v1_6480005|ID:52845862|tnpA| transposase [Hyella patelloides LEGE 07179]	3
H1P_v1_6480006|ID:52845863| protein of unknown function [Hyella patelloides LEGE 07179]	3
H1P_v1_6500008|ID:52845878| protein of unknown function [Hyella patelloides LEGE 07179]	3
H1P_v1_6520001|ID:52845882| protein of unknown function [Hyella patelloides LEGE 07179]	3
H1P_v1_6520007|ID:52845888| conserved protein of unknown function [Hyella patelloides LEGE 07179]	3
H1P_v1_6520009|ID:52845890| protein of unknown function [Hyella patelloides LEGE 07179]	3
H1P_v1_6530001|ID:52845892| Serine protease inhibitor [Hyella patelloides LEGE 07179]	3
H1P_v1_6540001|ID:52845896| protein of unknown function [Hyella patelloides LEGE 07179]	3
H1P_v1_6540002|ID:52845897| conserved protein of unknown function [Hyella patelloides LEGE 07179]	3
H1P_v1_6540005|ID:52845900|uraA| putative uracil permease [Hyella patelloides LEGE 07179]	3
H1P_v1_6560001|ID:52845904| protein of unknown function [Hyella patelloides LEGE 07179]	3
H1P_v1_6570003|ID:52845911| transposase (fragment) [Hyella patelloides LEGE 07179]	3
H1P_v1_6570004|ID:52845912| protein of unknown function [Hyella patelloides LEGE 07179]	3
H1P_v1_6600004|ID:52845923| conserved protein of unknown function [Hyella patelloides LEGE 07179]	3
H1P_v1_6640001|ID:52845941| protein of unknown function [Hyella patelloides LEGE 07179]	3
H1P_v1_6640003|ID:52845943| protein of unknown function [Hyella patelloides LEGE 07179]	3
H1P_v1_6660002|ID:52845950| Conserved repeat domain protein (fragment) [Hyella patelloides LEGE 07179]	3
H1P_v1_6670003|ID:52845953| transposase (fragment) [Hyella patelloides LEGE 07179]	3
H1P_v1_6700001|ID:52845958| transposase (fragment) [Hyella patelloides LEGE 07179]	3
H1P_v1_6720001|ID:52845964| transposase (fragment) [Hyella patelloides LEGE 07179]	3
H1P_v1_6720005|ID:52845968| putative transcriptional regulator, XRE family [Hyella patelloides LEGE 07179]	3
H1P_v1_6720007|ID:52845970| protein of unknown function [Hyella patelloides LEGE 07179]	3
H1P_v1_6730001|ID:52845971| protein of unknown function [Hyella patelloides LEGE 07179]	3
H1P_v1_6780001|ID:52845984| protein of unknown function [Hyella patelloides LEGE 07179]	3
H1P_v1_6890002|ID:52846014| T-RNA-binding domain-containing protein [Hyella patelloides LEGE 07179]	3
H1P_v1_6920001|ID:52846022| protein of unknown function [Hyella patelloides LEGE 07179]	3
H1P_v1_6930001|ID:52846025| Malate/lactate dehydrogenase [Hyella patelloides LEGE 07179]	3
H1P_v1_6940001|ID:52846026| protein of unknown function [Hyella patelloides LEGE 07179]	3
H1P_v1_6980001|ID:52846035| protein of unknown function [Hyella patelloides LEGE 07179]	3
H1P_v1_7030001|ID:52846041| conserved protein of unknown function [Hyella patelloides LEGE 07179]	3
H1P_v1_10027|ID:52837967| protein of unknown function [Hyella patelloides LEGE 07179]	4
H1P_v1_10036|ID:52837976| putative metal-dependent hydrolase of the TIM-barrel fold protein [Hyella patelloides LEGE 07179]	4
H1P_v1_10038|ID:52837978| conserved protein of unknown function [Hyella patelloides LEGE 07179]	4
H1P_v1_10040|ID:52837980| Membrane protein [Hyella patelloides LEGE 07179]	4
H1P_v1_20008|ID:52838030| conserved protein of unknown function [Hyella patelloides LEGE 07179]	4
H1P_v1_20029|ID:52838051| protein of unknown function [Hyella patelloides LEGE 07179]	4
H1P_v1_20035|ID:52838057| conserved protein of unknown function [Hyella patelloides LEGE 07179]	4
H1P_v1_20062|ID:52838084| protein of unknown function [Hyella patelloides LEGE 07179]	4
H1P_v1_20064|ID:52838086| Methyltransferase type 12 [Hyella patelloides LEGE 07179]	4
H1P_v1_30013|ID:52838110| transposase (fragment) [Hyella patelloides LEGE 07179]	4
H1P_v1_30040|ID:52838137| conserved exported protein of unknown function [Hyella patelloides LEGE 07179]	4
H1P_v1_50003|ID:52838171| protein of unknown function [Hyella patelloides LEGE 07179]	4
H1P_v1_50011|ID:52838179| conserved protein of unknown function [Hyella patelloides LEGE 07179]	4
H1P_v1_50048|ID:52838216|azoR| FMN-dependent NADH-azoreductase [Hyella patelloides LEGE 07179]	4
H1P_v1_60002|ID:52838223| conserved protein of unknown function [Hyella patelloides LEGE 07179]	4
H1P_v1_60034|ID:52838255| conserved protein of unknown function [Hyella patelloides LEGE 07179]	4
H1P_v1_60048|ID:52838269| Molecular chaperone Tir [Hyella patelloides LEGE 07179]	4
H1P_v1_60064|ID:52838285| protein of unknown function [Hyella patelloides LEGE 07179]	4
H1P_v1_70001|ID:52838288| conserved protein of unknown function [Hyella patelloides LEGE 07179]	4
H1P_v1_70027|ID:52838314| putative LCCL domain protein [Hyella patelloides LEGE 07179]	4
H1P_v1_70033|ID:52838320| RNA polymerase sigma factor, sigma-70 family [Hyella patelloides LEGE 07179]	4
H1P_v1_70035|ID:52838322| conserved protein of unknown function [Hyella patelloides LEGE 07179]	4
H1P_v1_70037|ID:52838324| conserved protein of unknown function [Hyella patelloides LEGE 07179]	4
H1P_v1_70038|ID:52838325| conserved protein of unknown function [Hyella patelloides LEGE 07179]	4
H1P_v1_70041|ID:52838328| CRISPR-associated protein Cas10/Csm1, subtype III-A/MTUBE [Hyella patelloides LEGE 07179]	4
H1P_v1_70046|ID:52838333| Csm5 family CRISPR-associated RAMP protein (fragment) [Hyella patelloides LEGE 07179]	4
H1P_v1_70051|ID:52838338| conserved protein of unknown function [Hyella patelloides LEGE 07179]	4
H1P_v1_80048|ID:52838407| protein of unknown function [Hyella patelloides LEGE 07179]	4
H1P_v1_80054|ID:52838413| conserved protein of unknown function [Hyella patelloides LEGE 07179]	4
H1P_v1_90001|ID:52838425| conserved protein of unknown function [Hyella patelloides LEGE 07179]	4
H1P_v1_90016|ID:52838440| protein of unknown function [Hyella patelloides LEGE 07179]	4
H1P_v1_90019|ID:52838443| conserved protein of unknown function [Hyella patelloides LEGE 07179]	4
H1P_v1_100007|ID:52838455| conserved protein of unknown function [Hyella patelloides LEGE 07179]	4
H1P_v1_100009|ID:52838457| conserved protein of unknown function [Hyella patelloides LEGE 07179]	4
H1P_v1_100015|ID:52838463| conserved protein of unknown function [Hyella patelloides LEGE 07179]	4
H1P_v1_100032|ID:52838480| 2OG-Fe(II) oxygenase superfamily protein [Hyella patelloides LEGE 07179]	4
H1P_v1_110016|ID:52838497| protein of unknown function [Hyella patelloides LEGE 07179]	4
H1P_v1_110018|ID:52838499| conserved protein of unknown function [Hyella patelloides LEGE 07179]	4
H1P_v1_110020|ID:52838501| Lactoylglutathione lyase [Hyella patelloides LEGE 07179]	4
H1P_v1_110031|ID:52838512| protein of unknown function [Hyella patelloides LEGE 07179]	4
H1P_v1_110058|ID:52838539| protein of unknown function [Hyella patelloides LEGE 07179]	4
H1P_v1_110064|ID:52838545| conserved protein of unknown function [Hyella patelloides LEGE 07179]	4
H1P_v1_110066|ID:52838547| conserved protein of unknown function [Hyella patelloides LEGE 07179]	4
H1P_v1_120001|ID:52838548| protein of unknown function [Hyella patelloides LEGE 07179]	4
H1P_v1_130002|ID:52838552| conserved protein of unknown function [Hyella patelloides LEGE 07179]	4
H1P_v1_130043|ID:52838593| exported protein of unknown function [Hyella patelloides LEGE 07179]	4
H1P_v1_130045|ID:52838595| protein of unknown function [Hyella patelloides LEGE 07179]	4
H1P_v1_140025|ID:52838636| protein of unknown function [Hyella patelloides LEGE 07179]	4
H1P_v1_140027|ID:52838638| conserved protein of unknown function [Hyella patelloides LEGE 07179]	4
H1P_v1_150018|ID:52838686| protein of unknown function [Hyella patelloides LEGE 07179]	4
H1P_v1_150038|ID:52838706| protein of unknown function [Hyella patelloides LEGE 07179]	4
H1P_v1_150041|ID:52838709| conserved membrane protein of unknown function [Hyella patelloides LEGE 07179]	4
H1P_v1_150055|ID:52838723| Thymidylate synthase (FAD) [Hyella patelloides LEGE 07179]	4
H1P_v1_160023|ID:52838755| Methyltransferase type 11 [Hyella patelloides LEGE 07179]	4
H1P_v1_160041|ID:52838773| Nitroreductase [Hyella patelloides LEGE 07179]	4
H1P_v1_160043|ID:52838775| Cyanophycinase (fragment) [Hyella patelloides LEGE 07179]	4
H1P_v1_170006|ID:52838783| protein of unknown function [Hyella patelloides LEGE 07179]	4
H1P_v1_170009|ID:52838786| conserved protein of unknown function [Hyella patelloides LEGE 07179]	4
H1P_v1_170010|ID:52838787| conserved protein of unknown function [Hyella patelloides LEGE 07179]	4
H1P_v1_170011|ID:52838788| protein of unknown function [Hyella patelloides LEGE 07179]	4
H1P_v1_170017|ID:52838794| protein of unknown function [Hyella patelloides LEGE 07179]	4
H1P_v1_180003|ID:52838798| Ethyl tert-butyl ether degradation protein EthD [Hyella patelloides LEGE 07179]	4
H1P_v1_180004|ID:52838799| Ethyl tert-butyl ether degradation EthD [Hyella patelloides LEGE 07179]	4
H1P_v1_180006|ID:52838801| conserved protein of unknown function [Hyella patelloides LEGE 07179]	4
H1P_v1_180014|ID:52838809| protein of unknown function [Hyella patelloides LEGE 07179]	4
H1P_v1_180026|ID:52838821| conserved protein of unknown function [Hyella patelloides LEGE 07179]	4
H1P_v1_190037|ID:52838865| membrane protein of unknown function [Hyella patelloides LEGE 07179]	4
H1P_v1_190058|ID:52838886| transposase (fragment) [Hyella patelloides LEGE 07179]	4
H1P_v1_200008|ID:52838894| protein of unknown function [Hyella patelloides LEGE 07179]	4
H1P_v1_200012|ID:52838898| protein of unknown function [Hyella patelloides LEGE 07179]	4
H1P_v1_200015|ID:52838901| conserved protein of unknown function [Hyella patelloides LEGE 07179]	4
H1P_v1_200047|ID:52838933| protein of unknown function [Hyella patelloides LEGE 07179]	4
H1P_v1_210045|ID:52838978| conserved membrane protein of unknown function [Hyella patelloides LEGE 07179]	4
H1P_v1_220017|ID:52838998| conserved protein of unknown function [Hyella patelloides LEGE 07179]	4
H1P_v1_220023|ID:52839004| protein of unknown function [Hyella patelloides LEGE 07179]	4
H1P_v1_220036|ID:52839017| putative Leucine rich repeat variant [Hyella patelloides LEGE 07179]	4
H1P_v1_220044|ID:52839025| protein of unknown function [Hyella patelloides LEGE 07179]	4
H1P_v1_230002|ID:52839044| protein of unknown function [Hyella patelloides LEGE 07179]	4
H1P_v1_230013|ID:52839055| conserved protein of unknown function [Hyella patelloides LEGE 07179]	4
H1P_v1_230018|ID:52839060| conserved protein of unknown function [Hyella patelloides LEGE 07179]	4
H1P_v1_230027|ID:52839069| conserved membrane protein of unknown function [Hyella patelloides LEGE 07179]	4
H1P_v1_230028|ID:52839070| protein of unknown function [Hyella patelloides LEGE 07179]	4
H1P_v1_230046|ID:52839088| Antitoxin [Hyella patelloides LEGE 07179]	4
H1P_v1_230057|ID:52839099| DsrE/DsrF-like family protein [Hyella patelloides LEGE 07179]	4
H1P_v1_260001|ID:52839143| protein of unknown function [Hyella patelloides LEGE 07179]	4
H1P_v1_260012|ID:52839154| protein of unknown function [Hyella patelloides LEGE 07179]	4
H1P_v1_260016|ID:52839158| conserved protein of unknown function [Hyella patelloides LEGE 07179]	4
H1P_v1_260023|ID:52839165| protein of unknown function [Hyella patelloides LEGE 07179]	4
H1P_v1_270011|ID:52839192| protein of unknown function [Hyella patelloides LEGE 07179]	4
H1P_v1_270019|ID:52839200| Cupin domain-containing protein (fragment) [Hyella patelloides LEGE 07179]	4
H1P_v1_270020|ID:52839201| transposase (fragment) [Hyella patelloides LEGE 07179]	4
H1P_v1_270022|ID:52839203| FMN-dependent NADH-azoreductase 1 (fragment) [Hyella patelloides LEGE 07179]	4
H1P_v1_270023|ID:52839204| Major facilitator superfamily MFS_1 (fragment) [Hyella patelloides LEGE 07179]	4
H1P_v1_270028|ID:52839209| protein of unknown function [Hyella patelloides LEGE 07179]	4
H1P_v1_270032|ID:52839213| putative F0F1-ATPase subunit [Hyella patelloides LEGE 07179]	4
H1P_v1_270034|ID:52839215| protein of unknown function [Hyella patelloides LEGE 07179]	4
H1P_v1_280010|ID:52839241| conserved protein of unknown function [Hyella patelloides LEGE 07179]	4
H1P_v1_290003|ID:52839271| conserved protein of unknown function [Hyella patelloides LEGE 07179]	4
H1P_v1_290029|ID:52839297| protein of unknown function [Hyella patelloides LEGE 07179]	4
H1P_v1_290041|ID:52839309| conserved membrane protein of unknown function [Hyella patelloides LEGE 07179]	4
H1P_v1_300004|ID:52839314| protein of unknown function [Hyella patelloides LEGE 07179]	4
H1P_v1_310001|ID:52839362| Type 12 methyltransferase (fragment) [Hyella patelloides LEGE 07179]	4
H1P_v1_310012|ID:52839373| conserved protein of unknown function [Hyella patelloides LEGE 07179]	4
H1P_v1_310045|ID:52839406| conserved protein of unknown function [Hyella patelloides LEGE 07179]	4
H1P_v1_320017|ID:52839430| protein of unknown function [Hyella patelloides LEGE 07179]	4
H1P_v1_320023|ID:52839436| conserved protein of unknown function [Hyella patelloides LEGE 07179]	4
H1P_v1_320044|ID:52839457| conserved protein of unknown function [Hyella patelloides LEGE 07179]	4
H1P_v1_330036|ID:52839498| protein of unknown function [Hyella patelloides LEGE 07179]	4
H1P_v1_330040|ID:52839502| transposase (fragment) [Hyella patelloides LEGE 07179]	4
H1P_v1_340012|ID:52839514| TetR family transcriptional regulator (fragment) [Hyella patelloides LEGE 07179]	4
H1P_v1_340041|ID:52839543| protein of unknown function [Hyella patelloides LEGE 07179]	4
H1P_v1_350010|ID:52839553|bltD| Spermine/spermidine acetyltransferase [Hyella patelloides LEGE 07179]	4
H1P_v1_360004|ID:52839581| protein of unknown function [Hyella patelloides LEGE 07179]	4
H1P_v1_380009|ID:52839630| GNAT family N-acetyltransferase [Hyella patelloides LEGE 07179]	4
H1P_v1_380020|ID:52839641| protein of unknown function [Hyella patelloides LEGE 07179]	4
H1P_v1_380023|ID:52839644| protein of unknown function [Hyella patelloides LEGE 07179]	4
H1P_v1_380030|ID:52839651| conserved membrane protein of unknown function [Hyella patelloides LEGE 07179]	4
H1P_v1_390014|ID:52839668| conserved exported protein of unknown function [Hyella patelloides LEGE 07179]	4
H1P_v1_400018|ID:52839703| conserved membrane protein of unknown function [Hyella patelloides LEGE 07179]	4
H1P_v1_410003|ID:52839719| Transcriptional regulator [Hyella patelloides LEGE 07179]	4
H1P_v1_410004|ID:52839720| protein of unknown function [Hyella patelloides LEGE 07179]	4
H1P_v1_420007|ID:52839744| protein of unknown function [Hyella patelloides LEGE 07179]	4
H1P_v1_440005|ID:52839803| protein of unknown function [Hyella patelloides LEGE 07179]	4
H1P_v1_440006|ID:52839804| conserved protein of unknown function [Hyella patelloides LEGE 07179]	4
H1P_v1_440007|ID:52839805| protein of unknown function [Hyella patelloides LEGE 07179]	4
H1P_v1_440011|ID:52839809| conserved protein of unknown function [Hyella patelloides LEGE 07179]	4
H1P_v1_440014|ID:52839812| conserved protein of unknown function [Hyella patelloides LEGE 07179]	4
H1P_v1_440023|ID:52839821| putative membrane transporter protein [Hyella patelloides LEGE 07179]	4
H1P_v1_440037|ID:52839835| conserved protein of unknown function [Hyella patelloides LEGE 07179]	4
H1P_v1_460001|ID:52839882| protein of unknown function [Hyella patelloides LEGE 07179]	4
H1P_v1_460035|ID:52839916| protein of unknown function [Hyella patelloides LEGE 07179]	4
H1P_v1_470002|ID:52839921| exported protein of unknown function [Hyella patelloides LEGE 07179]	4
H1P_v1_480003|ID:52839954| conserved exported protein of unknown function [Hyella patelloides LEGE 07179]	4
H1P_v1_480027|ID:52839978| conserved protein of unknown function [Hyella patelloides LEGE 07179]	4
H1P_v1_480038|ID:52839989| protein of unknown function [Hyella patelloides LEGE 07179]	4
H1P_v1_490008|ID:52839998| Transcriptional regulator, Spx/MgsR family [Hyella patelloides LEGE 07179]	4
H1P_v1_490025|ID:52840015|cpcT| Chromophore lyase CpcT/CpeT 3 [Hyella patelloides LEGE 07179]	4
H1P_v1_510012|ID:52840064| conserved protein of unknown function [Hyella patelloides LEGE 07179]	4
H1P_v1_510013|ID:52840065| conserved protein of unknown function [Hyella patelloides LEGE 07179]	4
H1P_v1_510016|ID:52840068| protein of unknown function [Hyella patelloides LEGE 07179]	4
H1P_v1_510018|ID:52840070| putative Leucine rich repeat protein [Hyella patelloides LEGE 07179]	4
H1P_v1_520010|ID:52840102| conserved protein of unknown function [Hyella patelloides LEGE 07179]	4
H1P_v1_520014|ID:52840106| conserved membrane protein of unknown function [Hyella patelloides LEGE 07179]	4
H1P_v1_530001|ID:52840129| conserved protein of unknown function [Hyella patelloides LEGE 07179]	4
H1P_v1_550005|ID:52840167| conserved protein of unknown function [Hyella patelloides LEGE 07179]	4
H1P_v1_560001|ID:52840193| protein of unknown function [Hyella patelloides LEGE 07179]	4
H1P_v1_560020|ID:52840212| conserved protein of unknown function [Hyella patelloides LEGE 07179]	4
H1P_v1_560026|ID:52840218| conserved protein of unknown function [Hyella patelloides LEGE 07179]	4
H1P_v1_560032|ID:52840224| conserved membrane protein of unknown function [Hyella patelloides LEGE 07179]	4
H1P_v1_580001|ID:52840272| protein of unknown function [Hyella patelloides LEGE 07179]	4
H1P_v1_580003|ID:52840274| protein of unknown function [Hyella patelloides LEGE 07179]	4
H1P_v1_600009|ID:52840342| Integrase (fragment) [Hyella patelloides LEGE 07179]	4
H1P_v1_600011|ID:52840344| conserved protein of unknown function [Hyella patelloides LEGE 07179]	4
H1P_v1_600012|ID:52840345| Stem cell self-renewal protein Piwi (fragment) [Hyella patelloides LEGE 07179]	4
H1P_v1_600017|ID:52840350| HNH endonuclease [Hyella patelloides LEGE 07179]	4
H1P_v1_600018|ID:52840351| conserved protein of unknown function [Hyella patelloides LEGE 07179]	4
H1P_v1_600022|ID:52840355| protein of unknown function [Hyella patelloides LEGE 07179]	4
H1P_v1_610003|ID:52840362| protein of unknown function [Hyella patelloides LEGE 07179]	4
H1P_v1_620003|ID:52840393| protein of unknown function [Hyella patelloides LEGE 07179]	4
H1P_v1_620022|ID:52840412| protein of unknown function [Hyella patelloides LEGE 07179]	4
H1P_v1_620024|ID:52840414| conserved protein of unknown function [Hyella patelloides LEGE 07179]	4
H1P_v1_620025|ID:52840415| protein of unknown function [Hyella patelloides LEGE 07179]	4
H1P_v1_620027|ID:52840417| conserved protein of unknown function [Hyella patelloides LEGE 07179]	4
H1P_v1_630023|ID:52840453| protein of unknown function [Hyella patelloides LEGE 07179]	4
H1P_v1_640017|ID:52840481| Acyltransferase 3 [Hyella patelloides LEGE 07179]	4
H1P_v1_640026|ID:52840490| protein of unknown function [Hyella patelloides LEGE 07179]	4
H1P_v1_650008|ID:52840498| Putative dehydrogenase/reductase family protein (fragment) [Hyella patelloides LEGE 07179]	4
H1P_v1_650030|ID:52840520| protein of unknown function [Hyella patelloides LEGE 07179]	4
H1P_v1_660005|ID:52840528| conserved protein of unknown function [Hyella patelloides LEGE 07179]	4
H1P_v1_660006|ID:52840529| protein of unknown function [Hyella patelloides LEGE 07179]	4
H1P_v1_660014|ID:52840537|azoR| FMN-dependent NADH-azoreductase [Hyella patelloides LEGE 07179]	4
H1P_v1_660016|ID:52840539| conserved protein of unknown function [Hyella patelloides LEGE 07179]	4
H1P_v1_660033|ID:52840556| conserved protein of unknown function [Hyella patelloides LEGE 07179]	4
H1P_v1_660036|ID:52840559| transposase (fragment) [Hyella patelloides LEGE 07179]	4
H1P_v1_670001|ID:52840560| protein of unknown function [Hyella patelloides LEGE 07179]	4
H1P_v1_670007|ID:52840566| Bleomycin resistance family protein [Hyella patelloides LEGE 07179]	4
H1P_v1_670015|ID:52840574| protein of unknown function [Hyella patelloides LEGE 07179]	4
H1P_v1_680014|ID:52840599| putative Sulfatase [Hyella patelloides LEGE 07179]	4
H1P_v1_680026|ID:52840611| protein of unknown function [Hyella patelloides LEGE 07179]	4
H1P_v1_690014|ID:52840627| protein of unknown function [Hyella patelloides LEGE 07179]	4
H1P_v1_700020|ID:52840654| conserved protein of unknown function [Hyella patelloides LEGE 07179]	4
H1P_v1_710003|ID:52840664| conserved protein of unknown function [Hyella patelloides LEGE 07179]	4
H1P_v1_730005|ID:52840700| protein of unknown function [Hyella patelloides LEGE 07179]	4
H1P_v1_730009|ID:52840704| Phage integrase [Hyella patelloides LEGE 07179]	4
H1P_v1_730016|ID:52840711| O-antigen polymerase [Hyella patelloides LEGE 07179]	4
H1P_v1_730020|ID:52840715| Type-2 restriction enzyme Eco47I (fragment) [Hyella patelloides LEGE 07179]	4
H1P_v1_740011|ID:52840735| conserved protein of unknown function [Hyella patelloides LEGE 07179]	4
H1P_v1_740017|ID:52840741|yagR| putative xanthine dehydrogenase YagR molybdenum-binding subunit [Hyella patelloides LEGE 07179]	4
H1P_v1_740018|ID:52840742|yagS| putative oxidoreductase with FAD-binding domain [Hyella patelloides LEGE 07179]	4
H1P_v1_750001|ID:52840753| conserved protein of unknown function [Hyella patelloides LEGE 07179]	4
H1P_v1_750003|ID:52840755| conserved protein of unknown function [Hyella patelloides LEGE 07179]	4
H1P_v1_760011|ID:52840781| conserved protein of unknown function [Hyella patelloides LEGE 07179]	4
H1P_v1_760012|ID:52840782| Helix-turn-helix domain-containing protein (fragment) [Hyella patelloides LEGE 07179]	4
H1P_v1_760015|ID:52840785| protein of unknown function [Hyella patelloides LEGE 07179]	4
H1P_v1_760023|ID:52840793| protein of unknown function [Hyella patelloides LEGE 07179]	4
H1P_v1_770019|ID:52840818| conserved exported protein of unknown function [Hyella patelloides LEGE 07179]	4
H1P_v1_800014|ID:52840898| Glycosyl transferase family 28 [Hyella patelloides LEGE 07179]	4
H1P_v1_800027|ID:52840911| conserved protein of unknown function [Hyella patelloides LEGE 07179]	4
H1P_v1_800029|ID:52840913| protein of unknown function [Hyella patelloides LEGE 07179]	4
H1P_v1_810003|ID:52840916| conserved protein of unknown function [Hyella patelloides LEGE 07179]	4
H1P_v1_810007|ID:52840920| conserved protein of unknown function [Hyella patelloides LEGE 07179]	4
H1P_v1_810011|ID:52840924| conserved protein of unknown function [Hyella patelloides LEGE 07179]	4
H1P_v1_810012|ID:52840925| conserved protein of unknown function [Hyella patelloides LEGE 07179]	4
H1P_v1_810014|ID:52840927| protein of unknown function [Hyella patelloides LEGE 07179]	4
H1P_v1_810016|ID:52840929| conserved protein of unknown function [Hyella patelloides LEGE 07179]	4
H1P_v1_810018|ID:52840931| Nitrogen fixation protein [Hyella patelloides LEGE 07179]	4
H1P_v1_810021|ID:52840934| Nitrogen fixation protein [Hyella patelloides LEGE 07179]	4
H1P_v1_810022|ID:52840935| Nitrogen fixation protein [Hyella patelloides LEGE 07179]	4
H1P_v1_820004|ID:52840953| conserved protein of unknown function [Hyella patelloides LEGE 07179]	4
H1P_v1_830017|ID:52840989| protein of unknown function [Hyella patelloides LEGE 07179]	4
H1P_v1_830024|ID:52840996| exported protein of unknown function [Hyella patelloides LEGE 07179]	4
H1P_v1_840001|ID:52840997| protein of unknown function [Hyella patelloides LEGE 07179]	4
H1P_v1_840010|ID:52841006| conserved protein of unknown function [Hyella patelloides LEGE 07179]	4
H1P_v1_850021|ID:52841042| conserved protein of unknown function [Hyella patelloides LEGE 07179]	4
H1P_v1_850023|ID:52841044| protein of unknown function [Hyella patelloides LEGE 07179]	4
H1P_v1_870018|ID:52841093| Host attachment protein [Hyella patelloides LEGE 07179]	4
H1P_v1_890020|ID:52841129| conserved protein of unknown function [Hyella patelloides LEGE 07179]	4
H1P_v1_890021|ID:52841130| Restriction endonuclease subunit S [Hyella patelloides LEGE 07179]	4
H1P_v1_910013|ID:52841161| conserved protein of unknown function [Hyella patelloides LEGE 07179]	4
H1P_v1_920001|ID:52841164| conserved protein of unknown function [Hyella patelloides LEGE 07179]	4
H1P_v1_930011|ID:52841200| conserved exported protein of unknown function [Hyella patelloides LEGE 07179]	4
H1P_v1_960001|ID:52841269| protein of unknown function [Hyella patelloides LEGE 07179]	4
H1P_v1_960008|ID:52841276| conserved protein of unknown function [Hyella patelloides LEGE 07179]	4
H1P_v1_960009|ID:52841277| Radical SAM domain protein [Hyella patelloides LEGE 07179]	4
H1P_v1_960017|ID:52841285| conserved protein of unknown function [Hyella patelloides LEGE 07179]	4
H1P_v1_970006|ID:52841293| conserved protein of unknown function [Hyella patelloides LEGE 07179]	4
H1P_v1_1010001|ID:52841371|yrdC| Uncharacterized isochorismatase family protein YrdC [Hyella patelloides LEGE 07179]	4
H1P_v1_1020005|ID:52841398| Cupin (fragment) [Hyella patelloides LEGE 07179]	4
H1P_v1_1020011|ID:52841404| putative membrane protein [Hyella patelloides LEGE 07179]	4
H1P_v1_1040020|ID:52841462| protein of unknown function [Hyella patelloides LEGE 07179]	4
H1P_v1_1040021|ID:52841463| protein of unknown function [Hyella patelloides LEGE 07179]	4
H1P_v1_1070003|ID:52841509| protein of unknown function [Hyella patelloides LEGE 07179]	4
H1P_v1_1070005|ID:52841511| 2OG-Fe(II) oxygenase [Hyella patelloides LEGE 07179]	4
H1P_v1_1070017|ID:52841523| conserved protein of unknown function [Hyella patelloides LEGE 07179]	4
H1P_v1_1070020|ID:52841526| protein of unknown function [Hyella patelloides LEGE 07179]	4
H1P_v1_1080004|ID:52841535| protein of unknown function [Hyella patelloides LEGE 07179]	4
H1P_v1_1080019|ID:52841550| protein of unknown function [Hyella patelloides LEGE 07179]	4
H1P_v1_1080020|ID:52841551| protein of unknown function [Hyella patelloides LEGE 07179]	4
H1P_v1_1100009|ID:52841577| Transcriptional regulator, LysR family protein (fragment) [Hyella patelloides LEGE 07179]	4
H1P_v1_1120008|ID:52841603| exported protein of unknown function [Hyella patelloides LEGE 07179]	4
H1P_v1_1140002|ID:52841617| putative amino acid racemase [Hyella patelloides LEGE 07179]	4
H1P_v1_1160007|ID:52841679| conserved protein of unknown function [Hyella patelloides LEGE 07179]	4
H1P_v1_1180002|ID:52841695| protein of unknown function [Hyella patelloides LEGE 07179]	4
H1P_v1_1180012|ID:52841705| protein of unknown function [Hyella patelloides LEGE 07179]	4
H1P_v1_1190012|ID:52841726|ydfC| Uncharacterized transporter YdfC [Hyella patelloides LEGE 07179]	4
H1P_v1_1190014|ID:52841728| protein of unknown function [Hyella patelloides LEGE 07179]	4
H1P_v1_1200006|ID:52841745| protein of unknown function [Hyella patelloides LEGE 07179]	4
H1P_v1_1210010|ID:52841771| conserved protein of unknown function [Hyella patelloides LEGE 07179]	4
H1P_v1_1210018|ID:52841779| protein of unknown function [Hyella patelloides LEGE 07179]	4
H1P_v1_1210020|ID:52841781|ldh| L-lactate dehydrogenase [Hyella patelloides LEGE 07179]	4
H1P_v1_1220011|ID:52841794| protein of unknown function [Hyella patelloides LEGE 07179]	4
H1P_v1_1220014|ID:52841797| protein of unknown function [Hyella patelloides LEGE 07179]	4
H1P_v1_1230001|ID:52841807| conserved exported protein of unknown function [Hyella patelloides LEGE 07179]	4
H1P_v1_1230007|ID:52841813| putative Biotin biosynthesis cytochrome P450 [Hyella patelloides LEGE 07179]	4
H1P_v1_1240009|ID:52841837| protein of unknown function [Hyella patelloides LEGE 07179]	4
H1P_v1_1240014|ID:52841842| conserved protein of unknown function [Hyella patelloides LEGE 07179]	4
H1P_v1_1250001|ID:52841849| conserved protein of unknown function [Hyella patelloides LEGE 07179]	4
H1P_v1_1250008|ID:52841856| putative membrane transporter protein [Hyella patelloides LEGE 07179]	4
H1P_v1_1260003|ID:52841866| conserved membrane protein of unknown function [Hyella patelloides LEGE 07179]	4
H1P_v1_1300002|ID:52841938| conserved protein of unknown function [Hyella patelloides LEGE 07179]	4
H1P_v1_1300003|ID:52841939| Putative extracellular nuclease (fragment) [Hyella patelloides LEGE 07179]	4
H1P_v1_1300004|ID:52841940| protein of unknown function [Hyella patelloides LEGE 07179]	4
H1P_v1_1300005|ID:52841941| PilT protein-like [Hyella patelloides LEGE 07179]	4
[truncated: 1,889 more rows]
