# Supplementary material for: Comparative Genomics Discloses the Uniqueness and the Biosynthetic Potential of the Marine Cyanobacterium Hyella patelloides
Source: Front Microbiol. 2020 Jul 7;11:1527. doi: 10.3389/fmicb.2020.01527 (PMC7381351; doi:10.3389/fmicb.2020.01527)
Supplement: Supplementary file 23 [file Table_10.XLSX]

## Sheet: results1
Table S10. Location of H. patelloides genes present in all strains or in H. patelloides and another strain only, in sequences of predicted plasmid origin according to PlasFlow and the highest threshold value that still allows identifying that sequence as of plasmid origin. The default threshold value (the lowest here considered) is 0.7.
Scaffold	Hyella patelloides genes	Protein description	Gene order within scaffolds	Present in H. patelloides and	Plasflow cutoff
1_0	VEP11228.1	conserved hypothetical protein	1	all other species	0.75
1_0	VEP11268.1	Lipoyl synthase 1	2	all other species	0.75
1_0	VEP11269.1	RNA polymerase sigma-C factor	3	all other species	0.75
1_0	VEP11273.1	putative Diguanylate cyclase/phosphodiesterase	4	Pleurocapsa sp. PCC 7319	0.75
1_0	VEP11281.1	Adenosyl cobinamide kinase/adenosyl cobinamide phosphate guanylyltransferase	5	all other species	0.75
1_0	VEP11282.1	conserved hypothetical protein	6	all other species	0.75
1_0	VEP11284.1	conserved hypothetical protein	7	all other species	0.75
1_0	VEP11291.1	tRNA(Ile)-lysidine synthase	8	all other species	0.75
1_0	VEP11286.1	Elongation factor G-like protein	9	all other species	0.75
1_0	VEP11283.1	conserved membrane hypothetical protein	10	all other species	0.75
1_0	VEP11277.1	Type 4 prepilin-like proteins leader peptide-processing enzyme	11	all other species	0.75
1_0	VEP11239.1	Fe-S oxidoreductase	12	all other species	0.75
1_0	VEP11236.1	putative Protein-tyrosine-phosphatase	13	all other species	0.75
1_0	VEP11231.1	putative nucleoside-diphosphate sugar epimerase	14	all other species	0.75
1_0	VEP11224.1	Peptide chain release factor 3	15	all other species	0.75
1_0	VEP11218.1	Glutamate-cysteine ligase	16	all other species	0.75
1_0	VEP11217.1	putative tRNA (cytidine(34)-2&apos;-O)-methyltransferase	17	all other species	0.75
3_0	VEP14925.1	Integral membrane sensor signal transduction histidine kinase	1	Pleurocapsa sp. PCC 7319	0.75
3_0	VEP14928.1	hypothetical protein	2	Pleurocapsa sp. PCC 7319	0.75
3_0	VEP14942.1	Proton extrusion protein PcxA	3	Pleurocapsa sp. PCC 7319	0.75
3_0	VEP14977.1	UDP-3-O-acylglucosamine N-acyltransferase	4	all other species	0.75
3_0	VEP14973.1	Photosystem I P700 chlorophyll a apoprotein A1	5	all other species	0.75
3_0	VEP14972.1	Photosystem I P700 chlorophyll a apoprotein A2	6	all other species	0.75
3_0	VEP14971.1	isocitrate dehydrogenase, specific for NADP+; e14 prophage	7	all other species	0.75
3_0	VEP14966.1	Photosystem II reaction center protein Ycf12	8	all other species	0.75
3_0	VEP14963.1	conserved membrane hypothetical protein	9	all other species	0.75
3_0	VEP14960.1	Tetratricopeptide repeat protein,tetratricopeptide repeat protein	10	all other species	0.75
3_0	VEP14954.1	Protein PatA	11	Pleurocapsa sp. PCC 7319	0.75
3_0	VEP14953.1	Nitrogenase (fragment)	12	Pleurocapsa sp. PCC 7319	0.75
3_0	VEP14952.1	Response regulator receiver protein	13	Pleurocapsa sp. PCC 7319	0.75
3_0	VEP14951.1	putative Chemotaxis protein CheW	14	Pleurocapsa sp. PCC 7319	0.75
3_0	VEP14950.1	Methyl-accepting chemotaxis sensory transducer with GAF sensor	15	Pleurocapsa sp. PCC 7319	0.75
3_0	VEP14948.1	Hybrid sensor histidine kinase/response regulator	16	Pleurocapsa sp. PCC 7319	0.75
3_0	VEP14947.1	ATPase and specificity subunit of ClpX-ClpP ATP-dependent serine protease	17	Pleurocapsa sp. PCC 7319	0.75
3_0	VEP14939.1	Two component transcriptional regulator, winged helix family	18	Pleurocapsa sp. PCC 7319	0.75
8_0	VEP18757.1	hypothetical protein	1	Pleurocapsa sp. PCC 7319	0.85
8_0	VEP18759.1	conserved hypothetical protein	2	Pleurocapsa sp. PCC 7319	0.85
8_0	VEP18774.1	Secretion protein HlyD (modular protein)	3	Pleurocapsa sp. PCC 7319	0.85
8_0	VEP18767.1	hypothetical protein	4	Pleurocapsa sp. PCC 7319	0.85
8_0	VEP18765.1	hypothetical protein	5	Pleurocapsa sp. PCC 7319	0.85
8_0	VEP18763.1	conserved hypothetical protein	6	Pleurocapsa sp. PCC 7319	0.85
11_0	VEP12249.1	conserved membrane hypothetical protein	1	Chroococcidiopsis sp. PCC 6712	0.7
11_0	VEP12256.1	Imidazole glycerol phosphate synthase subunit HisF	2	all other species	0.7
11_0	VEP12257.1	conserved hypothetical protein	3	all other species	0.7
11_0	VEP12261.1	putative peroxiredoxin bcp	4	all other species	0.7
11_0	VEP12266.1	conserved hypothetical protein	5	all other species	0.7
11_0	VEP12270.1	Ribosomal RNA small subunit methyltransferase E	6	all other species	0.7
11_0	VEP12273.1	conserved membrane hypothetical protein	7	all other species	0.7
11_0	VEP12264.1	Saccharopine dehydrogenase-like oxidoreductase	8	all other species	0.7
11_0	VEP12260.1	Sulfate adenylyltransferase	9	all other species	0.7
11_0	VEP12221.1	GCN5 family acetyltransferase (fragment)	10	Pleurocapsa sp. PCC 7319	0.7
13_0	VEP12698.1	Glycosyl transferase group 1	1	Stanieria NIES 3757	0.75
13_0	VEP12668.1	conserved hypothetical protein	2	all other species	0.75
13_0	VEP12663.1	Circadian clock protein KaiA (fragment)	3	Pleurocapsa sp. PCC 7319	0.75
13_0	VEP12662.1	putative Fe-S oxidoreductase	4	all other species	0.75
14_1	VEP13020.1	Carboxymuconolactone decarboxylase	1	Myxosarcina sp. GI1	0.7
14_1	VEP13027.1	Catalase	2	Stanieria NIES 3757	0.7
14_1	VEP13030.1	Hydrophobe/amphiphile Efflux-1 (HAE1) Family protein	3	Xenococcus sp PCC 7305	0.7
14_1	VEP13045.1	conserved hypothetical protein	4	Myxosarcina sp. GI1	0.7
15_0	VEP13212.1	D-alanine--D-alanine ligase	1	all other species	0.7
15_0	VEP13227.1	Cpn60 chaperonin GroEL, large subunit of GroESL	2	all other species	0.7
15_0	VEP13251.1	Protein tyrosine/serine phosphatase	3	Pleurocapsa sp. PCC 7319	0.7
15_0	VEP13256.1	hypothetical protein	4	Xenococcus sp PCC 7305	0.7
15_0	VEP13253.1	Response regulator receiver protein	5	Chroococcidiopsis sp. PCC 6712	0.7
15_0	VEP13247.1	DevC protein	6	all other species	0.7
15_0	VEP13242.1	conserved hypothetical protein	7	Chroococcidiopsis sp. PCC 6712	0.7
15_0	VEP13228.1	Methyltransferase type 11	8	Pleurocapsa sp. PCC 7319	0.7
15_0	VEP13224.1	conserved hypothetical protein	9	all other species	0.7
15_0	VEP13210.1	Aspartyl/glutamyl-tRNA(Asn/Gln) amidotransferase subunit C	10	all other species	0.7
15_0	VEP13204.1	Peptide chain release factor 2	11	all other species	0.7
17_0	VEP13620.1	Photosystem II CP43 reaction center protein	1	all other species	0.7
17_0	VEP13631.1	Glutamate--tRNA ligase	2	all other species	0.7
17_0	VEP13632.1	Methylenetetrahydrofolate reductase	3	all other species	0.7
17_0	VEP13637.1	Tyrosine--tRNA ligase	4	all other species	0.7
17_0	VEP13648.1	conserved hypothetical protein	5	all other species	0.7
17_0	VEP13654.1	conserved hypothetical protein	6	all other species	0.7
17_0	VEP13656.1	PadR family transcriptional regulator	7	Pleurocapsa sp. PCC 7319	0.7
17_0	VEP13661.1	putative Zn-dependent peptidase	8	all other species	0.7
17_0	VEP13660.1	putative Zn-dependent peptidase	9	all other species	0.7
17_0	VEP13659.1	conserved hypothetical protein	10	Stanieria NIES 3757	0.7
17_0	VEP13647.1	hypothetical protein	11	Chroococcidiopsis sp. PCC 6712	0.7
17_0	VEP13646.1	putative chemotaxis protein	12	all other species	0.7
17_0	VEP13645.1	Chemotaxis signal transduction protein	13	all other species	0.7
17_0	VEP13643.1	conserved membrane hypothetical protein	14	all other species	0.7
17_0	VEP13641.1	Chaperone protein DnaJ 2	15	all other species	0.7
17_0	VEP13640.1	tRNA-specific adenosine deaminase	16	all other species	0.7
17_0	VEP13635.1	Pentapeptide repeat protein	17	all other species	0.7
17_0	VEP13623.1	Transcriptional regulatory protein MarR family	18	Stanieria cyanosphaera PCC 7437	0.7
20_1	VEP14229.1	Imidazole glycerol phosphate synthase subunit HisH	1	all other species	0.9
20_1	VEP14236.1	Arginine transport system permease protein ArtQ	2	Myxosarcina sp. GI1	0.9
20_1	VEP14237.1	amino-acid transporter subunit; ATP-binding component of ABC superfamily	3	Myxosarcina sp. GI1	0.9
20_1	VEP14240.1	putative 8-amino-7-oxononanoate synthase	4	all other species	0.9
20_1	VEP14248.1	ATP-dependent zinc metalloprotease FtsH 2	5	all other species	0.9
20_1	VEP14238.1	conserved hypothetical protein	6	all other species	0.9
20_1	VEP14230.1	GNAT family N-acetyltransferase	7	Pleurocapsa sp. PCC 7319	0.9
20_1	VEP14227.1	Diguanylate cyclase response regulator	8	Chroococcidiopsis sp. PCC 6712	0.9
20_1	VEP14226.1	conserved hypothetical protein	9	all other species	0.9
20_1	VEP14225.1	Folate-binding protein YgfZ	10	all other species	0.9
20_1	VEP14224.1	NAD(P)H-quinone oxidoreductase subunit O	11	all other species	0.9
20_1	VEP14223.1	Phosphoglycerate kinase	12	all other species	0.9
20_1	VEP14221.1	ATP synthase subunit a	13	all other species	0.9
20_1	VEP14220.1	ATP synthase subunit c	14	all other species	0.9
20_1	VEP14219.1	ATP synthase subunit b&apos;	15	all other species	0.9
20_1	VEP14218.1	ATP synthase subunit b	16	all other species	0.9
20_1	VEP14217.1	ATP synthase subunit delta	17	all other species	0.9
20_1	VEP14216.1	F1 sector of membrane-bound ATP synthase, alpha subunit	18	all other species	0.9
20_1	VEP14215.1	ATP synthase gamma chain	19	all other species	0.9
27_0	VEP15232.1	30S ribosomal protein S20	1	all other species	0.7
27_0	VEP15233.1	D-aminoacyl-tRNA deacylase	2	all other species	0.7
27_0	VEP15234.1	DNA-directed RNA polymerase subunit beta	3	all other species	0.7
27_0	VEP15235.1	DNA-directed RNA polymerase subunit gamma	4	all other species	0.7
27_0	VEP15272.1	conserved hypothetical protein	5	Chroococcidiopsis sp. PCC 6712	0.7
27_0	VEP15277.1	conserved hypothetical protein	6	Xenococcus sp PCC 7305	0.7
27_0	VEP15278.1	transposase	7	Pleurocapsa sp. PCC 7319	0.7
27_0	VEP15231.1	Histidinol dehydrogenase 2	8	all other species	0.7
33_0	VEP15873.1	Protease 4	1	all other species	0.75
33_0	VEP15880.1	conserved membrane hypothetical protein	2	Chroococcidiopsis sp. PCC 6712	0.75
33_0	VEP15866.1	conserved hypothetical protein	3	Pleurocapsa sp. PCC 7319	0.75
33_0	VEP15854.1	FO synthase subunit 2	4	all other species	0.75
33_0	VEP15853.1	UDP-glucuronate decarboxylase	5	all other species	0.75
34_0	VEP15946.1	conserved exported hypothetical protein	1	Stanieria cyanosphaera PCC 7437	0.7
34_0	VEP15948.1	conserved hypothetical protein	2	Stanieria NIES 3757	0.7
34_0	VEP15952.1	conserved membrane hypothetical protein	3	all other species	0.7
34_0	VEP15953.1	TRAP transporter, DctM subunit	4	all other species	0.7
34_0	VEP15957.1	Arabinose efflux permease family protein	5	all other species	0.7
34_0	VEP15959.1	PBS lyase HEAT domain protein repeat-containing protein	6	all other species	0.7
35_0	VEP16067.1	conserved hypothetical protein	1	Pleurocapsa sp. PCC 7319	0.75
35_0	VEP16074.1	Amidase, Asp-tRNAAsn/Glu-tRNAGln amidotransferase A subunit	2	Myxosarcina sp. GI1	0.75
35_0	VEP16065.1	conserved hypothetical protein	3	Pleurocapsa sp. PCC 7319	0.75
37_0	VEP16214.1	conserved membrane hypothetical protein	1	all other species	0.8
37_0	VEP16215.1	conserved hypothetical protein	2	all other species	0.8
37_0	VEP16218.1	Geranylgeranyl diphosphate reductase	3	all other species	0.8
37_0	VEP16222.1	Sulfurtransferase	4	all other species	0.8
37_0	VEP16225.1	ABC transporter related	5	all other species	0.8
37_0	VEP16227.1	conserved hypothetical protein	6	all other species	0.8
37_0	VEP16230.1	cAMP-binding protein	7	all other species	0.8
37_0	VEP16233.1	cell wall structural complex MreBCD, actin-like component MreB	8	all other species	0.8
37_0	VEP16232.1	Rod shape-determining protein MreC	9	all other species	0.8
37_0	VEP16231.1	Rod shape-determining protein MreD	10	all other species	0.8
37_0	VEP16219.1	hypothetical protein	11	all other species	0.8
37_0	VEP16212.1	Ktr system potassium uptake protein A	12	all other species	0.8
37_0	VEP16211.1	conserved hypothetical protein	13	all other species	0.8
37_0	VEP16210.1	Carbon dioxide-concentrating mechanism protein CcmK homolog 3	14	all other species	0.8
37_0	VEP16207.1	30S ribosomal protein S6	15	all other species	0.8
37_0	VEP16206.1	hypothetical protein	16	Pleurocapsa sp. PCC 7319	0.8
37_0	VEP16203.1	hypothetical protein	17	Chroococcidiopsis sp. PCC 6712	0.8
37_0	VEP16201.1	conserved hypothetical protein	18	all other species	0.8
37_0	VEP16200.1	conserved hypothetical protein	19	all other species	0.8
40_0	VEP16459.1	3-oxoacyl-(acyl-carrier-protein) reductase	1	all other species	0.7
40_0	VEP16463.1	Allophycocyanin subunit alpha-B	2	all other species	0.7
40_0	VEP16461.1	Type I secretion target GGXGXDXXX repeat protein domain protein	3	Myxosarcina sp. GI1	0.7
40_0	VEP16458.1	Polar amino acid ABC transporter, inner membrane subunit	4	all other species	0.7
40_0	VEP16455.1	50S ribosomal subunit protein L3	5	all other species	0.7
40_0	VEP16454.1	50S ribosomal subunit protein L4	6	all other species	0.7
40_0	VEP16453.1	50S ribosomal subunit protein L23	7	all other species	0.7
40_0	VEP16452.1	50S ribosomal subunit protein L2	8	all other species	0.7
40_0	VEP16450.1	50S ribosomal subunit protein L22	9	all other species	0.7
40_0	VEP16449.1	30S ribosomal subunit protein S3	10	all other species	0.7
40_0	VEP16448.1	50S ribosomal subunit protein L16	11	all other species	0.7
40_0	VEP16447.1	50S ribosomal protein L29	12	all other species	0.7
40_0	VEP16446.1	30S ribosomal subunit protein S17	13	all other species	0.7
40_0	VEP16445.1	50S ribosomal subunit protein L14	14	all other species	0.7
40_0	VEP16443.1	50S ribosomal subunit protein L5	15	all other species	0.7
40_0	VEP16442.1	30S ribosomal subunit protein S8	16	all other species	0.7
40_0	VEP16441.1	50S ribosomal subunit protein L6	17	all other species	0.7
40_0	VEP16440.1	50S ribosomal subunit protein L18	18	all other species	0.7
40_0	VEP16439.1	30S ribosomal subunit protein S5	19	all other species	0.7
40_0	VEP16438.1	50S ribosomal subunit protein L15	20	all other species	0.7
40_0	VEP16437.1	preprotein translocase membrane subunit	21	all other species	0.7
40_0	VEP16436.1	Adenylate kinase 1	22	all other species	0.7
40_0	VEP16434.1	30S ribosomal subunit protein S13	23	all other species	0.7
40_0	VEP16433.1	30S ribosomal subunit protein S11	24	all other species	0.7
40_0	VEP16432.1	DNA-directed RNA polymerase subunit alpha	25	all other species	0.7
40_0	VEP16431.1	50S ribosomal subunit protein L17	26	all other species	0.7
40_0	VEP16430.1	tRNA pseudouridine synthase A	27	all other species	0.7
40_0	VEP16429.1	50S ribosomal subunit protein L13	28	all other species	0.7
40_0	VEP16428.1	30S ribosomal subunit protein S9	29	all other species	0.7
40_0	VEP16427.1	50S ribosomal protein L31	30	all other species	0.7
40_0	VEP16426.1	Peptide chain release factor 1	31	all other species	0.7
43_0	VEP16667.1	Antitoxin	1	Xenococcus sp PCC 7305	0.75
43_0	VEP16668.1	toxin of the YoeB-YefM toxin-antitoxin system	2	Xenococcus sp PCC 7305	0.75
43_0	VEP16678.1	hypothetical protein	3	Chroococcidiopsis sp. PCC 6712	0.75
56_0	VEP17507.1	GTPase Der	1	all other species	0.7
56_0	VEP17520.1	conserved hypothetical protein	2	Pleurocapsa sp. PCC 7319	0.7
56_0	VEP17521.1	conserved hypothetical protein	3	Pleurocapsa sp. PCC 7319	0.7
56_0	VEP17531.1	lactoylglutathione lyase	4	all other species	0.7
56_0	VEP17527.1	Light-independent protochlorophyllide reductase subunit B	5	all other species	0.7
56_0	VEP17503.1	methionine sulfoxide reductase A	6	all other species	0.7
56_0	VEP17496.1	Tetratricopeptide repeat protein	7	all other species	0.7
61_0	VEP17980.1	NAD(P)H-quinone oxidoreductase chain 5	1	all other species	0.75
61_0	VEP17981.1	Drug sensory protein A	2	all other species	0.75
61_0	VEP17983.1	Methyltransferase type 11	3	Stanieria cyanosphaera PCC 7437	0.75
61_0	VEP17985.1	Bleomycin resistance family protein	4	Pleurocapsa sp. PCC 7319	0.75
61_0	VEP17988.1	Chaperone protein htpG	5	all other species	0.75
61_0	VEP17994.1	Glycosyltransferase	6	all other species	0.75
61_0	VEP17995.1	NurA domain-containing protein	7	all other species	0.75
62_0	VEP18050.1	Anhydro-N-acetylmuramic acid kinase	1	all other species	0.7
62_0	VEP18056.1	hypothetical protein	2	Stanieria NIES 3757	0.7
62_0	VEP18054.1	conserved hypothetical protein	3	all other species	0.7
62_0	VEP18044.1	conserved hypothetical protein	4	Pleurocapsa sp. PCC 7319	0.7
62_0	VEP18039.1	putative hydrolase or acyltransferase of alpha/beta superfamily	5	all other species	0.7
62_0	VEP18038.1	conserved hypothetical protein	6	all other species	0.7
62_0	VEP18037.1	Binding-protein-dependent transport systems inner membrane component	7	all other species	0.7
62_0	VEP18034.1	3-isopropylmalate isomerase subunit, dehydratase component	8	all other species	0.7
66_0	VEP18280.1	hypothetical protein	1	Pleurocapsa sp. PCC 7319	0.85
66_0	VEP18285.1	conserved hypothetical protein	2	Pleurocapsa sp. PCC 7319	0.85
66_0	VEP18274.1	Fumarate reductase/succinate dehydrogenase flavoprotein domain protein	3	all other species	0.85
66_0	VEP18270.1	hypothetical protein	4	Chroococcidiopsis sp. PCC 6712	0.85
66_0	VEP18265.1	Replicative DNA helicase	5	Stanieria cyanosphaera PCC 7437	0.85
66_0	VEP18261.1	Molybdopterin molybdenumtransferase	6	all other species	0.85
67_0	VEP18308.1	HTH-type transcriptional regulator AlsR	1	Pleurocapsa sp. PCC 7319	0.75
67_0	VEP18310.1	Prephenate dehydrogenase	2	all other species	0.75
67_0	VEP18313.1	conserved hypothetical protein	3	all other species	0.75
67_0	VEP18314.1	TRAP-type transport system, permease component	4	Pleurocapsa sp. PCC 7319	0.75
67_0	VEP18293.1	conserved hypothetical protein	5	Pleurocapsa sp. PCC 7319	0.75
68_0	VEP18317.1	conserved hypothetical protein	1	Stanieria NIES 3757	0.75
68_0	VEP18330.1	conserved hypothetical protein	2	all other species	0.75
68_0	VEP18329.1	conserved hypothetical protein	3	all other species	0.75
68_0	VEP18328.1	putative pre-16S rRNA nuclease	4	all other species	0.75
74_0	VEP18558.1	Nitrogen fixation protein	1	Pleurocapsa sp. PCC 7319	0.8
74_0	VEP18542.1	Cysteine--tRNA ligase	2	all other species	0.8
75_0	VEP18579.1	Ferredoxin	1	all other species	0.7
75_0	VEP18583.1	Diaminopimelate epimerase	2	all other species	0.7
75_0	VEP18591.1	Response regulator containing a CheY-like receiver domain and a GGDEF domain	3	all other species	0.7
75_0	VEP18582.1	conserved hypothetical protein	4	all other species	0.7
75_0	VEP18581.1	Molybdopterin synthase catalytic subunit	5	all other species	0.7
77_0	VEP18628.1	hypothetical protein	1	Xenococcus sp PCC 7305	0.7
77_0	VEP18629.1	conserved hypothetical protein	2	Pleurocapsa sp. PCC 7319	0.7
80_0	VEP18707.1	Uncharacterized integral membrane protein	1	all other species	0.85
80_0	VEP18721.1	hypothetical protein	2	Pleurocapsa sp. PCC 7319	0.85
80_0	VEP18719.1	Two-component response regulator, CheY subfamily	3	Pleurocapsa sp. PCC 7319	0.85
80_0	VEP18718.1	transposase (fragment)	4	Chroococcidiopsis sp. PCC 6712	0.85
80_0	VEP18712.1	conserved hypothetical protein	5	all other species	0.85
80_0	VEP18710.1	dITP/XTP pyrophosphatase	6	all other species	0.85
83_1	VEP18793.1	conserved hypothetical protein	1	all other species	0.7
83_1	VEP18797.1	putative NnrU protein	2	all other species	0.7
83_1	VEP18800.1	putative membrane protein	3	all other species	0.7
83_1	VEP18801.1	putative membrane protein	4	all other species	0.7
83_1	VEP18796.1	putative RuBisCO transcriptional regulator	5	all other species	0.7
86_0	VEP18871.1	Ribosome biogenesis GTPase A	1	all other species	0.7
86_0	VEP18877.1	Late competence development protein ComFB	2	all other species	0.7
86_0	VEP18878.1	RNA polymerase sigma factor, sigma-70 family	3	all other species	0.7
86_0	VEP18879.1	conserved hypothetical protein	4	all other species	0.7
86_0	VEP18882.1	Exodeoxyribonuclease III	5	all other species	0.7
86_0	VEP18883.1	putative transcriptional regulator	6	all other species	0.7
87_0	VEP18902.1	Sugar transporter	1	Chroococcidiopsis sp. PCC 6712	0.9
90_0	VEP18973.1	conserved hypothetical protein	1	all other species	0.8
90_0	VEP18980.1	conserved hypothetical protein	2	all other species	0.8
90_0	VEP18979.1	UDP-N-acetylmuramoyl-tripeptide--D-alanyl-D-alanine ligase	3	all other species	0.8
90_0	VEP18977.1	NADH:ubiquinone oxidoreductase chain I-like protein	4	all other species	0.8
90_0	VEP18971.1	conserved hypothetical protein	5	all other species	0.8
90_0	VEP18970.1	Glutathione S-transferase	6	all other species	0.8
90_0	VEP18969.1	conserved hypothetical protein	7	all other species	0.8
97_0	VEP11486.1	DNA-binding protein	1	Chroococcidiopsis sp. PCC 6712	0.8
98_0	VEP11507.1	DNA polymerase I	1	all other species	0.75
98_0	VEP11512.1	Ycf20-like protein	2	all other species	0.75
99_0	VEP11529.1	DNA/RNA helicase, superfamily II, SNF2 family	1	all other species	0.75
99_0	VEP11534.1	Cytosine-specific methyltransferase	2	Chroococcidiopsis sp. PCC 6712	0.75
99_0	VEP11515.1	Aspartate kinase	3	all other species	0.75
99_0	VEP11514.1	conserved hypothetical protein	4	Chroococcidiopsis sp. PCC 6712	0.75
100_0	VEP11547.1	33 kDa chaperonin	1	all other species	0.75
101_0	VEP11620.1	transposase (fragment)	1	Myxosarcina sp. GI1	0.85
101_0	VEP11638.1	Allophycocyanin alpha subunit	2	all other species	0.85
101_0	VEP11637.1	Allophycocyanin beta subunit	3	all other species	0.85
101_0	VEP11636.1	Phycobilisome 7.8 kDa linker polypeptide, allophycocyanin-associated, core	4	all other species	0.85
101_0	VEP11635.1	putative peptidoglycan glycosyltransferase FtsW	5	all other species	0.85
101_0	VEP11621.1	GCN5-related N-acetyltransferase	6	Pleurocapsa sp. PCC 7319	0.85
104_0	VEP11699.1	conserved hypothetical protein	1	all other species	0.7
104_0	VEP11704.1	putative nitrogen assimilation transcriptional activator	2	all other species	0.7
104_0	VEP11705.1	Anthranilate phosphoribosyltransferase	3	all other species	0.7
104_0	VEP11706.1	conserved hypothetical protein	4	all other species	0.7
104_0	VEP11708.1	cAMP-binding protein	5	Pleurocapsa sp. PCC 7319	0.7
104_0	VEP11709.1	conserved hypothetical protein	6	Pleurocapsa sp. PCC 7319	0.7
104_0	VEP11716.1	conserved hypothetical protein	7	all other species	0.7
104_0	VEP11717.1	putative integral membrane protein	8	all other species	0.7
104_0	VEP11702.1	conserved hypothetical protein	9	all other species	0.7
104_0	VEP11698.1	ABC-type cobalt transport system, ATPase component	10	all other species	0.7
104_0	VEP11697.1	Ribosomal RNA small subunit methyltransferase G	11	all other species	0.7
104_0	VEP11695.1	conserved membrane hypothetical protein	12	all other species	0.7
110_0	VEP11844.1	tRNA-dihydrouridine synthase A	1	all other species	0.7
110_0	VEP11848.1	hypothetical protein	2	Chroococcidiopsis sp. PCC 6712	0.7
110_0	VEP11854.1	Amidophosphoribosyltransferase	3	all other species	0.7
110_0	VEP11847.1	putative branched-chain-amino-acid aminotransferase	4	all other species	0.7
110_0	VEP11845.1	hypothetical protein	5	Chroococcidiopsis sp. PCC 6712	0.7
110_0	VEP11838.1	4-diphosphocytidyl-2-C-methyl-D-erythritol kinase	6	all other species	0.7
113_0	VEP11900.1	putative cytochrome P450 110	1	Pleurocapsa sp. PCC 7319	0.75
113_0	VEP11902.1	Isoprenylcysteine carboxyl methyltransferase	2	Pleurocapsa sp. PCC 7319	0.75
113_0	VEP11906.1	Beta-propeller repeat protein	3	Pleurocapsa sp. PCC 7319	0.75
113_0	VEP11907.1	conserved membrane hypothetical protein	4	Pleurocapsa sp. PCC 7319	0.75
113_0	VEP11909.1	conserved hypothetical protein	5	Xenococcus sp PCC 7305	0.75
114_0	VEP11923.1	conserved hypothetical protein	1	all other species	0.75
114_0	VEP11920.1	Cobalt-precorrin-5B C(1)-methyltransferase	2	all other species	0.75
115_0	VEP11927.1	hypothetical protein	1	Xenococcus sp PCC 7305	0.75
115_0	VEP11941.1	conserved hypothetical protein	2	Pleurocapsa sp. PCC 7319	0.75
115_0	VEP11930.1	conserved hypothetical protein	3	all other species	0.75
115_0	VEP11929.1	tRNA (cytidine/uridine-2&apos;-O-)-methyltransferase TrmJ	4	all other species	0.75
120_1	VEP12083.1	conserved hypothetical protein	1	Xenococcus sp PCC 7305	0.8
120_1	VEP12084.1	conserved membrane hypothetical protein	2	Xenococcus sp PCC 7305	0.8
120_1	VEP12086.1	conserved hypothetical protein	3	Xenococcus sp PCC 7305	0.8
120_1	VEP12099.1	hypothetical protein	4	Pleurocapsa sp. PCC 7319	0.8
120_1	VEP12100.1	conserved hypothetical protein	5	Myxosarcina sp. GI1	0.8
124_0	VEP12160.1	MBL fold metallo-hydrolase	1	Pleurocapsa sp. PCC 7319	0.7
125_0	VEP12186.1	conserved hypothetical protein	1	all other species	0.75
125_0	VEP12187.1	Tryptophan synthase alpha chain	2	all other species	0.75
125_0	VEP12190.1	conserved hypothetical protein	3	Myxosarcina sp. GI1	0.75
125_0	VEP12188.1	conserved hypothetical protein	4	Myxosarcina sp. GI1	0.75
136_0	VEP12507.1	Histidine kinase	1	Pleurocapsa sp. PCC 7319	0.75
136_0	VEP12506.1	Response regulator receiver protein	2	Pleurocapsa sp. PCC 7319	0.75
136_0	VEP12504.1	NADPH-dependent FMN reductase	3	all other species	0.75
140_0	VEP12567.1	Ferredoxin-thioredoxin reductase, catalytic chain	1	all other species	0.8
140_0	VEP12573.1	Anthranilate phosphoribosyltransferase	2	all other species	0.8
140_0	VEP12572.1	Ycf49-like protein	3	all other species	0.8
140_0	VEP12571.1	conserved membrane hypothetical protein	4	all other species	0.8
142_0	VEP12601.1	transposase	1	Pleurocapsa sp. PCC 7319	0.85
144_0	VEP12633.1	Two component LuxR family transcriptional regulator	1	all other species	0.8
144_0	VEP12635.1	putative bicarbonate transporter, IctB family	2	all other species	0.8
144_0	VEP12644.1	LL-diaminopimelate aminotransferase	3	all other species	0.8
144_0	VEP12638.1	conserved hypothetical protein	4	all other species	0.8
144_0	VEP12636.1	Serine/threonine protein phosphatase	5	all other species	0.8
147_0	VEP12724.1	Photosystem I biogenesis protein BtpA	1	all other species	0.8
147_0	VEP12725.1	putative membrane protein	2	all other species	0.8
147_0	VEP12731.1	Transcriptional regulator AbrB	3	all other species	0.8
147_0	VEP12734.1	transposase	4	Pleurocapsa sp. PCC 7319	0.8
147_0	VEP12730.1	conserved hypothetical protein	5	all other species	0.8
147_0	VEP12728.1	Cobalamin biosynthesis protein CobD	6	all other species	0.8
147_0	VEP12727.1	putative enzyme	7	all other species	0.8
147_0	VEP12726.1	putative anti-sigma regulatory factor, serine/threonine protein kinase	8	all other species	0.8
147_0	VEP12723.1	Transglutaminase domain-containing protein	9	all other species	0.8
147_0	VEP12721.1	UDP-N-acetylglucosamine--N-acetylmuramyl-(pentapeptide) pyrophosphoryl-undecaprenol N-acetylglucosamine transferase (fragment)	10	Pleurocapsa sp. PCC 7319	0.8
148_0	VEP12739.1	Ca(2+)/H(+) antiporter	1	all other species	0.75
149_0	VEP12745.1	1-(5-phosphoribosyl)-5-((5-phosphoribosylamino)methylideneamino) imidazole-4-carboxamide isomerase	1	all other species	0.7
149_0	VEP12762.1	putative hydrolase or acyltransferase of alpha/beta superfamily	2	all other species	0.7
149_0	VEP12755.1	conserved hypothetical protein	3	Xenococcus sp PCC 7305	0.7
149_0	VEP12753.1	putative membrane protein	4	all other species	0.7
149_0	VEP12752.1	DNA uptake protein	5	all other species	0.7
149_0	VEP12750.1	Peptidase C14 caspase catalytic subunit p20	6	all other species	0.7
149_0	VEP12748.1	putative enzyme	7	all other species	0.7
154_0	VEP12845.1	putative calcium-binding protein	1	Xenococcus sp PCC 7305	0.7
154_0	VEP12836.1	conserved hypothetical protein	2	Chroococcidiopsis sp. PCC 6712	0.7
155_0	VEP12863.1	Spermidine acetyltransferase	1	Pleurocapsa sp. PCC 7319	0.8
156_0	VEP12899.1	conserved hypothetical protein	1	Xenococcus sp PCC 7305	0.9
156_0	VEP12907.1	Plasmid recombination protein	2	Chroococcidiopsis sp. PCC 6712	0.9
156_0	VEP12897.1	conserved hypothetical protein	3	Xenococcus sp PCC 7305	0.9
156_0	VEP12890.1	Cobyrinic acid a,c-diamide synthase	4	Chroococcidiopsis sp. PCC 6712	0.9
156_0	VEP12889.1	conserved hypothetical protein	5	Chroococcidiopsis sp. PCC 6712	0.9
161_0	VEP12978.1	Uncharacterized N-acetyltransferase YuaI	1	Pleurocapsa sp. PCC 7319	0.8
161_0	VEP12984.1	exported hypothetical protein	2	Myxosarcina sp. GI1	0.8
161_0	VEP12987.1	transposase	3	Myxosarcina sp. GI1	0.8
161_0	VEP12988.1	conserved hypothetical protein	4	all other species	0.8
161_0	VEP12981.1	conserved hypothetical protein	5	Myxosarcina sp. GI1	0.8
161_0	VEP12979.1	O-methyltransferase MdmC	6	all other species	0.8
161_0	VEP12977.1	Aldo/keto reductase	7	all other species	0.8
162_0	VEP12990.1	Beta-ketoacyl synthase	1	Stanieria cyanosphaera PCC 7437	0.7
163_0	VEP13005.1	conserved hypothetical protein	1	Myxosarcina sp. GI1	0.85
163_0	VEP12999.1	transposase	2	Chroococcidiopsis sp. PCC 6712	0.85
164_1	VEP13017.1	Type III effector Hrp-dependent outer	1	all other species	0.8
164_1	VEP13015.1	putative septum site-determining protein MinC	2	all other species	0.8
164_1	VEP13014.1	membrane ATPase of the MinC-MinD-MinE system	3	all other species	0.8
165_0	VEP13051.1	Retron-type reverse transcriptase (fragment)	1	Stanieria NIES 3757	0.7
165_0	VEP13054.1	Mo-dependent nitrogenase family protein	2	all other species	0.7
165_0	VEP13055.1	conserved hypothetical protein	3	all other species	0.7
165_0	VEP13056.1	Spermidine/putrescine import ATP-binding protein PotA	4	all other species	0.7
165_0	VEP13061.1	putative lipid II flippase MurJ	5	all other species	0.7
165_0	VEP13052.1	ABC-type dipeptide transport system, periplasmic component	6	all other species	0.7
166_0	VEP13074.1	Photosystem II protein D1 2	1	all other species	0.85
166_0	VEP13068.1	Sulfide-quinone reductase	2	Xenococcus sp PCC 7305	0.85
166_0	VEP13065.1	conserved exported hypothetical protein	3	Myxosarcina sp. GI1	0.85
166_0	VEP13064.1	conserved hypothetical protein	4	Chroococcidiopsis sp. PCC 6712	0.85
168_0	VEP13111.1	conserved hypothetical protein	1	Chroococcidiopsis sp. PCC 6712	0.85
168_0	VEP13114.1	Cupin domain-containing protein	2	all other species	0.85
179_0	VEP13329.1	putative permease	1	all other species	0.7
179_0	VEP13333.1	conserved hypothetical protein	2	all other species	0.7
179_0	VEP13325.1	conserved hypothetical protein	3	all other species	0.7
179_0	VEP13324.1	Uracil phosphoribosyltransferase	4	all other species	0.7
179_0	VEP13323.1	conserved hypothetical protein	5	all other species	0.7
179_0	VEP13321.1	Ribosomal RNA small subunit methyltransferase H	6	all other species	0.7
183_0	VEP13381.1	N-acetylmuramoyl-L-alanine amidase	1	all other species	0.7
195_0	VEP13700.1	Arginine/lysine/ornithine decarboxylase	1	all other species	0.7
195_0	VEP13695.1	Epoxyqueuosine reductase	2	all other species	0.7
195_0	VEP13692.1	LL-diaminopimelate aminotransferase 2	3	all other species	0.7
195_0	VEP13689.1	conserved hypothetical protein	4	all other species	0.7
208_0	VEP13911.1	conserved exported hypothetical protein	1	Pleurocapsa sp. PCC 7319	0.9
208_0	VEP13913.1	conserved hypothetical protein	2	Pleurocapsa sp. PCC 7319	0.9
208_0	VEP13914.1	putative membrane transporter protein	3	all other species	0.9
208_0	VEP13915.1	hypothetical protein	4	Pleurocapsa sp. PCC 7319	0.9
211_0	VEP14007.1	hypothetical protein	1	Chroococcidiopsis sp. PCC 6712	0.7
213_0	VEP14037.1	Macrophage migration inhibitory factor family protein	1	all other species	0.85
215_0	VEP14062.1	Nucleoside diphosphate kinase	1	all other species	0.75
215_0	VEP14061.1	Adenylosuccinate synthetase	2	all other species	0.75
217_0	VEP14083.1	DNA-binding response regulator	1	Pleurocapsa sp. PCC 7319	0.7
217_0	VEP14081.1	hypothetical protein	2	Pleurocapsa sp. PCC 7319	0.7
221_0	VEP14130.1	Glycerate kinase	1	Pleurocapsa sp. PCC 7319	0.9
221_0	VEP14131.1	hypothetical protein	2	Pleurocapsa sp. PCC 7319	0.9
221_0	VEP14133.1	Citrate transporter	3	Pleurocapsa sp. PCC 7319	0.9
221_0	VEP14134.1	Integral membrane sensor signal transduction histidine kinase	4	Pleurocapsa sp. PCC 7319	0.9
228_0	VEP14252.1	conserved exported hypothetical protein	1	Pleurocapsa sp. PCC 7319	0.85
228_0	VEP14255.1	Squalene--hopene cyclase	2	all other species	0.85
228_0	VEP14249.1	Thiamine-monophosphate kinase	3	all other species	0.85
229_0	VEP14259.1	GAF domain-containing protein (modular protein)	1	Pleurocapsa sp. PCC 7319	0.75
229_0	VEP14258.1	ABC-type phosphate transport system, periplasmic component	2	Pleurocapsa sp. PCC 7319	0.75
230_0	VEP14269.1	conserved hypothetical protein	1	Myxosarcina sp. GI1	0.75
230_0	VEP14267.1	hypothetical protein	2	Pleurocapsa sp. PCC 7319	0.75
233_0	VEP14298.1	RND transporter, HAE1/HME family, permease protein	1	Chroococcidiopsis sp. PCC 6712	0.8
233_0	VEP14297.1	Acetyltransferase, ribosomal protein N-acetylase	2	Pleurocapsa sp. PCC 7319	0.8
236_0	VEP14322.1	conserved hypothetical protein	1	Myxosarcina sp. GI1	0.8
236_0	VEP14331.1	hypothetical protein	2	Stanieria NIES 3757	0.8
236_0	VEP14336.1	conserved exported hypothetical protein	3	Stanieria cyanosphaera PCC 7437	0.8
236_0	VEP14323.1	D-aminoacyl-tRNA deacylase	4	all other species	0.8
246_0	VEP14481.1	Histidine kinase	1	Myxosarcina sp. GI1	0.8
246_0	VEP14484.1	CobQ/CobB/MinD/ParA nucleotide binding domain protein	2	Pleurocapsa sp. PCC 7319	0.8
248_0	VEP14565.1	Cobalt-precorrin-6A reductase	1	all other species	0.8
248_0	VEP14560.1	Nucleoside-diphosphate-sugar pyrophosphorylase family protein	2	all other species	0.8
249_0	VEP14570.1	Phosphate acyltransferase	1	all other species	0.7
249_0	VEP14571.1	3-oxoacyl-(acyl-carrier-protein) synthase 3	2	all other species	0.7
249_0	VEP14572.1	conserved hypothetical protein	3	all other species	0.7
249_0	VEP14569.1	D-alanyl-D-alanine carboxypeptidase (Penicillin-binding protein 4)	4	all other species	0.7
258_0	VEP14704.1	hypothetical protein	1	Pleurocapsa sp. PCC 7319	0.7
258_0	VEP14701.1	Cytochrome b6-f complex iron-sulfur subunit	2	all other species	0.7
258_0	VEP14700.1	Cytochrome f	3	all other species	0.7
259_0	VEP14717.1	Magnesium transporter MgtE	1	all other species	0.75
259_0	VEP14718.1	Rieske (2Fe-2S) domain-containing protein (fragment)	2	Pleurocapsa sp. PCC 7319	0.75
259_0	VEP14715.1	Lysine--tRNA ligase	3	all other species	0.75
260_0	VEP14725.1	Cysteine desulfurase IscS	1	all other species	0.7
260_0	VEP14730.1	2,3-bisphosphoglycerate-independent phosphoglycerate mutase	2	all other species	0.7
260_0	VEP14721.1	Response regulator containing a CheY-like receiver domain and an HTH DNA-binding domain	3	all other species	0.7
262_0	VEP14753.1	conserved hypothetical protein	1	all other species	0.9
262_0	VEP14752.1	Leucyl/phenylalanyl-tRNA--protein transferase	2	all other species	0.9
262_0	VEP14751.1	Glycosyltransferase	3	all other species	0.9
268_0	VEP14853.1	Helicase domain protein (fragment)	1	Myxosarcina sp. GI1	0.75
269_0	VEP14859.1	UDP-N-acetylmuramyl tripeptide synthase	1	all other species	0.9
269_0	VEP14860.1	protease, ATP-dependent zinc-metallo	2	all other species	0.9
269_0	VEP14858.1	HTH-type transcriptional activator CmpR	3	all other species	0.9
269_0	VEP14856.1	Flavin-dependent dehydrogenase	4	all other species	0.9
271_0	VEP14870.1	conserved hypothetical protein	1	Pleurocapsa sp. PCC 7319	0.7
271_0	VEP14873.1	7-cyano-7-deazaguanine synthase	2	all other species	0.7
274_0	VEP14905.1	Protein translocase subunit SecF	1	all other species	0.7
274_0	VEP14907.1	conserved hypothetical protein	2	all other species	0.7
274_0	VEP14909.1	DNA/RNA helicase, superfamily II	3	all other species	0.7
276_0	VEP15031.1	Orotate phosphoribosyltransferase	1	all other species	0.8
276_0	VEP15032.1	conserved membrane hypothetical protein	2	all other species	0.8
276_0	VEP15035.1	Sugar fermentation stimulation protein homolog	3	all other species	0.8
276_0	VEP15033.1	Protein Thf1	4	all other species	0.8
282_0	VEP15089.1	Peptidylprolyl isomerase	1	all other species	0.8
283_0	VEP15099.1	putative hydrolase or acyltransferase of alpha/beta superfamily	1	all other species	0.85
288_0	VEP15195.1	conserved exported hypothetical protein	1	Myxosarcina sp. GI1	0.8
289_0	VEP15203.1	Polyphosphate kinase	1	all other species	0.8
289_0	VEP15202.1	Abc transporter	2	Pleurocapsa sp. PCC 7319	0.8
302_0	VEP15394.1	putative fructose-bisphosphate aldolase class 1	1	Myxosarcina sp. GI1	0.7
308_0	VEP15445.1	conserved hypothetical protein	1	Xenococcus sp PCC 7305	0.8
308_0	VEP15448.1	putative ATPase	2	all other species	0.8
309_0	VEP15462.1	glycine tRNA synthetase, alpha subunit	1	all other species	0.75
309_0	VEP15461.1	DNA primase	2	all other species	0.75
309_0	VEP15460.1	Histidine N-alpha-methyltransferase	3	all other species	0.75
309_0	VEP15456.1	hypothetical protein	4	Myxosarcina sp. GI1	0.75
309_0	VEP15455.1	conserved hypothetical protein	5	Xenococcus sp PCC 7305	0.75
319_0	VEP15561.1	conserved hypothetical protein	1	Chroococcidiopsis sp. PCC 6712	0.75
319_0	VEP15557.1	conserved exported hypothetical protein	2	Xenococcus sp PCC 7305	0.75
342_0	VEP15793.1	hypothetical protein	1	Stanieria NIES 3757	0.85
343_0	VEP15808.1	conserved hypothetical protein	1	Pleurocapsa sp. PCC 7319	0.85
343_0	VEP15805.1	conserved hypothetical protein	2	Chroococcidiopsis sp. PCC 6712	0.85
346_0	VEP15823.1	conserved hypothetical protein	1	all other species	0.7
346_0	VEP15824.1	conserved hypothetical protein	2	all other species	0.7
346_0	VEP15827.1	hypothetical protein	3	Xenococcus sp PCC 7305	0.7
348_0	VEP15836.1	Amine oxidase	1	Pleurocapsa sp. PCC 7319	0.7
358_0	VEP15923.1	GAF sensor signal transduction histidine kinase	1	all other species	0.7
358_0	VEP15922.1	1-deoxy-D-xylulose-5-phosphate synthase	2	all other species	0.7
359_0	VEP15925.1	conserved membrane hypothetical protein	1	all other species	0.9
373_0	VEP16090.1	DnaJ domain protein (fragment)	1	Stanieria cyanosphaera PCC 7437	0.85
373_0	VEP16095.1	conserved hypothetical protein	2	Chroococcidiopsis sp. PCC 6712	0.85
385_0	VEP17020.1	hypothetical protein	1	Myxosarcina sp. GI1	0.9
394_0	VEP16247.1	putative oxidoreductase YoaE (fragment)	1	Myxosarcina sp. GI1	0.9
409_0	VEP16339.1	Transcriptional regulator	1	Pleurocapsa sp. PCC 7319	0.85
409_0	VEP16338.1	conserved hypothetical protein	2	Pleurocapsa sp. PCC 7319	0.85
409_0	VEP16337.1	conserved hypothetical protein	3	Pleurocapsa sp. PCC 7319	0.85
410_0	VEP16385.1	Methylase involved in ubiquinone/menaquinone biosynthesis	1	all other species	0.8
415_0	VEP16408.1	Integrase	1	Pleurocapsa sp. PCC 7319	0.75
423_0	VEP16476.1	putative metal-dependent membrane protease	1	all other species	0.7
425_0	VEP16486.1	Heat shock protein Hsp20 (fragment)	1	Chroococcidiopsis sp. PCC 6712	0.8
430_0	VEP16546.1	NADPH-dependent 7-cyano-7-deazaguanine reductase	1	all other species	0.7
432_0	VEP16552.1	conserved hypothetical protein	1	Myxosarcina sp. GI1	0.75
432_0	VEP16555.1	Acetyltransferase	2	Pleurocapsa sp. PCC 7319	0.75
437_0	VEP16578.1	putative RNA-binding protein RbpF	1	Chroococcidiopsis sp. PCC 6712	0.9
445_0	VEP16630.1	Sec-independent protein translocase protein TatC	1	all other species	0.7
450_0	VEP16687.1	hypothetical protein	1	Pleurocapsa sp. PCC 7319	0.85
509_0	VEP17073.1	conserved hypothetical protein	1	Chroococcidiopsis sp. PCC 6712	0.75
524_0	VEP17133.1	hypothetical protein	1	Chroococcidiopsis sp. PCC 6712	0.75
596_0	VEP17564.1	Acyl carrier protein	1	Myxosarcina sp. GI1	0.85
596_0	VEP17563.1	(Acyl-carrier-protein) synthase	2	Myxosarcina sp. GI1	0.85
596_0	VEP17561.1	Chorismate binding domain protein	3	Myxosarcina sp. GI1	0.85
598_0	VEP17596.1	conserved hypothetical protein	1	Pleurocapsa sp. PCC 7319	0.7
598_0	VEP17597.1	F420-dependent NADP oxidoreductase	2	Pleurocapsa sp. PCC 7319	0.7
598_0	VEP17599.1	Short-chain dehydrogenase/reductase SDR	3	Pleurocapsa sp. PCC 7319	0.7
599_0	VEP17641.1	Coenzyme PQQ biosynthesis protein A	1	Pleurocapsa sp. PCC 7319	0.7
599_0	VEP17642.1	Coenzyme PQQ synthesis protein B	2	Pleurocapsa sp. PCC 7319	0.7
599_0	VEP17643.1	Pyrroloquinoline-quinone synthase	3	Pleurocapsa sp. PCC 7319	0.7
602_0	VEP17682.1	S23 ribosomal protein	1	Stanieria NIES 3757	0.8
602_0	VEP17687.1	hypothetical protein	2	Myxosarcina sp. GI1	0.8
602_0	VEP17688.1	conserved hypothetical protein	3	Myxosarcina sp. GI1	0.8
602_0	VEP17684.1	conserved hypothetical protein	4	Myxosarcina sp. GI1	0.8
605_0	VEP17713.1	conserved exported hypothetical protein	1	Pleurocapsa sp. PCC 7319	0.85
605_0	VEP17720.1	conserved hypothetical protein	2	Myxosarcina sp. GI1	0.85
605_1	VEP17722.1	conserved hypothetical protein	1	Xenococcus sp PCC 7305	0.85
605_1	VEP17725.1	ParA family chromosome partitioning protein	2	Myxosarcina sp. GI1	0.85
606_0	VEP17729.1	hypothetical protein	1	Chroococcidiopsis sp. PCC 6712	0.8
606_0	VEP17726.1	putative Furin	2	Chroococcidiopsis sp. PCC 6712	0.8
614_0	VEP17819.1	ATP/GTP-binding protein	1	Chroococcidiopsis sp. PCC 6712	0.95
614_0	VEP17817.1	conserved hypothetical protein	2	all other species	0.95
614_0	VEP17816.1	Peptidyl-tRNA hydrolase	3	all other species	0.95
624_0	VEP17903.1	putative Pentapeptide repeat family protein	1	Chroococcidiopsis sp. PCC 6712	0.85
638_0	VEP18010.1	transposase (fragment)	1	Stanieria cyanosphaera PCC 7437	0.8
643_0	VEP18024.1	conserved hypothetical protein	1	Pleurocapsa sp. PCC 7319	0.85
656_0	VEP18080.1	T-RNA-binding domain-containing protein	1	Stanieria cyanosphaera PCC 7437	0.75
In bold are the Hyella genes with an orthologue located in a Stanieria plasmid
										WP_096379460.1_57
