# Supplementary material for: Comparative Genomics Discloses the Uniqueness and the Biosynthetic Potential of the Marine Cyanobacterium Hyella patelloides
Source: Front Microbiol. 2020 Jul 7;11:1527. doi: 10.3389/fmicb.2020.01527 (PMC7381351; doi:10.3389/fmicb.2020.01527)
Supplement: Supplementary file 24 [file Table_11.XLSX]

## Sheet: COG analysis
Table S11. Percentage of genes assigned to the different COG functional categories in Hyella patelloides LEGE 07179 and its closest relatives
			LEGE 07179	PCC 6712	PCC 7305	GI1	PCC 7319	PCC 7437	NIES-3757
		CDSs classified in at least one COG group	0.5893	0.6397	0.6625	0.6455	0.6335	0.6777	0.6519
Process	Class ID	Description
CELLULAR PROCESSES AND SIGNALING	D	Cell cycle control, cell division, chromosome partitioning	0.013574	0.016955	0.01795	0.015225	0.014503	0.015216	0.013261
CELLULAR PROCESSES AND SIGNALING	M	Cell wall/membrane/envelope biogenesis	0.046644	0.052142	0.054404	0.04612	0.050972	0.061074	0.059282
CELLULAR PROCESSES AND SIGNALING	N	Cell motility	0.015671	0.01495	0.013509	0.011234	0.015489	0.017117	0.014821
CELLULAR PROCESSES AND SIGNALING	O	Posttranslational modification, protein turnover, chaperones	0.028628	0.03227	0.034234	0.031633	0.030132	0.033812	0.031201
CELLULAR PROCESSES AND SIGNALING	T	Signal transduction mechanisms	0.066757	0.070374	0.05755	0.064893	0.067164	0.079248	0.074688
CELLULAR PROCESSES AND SIGNALING	U	Intracellular trafficking, secretion, and vesicular transport	0.014437	0.016591	0.016284	0.012417	0.017319	0.014582	0.013456
CELLULAR PROCESSES AND SIGNALING	V	Defense mechanisms	0.016905	0.013674	0.011288	0.013452	0.01394	0.011623	0.010725
CELLULAR PROCESSES AND SIGNALING	W	Extracellular structures	0.00037	0.000729	0.00037	0	0.000282	0.000211	0.000195
CELLULAR PROCESSES AND SIGNALING	Z	Cytoskeleton	0	0	0.000185	0	0.000141	0	0
INFORMATION STORAGE AND PROCESSING	A	RNA processing and modification	0	0	0	0	0	0	0.000195
INFORMATION STORAGE AND PROCESSING	B	Chromatin structure and dynamics	0.000247	0.000365	0.000185	0.000296	0.000282	0.000211	0.00039
INFORMATION STORAGE AND PROCESSING	J	Translation, ribosomal structure and biogenesis	0.025913	0.030811	0.033309	0.031042	0.028724	0.036982	0.035881
INFORMATION STORAGE AND PROCESSING	K	Transcription	0.050839	0.042115	0.042191	0.047894	0.048296	0.046069	0.043292
INFORMATION STORAGE AND PROCESSING	L	Replication, recombination and repair	0.058366	0.059435	0.050703	0.06031	0.074064	0.060017	0.056357
METABOLISM	C	Energy production and conversion	0.036278	0.037375	0.044041	0.041833	0.03675	0.03973	0.040562
METABOLISM	E	Amino acid transport and metabolism	0.04578	0.049043	0.05607	0.055728	0.04717	0.057904	0.050897
METABOLISM	F	Nucleotide transport and metabolism	0.011229	0.014221	0.014804	0.013304	0.012672	0.01437	0.014041
METABOLISM	G	Carbohydrate transport and metabolism	0.030355	0.033181	0.036454	0.039911	0.034216	0.04142	0.038222
METABOLISM	H	Coenzyme transport and metabolism	0.021471	0.027894	0.028682	0.023799	0.023937	0.03022	0.029056
METABOLISM	I	Lipid transport and metabolism	0.017029	0.018596	0.01832	0.018921	0.021121	0.019019	0.017941
METABOLISM	P	Inorganic ion transport and metabolism	0.040474	0.039562	0.043301	0.054398	0.03675	0.049028	0.047777
METABOLISM	Q	Secondary metabolites biosynthesis, transport and catabolism	0.035291	0.034093	0.037935	0.036807	0.033934	0.03022	0.028276
POORLY CHARACTERIZED	R	General function prediction only	0.113031	0.111212	0.131754	0.116482	0.121233	0.125528	0.11369
POORLY CHARACTERIZED	S	Function unknown	0.050592	0.062899	0.071244	0.062084	0.06477	0.063821	0.067083
