# Supplementary material for: Comparative Genomics Discloses the Uniqueness and the Biosynthetic Potential of the Marine Cyanobacterium Hyella patelloides
Source: Front Microbiol. 2020 Jul 7;11:1527. doi: 10.3389/fmicb.2020.01527 (PMC7381351; doi:10.3389/fmicb.2020.01527)
Supplement: Supplementary file 25 [file Table_12.XLSX]

## Sheet: antiSMASH_Hyella
Table S12. Hyella patelloides LEGE 07179 predicted natural product biosynthetic gene clusters (BGCs)
Cluster id	Cluster type	Most similar known cluster (% similarity)
1	NRPS, T1PKS	Hapalosin (60%)
2	bacteriocin-lantipeptide	_
3	bacteriocin	_
4	terpene	_
5	NRPS	Nostocyclopeptide A2 (28%)
6	NRPS	_
7	terpene, hserlactone	Lipopolysaccharide (5%)
8	TfuA-related, thiopeptide-bacteriocin	_
9	NRPS, T1PKS	Puwainaphycin F/Minutissamide A, B, C, D (23%)
10	T1PKS, T3PKS	Merocyclophane C, D (66%)
11	NRPS, T1PKS	Hapalosin (60%)
12	NRPS-like, T1PKS	1-heptadecene (100%)
13	NRPS	Hectochlorin (37%)
14	T1PKS, NRPS	Malyngamide (8%)
15	terpene	_
16	lantipeptide, bacteriocin	_
17	NRPS-like, T1PKS	1-heptadecene (100%)
18	proteusin	_
19	NRPS	Tubulysin A, B, C, D, E, F, G, H, I (11%)
20	bacteriocin	1-nonadecene, (14Z) -1,14-nonadecadiene (100%)
21	NRPS, T1PKS	Curacin A (13%)
Identification of BGCs using the platform antiSMASH 5.0 (Blin et al., 2019).
