# Supplementary material for: Comparative Genomics Discloses the Uniqueness and the Biosynthetic Potential of the Marine Cyanobacterium Hyella patelloides
Source: Front Microbiol. 2020 Jul 7;11:1527. doi: 10.3389/fmicb.2020.01527 (PMC7381351; doi:10.3389/fmicb.2020.01527)
Supplement: Supplementary file 26 [file Table_13.XLSX]

## Sheet: Blastp
Table S13. Characteristics of the PKS gene cluster of H. patelloides LEGE 07179 shared with Pleurocapsa sp. PCC 7319.
Gene (Strand)	Size (aa)	Best BLASTp Hit	Accession Number	Identity (%)
H1P_1250001 (+)	259	hypothetical protein [Cylindrospermum sp. NIES-4074]	BAZ29706.1	54
H1P_1250002 (+)	1343	acyltransferase domain-containing protein [Moorea sp. SIO4G3]	NEO77944.1	58
H1P_1250003 (+)	374	3-oxoacyl-ACP synthase [Moorea sp. SIO4G3]	NEO77943.1	88
H1P_1250004 (+)	458	cytochrome P450 [Pleurocapsa sp. PCC 7319]	WP_019504303.1	59
H1P_1250005 (+)	397	hypothetical protein [Pleurocapsa sp. PCC 7319]	WP_019504302.1	60
H1P_1250006 (+)	199	isoprenylcysteine carboxyl methyltransferase [Moorea sp. SIO4G3]	NEO77942.1	80
H1P_1250007 (+)	536	NAD(P)-binding domain-containing protein [Pleurocapsa sp. PCC 7319]	WP_019504299.1	71
H1P_1250008 (+)	353	TSUP family transporter [Pleurocapsa sp. PCC 7319]	WP_144054426.1	73
H1P_1250009 (+)	375	sulfotransferase [Pleurocapsa sp. PCC 7319]	WP_019504297.1	58
H1P_1250010 (+)	654	hypothetical protein [Gloeocapsa sp. PCC 73106]	WP_006527112.1	46
H1P_1250011 (+)	429	MFS transporter [Pleurocapsa sp. PCC 7319]	WP_019504295.1	61
H1P_1250012 (+)	386	sulfotransferase [Cyanobacteria bacterium SW_4_48_29]	PSP30331.1	40
H1P_1250013 (+)	90	helix-turn-helix domain-containing protein [Okeania sp. SIO3B3]	NEP79176.1	57
H1P_1250014 (+)	595	hypothetical protein [Fischerella muscicola]	WP_016870032.1	51
