# Supplementary material for: Comparative Genomics Discloses the Uniqueness and the Biosynthetic Potential of the Marine Cyanobacterium Hyella patelloides
Source: Front Microbiol. 2020 Jul 7;11:1527. doi: 10.3389/fmicb.2020.01527 (PMC7381351; doi:10.3389/fmicb.2020.01527)
Supplement: Supplementary file 27 [file Table_14.XLSX]

## Sheet: PKSI_clustering_c0.70
Table S14. List of the GCFs (families) obtained for the different classes using a cut-off of 0.7.
Class: PKSI
BGC Name	Family Number
BGC0000032.1	72
BGC0000066.1	72
BGC0000067.1	72
BGC0000068.1	72
BGC0000074.1	72
BGC0000076.1	75
BGC0000077.1	75
BGC0000014.1	78
BGC0000080.1	78
BGC0000086.1	85
BGC0000087.1	85
BGC0000054.1	90
BGC0000055.1	90
BGC0000085.1	90
BGC0000092.1	90
BGC0000039.1	96
BGC0000089.1	96
BGC0000098.1	96
BGC0000127.1	126
BGC0000128.1	126
BGC0000157.1	155
BGC0000158.1	155
BGC0000018.1	163
BGC0000041.1	163
BGC0000050.1	163
BGC0000051.1	163
BGC0000069.1	163
BGC0000072.1	163
BGC0000094.1	163
BGC0000110.1	163
BGC0000113.1	163
BGC0000124.1	163
BGC0000166.1	163
BGC0000979.1	965
BGC0000980.1	965
BGC0000978.1	966
BGC0000981.1	966
BGC0000023.1	975
BGC0000153.1	975
BGC0000954.1	975
BGC0000988.1	975
BGC0000989.1	975
BGC0000990.1	975
BGC0000991.1	975
BGC0000982.1	994
BGC0001009.1	994
BGC0001010.1	994
BGC0000149.1	997
BGC0001011.1	997
BGC0001012.1	997
BGC0001013.1	997
BGC0000048.1	1028
BGC0001044.1	1028
BGC0000383.1	1031
BGC0000436.1	1031
BGC0000997.1	1031
BGC0001047.1	1031
BGC0000467.1	1039
BGC0001038.1	1039
BGC0001055.1	1039
BGC0000013.1	1125
BGC0000156.1	1125
BGC0000168.1	1125
BGC0000684.1	1125
BGC0001118.1	1125
BGC0001144.1	1125
BGC0000030.1	1139
BGC0000070.1	1139
BGC0001158.1	1139
BGC0000043.1	1144
BGC0001160.1	1144
BGC0001161.1	1144
BGC0001162.1	1144
BGC0001163.1	1144
BGC0000976.1	1146
BGC0001001.1	1146
BGC0001165.1	1146
BGC0000082.1	1162
BGC0000162.1	1162
BGC0001004.1	1162
BGC0001042.1	1162
BGC0001183.1	1162
BGC0000129.1	1197
BGC0000959.1	1197
BGC0000968.1	1197
BGC0000977.1	1197
BGC0000983.1	1197
BGC0001049.1	1197
BGC0001136.1	1197
BGC0001182.1	1197
BGC0001218.1	1197
BGC0000028.1	1211
BGC0000040.1	1211
BGC0000147.1	1211
BGC0000970.1	1211
BGC0000994.1	1211
BGC0001052.1	1211
BGC0001065.1	1211
BGC0001169.1	1211
BGC0001232.1	1211
BGC0000045.1	1225
BGC0000134.1	1225
BGC0001057.1	1225
BGC0001245.1	1225
BGC0001246.1	1225
BGC0000064.1	1247
BGC0001026.1	1247
BGC0001037.1	1247
BGC0001068.1	1247
BGC0001187.1	1247
BGC0001252.1	1247
BGC0001253.1	1247
BGC0001254.1	1247
BGC0001268.1	1247
BGC0000107.1	1251
BGC0000161.1	1251
BGC0001257.1	1251
BGC0001258.1	1251
BGC0001259.1	1251
BGC0001265.1	1251
BGC0001266.1	1251
BGC0001272.1	1251
BGC0000160.1	1255
BGC0001030.1	1255
BGC0001124.1	1255
BGC0001244.1	1255
BGC0001273.1	1255
BGC0001275.1	1255
BGC0001276.1	1255
BGC0000012.1	1259
BGC0001264.1	1259
BGC0001280.1	1259
BGC0000969.1	1309
BGC0001327.1	1309
BGC0001328.1	1309
BGC0001329.1	1309
BGC0001330.1	1309
BGC0001331.1	1309
BGC0001000.1	1322
BGC0001053.1	1322
BGC0001344.1	1322
BGC0000029.1	1327
BGC0000093.1	1327
BGC0000097.1	1327
BGC0000167.1	1327
BGC0001003.1	1327
BGC0001303.1	1327
BGC0001349.1	1327
BGC0001340.1	1363
BGC0001385.1	1363
BGC0000035.1	1374
BGC0000047.1	1374
BGC0000075.1	1374
BGC0001396.1	1374
BGC0000121.1	1381
BGC0001271.1	1381
BGC0001284.1	1381
BGC0001304.1	1381
BGC0001403.1	1381
BGC0000022.1	1383
BGC0001143.1	1383
BGC0001404.1	1383
BGC0001405.1	1383
BGC0000955.1	1393
BGC0000962.1	1393
BGC0001415.1	1393
BGC0001417.1	1398
BGC0001418.1	1398
BGC0001419.1	1398
BGC0001420.1	1398
BGC0001205.1	1406
BGC0001421.1	1406
BGC0001422.1	1406
BGC0001423.1	1406
BGC0001424.1	1406
BGC0001425.1	1406
BGC0001426.1	1406
BGC0001427.1	1406
BGC0001428.1	1406
BGC0001023.1	1409
BGC0001290.1	1409
BGC0001429.1	1409
BGC0001430.1	1409
BGC0001431.1	1409
BGC0000038.1	1411
BGC0001296.1	1411
BGC0001298.1	1411
BGC0001433.1	1411
BGC0000120.1	1427
BGC0000170.1	1427
BGC0001450.1	1427
BGC0000020.1	1480
BGC0000090.1	1480
BGC0000998.1	1480
BGC0001119.1	1480
BGC0001511.1	1480
BGC0000078.1	1491
BGC0000165.1	1491
BGC0001194.1	1491
BGC0001452.1	1491
BGC0001522.1	1491
BGC0000031.1	1502
BGC0001533.1	1502
BGC0001242.1	1511
BGC0001247.1	1511
BGC0001446.1	1511
BGC0001489.1	1511
BGC0001541.1	1511
BGC0001542.1	1511
BGC0001436.1	1526
BGC0001557.1	1526
BGC0000974.1	1528
BGC0001024.1	1528
BGC0001212.1	1528
BGC0001559.1	1528
BGC0000052.1	1549
BGC0000151.1	1549
BGC0001288.1	1549
BGC0001359.1	1549
BGC0001581.1	1549
BGC0000056.1	1552
BGC0000965.1	1552
BGC0001060.1	1552
BGC0001397.1	1552
BGC0001584.1	1552
BGC0000053.1	1610
BGC0000060.1	1610
BGC0000123.1	1610
BGC0000957.1	1610
BGC0001643.1	1610
BGC0000036.1	1637
BGC0000084.1	1637
BGC0000100.1	1637
BGC0000105.1	1637
BGC0000114.1	1637
BGC0000135.1	1637
BGC0000142.1	1637
BGC0000144.1	1637
BGC0001040.1	1637
BGC0001204.1	1637
BGC0001670.1	1637
BGC0000037.1	1644
BGC0000104.1	1644
BGC0001309.1	1644
BGC0001360.1	1644
BGC0001677.1	1644
BGC0000042.1	1656
BGC0000059.1	1656
BGC0000108.1	1656
BGC0000125.1	1656
BGC0001690.1	1656
BGC0000001.1	1660
BGC0000111.1	1660
BGC0001072.1	1660
BGC0001199.1	1660
BGC0001492.1	1660
BGC0001597.1	1660
BGC0001649.1	1660
BGC0001694.1	1660
BGC0000975.1	1671
BGC0001015.1	1671
BGC0001016.1	1671
BGC0001017.1	1671
BGC0001235.1	1671
BGC0001332.1	1671
BGC0001467.1	1671
BGC0001560.1	1671
BGC0001667.1	1671
BGC0001705.1	1671
BGC0000002.1	1675
BGC0000015.1	1675
BGC0000034.1	1675
BGC0000061.1	1675
BGC0000073.1	1675
BGC0000103.1	1675
BGC0000115.1	1675
BGC0000116.1	1675
BGC0000117.1	1675
BGC0001381.1	1675
BGC0001477.1	1675
BGC0001491.1	1675
BGC0001523.1	1675
BGC0001619.1	1675
BGC0001658.1	1675
BGC0001662.1	1675
BGC0001700.1	1675
BGC0001709.1	1675
BGC0000996.1	1692
BGC0000999.1	1692
BGC0001043.1	1692
BGC0001435.1	1692
BGC0001544.1	1692
BGC0001553.1	1692
BGC0001556.1	1692
BGC0001726.1	1692
BGC0000680.1	1695
BGC0000682.1	1695
BGC0001373.1	1695
BGC0001508.1	1695
BGC0001708.1	1695
BGC0001729.1	1695
BGC0000017.1	1703
BGC0000155.1	1703
BGC0000986.1	1703
BGC0001022.1	1703
BGC0001034.1	1703
BGC0001394.1	1703
BGC0001737.1	1703
BGC0000146.1	1707
BGC0000992.1	1707
BGC0001122.1	1707
BGC0001243.1	1707
BGC0001255.1	1707
BGC0001305.1	1707
BGC0001400.1	1707
BGC0001445.1	1707
BGC0001449.1	1707
BGC0001466.1	1707
BGC0001563.1	1707
BGC0001578.1	1707
BGC0001583.1	1707
BGC0001600.1	1707
BGC0001606.1	1707
BGC0001724.1	1707
BGC0001738.1	1707
BGC0001741.1	1707
BGC0001697.1	1714
BGC0001749.1	1714
BGC0000393.1	1719
BGC0000984.1	1719
BGC0001028.1	1719
BGC0001363.1	1719
BGC0001630.1	1719
BGC0001631.1	1719
BGC0001754.1	1719
BGC0000136.1	1724
BGC0000137.1	1724
BGC0000141.1	1724
BGC0001759.1	1724
BGC0001620.1	1728
BGC0001763.1	1728
BGC0001230.1	1731
BGC0001351.1	1731
BGC0001766.1	1731
BGC0000106.1	1750
BGC0001287.1	1750
BGC0001785.1	1750
BGC0001793.1	1759
BGC0001794.1	1759
BGC0000024.1	1763
BGC0000122.1	1763
BGC0000143.1	1763
BGC0000353.1	1763
BGC0001215.1	1763
BGC0001367.1	1763
BGC0001666.1	1763
BGC0001798.1	1763
BGC0001019.1	1765
BGC0001029.1	1765
BGC0001125.1	1765
BGC0001231.1	1765
BGC0001432.1	1765
BGC0001711.1	1765
BGC0001800.1	1765
BGC0000099.1	1792
BGC0000154.1	1792
BGC0001338.1	1792
BGC0001720.1	1792
BGC0001722.1	1792
BGC0001827.1	1792
BGC0000049.1	1793
BGC0000058.1	1793
BGC0000079.1	1793
BGC0000109.1	1793
BGC0000126.1	1793
BGC0000148.1	1793
BGC0000159.1	1793
BGC0001051.1	1793
BGC0001195.1	1793
BGC0001342.1	1793
BGC0001348.1	1793
BGC0001495.1	1793
BGC0001537.1	1793
BGC0001648.1	1793
BGC0001653.1	1793
BGC0001714.1	1793
BGC0001755.1	1793
BGC0001770.1	1793
BGC0001773.1	1793
BGC0001784.1	1793
BGC0001807.1	1793
BGC0001816.1	1793
BGC0001828.1	1793
BGC0000096.1	1795
BGC0000102.1	1795
BGC0000133.1	1795
BGC0001036.1	1795
BGC0001046.1	1795
BGC0001200.1	1795
BGC0001519.1	1795
BGC0001580.1	1795
BGC0001702.1	1795
BGC0001742.1	1795
BGC0001812.1	1795
BGC0001830.1	1795
NC_019748.1.region001 (Stanieria cyanosphaera PCC 7437)	1817
NZ_ANCI01000003.region002 (Chroococcidiopsis sp. PCC 6712)	1845
BGC0001141.1	1850
BGC0001164.1	1850
NC_019748.1.region003 (Stanieria cyanosphaera PCC 7437)	1850
NZ_ALVZ01000136.region001 (Xenococcus sp. PCC 7305)	1850
NZ_ANCI01000003.region007 (Chroococcidiopsis sp. PCC 6712)	1850
NZ_ANCI01000003.region008 (Chroococcidiopsis sp. PCC 6712)	1851
NZ_ANCI01000003.region011 (Chroococcidiopsis sp. PCC 6712)	1854
NZ_JRFE01000029.region001 (Myxosarcina sp. GI1)	1876
NZ_KB235922.1.region002 (Pleurocapsa sp. PCC 7319)	1885

## Sheet: PKSother_clustering_c0.70
Table S14. List of the GCFs (families) obtained for the different classes using a cut-off of 0.7.
Class: PKS other
BGC Name	Family Number
H1P.1.region001 (Hyella patelloides)	1796
H1P.1.region009 (Hyella patelloides)	1804
H1P.1.region011 (Hyella patelloides)	1806
H1P.1.region012 (Hyella patelloides)	1807
H1P.1.region014 (Hyella patelloides)	1809
H1P.1.region017 (Hyella patelloides)	1812
H1P.1.region021 (Hyella patelloides)	1816
NC_019748.1.region007 (Stanieria cyanosphaera PCC 7437)	1823
NC_019748.1.region011 (Stanieria cyanosphaera PCC 7437)	1827
NZ_AP017375.1.region003 (Stanieria sp. NIES 3757)	1827
NZ_ALVZ01000171.region001 (Xenococcus sp. PCC 7305)	1837
NZ_JRFE01000011.region001 (Myxosarcina sp. GI1)	1837
NZ_ALVZ01000197.region001 (Xenococcus sp. PCC 7305)	1839
NZ_ALVZ01000228.region001 (Xenococcus sp. PCC 7305)	1841
NC_019748.1.region008 (Stanieria cyanosphaera PCC 7437)	1843
NZ_ALVZ01000233.region001 (Xenococcus sp. PCC 7305)	1843
NZ_AP017375.1.region004 (Stanieria sp. NIES 3757)	1843
NZ_ANCI01000003.region003 (Chroococcidiopsis sp. PCC 6712)	1846
NZ_ANCI01000003.region004 (Chroococcidiopsis sp. PCC 6712)	1847
NZ_ANCI01000003.region006 (Chroococcidiopsis sp. PCC 6712)	1849
NZ_JRFE01000006.region001 (Myxosarcina sp. GI1)	1865
H1P.1.region010 (Hyella patelloides)	1884
NZ_KB235922.1.region001 (Pleurocapsa sp. PCC 7319)	1884
NZ_KB235922.1.region006 (Pleurocapsa sp. PCC 7319)	1889
NZ_KB235922.1.region007 (Pleurocapsa sp. PCC 7319)	1890
NZ_KB235922.1.region010 (Pleurocapsa sp. PCC 7319)	1893
NZ_KB235922.1.region015 (Pleurocapsa sp. PCC 7319)	1898
NZ_KB235924.1.region001 (Pleurocapsa sp. PCC 7319)	1899
Highligted in bold are the families assigned to the Hyella patelloides BGCs
Highlighted in pink are the families shared between Hyella patelloides and other strains

## Sheet: NRPS_clustering_c0.70
Table S14. List of the GCFs obtained for the different classes using a cut-off of 0.7.
Class: NRPS
BGC Name	Family Number
BGC0000186.1	182
BGC0001069.1	182
BGC0001070.1	182
BGC0001099.1	182
BGC0001106.1	182
BGC0001111.1	182
BGC0001112.1	182
BGC0001113.1	182
BGC0001114.1	182
BGC0001646.1	182
BGC0000358.1	354
BGC0001152.1	354
BGC0000389.1	385
BGC0001189.1	385
BGC0001297.1	385
BGC0001312.1	385
BGC0001758.1	385
BGC0000309.1	396
BGC0000368.1	396
BGC0000401.1	396
BGC0001185.1	396
BGC0001345.1	396
BGC0000402.1	397
BGC0001090.1	397
BGC0001098.1	397
BGC0001103.1	397
BGC0001728.1	397
BGC0000369.1	403
BGC0000403.1	403
BGC0000407.1	403
BGC0000408.1	403
BGC0001095.1	403
BGC0001153.1	403
BGC0001192.1	403
BGC0001414.1	403
BGC0001614.1	403
BGC0001715.1	403
BGC0000325.1	418
BGC0000349.1	418
BGC0000359.1	418
BGC0000366.1	418
BGC0000371.1	418
BGC0000392.1	418
BGC0000423.1	418
BGC0001211.1	418
BGC0001351.1	418
BGC0001368.1	418
BGC0001752.1	418
BGC0001767.1	418
BGC0000297.1 (aeruginoside 126B biosynthetic gene cluster from Planktothrix agardhii NIVA-CYA 126 )	425
BGC0000298.1 (aeruginosin 98-A biosynthetic gene cluster from Microcystis aeruginosa NIES-98)	425
BGC0000396.1 ( nodularin biosynthetic gene cluster from Nostoc sp. 73.1)	425
BGC0000430.1 (spumigin E biosynthetic gene cluster from Nodularia spumigena CCY9414)	425
BGC0001467.1 (hapalosin biosynthetic gene cluster from Fischerella sp. PCC 9431)	425
BGC0001748.1 (pseudospumigin A biosynthetic gene cluster from Nostoc sp. CENA543)	425
BGC0001760.1 (rimosamide biosynthetic gene cluster from Streptomyces rimosus subsp. rimosus ATCC 10970)	425
BGC0001813.1 ( tyrobetaine biosynthetic gene cluster from Streptomyces sp. NRRL WC-3703)	425
BGC0001825.1 ( xenematide biosynthetic gene cluster from Xenorhabdus nematophila AN6/1)	425
BGC0001826.1 (xeneprotides A-C biosynthetic gene cluster from Xenorhabdus sp. KJ12.1)	425
H1P.1.region001 (Hyella patelloides)	425
H1P.1.region009 (Hyella patelloides)	425
NZ_ALVZ01000183.region001 (Xenococcus sp. PCC 7305)	425
NZ_KB235922.1.region009 (Pleurocapsa sp. PCC 7319)	425
BGC0000381.1	428
BGC0000433.1	428
BGC0000437.1	433
BGC0000438.1	433
BGC0001389.1	433
BGC0001416.1	433
BGC0001629.1	433
BGC0000291.1	434
BGC0000336.1	434
BGC0000354.1	434
BGC0000379.1	434
BGC0000429.1	434
BGC0000439.1	434
BGC0001448.1	434
BGC0001657.1	434
BGC0000289.1	436
BGC0000326.1	436
BGC0000440.1	436
BGC0000441.1	436
BGC0000425.1	442
BGC0000447.1	442
BGC0001806.1	442
BGC0000306.1	445
BGC0000339.1	445
BGC0000415.1	445
BGC0000434.1	445
BGC0000445.1	445
BGC0000450.1	445
BGC0001228.1	445
BGC0000290.1	450
BGC0000311.1	450
BGC0000322.1	450
BGC0000374.1	450
BGC0000418.1	450
BGC0000419.1	450
BGC0000455.1	450
BGC0001148.1	450
BGC0001178.1	450
BGC0001183.1	450
BGC0001233.1	450
BGC0001459.1	450
BGC0001460.1	450
BGC0001461.1	450
BGC0001462.1	450
BGC0001635.1	450
BGC0001807.1	450
BGC0000344.1	458
BGC0000411.1	458
BGC0000462.1	458
BGC0000463.1	458
BGC0000952.1	458
BGC0001406.1	458
BGC0001582.1	458
BGC0001608.1	458
BGC0001641.1	458
BGC0000413.1	948
BGC0000963.1	948
BGC0001048.1	948
BGC0001058.1	948
BGC0000976.1	961
BGC0001165.1	961
BGC0000954.1	975
BGC0000988.1	975
BGC0000989.1	975
BGC0000990.1	975
BGC0000991.1	975
BGC0001051.1	975
BGC0001342.1	975
BGC0001702.1	975
BGC0000995.1	979
BGC0001089.1	979
BGC0001096.1	979
BGC0001115.1	979
BGC0001751.1	979
BGC0000353.1	994
BGC0000380.1	994
BGC0000969.1	994
BGC0000982.1	994
BGC0000998.1	994
BGC0001009.1	994
BGC0001010.1	994
BGC0001235.1	994
BGC0000144.1	997
BGC0000994.1	997
BGC0001011.1	997
BGC0001012.1	997
BGC0001013.1	997
BGC0001040.1	997
BGC0001042.1	997
BGC0001195.1	997
BGC0001477.1	997
BGC0001015.1	1001
BGC0001016.1	1001
BGC0001017.1	1001
BGC0001667.1	1001
BGC0001705.1	1001
BGC0000301.1 (anabaenopeptin 908 biosynthetic gene cluster from Planktothrix agardhii NIVA-CYA 126/8)	1002
BGC0000302.1 ( anabaenopeptin biosynthetic gene cluster from Anabaena sp. 90)	1002
BGC0000331.1 (cyanopeptin biosynthetic gene cluster from Planktothrix agardhii NIVA-CYA 116)	1002
BGC0000332.1 (cyanopeptolin biosynthetic gene cluster from Microcystis sp. NIVA-CYA 172/5)	1002
BGC0001018.1 (micropeptin K139 biosynthetic gene cluster from Microcystis aeruginosa K-139)	1002
BGC0001133.1 ( taxlllaid A biosynthetic gene cluster from Xenorhabdus bovienii SS-2004)	1002
H1P.1.region005 (Hyella patelloides)	1002
BGC0000970.1	1006
BGC0001001.1	1006
BGC0001003.1	1006
BGC0001022.1	1006
BGC0001046.1	1006
BGC0001052.1	1006
BGC0001367.1	1006
BGC0001394.1	1006
BGC0001737.1	1006
BGC0001823.1	1006
BGC0000388.1	1007
BGC0001023.1	1007
BGC0001417.1	1007
BGC0001418.1	1007
BGC0001419.1	1007
BGC0001420.1	1007
BGC0001421.1	1007
BGC0001423.1	1007
BGC0001424.1	1007
BGC0001429.1	1007
BGC0001430.1	1007
BGC0001431.1	1007
BGC0001432.1	1007
BGC0001630.1	1007
BGC0000300.1	1013
BGC0000397.1	1013
BGC0000424.1	1013
BGC0000975.1	1013
BGC0000984.1	1013
BGC0001005.1	1013
BGC0001028.1	1013
BGC0001029.1	1013
BGC0001059.1	1013
BGC0001125.1	1013
BGC0001711.1	1013
BGC0001800.1	1013
BGC0000333.1	1020
BGC0000378.1	1020
BGC0001033.1	1020
BGC0001036.1	1020
BGC0001519.1	1020
BGC0001071.1	1092
BGC0001092.1	1092
BGC0001093.1	1092
BGC0001108.1	1092
BGC0001109.1	1092
BGC0001611.1	1092
BGC0001128.1	1117
BGC0001131.1	1117
BGC0001132.1	1117
BGC0001135.1	1117
BGC0001631.1	1117
BGC0001650.1	1117
BGC0001327.1	1309
BGC0001328.1	1309
BGC0001329.1	1309
BGC0001330.1	1309
BGC0001331.1	1309
BGC0001053.1	1322
BGC0001344.1	1322
BGC0001363.1	1341
BGC0001716.1	1341
BGC0001754.1	1341
BGC0001822.1	1341
BGC0000315.1	1348
BGC0001370.1	1348
BGC0000330.1	1406
BGC0001422.1	1406
BGC0001425.1	1406
BGC0001426.1	1406
BGC0001427.1	1406
BGC0001428.1	1406
BGC0001479.1	1450
NZ_JRFE01000022.region001 (Myxosarcina sp. GI1)	1450
NZ_KB235919.1.region002 (Pleurocapsa sp. PCC 7319)	1450
BGC0000305.1	1478
BGC0000323.1	1478
BGC0000385.1	1478
BGC0000393.1	1478
BGC0000398.1	1478
BGC0000399.1	1478
BGC0000431.1	1478
BGC0000435.1	1478
BGC0000443.1	1478
BGC0001207.1	1478
BGC0001208.1	1478
BGC0001346.1	1478
BGC0001347.1	1478
BGC0001509.1	1478
BGC0000310.1	1505
BGC0000367.1	1505
BGC0000400.1	1505
BGC0000449.1	1505
BGC0000452.1	1505
BGC0000461.1	1505
BGC0000464.1	1505
BGC0001532.1	1505
BGC0001536.1	1505
BGC0000974.1	1528
BGC0000986.1	1528
BGC0001019.1	1528
BGC0001024.1	1528
BGC0001212.1	1528
BGC0001231.1	1528
BGC0001332.1	1528
BGC0001559.1	1528
BGC0001750.1	1528
BGC0001025.1	1533
BGC0001034.1	1533
BGC0001105.1	1533
BGC0001110.1	1533
BGC0001562.1	1533
BGC0001564.1	1533
BGC0001740.1	1533
BGC0001780.1	1533
BGC0000307.1	1534
BGC0001565.1	1534
BGC0001636.1	1534
BGC0001620.1	1728
BGC0001763.1	1728
BGC0001117.1	1731
BGC0001214.1	1731
BGC0001230.1	1731
BGC0001567.1	1731
BGC0001623.1	1731
BGC0001628.1	1731
BGC0001766.1	1731
BGC0001196.1	1779
BGC0001569.1	1779
BGC0001814.1	1779
H1P.1.region006 (Hyella patelloides)	1801
H1P.1.region011 (Hyella patelloides)	1806
H1P.1.region013 (Hyella patelloides)	1808
H1P.1.region014 (Hyella patelloides)	1809
H1P.1.region017 (Hyella patelloides)	1812
H1P.1.region019 (Hyella patelloides)	1814
H1P.1.region021 (Hyella patelloides)	1816
NC_019748.1.region001 (Stanieria cyanosphaera PCC 7437)	1817
NC_019748.1.region011 (Stanieria cyanosphaera PCC 7437)	1827
NZ_AP017375.1.region003 (Stanieria sp. NIES 3757)	1827
NZ_ALVZ01000197.region001 (Xenococcus sp. PCC 7305)	1839
NZ_ANCI01000003.region011 (Chroococcidiopsis sp. PCC 6712)	1839
NZ_KB235922.1.region010 (Pleurocapsa sp. PCC 7319)	1839
NZ_ALVZ01000228.region001 (Xenococcus sp. PCC 7305)	1841
NZ_ALVZ01000230.region001 (Xenococcus sp. PCC 7305)	1842
H1P.1.region012 (Hyella patelloides)	1850
NZ_ALVZ01000171.region001 (Xenococcus sp. PCC 7305)	1850
NZ_ANCI01000003.region007 (Chroococcidiopsis sp. PCC 6712)	1850
NZ_JRFE01000011.region001 (Myxosarcina sp. GI1)	1850
NC_019748.1.region012 (Stanieria cyanosphaera PCC 7437)	1856
NZ_AP017375.1.region002 (Stanieria sp. NIES 3757)	1856
NC_019748.1.region008 (Stanieria cyanosphaera PCC 7437)	1858
NZ_ALVZ01000233.region001 (Xenococcus sp. PCC 7305)	1858
NZ_ANCI01000003.region003 (Chroococcidiopsis sp. PCC 6712)	1858
NZ_AP017375.1.region004 (Stanieria sp. NIES 3757)	1858
NZ_AP017375.1.region007 (Stanieria sp. NIES 3757)	1861
NZ_AP017375.1.region009 (Stanieria sp. NIES 3757)	1863
NZ_ANCI01000003.region004 (Chroococcidiopsis sp. PCC 6712)	1865
NZ_JRFE01000006.region001 (Myxosarcina sp. GI1)	1865
NZ_JRFE01000013.region001 (Myxosarcina sp. GI1)	1869
NZ_JRFE01000029.region001 (Myxosarcina sp. GI1)	1876
NZ_JRFE01000012.region001 (Myxosarcina sp. GI1)	1880
NZ_KB235919.1.region001 (Pleurocapsa sp. PCC 7319)	1880
NZ_KB235922.1.region006 (Pleurocapsa sp. PCC 7319)	1889
NZ_KB235922.1.region011 (Pleurocapsa sp. PCC 7319)	1894
NZ_KB235922.1.region015 (Pleurocapsa sp. PCC 7319)	1898
NZ_KB235924.1.region001 (Pleurocapsa sp. PCC 7319)	1899
Highligted in bold are the families assigned to the Hyella patelloides BGCs
Highlighted in pink are the families shared between Hyella patelloides and/other strains and MIBiG

## Sheet: PKS-NRP_Hybrids_clustering_c0.7
Table S14. List of the GCFs obtained for the different classes using a cut-off of 0.7.
Class: PKS-NRPS Hybrids
BGC Name	Family Number
BGC0001015.1	1001
BGC0001016.1	1001
BGC0001017.1	1001
BGC0001667.1	1001
BGC0001705.1	1001
BGC0000975.1	1013
BGC0000984.1	1013
BGC0001005.1	1013
BGC0001019.1	1013
BGC0001028.1	1013
BGC0001029.1	1013
BGC0001125.1	1013
BGC0001231.1	1013
BGC0001467.1	1013
BGC0001711.1	1013
BGC0000402.1	1086
BGC0001090.1	1086
BGC0001098.1	1086
BGC0001103.1	1086
BGC0001728.1	1086
BGC0000393.1	1341
BGC0001363.1	1341
BGC0001754.1	1341
BGC0001421.1	1405
BGC0001422.1	1405
BGC0001423.1	1405
BGC0001424.1	1405
BGC0001425.1	1405
BGC0001426.1	1405
BGC0001427.1	1405
BGC0001428.1	1405
BGC0001023.1	1407
BGC0001351.1	1407
BGC0001417.1	1407
BGC0001418.1	1407
BGC0001419.1	1407
BGC0001420.1	1407
BGC0001429.1	1407
BGC0001430.1	1407
BGC0001431.1	1407
BGC0001432.1	1407
H1P.1.region001 (Hyella patelloides)	1796
H1P.1.region009 (Hyella patelloides)	1804
H1P.1.region011 (Hyella patelloides)	1806
H1P.1.region012 (Hyella patelloides)	1807
H1P.1.region014 (Hyella patelloides)	1809
H1P.1.region017 (Hyella patelloides)	1812
H1P.1.region021 (Hyella patelloides)	1816
NC_019748.1.region011 (Stanieria cyanosphaera PCC 7437)	1827
NZ_AP017375.1.region003 (Stanieria sp. NIES 3757)	1827
NZ_ALVZ01000171.region001 (Xenococcus sp. PCC 7305)	1837
NZ_JRFE01000011.region001 (Myxosarcina sp. GI1)	1837
NZ_ALVZ01000197.region001 (Xenococcus sp. PCC 7305)	1839
NZ_ALVZ01000228.region001 (Xenococcus sp. PCC 7305)	1841
NZ_ANCI01000003.region004 (Chroococcidiopsis sp. PCC 6712)	1847
BGC0001630.1	1858
BGC0001631.1	1858
NC_019748.1.region008 (Stanieria cyanosphaera PCC 7437)	1858
NZ_ALVZ01000233.region001 (Xenococcus sp. PCC 7305)	1858
NZ_ANCI01000003.region003 (Chroococcidiopsis sp. PCC 6712)	1858
NZ_AP017375.1.region004 (Stanieria sp. NIES 3757)	1858
NZ_JRFE01000006.region001 (Myxosarcina sp. GI1)	1865
NZ_KB235922.1.region006 (Pleurocapsa sp. PCC 7319)	1889
NZ_KB235922.1.region010 (Pleurocapsa sp. PCC 7319)	1893
NZ_KB235922.1.region015 (Pleurocapsa sp. PCC 7319)	1898
NZ_KB235924.1.region001 (Pleurocapsa sp. PCC 7319)	1899
Highligted in bold are the families assigned to the Hyella patelloides BGCs

## Sheet: RiPPs_clustering_c0.70
Table S14. List of the GCFs obtained for the different classes using a cut-off of 0.5.
Class: RiPPs
BGC Name	Family Number
BGC0000471.1	475
BGC0000472.1	475
BGC0000473.1	475
BGC0000474.1	475
BGC0000475.1	475
BGC0000477.1	475
BGC0000479.1	475
BGC0000480.1	475
BGC0000481.1	475
BGC0000483.1	475
BGC0001505.1	475
NZ_KB235922.1.region014 (Pleurocapsa sp. PCC 7319)	475
BGC0000497.1	487
BGC0000552.1	487
BGC0000498.1	488
BGC0000548.1	488
BGC0000561.1	488
BGC0000626.1	488
BGC0001787.1	488
BGC0000507.1	496
BGC0000543.1	496
BGC0000506.1	500
BGC0000511.1	500
BGC0000559.1	500
BGC0001701.1	500
BGC0001727.1	500
BGC0000508.1	502
BGC0000514.1	502
BGC0000560.1	502
BGC0001289.1	502
BGC0001618.1	502
BGC0000500.1	505
BGC0000504.1	505
BGC0000517.1	505
BGC0000554.1	505
BGC0001229.1	505
BGC0001311.1	505
BGC0001391.1	505
BGC0001407.1	505
BGC0000520.1	508
BGC0000525.1	508
BGC0000555.1	508
BGC0000623.1	508
BGC0000499.1	509
BGC0000515.1	509
BGC0000521.1	509
BGC0000539.1	509
BGC0001210.1	509
BGC0000530.1	520
BGC0000531.1	520
BGC0000533.1	520
BGC0000541.1	529
BGC0000542.1	529
BGC0000529.1	531
BGC0000544.1	531
BGC0001167.1	1599
BGC0001632.1	1599
BGC0000526.1	1753
BGC0000527.1	1753
BGC0000532.1	1753
BGC0000534.1	1753
BGC0000545.1	1753
BGC0000547.1	1753
BGC0000550.1	1753
BGC0000557.1	1753
BGC0001788.1	1753
BGC0000535.1	1754
BGC0000536.1	1754
BGC0000537.1	1754
BGC0000538.1	1754
BGC0000549.1	1754
BGC0000556.1	1754
BGC0001789.1	1754
H1P.1.region003 (Hyella patelloides)	1798
H1P.1.region008 (Hyella patelloides)	1803
H1P.1.region016 (Hyella patelloides)	1811
H1P.1.region018 (Hyella patelloides)	1813
H1P.1.region020 (Hyella patelloides)	1815
NC_019748.1.region002 (Stanieria cyanosphaera PCC 7437) Chr	1818
NC_019748.1.region005 (Stanieria cyanosphaera PCC 7437) Chr	1821
NC_019749.1.region001 (Stanieria cyanosphaera PCC 7437) Plsm	1829
NZ_ALVZ01000124.region001 (Xenococcus sp. PCC 7305)	1831
NZ_ALVZ01000150.region001 (Xenococcus sp. PCC 7305)	1834
NZ_ALVZ01000151.region001 (Xenococcus sp. PCC 7305)	1835
NC_019748.1.region004 (Stanieria cyanosphaera PCC 7437) Chr	1859
NZ_ANCI01000003.region005 (Chroococcidiopsis sp. PCC 6712)	1859
NZ_AP017375.1.region005 (Stanieria sp. NIES 3757)	1859
NZ_AP017376.1.region001 (Stanieria sp. NIES 3757)	1864
NZ_JRFE01000006.region002 (Myxosarcina sp. GI1)	1866
NZ_JRFE01000014.region001 (Myxosarcina sp. GI1)	1870
NZ_JRFE01000029.region001 (Myxosarcina sp. GI1)	1876
NZ_JRFE01000039.region001 (Myxosarcina sp. GI1)	1877
NZ_KB235916.1.region001 (Pleurocapsa sp. PCC 7319)	1878
NZ_ALVZ01000119.region001 (Xenococcus sp. PCC 7305)	1879
NZ_ANCI01000003.region010 (Chroococcidiopsis sp. PCC 6712)	1879
NZ_KB235917.1.region001 (Pleurocapsa sp. PCC 7319)	1879
H1P.1.region002 (Hyella patelloides)	1882
NZ_KB235919.1.region003 (Pleurocapsa sp. PCC 7319)	1882
BGC0001745.1	1883
NZ_KB235920.1.region001 (Pleurocapsa sp. PCC 7319)	1883
NZ_KB235922.1.region003 (Pleurocapsa sp. PCC 7319)	1886
NZ_KB235922.1.region004 (Pleurocapsa sp. PCC 7319)	1887
NZ_KB235922.1.region005 (Pleurocapsa sp. PCC 7319)	1888
Highligted in bold are the families assigned to the Hyella patelloides BGCs
Highlighted in pink are the families shared between Hyella patelloides and other strains

## Sheet: Terpene_clustering_c0.70
Table S14. List of the GCFs obtained for the different classes using a cut-off of 0.7.
Class: Terpene
BGC Name	Family Number
H1P.1.region007 (Hyella patelloides)	1802
H1P.1.region015 (Hyella patelloides)	1810
NC_019748.1.region009 (Stanieria cyanosphaera PCC 7437)	1825
NZ_AP017375.1.region006 (Stanieria sp. NIES 3757)	1825
NC_019748.1.region010 (Stanieria cyanosphaera PCC 7437)	1826
NZ_AP017375.1.region001 (Stanieria sp. NIES 3757)	1826
NZ_ALVZ01000137.region001 (Xenococcus sp. PCC 7305)	1833
NZ_ALVZ01000159.region001 (Xenococcus sp. PCC 7305)	1836
NZ_ALVZ01000226.region001 (Xenococcus sp. PCC 7305)	1840
NZ_ANCI01000003.region001 (Chroococcidiopsis sp. PCC 6712)	1844
NZ_ANCI01000003.region006 (Chroococcidiopsis sp. PCC 6712)	1849
H1P.1.region004 (Hyella patelloides)	1852
NZ_ANCI01000003.region009 (Chroococcidiopsis sp. PCC 6712)	1852
NC_019748.1.region006 (Stanieria cyanosphaera PCC 7437)	1862
NZ_AP017375.1.region008 (Stanieria sp. NIES 3757)	1862
NZ_JRFE01000014.region002 (Myxosarcina sp. GI1)	1871
NZ_JRFE01000026.region001 (Myxosarcina sp. GI1)	1874
NZ_KB235922.1.region008 (Pleurocapsa sp. PCC 7319)	1891
NZ_KB235922.1.region012 (Pleurocapsa sp. PCC 7319)	1895
NZ_JRFE01000028.region001 (Myxosarcina sp. GI1)	1896
NZ_KB235922.1.region013 (Pleurocapsa sp. PCC 7319)	1896
Highligted in bold are the families assigned to the Hyella patelloides BGCs
Highlighted in pink are the families shared between Hyella patelloides and other strains

## Sheet: Others_clustering_c0.70
Table S14. List of the GCFs obtained for the different classes using a cut-off of 0.7.
Class: Others
BGC Name	Family Number
H1P.1.region007 (Hyella patelloides)	1802
NC_019748.1.region001 (Stanieria cyanosphaera PCC 7437)	1817
NZ_ANCI01000003.region006 (Chroococcidiopsis sp. PCC 6712)	1849
NZ_ANCI01000003.region007 (Chroococcidiopsis sp. PCC 6712)	1850
NZ_ANCI01000003.region011 (Chroococcidiopsis sp. PCC 6712)	1854
NZ_JRFE01000015.region001 (Myxosarcina sp. GI1)	1872
NZ_JRFE01000029.region001 (Myxosarcina sp. GI1)	1876
Highligted in bold are the families assigned to the Hyella patelloides BGCs
