# Supplementary material for: Comparative Genomics Discloses the Uniqueness and the Biosynthetic Potential of the Marine Cyanobacterium Hyella patelloides
Source: Front Microbiol. 2020 Jul 7;11:1527. doi: 10.3389/fmicb.2020.01527 (PMC7381351; doi:10.3389/fmicb.2020.01527)
Supplement: Supplementary file 28 [file Table_15.XLSX]

## Sheet: Summary core hits
Table S15. Information obtained with the Antibiotic Resistant Target Seeker (ARTS) tool:
	Summary table of the core (essential) genes identiefied with the ARTS criteria Hits: Duplication, BGC proximity, Phylogeny/HGT and resistance model.
Core_gene	Description	Function	Duplication	BGC_Proximity	Phylogeny	Known_Resistance	[Hits_listed]
TIGR00133	gatB: aspartyl/glutamyl-tRNA(Asn/Gln) amidotransferase, B subunit	Protein synthesis	No	No	No	No	[Hyella patelloides LEGE 07179, WGS linear, whole genome shotgun|gatB|Aspartyl/glutamyl-tRNA(Asn/Gln) amidotransferase subunit B|loc|2734273 2735764 1 # ID=1_2591|Type=CDS|transl_table=11]
TIGR00135	gatC: aspartyl/glutamyl-tRNA(Asn/Gln) amidotransferase, C subunit	Protein synthesis	No	No	No	No	[Hyella patelloides LEGE 07179, WGS linear, whole genome shotgun|gatC|Aspartyl/glutamyl-tRNA(Asn/Gln) amidotransferase subunit C|loc|969753 970050 -1 # ID=1_897|Type=CDS|transl_table=11]
TIGR01521	FruBisAldo_II_B: fructose-bisphosphate aldolase, class II, Calvin cycle subtype	Unclassified	No	No	No	No	[Hyella patelloides LEGE 07179, WGS linear, whole genome shotgun|fbaA|Fructose-bisphosphate aldolase class 2|loc|5086930 5088010 -1 # ID=1_4870|Type=CDS|transl_table=11]
TIGR00765	yihY_not_rbn: YihY family inner membrane protein	Unknown function	No	No	No	No	[Hyella patelloides LEGE 07179, WGS linear, whole genome shotgun|-|Ribonuclease BN|loc|526368 527253 -1 # ID=1_468|Type=CDS|transl_table=11]
TIGR01445	intein_Nterm: intein N-terminal splicing region	Unclassified	No	No	Yes	No	[Hyella patelloides LEGE 07179, WGS linear, whole genome shotgun|-|conserved protein of unknown function|loc|2578065 2580213 1 # ID=1_2424|Type=CDS|transl_table=11; Hyella patelloides LEGE 07179, WGS linear, whole genome shotgun|-|DNA polymerase III subunit alpha (fragment)|loc|7009659 7010922 1 # ID=1_6833|Type=CDS|transl_table=11]
TIGR00447	pth: aminoacyl-tRNA hydrolase	Protein synthesis	No	No	No	No	[Hyella patelloides LEGE 07179, WGS linear, whole genome shotgun|pth|Peptidyl-tRNA hydrolase|loc|7954415 7955036 -1 # ID=1_7910|Type=CDS|transl_table=11]
TIGR00444	mazG: MazG family protein	Unknown function	No	No	No	No	[Hyella patelloides LEGE 07179, WGS linear, whole genome shotgun|-|MazG family protein|loc|2462037 2462859 -1 # ID=1_2320|Type=CDS|transl_table=11]
TIGR00442	hisS: histidine--tRNA ligase	Protein synthesis	No	No	No	No	[Hyella patelloides LEGE 07179, WGS linear, whole genome shotgun|hisS|Histidine--tRNA ligase|loc|2367601 2368879 1 # ID=1_2212|Type=CDS|transl_table=11]
TIGR01146	ATPsyn_F1gamma: ATP synthase F1, gamma subunit	Energy metabolism	No	No	No	No	[Hyella patelloides LEGE 07179, WGS linear, whole genome shotgun|atpG|ATP synthase gamma chain|loc|1239876 1240827 -1 # ID=1_1169|Type=CDS|transl_table=11]
TIGR01962	NuoD: NADH dehydrogenase (quinone), D subunit	Energy metabolism	No	No	No	No	[Hyella patelloides LEGE 07179, WGS linear, whole genome shotgun|ndhH|NAD(P)H-quinone oxidoreductase subunit H|loc|4555546 4556731 -1 # ID=1_4360|Type=CDS|transl_table=11]
TIGR01960	ndhF3_CO2: NAD(P)H dehydrogenase, subunit NdhF3 family	Unclassified	No	No	Yes	No	[Hyella patelloides LEGE 07179, WGS linear, whole genome shotgun|-|NAD(P)H dehydrogenase, subunit NdhF3 family|loc|408611 410504 -1 # ID=1_352|Type=CDS|transl_table=11; Hyella patelloides LEGE 07179, WGS linear, whole genome shotgun|-|NAD(P)H dehydrogenase, subunit NdhF3 family|loc|5499166 5501017 1 # ID=1_5268|Type=CDS|transl_table=11]
TIGR01966	RNasePH: ribonuclease PH	Transcription	No	No	No	No	[Hyella patelloides LEGE 07179, WGS linear, whole genome shotgun|rph|Ribonuclease PH|loc|4931633 4932353 1 # ID=1_4723|Type=CDS|transl_table=11]
TIGR01964	chpXY: CO2 hydration protein	Energy metabolism	No	No	Yes	No	[Hyella patelloides LEGE 07179, WGS linear, whole genome shotgun|-|CO2 hydration protein|loc|405156 406290 -1 # ID=1_349|Type=CDS|transl_table=11; Hyella patelloides LEGE 07179, WGS linear, whole genome shotgun|-|CO2 hydration protein|loc|5502793 5504092 1 # ID=1_5270|Type=CDS|transl_table=11]
TIGR01800	cit_synth_II: 2-methylcitrate synthase/citrate synthase II	Unclassified	No	No	No	No	[Hyella patelloides LEGE 07179, WGS linear, whole genome shotgun|gltA|Citrate synthase|loc|1518316 1519474 -1 # ID=1_1427|Type=CDS|transl_table=11]
TIGR02935	TIGR02935: probable nitrogen fixation protein	Central intermediary metabolism	No	No	Yes	No	[Hyella patelloides LEGE 07179, WGS linear, whole genome shotgun|-|conserved protein of unknown function|loc|345869 346346 1 # ID=1_297|Type=CDS|transl_table=11]
TIGR02934	nifT_nitrog: probable nitrogen fixation protein FixT	Unclassified	No	No	Yes	No	[Hyella patelloides LEGE 07179, WGS linear, whole genome shotgun|fixU|Protein FixU homolog|loc|5597783 5597984 1 # ID=1_5359|Type=CDS|transl_table=11]
TIGR02937	sigma70-ECF: RNA polymerase sigma factor, sigma-70 family	Unclassified	No	Yes	Yes	No	[Hyella patelloides LEGE 07179, WGS linear, whole genome shotgun|-|Ankyrin|loc|103244 105050 -1 # ID=1_95|Type=CDS|transl_table=11; Hyella patelloides LEGE 07179, WGS linear, whole genome shotgun|-|RNA polymerase sigma factor, sigma-70 family|loc|1539003 1539609 -1 # ID=1_1455|Type=CDS|transl_table=11; Hyella patelloides LEGE 07179, WGS linear, whole genome shotgun|-|conserved protein of unknown …
TIGR00005	rluA_subfam: pseudouridine synthase, RluA family	Protein synthesis	Yes	No	Yes	No	[Hyella patelloides LEGE 07179, WGS linear, whole genome shotgun|-|putative enzyme|loc|675983 676739 -1 # ID=1_615|Type=CDS|transl_table=11; Hyella patelloides LEGE 07179, WGS linear, whole genome shotgun|-|putative enzyme|loc|4297671 4298619 -1 # ID=1_4111|Type=CDS|transl_table=11]
TIGR00004	TIGR00004: reactive intermediate/imine deaminase	Cellular processes	No	No	No	No	[Hyella patelloides LEGE 07179, WGS linear, whole genome shotgun|yjgF|ketoacid-binding protein|loc|3441665 3442058 1 # ID=1_3266|Type=CDS|transl_table=11]
TIGR00002	S16: ribosomal protein bS16	Protein synthesis	No	No	No	No	[Hyella patelloides LEGE 07179, WGS linear, whole genome shotgun|rpsP|30S ribosomal protein S16|loc|3439656 3439905 1 # ID=1_3261|Type=CDS|transl_table=11]
TIGR00001	rpmI_bact: ribosomal protein bL35	Protein synthesis	No	No	No	No	[Hyella patelloides LEGE 07179, WGS linear, whole genome shotgun|rpmI|50S ribosomal protein L35|loc|2586431 2586635 -1 # ID=1_2432|Type=CDS|transl_table=11]
TIGR00009	L28: ribosomal protein bL28	Protein synthesis	No	No	No	No	[Hyella patelloides LEGE 07179, WGS linear, whole genome shotgun|rpmB|50S ribosomal protein L28|loc|2705586 2705823 -1 # ID=1_2559|Type=CDS|transl_table=11]
TIGR00008	infA: translation initiation factor IF-1	Protein synthesis	No	No	Yes	No	[Hyella patelloides LEGE 07179, WGS linear, whole genome shotgun|infA|protein chain initiation factor IF-1|loc|2066654 2066879 -1 # ID=1_1911|Type=CDS|transl_table=11]
TIGR00612	ispG_gcpE: 4-hydroxy-3-methylbut-2-en-1-yl diphosphate synthase	Biosynthesis of cofactors, prosthetic groups, and carriers	No	No	No	No	[Hyella patelloides LEGE 07179, WGS linear, whole genome shotgun|ispG|4-hydroxy-3-methylbut-2-en-1-yl diphosphate synthase (ferredoxin)|loc|4281812 4283033 1 # ID=1_4092|Type=CDS|transl_table=11]
TIGR00613	reco: DNA repair protein RecO	DNA metabolism	No	No	No	No	[Hyella patelloides LEGE 07179, WGS linear, whole genome shotgun|recO|DNA repair protein RecO|loc|1063074 1063926 1 # ID=1_986|Type=CDS|transl_table=11]
TIGR00614	recQ_fam: ATP-dependent DNA helicase, RecQ family	DNA metabolism	No	No	No	No	[Hyella patelloides LEGE 07179, WGS linear, whole genome shotgun|recQ|ATP-dependent DNA helicase RecQ|loc|7085068 7086532 -1 # ID=1_6911|Type=CDS|transl_table=11]
TIGR00615	recR: recombination protein RecR	DNA metabolism	No	No	No	No	[Hyella patelloides LEGE 07179, WGS linear, whole genome shotgun|-|Recombination protein RecR (fragment)|loc|3823432 3823843 -1 # ID=1_3635|Type=CDS|transl_table=11]
TIGR02464	ribofla_fusion: conserved hypothetical protein	Unclassified	No	No	No	No	[Hyella patelloides LEGE 07179, WGS linear, whole genome shotgun|-|N-glycosidase Npun_R5314|loc|1649472 1649874 -1 # ID=1_1572|Type=CDS|transl_table=11]
TIGR02348	GroEL: chaperonin GroL	Protein fate	No	Yes	No	No	[Hyella patelloides LEGE 07179, WGS linear, whole genome shotgun|groL|Cpn60 chaperonin GroEL, large subunit of GroESL|loc|986784 988455 1 # ID=1_914|Type=CDS|transl_table=11; Hyella patelloides LEGE 07179, WGS linear, whole genome shotgun|groL|Cpn60 chaperonin GroEL, large subunit of GroESL|loc|4062606 4064229 1 # ID=1_3893|Type=CDS|transl_table=11]
TIGR02349	DnaJ_bact: chaperone protein DnaJ	Unclassified	No	No	No	No	[Hyella patelloides LEGE 07179, WGS linear, whole genome shotgun|dnaJ|chaperone Hsp40, co-chaperone with DnaK|loc|4958087 4959221 1 # ID=1_4748|Type=CDS|transl_table=11]
TIGR04533	cyanosortB_assc: cyanoexosortase B-associated protein	Unclassified	No	No	No	No	[Hyella patelloides LEGE 07179, WGS linear, whole genome shotgun|-|conserved protein of unknown function|loc|3087215 3087959 -1 # ID=1_2924|Type=CDS|transl_table=11]
TIGR02982	heterocyst_DevA: ABC exporter ATP-binding subunit, DevA family	Unclassified	No	No	Yes	No	[Hyella patelloides LEGE 07179, WGS linear, whole genome shotgun|lolD|Lipoprotein-releasing system ATP-binding protein LolD 2|loc|1399978 1400695 -1 # ID=1_1310|Type=CDS|transl_table=11; Hyella patelloides LEGE 07179, WGS linear, whole genome shotgun|-|ABC transporter|loc|6611843 6612590 1 # ID=1_6421|Type=CDS|transl_table=11]
TIGR00663	TIGR00663: dnan: DNA polymerase III, beta subunit	N/A	No	No	No	Yes	[Hyella patelloides LEGE 07179, WGS linear, whole genome shotgun|dnaN|Beta sliding clamp|loc|2842679 2843867 1 # ID=1_2690|Type=CDS|transl_table=11]
TIGR01171	rplB_bact: ribosomal protein uL2	Protein synthesis	No	No	No	No	[Hyella patelloides LEGE 07179, WGS linear, whole genome shotgun|rplB|50S ribosomal subunit protein L2|loc|2075271 2076099 -1 # ID=1_1928|Type=CDS|transl_table=11]
TIGR03330	SAM_DCase_Bsu: S-adenosylmethionine decarboxylase proenzyme	Central intermediary metabolism	No	No	No	No	[Hyella patelloides LEGE 07179, WGS linear, whole genome shotgun|speH|S-adenosylmethionine decarboxylase proenzyme|loc|3971991 3972378 -1 # ID=1_3798|Type=CDS|transl_table=11]
TIGR00312	cbiD: cobalamin biosynthesis protein CbiD	Biosynthesis of cofactors, prosthetic groups, and carriers	No	No	No	No	[Hyella patelloides LEGE 07179, WGS linear, whole genome shotgun|cbiD|Cobalt-precorrin-5B C(1)-methyltransferase|loc|4111911 4113015 -1 # ID=1_3934|Type=CDS|transl_table=11]
TIGR00317	cobS: cobalamin 5'-phosphate synthase	Biosynthesis of cofactors, prosthetic groups, and carriers	No	No	No	No	[Hyella patelloides LEGE 07179, WGS linear, whole genome shotgun|cobS|Adenosylcobinamide-GDP ribazoletransferase|loc|4149986 4150739 1 # ID=1_3965|Type=CDS|transl_table=11]
TIGR00090	rsfS_iojap_ybeB: ribosome silencing factor	Protein synthesis	No	No	No	No	[Hyella patelloides LEGE 07179, WGS linear, whole genome shotgun|rsfS|Ribosomal silencing factor RsfS|loc|679934 680357 -1 # ID=1_619|Type=CDS|transl_table=11]
TIGR00092	TIGR00092: GTP-binding protein YchF	Unknown function	No	No	No	No	[Hyella patelloides LEGE 07179, WGS linear, whole genome shotgun|ychF|putative GTP-binding protein|loc|7184754 7185846 1 # ID=1_7029|Type=CDS|transl_table=11]
TIGR00093	TIGR00093: pseudouridine synthase	Protein synthesis	No	Yes	No	No	[Hyella patelloides LEGE 07179, WGS linear, whole genome shotgun|-|putative enzyme|loc|4961714 4962518 1 # ID=1_4752|Type=CDS|transl_table=11; Hyella patelloides LEGE 07179, WGS linear, whole genome shotgun|-|putative enzyme|loc|5542746 5543454 1 # ID=1_5310|Type=CDS|transl_table=11]
TIGR00904	mreB: cell shape determining protein, MreB/Mrl family	Cell envelope	No	Yes	No	No	[Hyella patelloides LEGE 07179, WGS linear, whole genome shotgun|mreB|cell wall structural complex MreBCD, actin-like component MreB|loc|1978946 1979984 -1 # ID=1_1831|Type=CDS|transl_table=11]
TIGR01740	pyrF: orotidine 5'-phosphate decarboxylase	Purines, pyrimidines, nucleosides, and nucleotides	No	No	Yes	No	[Hyella patelloides LEGE 07179, WGS linear, whole genome shotgun|pyrF|Orotidine 5-phosphate decarboxylase|loc|1090946 1091645 1 # ID=1_1012|Type=CDS|transl_table=11]
TIGR03317	ygfZ_signature: folate-binding protein YgfZ	Biosynthesis of cofactors, prosthetic groups, and carriers	No	No	No	No	[Hyella patelloides LEGE 07179, WGS linear, whole genome shotgun|-|Folate-binding protein YgfZ|loc|1248534 1249482 -1 # ID=1_1179|Type=CDS|transl_table=11]
TIGR00544	lgt: prolipoprotein diacylglyceryl transferase	Protein fate	No	Yes	No	No	[Hyella patelloides LEGE 07179, WGS linear, whole genome shotgun|lgt|Prolipoprotein diacylglyceryl transferase|loc|7269603 7270437 -1 # ID=1_7125|Type=CDS|transl_table=11]
TIGR01981	sufD: FeS assembly protein SufD	Biosynthesis of cofactors, prosthetic groups, and carriers	No	No	Yes	No	[Hyella patelloides LEGE 07179, WGS linear, whole genome shotgun|-|conserved protein of unknown function|loc|3272320 3273637 1 # ID=1_3118|Type=CDS|transl_table=11]
TIGR01980	sufB: FeS assembly protein SufB	Biosynthesis of cofactors, prosthetic groups, and carriers	No	No	No	No	[Hyella patelloides LEGE 07179, WGS linear, whole genome shotgun|sufB|component of SufBCD complex|loc|2637850 2639290 -1 # ID=1_2492|Type=CDS|transl_table=11]
TIGR01156	cytb6/f_IV: cytb6/f complex subunit IV	Energy metabolism	No	No	No	No	[Hyella patelloides LEGE 07179, WGS linear, whole genome shotgun|petD|Cytochrome b6-f complex subunit 4|loc|1370625 1371108 -1 # ID=1_1286|Type=CDS|transl_table=11]
TIGR01153	psbC: photosystem II 44 kDa subunit reaction center protein	Energy metabolism	No	No	No	No	[Hyella patelloides LEGE 07179, WGS linear, whole genome shotgun|psbC|Photosystem II CP43 reaction center protein|loc|1075160 1076543 1 # ID=1_994|Type=CDS|transl_table=11]
TIGR01017	rpsD_bact: ribosomal protein uS4	Protein synthesis	No	No	Yes	No	[Hyella patelloides LEGE 07179, WGS linear, whole genome shotgun|rpsD|30S ribosomal protein S4|loc|3406599 3407208 1 # ID=1_3231|Type=CDS|transl_table=11]
TIGR01011	rpsB_bact: ribosomal protein uS2	Protein synthesis	No	No	Yes	No	[Hyella patelloides LEGE 07179, WGS linear, whole genome shotgun|rpsB|30S ribosomal protein S2|loc|1627925 1628879 -1 # ID=1_1552|Type=CDS|transl_table=11]
TIGR00401	msrA: peptide-methionine (S)-S-oxide reductase	Cellular processes	No	No	Yes	No	[Hyella patelloides LEGE 07179, WGS linear, whole genome shotgun|msrA|methionine sulfoxide reductase A|loc|2613108 2613750 -1 # ID=1_2462|Type=CDS|transl_table=11; Hyella patelloides LEGE 07179, WGS linear, whole genome shotgun|msrA|fragment of peptide methionine sulfoxide reductase (Protein- methionine-S-oxide reductase) (Peptide Met(O) reductase) (part 2)|loc|6112504 6112828 1 # ID=1_5900|Type=…
TIGR03069	PS_II_S4: photosystem II S4 domain protein	Energy metabolism	No	No	No	No	[Hyella patelloides LEGE 07179, WGS linear, whole genome shotgun|-|Photosystem II S4 domain protein|loc|173983 174763 -1 # ID=1_153|Type=CDS|transl_table=11]
TIGR00409	proS_fam_II: proline--tRNA ligase	Protein synthesis	No	No	No	No	[Hyella patelloides LEGE 07179, WGS linear, whole genome shotgun|proS|Proline--tRNA ligase|loc|1688278 1690084 1 # ID=1_1607|Type=CDS|transl_table=11]
TIGR03060	PS_II_psb29: photosystem II biogenesis protein Psp29	Energy metabolism	No	No	No	No	[Hyella patelloides LEGE 07179, WGS linear, whole genome shotgun|thf|Protein Thf1|loc|6407006 6407786 -1 # ID=1_6210|Type=CDS|transl_table=11]
TIGR03705	poly_P_kin: polyphosphate kinase 1	Central intermediary metabolism	No	No	No	No	[Hyella patelloides LEGE 07179, WGS linear, whole genome shotgun|ppk|Polyphosphate kinase|loc|6525879 6528012 1 # ID=1_6335|Type=CDS|transl_table=11]
TIGR04282	glyco_like_cofC: transferase 1, rSAM/selenodomain-associated	Unknown function	No	No	Yes	No	[Hyella patelloides LEGE 07179, WGS linear, whole genome shotgun|-|conserved protein of unknown function|loc|7301758 7302370 -1 # ID=1_7167|Type=CDS|transl_table=11]
TIGR00168	infC: translation initiation factor IF-3	Protein synthesis	No	No	No	No	[Hyella patelloides LEGE 07179, WGS linear, whole genome shotgun|infC|Translation initiation factor IF-3|loc|4405599 4406139 -1 # ID=1_4228|Type=CDS|transl_table=11]
TIGR00169	leuB: 3-isopropylmalate dehydrogenase	Amino acid biosynthesis	No	No	No	No	[Hyella patelloides LEGE 07179, WGS linear, whole genome shotgun|leuB|3-isopropylmalate dehydrogenase|loc|527515 528601 1 # ID=1_469|Type=CDS|transl_table=11]
TIGR01846	type_I_sec_HlyB: type I secretion system ATPase	Protein fate	Yes	No	Yes	Yes	[Hyella patelloides LEGE 07179, WGS linear, whole genome shotgun|-|Type I secretion system ABC transporter, HlyB family|loc|3281200 3284239 1 # ID=1_3125|Type=CDS|transl_table=11; Hyella patelloides LEGE 07179, WGS linear, whole genome shotgun|-|Peptidase C39|loc|7321962 7324890 -1 # ID=1_7187|Type=CDS|transl_table=11]
TIGR00046	TIGR00046: RNA methyltransferase, RsmE family	Protein synthesis	No	No	No	No	[Hyella patelloides LEGE 07179, WGS linear, whole genome shotgun|rsmE|Ribosomal RNA small subunit methyltransferase E|loc|783082 783835 1 # ID=1_724|Type=CDS|transl_table=11]
TIGR00165	S18: ribosomal protein bS18	Protein synthesis	No	No	No	No	[Hyella patelloides LEGE 07179, WGS linear, whole genome shotgun|rpsR|30S ribosomal protein S18|loc|2131335 2131551 1 # ID=1_1984|Type=CDS|transl_table=11]
TIGR00166	S6: ribosomal protein bS6	Protein synthesis	No	No	No	No	[Hyella patelloides LEGE 07179, WGS linear, whole genome shotgun|rpsF|30S ribosomal protein S6|loc|1951418 1951805 -1 # ID=1_1805|Type=CDS|transl_table=11]
TIGR02387	rpoC1_cyan: DNA-directed RNA polymerase, gamma subunit	Unclassified	No	No	Yes	No	[Hyella patelloides LEGE 07179, WGS linear, whole genome shotgun|rpoC|DNA-directed RNA polymerase subunit gamma|loc|1563082 1564957 1 # ID=1_1479|Type=CDS|transl_table=11]
TIGR00653	GlnA: glutamine synthetase, type I	Amino acid biosynthesis	No	No	No	No	[Hyella patelloides LEGE 07179, WGS linear, whole genome shotgun|glnA|glutamine synthetase|loc|5346692 5348114 1 # ID=1_5119|Type=CDS|transl_table=11]
TIGR00715	precor6x_red: precorrin-6x reductase	Biosynthesis of cofactors, prosthetic groups, and carriers	No	No	Yes	No	[Hyella patelloides LEGE 07179, WGS linear, whole genome shotgun|cbiJ|Cobalt-precorrin-6A reductase|loc|6123449 6124220 1 # ID=1_5909|Type=CDS|transl_table=11]
TIGR00499	lysS_bact: lysine--tRNA ligase	Protein synthesis	No	No	No	No	[Hyella patelloides LEGE 07179, WGS linear, whole genome shotgun|lysS|Lysine--tRNA ligase|loc|6235697 6237419 -1 # ID=1_6028|Type=CDS|transl_table=11]
TIGR00496	frr: ribosome recycling factor	Protein synthesis	No	No	No	No	[Hyella patelloides LEGE 07179, WGS linear, whole genome shotgun|frr|ribosome recycling factor|loc|3879100 3879649 -1 # ID=1_3696|Type=CDS|transl_table=11]
TIGR00493	clpP: ATP-dependent Clp endopeptidase, proteolytic subunit ClpP	Protein fate	No	No	Yes	No	[Hyella patelloides LEGE 07179, WGS linear, whole genome shotgun|clpP|ATP-dependent Clp protease proteolytic subunit (Endopeptidase Clp) (Caseinolytic protease) (Protease Ti) (Heat shock protein F21.5)|loc|3716904 3717567 -1 # ID=1_3539|Type=CDS|transl_table=11; Hyella patelloides LEGE 07179, WGS linear, whole genome shotgun|clpP|proteolytic subunit of ClpA-ClpP and ClpX-ClpP ATP-dependent serine…
TIGR00299	TIGR00299: TIGR00299 family protein	Hypothetical proteins	No	No	No	No	[Hyella patelloides LEGE 07179, WGS linear, whole genome shotgun|-|putative nickel insertion protein|loc|6077980 6079201 -1 # ID=1_5854|Type=CDS|transl_table=11]
TIGR00297	TIGR00297: TIGR00297 family protein	Hypothetical proteins	No	No	Yes	No	[Hyella patelloides LEGE 07179, WGS linear, whole genome shotgun|-|conserved membrane protein of unknown function|loc|72511 73267 -1 # ID=1_68|Type=CDS|transl_table=11]
TIGR03279	cyano_FeS_chp: putative radical SAM enzyme, TIGR03279 family	Unclassified	No	No	No	No	[Hyella patelloides LEGE 07179, WGS linear, whole genome shotgun|-|FeS-containing oxidoreductase|loc|5230838 5232170 1 # ID=1_5014|Type=CDS|transl_table=11]
TIGR00195	exoDNase_III: exodeoxyribonuclease III	DNA metabolism	No	No	No	No	[Hyella patelloides LEGE 07179, WGS linear, whole genome shotgun|-|Exodeoxyribonuclease III|loc|3476316 3477111 1 # ID=1_3301|Type=CDS|transl_table=11]
TIGR00194	uvrC: excinuclease ABC subunit C	DNA metabolism	No	No	No	No	[Hyella patelloides LEGE 07179, WGS linear, whole genome shotgun|uvrC|UvrABC system protein C|loc|645907 647818 1 # ID=1_580|Type=CDS|transl_table=11]
TIGR00196	yjeF_cterm: YjeF family C-terminal domain	Unknown function	No	No	No	No	[Hyella patelloides LEGE 07179, WGS linear, whole genome shotgun|nnr|Bifunctional NAD(P)H-hydrate repair enzyme Nnr|loc|4522688 4524287 1 # ID=1_4337|Type=CDS|transl_table=11]
TIGR00190	thiC: phosphomethylpyrimidine synthase	Biosynthesis of cofactors, prosthetic groups, and carriers	No	No	No	No	[Hyella patelloides LEGE 07179, WGS linear, whole genome shotgun|thiC|Phosphomethylpyrimidine synthase|loc|2855534 2856911 -1 # ID=1_2701|Type=CDS|transl_table=11]
PGK	PF00162.19: Phosphoglycerate kinase	Unclassified	No	No	No	No	[Hyella patelloides LEGE 07179, WGS linear, whole genome shotgun|pgk|Phosphoglycerate kinase|loc|1246766 1247966 -1 # ID=1_1177|Type=CDS|transl_table=11]
TIGR00788	fbt: folate/biopterin transporter	Cell envelope	No	No	No	No	[Hyella patelloides LEGE 07179, WGS linear, whole genome shotgun|-|Folate-biopterin transporter|loc|2222321 2223794 -1 # ID=1_2074|Type=CDS|transl_table=11]
TIGR02727	MTHFS_bact: 5-formyltetrahydrofolate cyclo-ligase	Central intermediary metabolism	No	No	No	No	[Hyella patelloides LEGE 07179, WGS linear, whole genome shotgun|-|5-formyltetrahydrofolate cyclo-ligase|loc|1175442 1175994 1 # ID=1_1099|Type=CDS|transl_table=11]
TIGR00581	moaC: molybdenum cofactor biosynthesis protein C	Biosynthesis of cofactors, prosthetic groups, and carriers	No	No	No	No	[Hyella patelloides LEGE 07179, WGS linear, whole genome shotgun|moaC|molybdopterin biosynthesis, protein C|loc|4296802 4297360 -1 # ID=1_4110|Type=CDS|transl_table=11]
TIGR00585	mutl: DNA mismatch repair protein MutL	DNA metabolism	No	No	No	No	[Hyella patelloides LEGE 07179, WGS linear, whole genome shotgun|mutL|DNA mismatch repair protein MutL|loc|4044735 4046433 -1 # ID=1_3874|Type=CDS|transl_table=11]
TIGR00223	panD: aspartate 1-decarboxylase	Biosynthesis of cofactors, prosthetic groups, and carriers	Yes	No	Yes	No	[Hyella patelloides LEGE 07179, WGS linear, whole genome shotgun|panD|Aspartate 1-decarboxylase|loc|722266 722680 -1 # ID=1_660|Type=CDS|transl_table=11; Hyella patelloides LEGE 07179, WGS linear, whole genome shotgun|-|Aspartate 1-decarboxylase (modular protein)|loc|6981749 6982334 1 # ID=1_6806|Type=CDS|transl_table=11]
TIGR00222	panB: 3-methyl-2-oxobutanoate hydroxymethyltransferase	Biosynthesis of cofactors, prosthetic groups, and carriers	No	No	No	No	[Hyella patelloides LEGE 07179, WGS linear, whole genome shotgun|panB|3-methyl-2-oxobutanoate hydroxymethyltransferase|loc|3208769 3209552 1 # ID=1_3047|Type=CDS|transl_table=11]
TIGR00225	prc: C-terminal processing peptidase	Protein fate	No	No	Yes	No	[Hyella patelloides LEGE 07179, WGS linear, whole genome shotgun|ctpA|Carboxyl-terminal-processing protease|loc|1372771 1374001 1 # ID=1_1288|Type=CDS|transl_table=11; Hyella patelloides LEGE 07179, WGS linear, whole genome shotgun|ctpA|Carboxyl-terminal-processing protease|loc|1490399 1491689 -1 # ID=1_1395|Type=CDS|transl_table=11; Hyella patelloides LEGE 07179, WGS linear, whole genome shotgun…
TIGR01059	gyrB: DNA gyrase, B subunit	DNA metabolism	No	No	No	Yes	[Hyella patelloides LEGE 07179, WGS linear, whole genome shotgun|gyrB|DNA gyrase subunit B|loc|2695997 2697926 1 # ID=1_2548|Type=CDS|transl_table=11]
TIGR00344	alaS: alanine--tRNA ligase	Protein synthesis	No	No	Yes	No	[Hyella patelloides LEGE 07179, WGS linear, whole genome shotgun|alaS|Alanine--tRNA ligase|loc|6886020 6888723 -1 # ID=1_6692|Type=CDS|transl_table=11]
TIGR01051	topA_bact: DNA topoisomerase I	DNA metabolism	No	No	No	No	[Hyella patelloides LEGE 07179, WGS linear, whole genome shotgun|topA|DNA topoisomerase 1|loc|5160217 5163040 1 # ID=1_4941|Type=CDS|transl_table=11]
TIGR01050	rpsS_bact: ribosomal protein uS19	Protein synthesis	No	No	No	No	[Hyella patelloides LEGE 07179, WGS linear, whole genome shotgun|rpsS|30S ribosomal subunit protein S19|loc|2074891 2075170 -1 # ID=1_1927|Type=CDS|transl_table=11]
TIGR00876	tal_mycobact: transaldolase	Energy metabolism	No	No	No	No	[Hyella patelloides LEGE 07179, WGS linear, whole genome shotgun|tal|Transaldolase|loc|6549505 6550645 1 # ID=1_6356|Type=CDS|transl_table=11]
TIGR01356	aroA: 3-phosphoshikimate 1-carboxyvinyltransferase	Amino acid biosynthesis	No	No	No	No	[Hyella patelloides LEGE 07179, WGS linear, whole genome shotgun|aroA|3-phosphoshikimate 1-carboxyvinyltransferase|loc|2149413 2150766 -1 # ID=1_2000|Type=CDS|transl_table=11]
TIGR00871	zwf: glucose-6-phosphate dehydrogenase	Energy metabolism	No	No	No	No	[Hyella patelloides LEGE 07179, WGS linear, whole genome shotgun|zwf|Glucose-6-phosphate 1-dehydrogenase|loc|6550869 6552399 1 # ID=1_6357|Type=CDS|transl_table=11]
TIGR00878	purM: phosphoribosylformylglycinamidine cyclo-ligase	Purines, pyrimidines, nucleosides, and nucleotides	No	No	No	No	[Hyella patelloides LEGE 07179, WGS linear, whole genome shotgun|purM|phosphoribosylaminoimidazole synthetase|loc|5721008 5722031 -1 # ID=1_5494|Type=CDS|transl_table=11]
TIGR03953	rplD_bact: 50S ribosomal protein uL4	Protein synthesis	No	No	No	No	[Hyella patelloides LEGE 07179, WGS linear, whole genome shotgun|rplD|50S ribosomal subunit protein L4|loc|2076471 2077110 -1 # ID=1_1930|Type=CDS|transl_table=11]
TIGR02595	PEP_exosort: PEP-CTERM protein-sorting domain	Cell envelope	No	No	Yes	No	[Hyella patelloides LEGE 07179, WGS linear, whole genome shotgun|-|conserved exported protein of unknown function|loc|222771 223722 -1 # ID=1_197|Type=CDS|transl_table=11; Hyella patelloides LEGE 07179, WGS linear, whole genome shotgun|-|conserved protein of unknown function|loc|1858620 1859352 -1 # ID=1_1736|Type=CDS|transl_table=11; Hyella patelloides LEGE 07179, WGS linear, whole genome shotgu…
TIGR02753	sodN: superoxide dismutase, Ni	Unclassified	No	No	No	No	[Hyella patelloides LEGE 07179, WGS linear, whole genome shotgun|sodN|Superoxide dismutase [Ni]|loc|4018241 4018715 1 # ID=1_3846|Type=CDS|transl_table=11]
Methyltransf_5	PF01795.19: MraW methylase family	Unclassified	No	No	No	No	[Hyella patelloides LEGE 07179, WGS linear, whole genome shotgun|rsmH|Ribosomal RNA small subunit methyltransferase H|loc|5259177 5260056 -1 # ID=1_5039|Type=CDS|transl_table=11]
TIGR02027	rpoA: DNA-directed RNA polymerase, alpha subunit	Transcription	No	No	No	No	[Hyella patelloides LEGE 07179, WGS linear, whole genome shotgun|rpoA|DNA-directed RNA polymerase subunit alpha|loc|2064457 2065447 -1 # ID=1_1908|Type=CDS|transl_table=11]
TIGR03625	L3_bact: 50S ribosomal protein uL3	Unclassified	No	No	No	No	[Hyella patelloides LEGE 07179, WGS linear, whole genome shotgun|rplC|50S ribosomal subunit protein L3|loc|2077429 2078071 -1 # ID=1_1931|Type=CDS|transl_table=11]
TIGR00534	OpcA: glucose-6-phosphate dehydrogenase assembly protein OpcA	Protein fate	No	No	Yes	No	[Hyella patelloides LEGE 07179, WGS linear, whole genome shotgun|opcA|putative OxPP cycle protein OpcA|loc|6552540 6553899 1 # ID=1_6358|Type=CDS|transl_table=11]
TIGR01129	secD: protein-export membrane protein SecD	Protein fate	No	No	No	No	[Hyella patelloides LEGE 07179, WGS linear, whole genome shotgun|-|Protein translocase subunit SecD (fragment)|loc|6381355 6382354 1 # ID=1_6182|Type=CDS|transl_table=11]
TIGR01128	holA: DNA polymerase III, delta subunit	DNA metabolism	No	No	Yes	No	[Hyella patelloides LEGE 07179, WGS linear, whole genome shotgun|-|DNA polymerase III, delta subunit|loc|91350 92343 1 # ID=1_84|Type=CDS|transl_table=11]
TIGR00120	ArgJ: glutamate N-acetyltransferase/amino-acid acetyltransferase	Amino acid biosynthesis	No	No	No	No	[Hyella patelloides LEGE 07179, WGS linear, whole genome shotgun|argJ|Arginine biosynthesis bifunctional protein ArgJ|loc|2516127 2517369 1 # ID=1_2380|Type=CDS|transl_table=11]
TIGR00121	birA_ligase: biotin--[acetyl-CoA-carboxylase] ligase	Protein fate	No	No	No	No	[Hyella patelloides LEGE 07179, WGS linear, whole genome shotgun|-|BirA, biotin-(Acetyl-CoA-carboxylase) ligase|loc|6301465 6302266 -1 # ID=1_6101|Type=CDS|transl_table=11]
TIGR00753	undec_PP_bacA: undecaprenyl-diphosphatase UppP	Cell envelope	No	No	No	No	[Hyella patelloides LEGE 07179, WGS linear, whole genome shotgun|uppP|Undecaprenyl-diphosphatase|loc|2716878 2717874 -1 # ID=1_2573|Type=CDS|transl_table=11]
TIGR00459	aspS_bact: aspartate--tRNA ligase	Protein synthesis	No	No	No	No	[Hyella patelloides LEGE 07179, WGS linear, whole genome shotgun|aspS|Aspartate--tRNA(Asp/Asn) ligase|loc|4169944 4171732 -1 # ID=1_3985|Type=CDS|transl_table=11]
TIGR00757	RNaseEG: ribonuclease, Rne/Rng family	Transcription	No	No	No	No	[Hyella patelloides LEGE 07179, WGS linear, whole genome shotgun|rne|Ribonuclease E/G-like protein|loc|5962035 5964111 1 # ID=1_5728|Type=CDS|transl_table=11]
TIGR00450	mnmE_trmE_thdF: tRNA modification GTPase TrmE	Protein synthesis	No	No	No	No	[Hyella patelloides LEGE 07179, WGS linear, whole genome shotgun|mnmE|tRNA modification GTPase MnmE|loc|709935 711312 -1 # ID=1_647|Type=CDS|transl_table=11]
TIGR00456	argS: arginine--tRNA ligase	Protein synthesis	No	No	No	No	[Hyella patelloides LEGE 07179, WGS linear, whole genome shotgun|argS|Arginine--tRNA ligase|loc|2749083 2750838 -1 # ID=1_2611|Type=CDS|transl_table=11]
TIGR00457	asnS: asparagine--tRNA ligase	Protein synthesis	No	No	No	No	[Hyella patelloides LEGE 07179, WGS linear, whole genome shotgun|asnS|asparaginyl tRNA synthetase|loc|7120295 7121687 1 # ID=1_6959|Type=CDS|transl_table=11]
TIGR03053	PS_I_psaM: photosystem I reaction center subunit XII	Energy metabolism	No	No	No	No	[Hyella patelloides LEGE 07179, WGS linear, whole genome shotgun|-|Photosystem I reaction center subunit XII (modular protein)|loc|6477922 6478051 -1 # ID=1_6284|Type=CDS|transl_table=11]
TIGR03052	PS_I_psaI: photosystem I reaction center subunit VIII	Energy metabolism	No	Yes	Yes	No	[Hyella patelloides LEGE 07179, WGS linear, whole genome shotgun|psaI|Photosystem I reaction center subunit VIII|loc|5148158 5148275 1 # ID=1_4926|Type=CDS|transl_table=11]
TIGR01974	NDH_I_L: proton-translocating NADH-quinone oxidoreductase, chain L	Energy metabolism	No	No	Yes	No	[Hyella patelloides LEGE 07179, WGS linear, whole genome shotgun|ndhF|NAD(P)H-quinone oxidoreductase chain 5|loc|2760981 2763084 1 # ID=1_2621|Type=CDS|transl_table=11]
TIGR00392	ileS: isoleucine--tRNA ligase	Protein synthesis	No	No	No	No	[Hyella patelloides LEGE 07179, WGS linear, whole genome shotgun|ileS|Isoleucine--tRNA ligase|loc|6482202 6485103 1 # ID=1_6291|Type=CDS|transl_table=11]
TIGR00396	leuS_bact: leucine--tRNA ligase	Protein synthesis	No	No	No	No	[Hyella patelloides LEGE 07179, WGS linear, whole genome shotgun|leuS|Leucine--tRNA ligase|loc|4142812 4145386 -1 # ID=1_3961|Type=CDS|transl_table=11]
TIGR01972	NDH_I_M: proton-translocating NADH-quinone oxidoreductase, chain M	Energy metabolism	No	No	Yes	No	[Hyella patelloides LEGE 07179, WGS linear, whole genome shotgun|ndhD|NAD(P)H-quinone oxidoreductase chain 4 1|loc|406763 408218 -1 # ID=1_350|Type=CDS|transl_table=11; Hyella patelloides LEGE 07179, WGS linear, whole genome shotgun|ndhD|NAD(P)H-quinone oxidoreductase chain 4-3|loc|3436956 3438606 -1 # ID=1_3259|Type=CDS|transl_table=11; Hyella patelloides LEGE 07179, WGS linear, whole genome sho…
TIGR00010	TIGR00010: hydrolase, TatD family	Unknown function	No	No	No	No	[Hyella patelloides LEGE 07179, WGS linear, whole genome shotgun|dtd|D-aminoacyl-tRNA deacylase|loc|1558494 1559286 1 # ID=1_1477|Type=CDS|transl_table=11]
TIGR00012	L29: ribosomal protein uL29	Protein synthesis	No	No	Yes	No	[Hyella patelloides LEGE 07179, WGS linear, whole genome shotgun|rpmC|50S ribosomal protein L29|loc|2073058 2073307 -1 # ID=1_1923|Type=CDS|transl_table=11]
TIGR00398	metG: methionine--tRNA ligase	Protein synthesis	No	No	Yes	No	[Hyella patelloides LEGE 07179, WGS linear, whole genome shotgun|metG|Methionine--tRNA ligase|loc|3937938 3939549 1 # ID=1_3762|Type=CDS|transl_table=11]
TIGR00016	ackA: acetate kinase	Energy metabolism	No	No	No	No	[Hyella patelloides LEGE 07179, WGS linear, whole genome shotgun|ackA|Acetate kinase|loc|2873836 2875042 1 # ID=1_2716|Type=CDS|transl_table=11]
TIGR00151	ispF: 2-C-methyl-D-erythritol 2,4-cyclodiphosphate synthase	Biosynthesis of cofactors, prosthetic groups, and carriers	No	No	No	No	[Hyella patelloides LEGE 07179, WGS linear, whole genome shotgun|ispF|2-C-methyl-D-erythritol 2,4-cyclodiphosphate synthase|loc|3279728 3280229 1 # ID=1_3123|Type=CDS|transl_table=11]
TIGR00150	T6A_YjeE: tRNA threonylcarbamoyl adenosine modification protein YjeE	Protein synthesis	No	No	Yes	No	[Hyella patelloides LEGE 07179, WGS linear, whole genome shotgun|-|ATPase, YjeE family|loc|1302337 1302847 -1 # ID=1_1223|Type=CDS|transl_table=11]
TIGR01380	glut_syn: glutathione synthase	Biosynthesis of cofactors, prosthetic groups, and carriers	No	No	No	No	[Hyella patelloides LEGE 07179, WGS linear, whole genome shotgun|gshB|Glutathione synthetase|loc|6544252 6545215 -1 # ID=1_6349|Type=CDS|transl_table=11]
TIGR00157	TIGR00157: ribosome small subunit-dependent GTPase A	Protein synthesis	Yes	No	Yes	No	[Hyella patelloides LEGE 07179, WGS linear, whole genome shotgun|rsgA|Small ribosomal subunit biogenesis GTPase RsgA 2|loc|2793375 2794449 1 # ID=1_2649|Type=CDS|transl_table=11; Hyella patelloides LEGE 07179, WGS linear, whole genome shotgun|rsgA|Small ribosomal subunit biogenesis GTPase RsgA|loc|4959471 4960584 1 # ID=1_4750|Type=CDS|transl_table=11]
TIGR00159	TIGR00159: TIGR00159 family protein	Hypothetical proteins	No	No	No	No	[Hyella patelloides LEGE 07179, WGS linear, whole genome shotgun|dacA|Diadenylate cyclase|loc|1652773 1653685 1 # ID=1_1578|Type=CDS|transl_table=11]
TIGR00158	L9: ribosomal protein bL9	Protein synthesis	No	No	No	No	[Hyella patelloides LEGE 07179, WGS linear, whole genome shotgun|rplI|50S ribosomal protein L9|loc|456415 456874 -1 # ID=1_404|Type=CDS|transl_table=11]
TIGR01389	recQ: ATP-dependent DNA helicase RecQ	DNA metabolism	No	No	No	No	[Hyella patelloides LEGE 07179, WGS linear, whole genome shotgun|recQ|ATP-dependent DNA helicase RecQ|loc|4597318 4599451 1 # ID=1_4404|Type=CDS|transl_table=11]
TIGR02069	cyanophycinase: cyanophycinase	Energy metabolism	No	No	No	No	[Hyella patelloides LEGE 07179, WGS linear, whole genome shotgun|cphB|Cyanophycinase|loc|3063534 3064383 -1 # ID=1_2899|Type=CDS|transl_table=11]
TIGR00981	rpsL_bact: ribosomal protein uS12	Protein synthesis	No	No	Yes	No	[Hyella patelloides LEGE 07179, WGS linear, whole genome shotgun|rpsL|30S ribosomal protein S12|loc|831140 831515 -1 # ID=1_777|Type=CDS|transl_table=11]
TIGR00621	ssb: single-stranded DNA-binding protein	DNA metabolism	No	No	No	No	[Hyella patelloides LEGE 07179, WGS linear, whole genome shotgun|ssb|Single-stranded DNA-binding protein|loc|1169063 1169432 -1 # ID=1_1092|Type=CDS|transl_table=11]
TIGR01752	flav_long: flavodoxin	Energy metabolism	Yes	Yes	Yes	No	[Hyella patelloides LEGE 07179, WGS linear, whole genome shotgun|fld|Flavodoxin|loc|2116825 2117338 -1 # ID=1_1970|Type=CDS|transl_table=11; Hyella patelloides LEGE 07179, WGS linear, whole genome shotgun|-|Flavodoxin 1|loc|5598839 5599361 1 # ID=1_5362|Type=CDS|transl_table=11]
TIGR00019	prfA: peptide chain release factor 1	Protein synthesis	No	No	No	No	[Hyella patelloides LEGE 07179, WGS linear, whole genome shotgun|prfA|Peptide chain release factor 1|loc|2060814 2061927 -1 # ID=1_1902|Type=CDS|transl_table=11]
TIGR01901	adhes_NPXG: filamentous hemagglutinin family N-terminal domain	Unclassified	No	Yes	Yes	No	[Hyella patelloides LEGE 07179, WGS linear, whole genome shotgun|-|putative Filamentous hemagglutinin family N-terminal domain|loc|155917 158563 1 # ID=1_134|Type=CDS|transl_table=11; Hyella patelloides LEGE 07179, WGS linear, whole genome shotgun|-|putative Filamentous hemagglutinin family outer membrane protein|loc|159181 161809 1 # ID=1_136|Type=CDS|transl_table=11; Hyella patelloides LEGE 071…
TIGR02210	rodA_shape: rod shape-determining protein RodA	Cellular processes	No	No	No	No	[Hyella patelloides LEGE 07179, WGS linear, whole genome shotgun|-|Rod shape-determining protein RodA|loc|1821415 1822732 1 # ID=1_1707|Type=CDS|transl_table=11]
TIGR04096	dnd_rel_methyl: DNA phosphorothioation-associated putative methyltransferase	DNA metabolism	No	No	Yes	No	[Hyella patelloides LEGE 07179, WGS linear, whole genome shotgun|-|conserved protein of unknown function|loc|6596695 6598753 -1 # ID=1_6407|Type=CDS|transl_table=11]
TIGR00300	TIGR00300: TIGR00300 family protein	Hypothetical proteins	No	No	No	No	[Hyella patelloides LEGE 07179, WGS linear, whole genome shotgun|-|conserved protein of unknown function|loc|1424361 1426455 -1 # ID=1_1329|Type=CDS|transl_table=11]
TIGR00302	TIGR00302: phosphoribosylformylglycinamidine synthase, purS protein	Purines, pyrimidines, nucleosides, and nucleotides	No	No	No	No	[Hyella patelloides LEGE 07179, WGS linear, whole genome shotgun|purS|Phosphoribosylformylglycinamidine synthase subunit PurS|loc|6586528 6586795 -1 # ID=1_6391|Type=CDS|transl_table=11]
TIGR00303	TIGR00303: TIGR00303 family protein	Hypothetical proteins	No	No	Yes	No	[Hyella patelloides LEGE 07179, WGS linear, whole genome shotgun|-|conserved protein of unknown function|loc|5197692 5198811 1 # ID=1_4979|Type=CDS|transl_table=11]
TIGR03188	histidine_hisI: phosphoribosyl-ATP diphosphatase	Amino acid biosynthesis	No	No	No	No	[Hyella patelloides LEGE 07179, WGS linear, whole genome shotgun|hisI|Histidine biosynthesis bifunctional protein HisIE|loc|2340238 2340871 -1 # ID=1_2192|Type=CDS|transl_table=11]
TIGR01311	glycerol_kin: glycerol kinase	Energy metabolism	No	No	No	No	[Hyella patelloides LEGE 07179, WGS linear, whole genome shotgun|glpK|Glycerol kinase|loc|7359175 7360663 -1 # ID=1_7235|Type=CDS|transl_table=11]
TIGR03184	DNA_S_dndE: DNA sulfur modification protein DndE	DNA metabolism	No	No	No	No	[Hyella patelloides LEGE 07179, WGS linear, whole genome shotgun|-|conserved protein of unknown function|loc|3002073 3002460 -1 # ID=1_2838|Type=CDS|transl_table=11]
TIGR00278	TIGR00278: putative membrane protein insertion efficiency factor	Hypothetical proteins	Yes	No	Yes	No	[Hyella patelloides LEGE 07179, WGS linear, whole genome shotgun|-|Putative membrane protein insertion efficiency factor (modular protein)|loc|7221747 7222812 -1 # ID=1_7067|Type=CDS|transl_table=11; Hyella patelloides LEGE 07179, WGS linear, whole genome shotgun|-|putative membrane protein insertion efficiency factor|loc|7417509 7417746 -1 # ID=1_7302|Type=CDS|transl_table=11]
TIGR02654	circ_KaiB: circadian clock protein KaiB	Cellular processes	No	Yes	Yes	No	[Hyella patelloides LEGE 07179, WGS linear, whole genome shotgun|kaiB|Circadian clock protein KaiB|loc|3360365 3360671 -1 # ID=1_3177|Type=CDS|transl_table=11]
TIGR02656	cyanin_plasto: plastocyanin	Energy metabolism	No	Yes	No	No	[Hyella patelloides LEGE 07179, WGS linear, whole genome shotgun|petE|Plastocyanin|loc|2094468 2094828 1 # ID=1_1948|Type=CDS|transl_table=11]
TIGR04178	exo_archaeo: exosortase/archaeosortase family protein	Unclassified	No	No	No	No	[Hyella patelloides LEGE 07179, WGS linear, whole genome shotgun|-|Transmembrane exosortase|loc|738985 739948 1 # ID=1_682|Type=CDS|transl_table=11]
TIGR02652	TIGR02652: TIGR02652 family protein	Hypothetical proteins	No	No	No	No	[Hyella patelloides LEGE 07179, WGS linear, whole genome shotgun|-|conserved protein of unknown function|loc|2225015 2225522 -1 # ID=1_2077|Type=CDS|transl_table=11]
TIGR00571	dam: DNA adenine methylase	DNA metabolism	No	No	Yes	No	[Hyella patelloides LEGE 07179, WGS linear, whole genome shotgun|mjaIIIM|Modification methylase MjaIII|loc|3376865 3377816 -1 # ID=1_3195|Type=CDS|transl_table=11]
TIGR00577	fpg: DNA-formamidopyrimidine glycosylase	DNA metabolism	No	No	No	No	[Hyella patelloides LEGE 07179, WGS linear, whole genome shotgun|mutM|Formamidopyrimidine-DNA glycosylase|loc|1505341 1506190 1 # ID=1_1412|Type=CDS|transl_table=11]
TIGR00575	dnlj: DNA ligase, NAD-dependent	DNA metabolism	No	No	No	No	[Hyella patelloides LEGE 07179, WGS linear, whole genome shotgun|ligA|DNA ligase|loc|3506636 3508676 1 # ID=1_3330|Type=CDS|transl_table=11]
TIGR01169	rplA_bact: ribosomal protein uL1	Protein synthesis	No	No	No	No	[Hyella patelloides LEGE 07179, WGS linear, whole genome shotgun|rplA|50S ribosomal subunit protein L1|loc|3128092 3128812 1 # ID=1_2967|Type=CDS|transl_table=11]
TIGR01616	nitro_assoc: nitrogenase-associated protein	Unknown function	No	No	No	No	[Hyella patelloides LEGE 07179, WGS linear, whole genome shotgun|-|Uncharacterized 15.7 kDa protein in draG 3region|loc|5604413 5604812 1 # ID=1_5370|Type=CDS|transl_table=11]
TIGR01163	rpe: ribulose-phosphate 3-epimerase	Energy metabolism	No	No	No	No	[Hyella patelloides LEGE 07179, WGS linear, whole genome shotgun|rpe|D-ribulose-5-phosphate 3-epimerase|loc|709016 709706 -1 # ID=1_646|Type=CDS|transl_table=11]
TIGR01162	purE: phosphoribosylaminoimidazole carboxylase, catalytic subunit	Purines, pyrimidines, nucleosides, and nucleotides	No	No	No	No	[Hyella patelloides LEGE 07179, WGS linear, whole genome shotgun|purE|N5-carboxyaminoimidazole ribonucleotide mutase|loc|601701 602226 -1 # ID=1_538|Type=CDS|transl_table=11]
TIGR01164	rplP_bact: ribosomal protein uL16	Protein synthesis	No	No	No	No	[Hyella patelloides LEGE 07179, WGS linear, whole genome shotgun|rplP|50S ribosomal subunit protein L16|loc|2073310 2073730 -1 # ID=1_1924|Type=CDS|transl_table=11]
TIGR01009	rpsC_bact: ribosomal protein uS3	Protein synthesis	No	No	No	No	[Hyella patelloides LEGE 07179, WGS linear, whole genome shotgun|rpsC|30S ribosomal subunit protein S3|loc|2073762 2074482 -1 # ID=1_1925|Type=CDS|transl_table=11]
TIGR00414	serS: serine--tRNA ligase	Protein synthesis	No	Yes	Yes	No	[Hyella patelloides LEGE 07179, WGS linear, whole genome shotgun|serS|Serine--tRNA ligase|loc|7270743 7272027 -1 # ID=1_7126|Type=CDS|transl_table=11]
TIGR00416	sms: DNA repair protein RadA	DNA metabolism	No	No	No	No	[Hyella patelloides LEGE 07179, WGS linear, whole genome shotgun|radA|DNA repair protein RadA|loc|1128159 1129668 -1 # ID=1_1042|Type=CDS|transl_table=11]
TIGR00413	rlpA: rare lipoprotein A	Cell envelope	No	No	Yes	No	[Hyella patelloides LEGE 07179, WGS linear, whole genome shotgun|-|protein of unknown function|loc|5722282 5722822 1 # ID=1_5495|Type=CDS|transl_table=11]
TIGR00418	thrS: threonine--tRNA ligase	Protein synthesis	No	No	Yes	No	[Hyella patelloides LEGE 07179, WGS linear, whole genome shotgun|thrS|Threonine--tRNA ligase|loc|6104668 6106483 1 # ID=1_5890|Type=CDS|transl_table=11]
TIGR00419	tim: triose-phosphate isomerase	Energy metabolism	No	Yes	No	No	[Hyella patelloides LEGE 07179, WGS linear, whole genome shotgun|tpiA|Triosephosphate isomerase|loc|247018 247711 -1 # ID=1_221|Type=CDS|transl_table=11]
TIGR03716	R_switched_YkoY: integral membrane protein, YkoY family	Unclassified	No	No	No	No	[Hyella patelloides LEGE 07179, WGS linear, whole genome shotgun|-|Integral membrane protein, YkoY family|loc|5320658 5321345 1 # ID=1_5102|Type=CDS|transl_table=11]
TIGR03654	L6_bact: ribosomal protein uL6	Protein synthesis	No	No	No	No	[Hyella patelloides LEGE 07179, WGS linear, whole genome shotgun|rplF|50S ribosomal subunit protein L6|loc|2070451 2070988 -1 # ID=1_1917|Type=CDS|transl_table=11]
TIGR01198	pgl: 6-phosphogluconolactonase	Energy metabolism	No	No	Yes	No	[Hyella patelloides LEGE 07179, WGS linear, whole genome shotgun|pgl|6-phosphogluconolactonase|loc|2675610 2676354 -1 # ID=1_2529|Type=CDS|transl_table=11]
TIGR00054	TIGR00054: RIP metalloprotease RseP	Protein fate	No	No	No	No	[Hyella patelloides LEGE 07179, WGS linear, whole genome shotgun|-|putative enzyme|loc|3110118 3111210 1 # ID=1_2948|Type=CDS|transl_table=11]
TIGR00055	uppS: di-trans,poly-cis-decaprenylcistransferase	Cell envelope	Yes	No	Yes	No	[Hyella patelloides LEGE 07179, WGS linear, whole genome shotgun|uppS|Isoprenyl transferase|loc|1653721 1654477 1 # ID=1_1579|Type=CDS|transl_table=11; Hyella patelloides LEGE 07179, WGS linear, whole genome shotgun|uppS|Isoprenyl transferase|loc|2393556 2394309 -1 # ID=1_2240|Type=CDS|transl_table=11]
TIGR00056	TIGR00056: ABC transport permease subunit	Hypothetical proteins	No	No	No	No	[Hyella patelloides LEGE 07179, WGS linear, whole genome shotgun|-|conserved membrane protein of unknown function|loc|1097376 1098153 -1 # ID=1_1017|Type=CDS|transl_table=11]
TIGR00057	TIGR00057: tRNA threonylcarbamoyl adenosine modification protein, Sua5/YciO/YrdC/YwlC family	Protein synthesis	No	No	No	No	[Hyella patelloides LEGE 07179, WGS linear, whole genome shotgun|-|conserved protein of unknown function|loc|6079247 6079901 1 # ID=1_5855|Type=CDS|transl_table=11]
TIGR00050	rRNA_methyl_1: RNA methyltransferase, TrmH family, group 1	Protein synthesis	No	No	No	No	[Hyella patelloides LEGE 07179, WGS linear, whole genome shotgun|trmJ|tRNA (cytidine/uridine-2-O-)-methyltransferase TrmJ|loc|4124415 4125183 -1 # ID=1_3943|Type=CDS|transl_table=11]
TIGR00115	tig: trigger factor	Protein fate	No	No	No	No	[Hyella patelloides LEGE 07179, WGS linear, whole genome shotgun|tig|Trigger factor|loc|3717989 3719399 -1 # ID=1_3540|Type=CDS|transl_table=11]
TIGR00114	lumazine-synth: 6,7-dimethyl-8-ribityllumazine synthase	Biosynthesis of cofactors, prosthetic groups, and carriers	No	No	No	No	[Hyella patelloides LEGE 07179, WGS linear, whole genome shotgun|ribH|6,7-dimethyl-8-ribityllumazine synthase|loc|3210914 3211469 -1 # ID=1_3050|Type=CDS|transl_table=11]
TIGR00116	tsf: translation elongation factor Ts	Protein synthesis	No	No	No	No	[Hyella patelloides LEGE 07179, WGS linear, whole genome shotgun|tsf|Elongation factor Ts|loc|1626998 1627658 -1 # ID=1_1551|Type=CDS|transl_table=11]
TIGR00110	ilvD: dihydroxy-acid dehydratase	Amino acid biosynthesis	No	No	No	No	[Hyella patelloides LEGE 07179, WGS linear, whole genome shotgun|ilvD|Dihydroxy-acid dehydratase|loc|2248573 2250256 -1 # ID=1_2097|Type=CDS|transl_table=11]
TIGR00113	queA: S-adenosylmethionine	Protein synthesis	No	No	No	No	[Hyella patelloides LEGE 07179, WGS linear, whole genome shotgun|queA|S-adenosylmethionine:tRNA ribosyltransferase-isomerase|loc|6594757 6595753 -1 # ID=1_6405|Type=CDS|transl_table=11]
TIGR00708	cobA: cob(I)yrinic acid a,c-diamide adenosyltransferase	Biosynthesis of cofactors, prosthetic groups, and carriers	No	Yes	No	No	[Hyella patelloides LEGE 07179, WGS linear, whole genome shotgun|cobO|Cob(I)yrinic acid a,c-diamide adenosyltransferase|loc|1991436 1992036 1 # ID=1_1837|Type=CDS|transl_table=11]
TIGR00667	aat: leucyl/phenylalanyl-tRNA--protein transferase	Protein fate	No	No	No	No	[Hyella patelloides LEGE 07179, WGS linear, whole genome shotgun|aat|Leucyl/phenylalanyl-tRNA--protein transferase|loc|6268718 6269318 -1 # ID=1_6067|Type=CDS|transl_table=11]
TIGR00666	PBP4: D-alanyl-D-alanine carboxypeptidase/D-alanyl-D-alanine-endopeptidase	Cell envelope	No	No	Yes	No	[Hyella patelloides LEGE 07179, WGS linear, whole genome shotgun|-|D-alanyl-D-alanine carboxypeptidase, serine-type, PBP4 family|loc|6632787 6634230 -1 # ID=1_6441|Type=CDS|transl_table=11]
TIGR00701	TIGR00701: TIGR00701 family protein	Hypothetical proteins	No	No	Yes	No	[Hyella patelloides LEGE 07179, WGS linear, whole genome shotgun|-|conserved membrane protein of unknown function|loc|7455723 7456302 1 # ID=1_7356|Type=CDS|transl_table=11]
TIGR02436	TIGR02436: four helix bundle protein	Unclassified	Yes	No	Yes	No	[Hyella patelloides LEGE 07179, WGS linear, whole genome shotgun|-|conserved protein of unknown function|loc|854373 854745 -1 # ID=1_799|Type=CDS|transl_table=11; Hyella patelloides LEGE 07179, WGS linear, whole genome shotgun|-|23Sr RNA protein|loc|2346518 2346875 1 # ID=1_2198|Type=CDS|transl_table=11; Hyella patelloides LEGE 07179, WGS linear, whole genome shotgun|-|S23 ribosomal protein (frag…
TIGR00705	SppA_67K: signal peptide peptidase SppA, 67K type	Protein fate	No	No	Yes	No	[Hyella patelloides LEGE 07179, WGS linear, whole genome shotgun|sppA|Protease 4|loc|1818912 1820730 1 # ID=1_1705|Type=CDS|transl_table=11]
TIGR00706	SppA_dom: signal peptide peptidase SppA, 36K type	Protein fate	No	No	No	No	[Hyella patelloides LEGE 07179, WGS linear, whole genome shotgun|-|putative enzyme|loc|2503204 2504032 -1 # ID=1_2366|Type=CDS|transl_table=11]
TIGR00464	gltX_bact: glutamate--tRNA ligase	Protein synthesis	No	No	No	No	[Hyella patelloides LEGE 07179, WGS linear, whole genome shotgun|gltX|Glutamate--tRNA ligase|loc|1084553 1085999 1 # ID=1_1005|Type=CDS|transl_table=11]
TIGR02532	IV_pilin_GFxxxE: prepilin-type N-terminal cleavage/methylation domain	Protein fate	No	Yes	Yes	No	[Hyella patelloides LEGE 07179, WGS linear, whole genome shotgun|-|Prepilin-type N-terminal cleavage/methylation domain-containing protein|loc|1997928 1998438 -1 # ID=1_1842|Type=CDS|transl_table=11; Hyella patelloides LEGE 07179, WGS linear, whole genome shotgun|-|Pilin|loc|1998640 1999156 -1 # ID=1_1843|Type=CDS|transl_table=11; Hyella patelloides LEGE 07179, WGS linear, whole genome shotgun|-|…
TIGR00468	pheS: phenylalanine--tRNA ligase, alpha subunit	Protein synthesis	No	No	No	No	[Hyella patelloides LEGE 07179, WGS linear, whole genome shotgun|pheS|phenylalanine tRNA synthetase, alpha subunit|loc|3423235 3424234 -1 # ID=1_3246|Type=CDS|transl_table=11]
TIGR03438	egtD_ergothio: dimethylhistidine N-methyltransferase	Biosynthesis of cofactors, prosthetic groups, and carriers	No	No	No	No	[Hyella patelloides LEGE 07179, WGS linear, whole genome shotgun|egtD|Histidine N-alpha-methyltransferase|loc|6695162 6696179 -1 # ID=1_6513|Type=CDS|transl_table=11]
TIGR00021	rpiA: ribose 5-phosphate isomerase A	Energy metabolism	No	No	No	No	[Hyella patelloides LEGE 07179, WGS linear, whole genome shotgun|rpiA|Ribose-5-phosphate isomerase A|loc|7419038 7419749 1 # ID=1_7304|Type=CDS|transl_table=11]
TIGR00020	prfB: peptide chain release factor 2	Protein synthesis	No	No	No	No	[Hyella patelloides LEGE 07179, WGS linear, whole genome shotgun|prfB|Peptide chain release factor 2|loc|962704 963739 -1 # ID=1_891|Type=CDS|transl_table=11]
TIGR00023	TIGR00023: acyl-phosphate glycerol 3-phosphate acyltransferase	Fatty acid and phospholipid metabolism	No	No	No	No	[Hyella patelloides LEGE 07179, WGS linear, whole genome shotgun|plsY|Glycerol-3-phosphate acyltransferase|loc|2434310 2434955 -1 # ID=1_2289|Type=CDS|transl_table=11]
TIGR01826	CofD_related: conserved hypothetical protein	Hypothetical proteins	No	No	No	No	[Hyella patelloides LEGE 07179, WGS linear, whole genome shotgun|-|putative gluconeogenesis factor|loc|6287082 6288447 1 # ID=1_6088|Type=CDS|transl_table=11]
TIGR00029	S20: ribosomal protein bS20	Protein synthesis	No	No	No	No	[Hyella patelloides LEGE 07179, WGS linear, whole genome shotgun|rpsT|30S ribosomal protein S20|loc|1558083 1558374 1 # ID=1_1476|Type=CDS|transl_table=11]
TIGR00186	rRNA_methyl_3: RNA methyltransferase, TrmH family, group 3	Protein synthesis	No	No	No	No	[Hyella patelloides LEGE 07179, WGS linear, whole genome shotgun|-|putative enzyme|loc|6752543 6753395 1 # ID=1_6557|Type=CDS|transl_table=11]
TIGR00187	ribE: riboflavin synthase, alpha subunit	Biosynthesis of cofactors, prosthetic groups, and carriers	No	No	Yes	No	[Hyella patelloides LEGE 07179, WGS linear, whole genome shotgun|-|Riboflavin synthase alpha chain|loc|4415476 4416166 1 # ID=1_4241|Type=CDS|transl_table=11]
TIGR01215	minE: cell division topological specificity factor MinE	Cellular processes	No	No	No	No	[Hyella patelloides LEGE 07179, WGS linear, whole genome shotgun|minE|Cell division topological specificity factor|loc|5035883 5036196 -1 # ID=1_4815|Type=CDS|transl_table=11]
TIGR00183	prok_nadp_idh: isocitrate dehydrogenase, NADP-dependent	Energy metabolism	No	No	Yes	No	[Hyella patelloides LEGE 07179, WGS linear, whole genome shotgun|icd|isocitrate dehydrogenase, specific for NADP+ e14 prophage|loc|227750 229172 -1 # ID=1_204|Type=CDS|transl_table=11]
TIGR01216	ATP_synt_epsi: ATP synthase F1, epsilon subunit	Energy metabolism	No	No	Yes	No	[Hyella patelloides LEGE 07179, WGS linear, whole genome shotgun|atpC|ATP synthase epsilon chain|loc|5207039 5207453 1 # ID=1_4989|Type=CDS|transl_table=11]
TIGR00188	rnpA: ribonuclease P protein component	Transcription	No	No	No	No	[Hyella patelloides LEGE 07179, WGS linear, whole genome shotgun|rnpA|Ribonuclease P protein component|loc|727266 727638 -1 # ID=1_667|Type=CDS|transl_table=11]
TIGR01796	CM_mono_aroH: chorismate mutase	Amino acid biosynthesis	No	No	Yes	No	[Hyella patelloides LEGE 07179, WGS linear, whole genome shotgun|aroH|Chorismate mutase AroH|loc|2502545 2502986 -1 # ID=1_2365|Type=CDS|transl_table=11]
TIGR00234	tyrS: tyrosine--tRNA ligase	Protein synthesis	No	No	No	No	[Hyella patelloides LEGE 07179, WGS linear, whole genome shotgun|tyrS|Tyrosine--tRNA ligase|loc|1089529 1090744 1 # ID=1_1011|Type=CDS|transl_table=11]
TIGR02227	sigpep_I_bact: signal peptidase I	Protein fate	No	Yes	Yes	No	[Hyella patelloides LEGE 07179, WGS linear, whole genome shotgun|lepB|putative signal peptidase I-2|loc|1443708 1444305 -1 # ID=1_1346|Type=CDS|transl_table=11; Hyella patelloides LEGE 07179, WGS linear, whole genome shotgun|lepB|putative signal peptidase I-1|loc|3102440 3103022 1 # ID=1_2939|Type=CDS|transl_table=11]
TIGR00233	trpS: tryptophan--tRNA ligase	Protein synthesis	No	No	No	No	[Hyella patelloides LEGE 07179, WGS linear, whole genome shotgun|trpS|Tryptophan--tRNA ligase|loc|3876751 3877762 1 # ID=1_3694|Type=CDS|transl_table=11]
TIGR01049	rpsJ_bact: ribosomal protein uS10	Protein synthesis	No	No	No	No	[Hyella patelloides LEGE 07179, WGS linear, whole genome shotgun|rpsJ|30S ribosomal subunit protein S10|loc|826340 826658 -1 # ID=1_773|Type=CDS|transl_table=11]
TIGR01044	rplV_bact: ribosomal protein uL22	Protein synthesis	No	No	No	No	[Hyella patelloides LEGE 07179, WGS linear, whole genome shotgun|rplV|50S ribosomal subunit protein L22|loc|2074506 2074866 -1 # ID=1_1926|Type=CDS|transl_table=11]
TIGR00339	sopT: sulfate adenylyltransferase	Central intermediary metabolism	Yes	No	Yes	No	[Hyella patelloides LEGE 07179, WGS linear, whole genome shotgun|sat|Sulfate adenylyltransferase|loc|773513 774692 -1 # ID=1_714|Type=CDS|transl_table=11; Hyella patelloides LEGE 07179, WGS linear, whole genome shotgun|sat|Sulfate adenylyltransferase|loc|5375406 5376579 1 # ID=1_5148|Type=CDS|transl_table=11]
TIGR01891	amidohydrolases: amidohydrolase	Protein fate	No	No	Yes	No	[Hyella patelloides LEGE 07179, WGS linear, whole genome shotgun|-|putative enzyme|loc|2465509 2466700 -1 # ID=1_2324|Type=CDS|transl_table=11; Hyella patelloides LEGE 07179, WGS linear, whole genome shotgun|yhaA|putative amidohydrolase YhaA|loc|3116505 3117723 -1 # ID=1_2954|Type=CDS|transl_table=11]
TIGR00962	atpA: ATP synthase F1, alpha subunit	Energy metabolism	Yes	No	Yes	No	[Hyella patelloides LEGE 07179, WGS linear, whole genome shotgun|atpA|F1 sector of membrane-bound ATP synthase, alpha subunit|loc|1241014 1242529 -1 # ID=1_1170|Type=CDS|transl_table=11; Hyella patelloides LEGE 07179, WGS linear, whole genome shotgun|atpA|F1 sector of membrane-bound ATP synthase, alpha subunit|loc|1361390 1362929 1 # ID=1_1281|Type=CDS|transl_table=11]
TIGR00963	secA: preprotein translocase, SecA subunit	Protein fate	No	No	No	No	[Hyella patelloides LEGE 07179, WGS linear, whole genome shotgun|secA|Protein translocase subunit SecA|loc|4461368 4464191 -1 # ID=1_4279|Type=CDS|transl_table=11]
TIGR00964	secE_bact: preprotein translocase, SecE subunit	Protein fate	No	No	Yes	No	[Hyella patelloides LEGE 07179, WGS linear, whole genome shotgun|secE|Protein translocase subunit SecE|loc|3126741 3126978 1 # ID=1_2964|Type=CDS|transl_table=11]
TIGR00966	3a0501s07: protein-export membrane protein SecF	Protein fate	No	No	No	No	[Hyella patelloides LEGE 07179, WGS linear, whole genome shotgun|secF|Protein translocase subunit SecF|loc|6382513 6383455 1 # ID=1_6183|Type=CDS|transl_table=11]
TIGR00967	3a0501s007: preprotein translocase, SecY subunit	Protein fate	No	No	No	No	[Hyella patelloides LEGE 07179, WGS linear, whole genome shotgun|secY|preprotein translocase membrane subunit|loc|2067616 2068939 -1 # ID=1_1913|Type=CDS|transl_table=11]
TIGR02669	SpoIID_LytB: SpoIID/LytB domain	Unknown function	No	No	No	No	[Hyella patelloides LEGE 07179, WGS linear, whole genome shotgun|-|SpoIID/LytB domain protein|loc|687188 688337 1 # ID=1_627|Type=CDS|transl_table=11; Hyella patelloides LEGE 07179, WGS linear, whole genome shotgun|-|SpoIID/LytB domain protein|loc|4023153 4024803 1 # ID=1_3851|Type=CDS|transl_table=11]
TIGR02664	nitr_red_assoc: conserved hypothetical protein	Unclassified	No	No	Yes	No	[Hyella patelloides LEGE 07179, WGS linear, whole genome shotgun|-|conserved protein of unknown function|loc|1946273 1946750 -1 # ID=1_1798|Type=CDS|transl_table=11]
TIGR03591	polynuc_phos: polyribonucleotide nucleotidyltransferase	Transcription	No	No	No	No	[Hyella patelloides LEGE 07179, WGS linear, whole genome shotgun|pnp|Polyribonucleotide nucleotidyltransferase|loc|1942078 1944229 1 # ID=1_1795|Type=CDS|transl_table=11]
TIGR03592	yidC_oxa1_cterm: membrane protein insertase, YidC/Oxa1 family	Protein fate	No	No	No	No	[Hyella patelloides LEGE 07179, WGS linear, whole genome shotgun|yidC|Membrane protein insertase YidC|loc|725605 726763 -1 # ID=1_665|Type=CDS|transl_table=11]
TIGR01766	tspaseT_teng_C: transposase, IS605 OrfB family	Mobile and extrachromosomal element functions	No	Yes	Yes	No	[Hyella patelloides LEGE 07179, WGS linear, whole genome shotgun|-|transposase|loc|129262 130510 -1 # ID=1_116|Type=CDS|transl_table=11; Hyella patelloides LEGE 07179, WGS linear, whole genome shotgun|-|transposase|loc|524951 526136 -1 # ID=1_466|Type=CDS|transl_table=11; Hyella patelloides LEGE 07179, WGS linear, whole genome shotgun|-|transposase|loc|766088 767309 -1 # ID=1_707|Type=CDS|transl_…
TIGR00525	folB: dihydroneopterin aldolase	Biosynthesis of cofactors, prosthetic groups, and carriers	No	No	No	No	[Hyella patelloides LEGE 07179, WGS linear, whole genome shotgun|folB|putative dihydroneopterin aldolase|loc|7204627 7204987 1 # ID=1_7051|Type=CDS|transl_table=11]
TIGR03596	GTPase_YlqF: ribosome biogenesis GTP-binding protein YlqF	Protein synthesis	No	No	No	No	[Hyella patelloides LEGE 07179, WGS linear, whole genome shotgun|-|Ribosome biogenesis GTPase A|loc|3466136 3466976 1 # ID=1_3290|Type=CDS|transl_table=11]
TIGR00528	gcvT: glycine cleavage system T protein	Energy metabolism	No	No	No	No	[Hyella patelloides LEGE 07179, WGS linear, whole genome shotgun|gcvT|Aminomethyltransferase|loc|1412653 1413772 -1 # ID=1_1319|Type=CDS|transl_table=11]
TIGR00243	Dxr: 1-deoxy-D-xylulose 5-phosphate reductoisomerase	Biosynthesis of cofactors, prosthetic groups, and carriers	No	No	No	No	[Hyella patelloides LEGE 07179, WGS linear, whole genome shotgun|dxr|1-deoxy-D-xylulose 5-phosphate reductoisomerase|loc|2546325 2547501 -1 # ID=1_2398|Type=CDS|transl_table=11]
TIGR00245	TIGR00245: TIGR00245 family protein	Hypothetical proteins	No	No	Yes	No	[Hyella patelloides LEGE 07179, WGS linear, whole genome shotgun|-|conserved membrane protein of unknown function|loc|2264892 2265669 -1 # ID=1_2108|Type=CDS|transl_table=11]
TIGR01039	atpD: ATP synthase F1, beta subunit	Energy metabolism	Yes	No	Yes	No	[Hyella patelloides LEGE 07179, WGS linear, whole genome shotgun|atpD|ATP synthase subunit beta|loc|1354098 1355481 1 # ID=1_1268|Type=CDS|transl_table=11; Hyella patelloides LEGE 07179, WGS linear, whole genome shotgun|atpD|membrane-bound ATP synthase , F1 sector, beta-subunit|loc|5205341 5206796 1 # ID=1_4987|Type=CDS|transl_table=11]
TIGR01131	ATP_synt_6_or_A: ATP synthase F0, A subunit	Energy metabolism	Yes	No	Yes	No	[Hyella patelloides LEGE 07179, WGS linear, whole genome shotgun|atpB|ATP synthase subunit a|loc|1245018 1245768 -1 # ID=1_1175|Type=CDS|transl_table=11; Hyella patelloides LEGE 07179, WGS linear, whole genome shotgun|atpB|ATP synthase subunit a 2|loc|1359370 1360045 1 # ID=1_1278|Type=CDS|transl_table=11]
TIGR03814	Gln_ase: glutaminase A	Energy metabolism	No	No	Yes	No	[Hyella patelloides LEGE 07179, WGS linear, whole genome shotgun|glsA|Glutaminase|loc|6150076 6151039 -1 # ID=1_5936|Type=CDS|transl_table=11]
TIGR01031	rpmF_bact: ribosomal protein bL32	Protein synthesis	No	Yes	No	No	[Hyella patelloides LEGE 07179, WGS linear, whole genome shotgun|rpmF|50S ribosomal protein L32|loc|1447162 1447339 1 # ID=1_1350|Type=CDS|transl_table=11]
TIGR01030	rpmH_bact: ribosomal protein bL34	Protein synthesis	No	No	No	No	[Hyella patelloides LEGE 07179, WGS linear, whole genome shotgun|rpmH|50S ribosomal subunit protein L34|loc|727662 727800 -1 # ID=1_668|Type=CDS|transl_table=11]
TIGR01032	rplT_bact: ribosomal protein bL20	Protein synthesis	No	No	No	No	[Hyella patelloides LEGE 07179, WGS linear, whole genome shotgun|rplT|50S ribosomal subunit protein L20|loc|2586006 2586360 -1 # ID=1_2431|Type=CDS|transl_table=11]
TIGR01034	metK: methionine adenosyltransferase	Central intermediary metabolism	No	No	Yes	No	[Hyella patelloides LEGE 07179, WGS linear, whole genome shotgun|metK|methionine adenosyltransferase 1|loc|1148321 1149575 -1 # ID=1_1062|Type=CDS|transl_table=11]
GrpE	PF01025.19: GrpE	Unclassified	No	No	No	No	[Hyella patelloides LEGE 07179, WGS linear, whole genome shotgun|grpE|Protein GrpE|loc|4955047 4955851 1 # ID=1_4746|Type=CDS|transl_table=11]
TIGR00741	yfiA: ribosomal subunit interface protein	Protein synthesis	No	No	Yes	No	[Hyella patelloides LEGE 07179, WGS linear, whole genome shotgun|hpf|Ribosome hibernation promotion factor|loc|4948866 4949523 1 # ID=1_4741|Type=CDS|transl_table=11]
TIGR00380	cobD: cobalamin biosynthesis protein CobD	Biosynthesis of cofactors, prosthetic groups, and carriers	No	No	Yes	No	[Hyella patelloides LEGE 07179, WGS linear, whole genome shotgun|cobD|Cobalamin biosynthesis protein CobD|loc|4748492 4749482 -1 # ID=1_4540|Type=CDS|transl_table=11]
TIGR00749	glk: glucokinase	Energy metabolism	No	No	Yes	No	[Hyella patelloides LEGE 07179, WGS linear, whole genome shotgun|glk|Glucokinase|loc|1303558 1304581 1 # ID=1_1226|Type=CDS|transl_table=11]
TIGR00422	valS: valine--tRNA ligase	Protein synthesis	No	No	No	No	[Hyella patelloides LEGE 07179, WGS linear, whole genome shotgun|valS|Valine--tRNA ligase|loc|4117402 4120144 -1 # ID=1_3938|Type=CDS|transl_table=11]
TIGR03047	PS_II_psb28: photosystem II reaction center protein Psb28	Energy metabolism	No	No	No	No	[Hyella patelloides LEGE 07179, WGS linear, whole genome shotgun|psb|Photosystem II reaction center Psb28 protein|loc|1944994 1945330 -1 # ID=1_1797|Type=CDS|transl_table=11]
TIGR03044	PS_II_psb27: photosystem II protein Psb27	Energy metabolism	No	No	No	No	[Hyella patelloides LEGE 07179, WGS linear, whole genome shotgun|psb|Photosystem II lipoprotein Psb27|loc|5669220 5669625 -1 # ID=1_5440|Type=CDS|transl_table=11]
TIGR03045	PS_II_C550: cytochrome c-550	Energy metabolism	No	No	No	No	[Hyella patelloides LEGE 07179, WGS linear, whole genome shotgun|psbV|Cytochrome c-550|loc|5521488 5521980 -1 # ID=1_5293|Type=CDS|transl_table=11]
TIGR03042	PS_II_psbQ_bact: photosystem II protein PsbQ	Energy metabolism	No	No	No	No	[Hyella patelloides LEGE 07179, WGS linear, whole genome shotgun|-|Photosystem II protein PsbQ|loc|4791353 4791773 -1 # ID=1_4574|Type=CDS|transl_table=11]
TIGR03043	PS_II_psbZ: photosystem II core protein PsbZ	Energy metabolism	No	No	No	No	[Hyella patelloides LEGE 07179, WGS linear, whole genome shotgun|psbZ|Photosystem II reaction center protein Z|loc|3211550 3211739 -1 # ID=1_3051|Type=CDS|transl_table=11]
TIGR03041	PS_antenn_a_b: chlorophyll a/b binding light-harvesting protein	Energy metabolism	Yes	Yes	Yes	No	[Hyella patelloides LEGE 07179, WGS linear, whole genome shotgun|-|Chlorophyll a/b binding light-harvesting protein|loc|2117972 2119532 -1 # ID=1_1972|Type=CDS|transl_table=11; Hyella patelloides LEGE 07179, WGS linear, whole genome shotgun|isiA|Iron stress-induced chlorophyll-binding protein|loc|2119607 2120666 -1 # ID=1_1973|Type=CDS|transl_table=11; Hyella patelloides LEGE 07179, WGS linear, w…
TIGR03049	PS_I_psaK: photosystem I reaction center subunit PsaK	Energy metabolism	No	No	Yes	No	[Hyella patelloides LEGE 07179, WGS linear, whole genome shotgun|-|Photosystem I reaction center subunit PsaK (fragment)|loc|3994841 3995039 1 # ID=1_3822|Type=CDS|transl_table=11; Hyella patelloides LEGE 07179, WGS linear, whole genome shotgun|psaK|Photosystem I reaction center subunit PsaK|loc|6077513 6077828 1 # ID=1_5853|Type=CDS|transl_table=11]
TIGR00069	hisD: histidinol dehydrogenase	Amino acid biosynthesis	No	No	No	No	[Hyella patelloides LEGE 07179, WGS linear, whole genome shotgun|hisD|Histidinol dehydrogenase 2|loc|1556500 1557793 -1 # ID=1_1475|Type=CDS|transl_table=11]
TIGR00065	ftsZ: cell division protein FtsZ	Cellular processes	No	No	No	No	[Hyella patelloides LEGE 07179, WGS linear, whole genome shotgun|ftsZ|Cell division protein FtsZ|loc|1493928 1495227 1 # ID=1_1400|Type=CDS|transl_table=11]
TIGR00388	glyQ: glycine--tRNA ligase, alpha subunit	Protein synthesis	No	No	No	No	[Hyella patelloides LEGE 07179, WGS linear, whole genome shotgun|glyQ|glycine tRNA synthetase, alpha subunit|loc|6698788 6699664 -1 # ID=1_6515|Type=CDS|transl_table=11]
TIGR00061	L21: ribosomal protein bL21	Protein synthesis	No	Yes	No	No	[Hyella patelloides LEGE 07179, WGS linear, whole genome shotgun|-|50S ribosomal protein L21 (fragment)|loc|7376422 7376644 -1 # ID=1_7259|Type=CDS|transl_table=11]
TIGR00060	L18_bact: ribosomal protein uL18	Protein synthesis	No	No	Yes	No	[Hyella patelloides LEGE 07179, WGS linear, whole genome shotgun|rplR|50S ribosomal subunit protein L18|loc|2070083 2070446 -1 # ID=1_1916|Type=CDS|transl_table=11]
TIGR00062	L27: ribosomal protein bL27	Protein synthesis	No	Yes	No	No	[Hyella patelloides LEGE 07179, WGS linear, whole genome shotgun|rpmA|50S ribosomal protein L27|loc|7375976 7376246 -1 # ID=1_7258|Type=CDS|transl_table=11]
TIGR00147	TIGR00147: lipid kinase, YegS/Rv2252/BmrU family	Unknown function	Yes	Yes	Yes	No	[Hyella patelloides LEGE 07179, WGS linear, whole genome shotgun|-|conserved protein of unknown function|loc|2106302 2107571 1 # ID=1_1960|Type=CDS|transl_table=11; Hyella patelloides LEGE 07179, WGS linear, whole genome shotgun|-|Diacylglycerol kinase catalytic region|loc|4621544 4622501 1 # ID=1_4428|Type=CDS|transl_table=11]
TIGR00631	uvrb: excinuclease ABC subunit B	DNA metabolism	No	No	No	No	[Hyella patelloides LEGE 07179, WGS linear, whole genome shotgun|uvrB|excinulease of nucleotide excision repair, DNA damage recognition component|loc|5932054 5934064 -1 # ID=1_5705|Type=CDS|transl_table=11]
TIGR00148	TIGR00148: decarboxylase, UbiD family	Unknown function	No	No	No	No	[Hyella patelloides LEGE 07179, WGS linear, whole genome shotgun|-|conserved protein of unknown function|loc|2239937 2241446 -1 # ID=1_2091|Type=CDS|transl_table=11]
TIGR00149	TIGR00149_YjbQ: secondary thiamine-phosphate synthase enzyme	Unknown function	Yes	No	Yes	No	[Hyella patelloides LEGE 07179, WGS linear, whole genome shotgun|-|conserved protein of unknown function|loc|401150 401570 1 # ID=1_344|Type=CDS|transl_table=11; Hyella patelloides LEGE 07179, WGS linear, whole genome shotgun|-|conserved protein of unknown function|loc|1500527 1500965 -1 # ID=1_1407|Type=CDS|transl_table=11]
TIGR01552	phd_fam: prevent-host-death family protein	Mobile and extrachromosomal element functions	No	Yes	Yes	No	[Hyella patelloides LEGE 07179, WGS linear, whole genome shotgun|-|protein of unknown function|loc|534299 534464 1 # ID=1_475|Type=CDS|transl_table=11; Hyella patelloides LEGE 07179, WGS linear, whole genome shotgun|-|Antitoxin|loc|1223496 1223751 1 # ID=1_1148|Type=CDS|transl_table=11; Hyella patelloides LEGE 07179, WGS linear, whole genome shotgun|-|Antitoxin|loc|1750418 1750667 -1 # ID=1_1669|…
TIGR01499	folC: bifunctional protein FolC	Biosynthesis of cofactors, prosthetic groups, and carriers	No	No	No	No	[Hyella patelloides LEGE 07179, WGS linear, whole genome shotgun|-|FolC bifunctional protein|loc|2231866 2233135 1 # ID=1_2085|Type=CDS|transl_table=11]
TIGR00732	dprA: DNA protecting protein DprA	Cellular processes	No	No	No	No	[Hyella patelloides LEGE 07179, WGS linear, whole genome shotgun|smf|Protein Smf|loc|4932972 4934106 1 # ID=1_4724|Type=CDS|transl_table=11]
TIGR00738	rrf2_super: Rrf2 family protein	Unknown function	No	No	No	No	[Hyella patelloides LEGE 07179, WGS linear, whole genome shotgun|-|conserved protein of unknown function|loc|4749912 4750356 -1 # ID=1_4542|Type=CDS|transl_table=11]
TIGR01496	DHPS: dihydropteroate synthase	Biosynthesis of cofactors, prosthetic groups, and carriers	No	Yes	No	No	[Hyella patelloides LEGE 07179, WGS linear, whole genome shotgun|folP|Dihydropteroate synthase|loc|5154109 5154973 -1 # ID=1_4933|Type=CDS|transl_table=11]
Ribosomal_L23	PF00276.20: Ribosomal protein L23	Unclassified	No	No	No	No	[Hyella patelloides LEGE 07179, WGS linear, whole genome shotgun|rplW|50S ribosomal subunit protein L23|loc|2076182 2076485 -1 # ID=1_1929|Type=CDS|transl_table=11]
TIGR01391	dnaG: DNA primase	DNA metabolism	No	No	No	No	[Hyella patelloides LEGE 07179, WGS linear, whole genome shotgun|dnaG|DNA primase|loc|6696512 6698459 -1 # ID=1_6514|Type=CDS|transl_table=11]
TIGR01695	murJ_mviN: murein biosynthesis integral membrane protein MurJ	Cell envelope	No	No	No	No	[Hyella patelloides LEGE 07179, WGS linear, whole genome shotgun|murJ|putative lipid II flippase MurJ|loc|5058150 5059809 1 # ID=1_4833|Type=CDS|transl_table=11]
TIGR04062	dnd_assoc_4: dnd system-associated protein 4	DNA metabolism	No	No	No	No	[Hyella patelloides LEGE 07179, WGS linear, whole genome shotgun|-|conserved protein of unknown function|loc|3020713 3021181 1 # ID=1_2856|Type=CDS|transl_table=11]
TIGR01082	murC: UDP-N-acetylmuramate--L-alanine ligase	Cell envelope	No	No	No	No	[Hyella patelloides LEGE 07179, WGS linear, whole genome shotgun|murC|UDP-N-acetylmuramate--L-alanine ligase|loc|4270611 4272096 -1 # ID=1_4083|Type=CDS|transl_table=11]
TIGR01083	nth: endonuclease III	DNA metabolism	No	No	Yes	No	[Hyella patelloides LEGE 07179, WGS linear, whole genome shotgun|nth|Endonuclease III|loc|3111621 3112278 1 # ID=1_2949|Type=CDS|transl_table=11]
TIGR01085	murE: UDP-N-acetylmuramyl-tripeptide synthetase	Cell envelope	No	No	No	No	[Hyella patelloides LEGE 07179, WGS linear, whole genome shotgun|murE|UDP-N-acetylmuramoyl-L-alanyl-D-glutamate--2,6-di aminopimelate ligase|loc|1604037 1605525 1 # ID=1_1531|Type=CDS|transl_table=11]
TIGR01087	murD: UDP-N-acetylmuramoylalanine--D-glutamate ligase	Cell envelope	No	No	Yes	No	[Hyella patelloides LEGE 07179, WGS linear, whole genome shotgun|murD|UDP-N-acetylmuramoylalanine--D-glutamate ligase|loc|5424663 5426046 1 # ID=1_5194|Type=CDS|transl_table=11]
TIGR00922	nusG: transcription termination/antitermination factor NusG	Transcription	No	No	No	No	[Hyella patelloides LEGE 07179, WGS linear, whole genome shotgun|nusG|transcription termination factor|loc|3126977 3127601 1 # ID=1_2965|Type=CDS|transl_table=11]
TIGR00059	L17: ribosomal protein bL17	Protein synthesis	No	No	No	No	[Hyella patelloides LEGE 07179, WGS linear, whole genome shotgun|rplQ|50S ribosomal subunit protein L17|loc|2064089 2064440 -1 # ID=1_1907|Type=CDS|transl_table=11]
Ribosomal_L5	PF00281.19: Ribosomal protein L5	Unclassified	No	No	No	No	[Hyella patelloides LEGE 07179, WGS linear, whole genome shotgun|rplE|50S ribosomal subunit protein L5|loc|2071442 2071988 -1 # ID=1_1919|Type=CDS|transl_table=11]
TIGR01498	folK: 2-amino-4-hydroxy-6-hydroxymethyldihydropteridine diphosphokinase	Biosynthesis of cofactors, prosthetic groups, and carriers	No	No	No	No	[Hyella patelloides LEGE 07179, WGS linear, whole genome shotgun|-|2-amino-4-hydroxy-6-hydroxymethyldihydropteridine pyrophosphokinase|loc|654394 654874 -1 # ID=1_589|Type=CDS|transl_table=11]
TIGR02170	thyX: thymidylate synthase, flavin-dependent	Purines, pyrimidines, nucleosides, and nucleotides	No	No	Yes	No	[Hyella patelloides LEGE 07179, WGS linear, whole genome shotgun|-|Thymidylate synthase (FAD)|loc|839704 840427 1 # ID=1_783|Type=CDS|transl_table=11]
TIGR02273	16S_RimM: 16S rRNA processing protein RimM	Transcription	No	No	No	No	[Hyella patelloides LEGE 07179, WGS linear, whole genome shotgun|rimM|Ribosome maturation factor RimM|loc|5883713 5884352 1 # ID=1_5665|Type=CDS|transl_table=11]
TIGR02271	TIGR02271: conserved domain	Unclassified	No	No	No	No	[Hyella patelloides LEGE 07179, WGS linear, whole genome shotgun|-|conserved protein of unknown function|loc|3540922 3541930 -1 # ID=1_3371|Type=CDS|transl_table=11; Hyella patelloides LEGE 07179, WGS linear, whole genome shotgun|-|conserved protein of unknown function|loc|4586313 4587186 1 # ID=1_4393|Type=CDS|transl_table=11]
TIGR03491	TIGR03491: putative RecB family nuclease, TM0106 family	Unclassified	No	No	Yes	No	[Hyella patelloides LEGE 07179, WGS linear, whole genome shotgun|-|conserved protein of unknown function|loc|1059180 1060770 -1 # ID=1_983|Type=CDS|transl_table=11]
TIGR00200	cinA_nterm: competence/damage-inducible protein CinA N-terminal domain	DNA metabolism	No	No	No	No	[Hyella patelloides LEGE 07179, WGS linear, whole genome shotgun|-|CinA-like protein|loc|7258255 7259518 1 # ID=1_7110|Type=CDS|transl_table=11]
TIGR02274	dCTP_deam: deoxycytidine triphosphate deaminase	Purines, pyrimidines, nucleosides, and nucleotides	No	No	No	No	[Hyella patelloides LEGE 07179, WGS linear, whole genome shotgun|dcd|dCTP deaminase|loc|92441 93068 1 # ID=1_85|Type=CDS|transl_table=11]
TIGR00362	DnaA: chromosomal replication initiator protein DnaA	DNA metabolism	No	No	No	No	[Hyella patelloides LEGE 07179, WGS linear, whole genome shotgun|dnaA|Chromosomal replication initiator protein DnaA|loc|5252420 5253788 -1 # ID=1_5032|Type=CDS|transl_table=11]
TIGR00360	ComEC_N-term: ComEC/Rec2-related protein	Unknown function	No	No	Yes	No	[Hyella patelloides LEGE 07179, WGS linear, whole genome shotgun|-|ComEC/Rec2-related protein|loc|1365872 1368149 1 # ID=1_1284|Type=CDS|transl_table=11]
TIGR00367	TIGR00367: K+-dependent Na+/Ca+ exchanger homolog	Unknown function	No	No	Yes	No	[Hyella patelloides LEGE 07179, WGS linear, whole genome shotgun|-|Putative antiporter CaxA (fragment)|loc|7491516 7492210 1 # ID=1_7406|Type=CDS|transl_table=11]
TIGR00365	TIGR00365: monothiol glutaredoxin, Grx4 family	Energy metabolism	No	No	No	No	[Hyella patelloides LEGE 07179, WGS linear, whole genome shotgun|-|Uncharacterized monothiol glutaredoxin ycf64-like|loc|2708585 2708909 1 # ID=1_2564|Type=CDS|transl_table=11]
TIGR00810	secG: preprotein translocase, SecG subunit	Protein fate	No	No	No	No	[Hyella patelloides LEGE 07179, WGS linear, whole genome shotgun|-|putative protein-export membrane protein SecG (modular protein)|loc|6249813 6250155 1 # ID=1_6044|Type=CDS|transl_table=11]
TIGR01379	thiL: thiamine-phosphate kinase	Biosynthesis of cofactors, prosthetic groups, and carriers	No	Yes	No	No	[Hyella patelloides LEGE 07179, WGS linear, whole genome shotgun|thiL|Thiamine-monophosphate kinase|loc|5891160 5892162 -1 # ID=1_5672|Type=CDS|transl_table=11]
TIGR01071	rplO_bact: ribosomal protein uL15	Protein synthesis	No	No	No	No	[Hyella patelloides LEGE 07179, WGS linear, whole genome shotgun|rplO|50S ribosomal subunit protein L15|loc|2069051 2069501 -1 # ID=1_1914|Type=CDS|transl_table=11]
TIGR01070	mutS1: DNA mismatch repair protein MutS	DNA metabolism	No	No	Yes	No	[Hyella patelloides LEGE 07179, WGS linear, whole genome shotgun|mutS|DNA mismatch repair protein MutS|loc|6747918 6750594 1 # ID=1_6555|Type=CDS|transl_table=11]
TIGR01072	murA: UDP-N-acetylglucosamine 1-carboxyvinyltransferase	Cell envelope	No	No	No	No	[Hyella patelloides LEGE 07179, WGS linear, whole genome shotgun|murA|UDP-N-acetylglucosamine 1-carboxyvinyltransferase|loc|1143489 1144755 -1 # ID=1_1055|Type=CDS|transl_table=11]
TIGR01260	ATP_synt_c: ATP synthase F0, C subunit	Energy metabolism	Yes	No	Yes	No	[Hyella patelloides LEGE 07179, WGS linear, whole genome shotgun|atpE|ATP synthase subunit c|loc|1244628 1244868 -1 # ID=1_1174|Type=CDS|transl_table=11; Hyella patelloides LEGE 07179, WGS linear, whole genome shotgun|atpE|ATP synthase subunit c 2|loc|1360103 1360382 1 # ID=1_1279|Type=CDS|transl_table=11]
TIGR00952	S15_bact: ribosomal protein uS15	Protein synthesis	No	No	No	No	[Hyella patelloides LEGE 07179, WGS linear, whole genome shotgun|rpsO|30S ribosomal protein S15|loc|1437679 1437949 1 # ID=1_1340|Type=CDS|transl_table=11]
TIGR01079	rplX_bact: ribosomal protein uL24	Protein synthesis	No	No	Yes	No	[Hyella patelloides LEGE 07179, WGS linear, whole genome shotgun|rplX|50S ribosomal protein L24|loc|2072061 2072406 -1 # ID=1_1920|Type=CDS|transl_table=11]
TIGR03082	Gneg_AbrB_dup: membrane protein AbrB duplication	Unclassified	No	No	Yes	No	[Hyella patelloides LEGE 07179, WGS linear, whole genome shotgun|-|Membrane protein AbrB duplication|loc|1585245 1586358 1 # ID=1_1509|Type=CDS|transl_table=11]
TIGR03643	TIGR03643: TIGR03643 family protein	Hypothetical proteins	No	No	No	No	[Hyella patelloides LEGE 07179, WGS linear, whole genome shotgun|-|conserved protein of unknown function|loc|1497592 1497847 -1 # ID=1_1404|Type=CDS|transl_table=11]
TIGR00512	salvage_mtnA: S-methyl-5-thioribose-1-phosphate isomerase	Amino acid biosynthesis	No	No	No	No	[Hyella patelloides LEGE 07179, WGS linear, whole genome shotgun|mtnA|Methylthioribose-1-phosphate isomerase|loc|500963 502025 1 # ID=1_447|Type=CDS|transl_table=11]
TIGR01736	FGAM_synth_II: phosphoribosylformylglycinamidine synthase II	Purines, pyrimidines, nucleosides, and nucleotides	No	No	No	No	[Hyella patelloides LEGE 07179, WGS linear, whole genome shotgun|purL|Phosphoribosylformylglycinamidine synthase subunit PurL|loc|4033320 4035672 1 # ID=1_3865|Type=CDS|transl_table=11]
Ribosomal_S8	PF00410.19: Ribosomal protein S8	Unclassified	No	No	No	No	[Hyella patelloides LEGE 07179, WGS linear, whole genome shotgun|rpsH|30S ribosomal subunit protein S8|loc|2071006 2071408 -1 # ID=1_1918|Type=CDS|transl_table=11]
Ribosomal_S9	PF00380.19: Ribosomal protein S9/S16	Unclassified	No	No	No	No	[Hyella patelloides LEGE 07179, WGS linear, whole genome shotgun|rpsI|30S ribosomal subunit protein S9|loc|2062321 2062735 -1 # ID=1_1904|Type=CDS|transl_table=11]
TIGR00109	hemH: ferrochelatase	Biosynthesis of cofactors, prosthetic groups, and carriers	No	No	No	No	[Hyella patelloides LEGE 07179, WGS linear, whole genome shotgun|hemH|Ferrochelatase|loc|6273653 6274817 -1 # ID=1_6075|Type=CDS|transl_table=11]
TIGR00105	L31: ribosomal protein bL31	Protein synthesis	No	No	No	No	[Hyella patelloides LEGE 07179, WGS linear, whole genome shotgun|rpmE|50S ribosomal protein L31|loc|2062042 2062288 -1 # ID=1_1903|Type=CDS|transl_table=11]
TIGR00103	DNA_YbaB_EbfC: DNA-binding protein, YbaB/EbfC family	Unknown function	No	No	No	No	[Hyella patelloides LEGE 07179, WGS linear, whole genome shotgun|-|Nucleoid-associated protein Npun_F0448|loc|4268723 4269050 -1 # ID=1_4081|Type=CDS|transl_table=11]
TIGR00674	dapA: 4-hydroxy-tetrahydrodipicolinate synthase	Amino acid biosynthesis	Yes	No	Yes	No	[Hyella patelloides LEGE 07179, WGS linear, whole genome shotgun|dapA|4-hydroxy-tetrahydrodipicolinate synthase|loc|4220424 4221387 -1 # ID=1_4033|Type=CDS|transl_table=11; Hyella patelloides LEGE 07179, WGS linear, whole genome shotgun|dapA|4-hydroxy-tetrahydrodipicolinate synthase|loc|5724580 5725474 1 # ID=1_5497|Type=CDS|transl_table=11]
TIGR00675	dcm: DNA (cytosine-5-)-methyltransferase	DNA metabolism	Yes	No	Yes	No	[Hyella patelloides LEGE 07179, WGS linear, whole genome shotgun|nlaIVM|Modification methylase NlaIV|loc|532801 534142 -1 # ID=1_474|Type=CDS|transl_table=11; Hyella patelloides LEGE 07179, WGS linear, whole genome shotgun|haeIIM|Modification methylase HaeII|loc|1630379 1631351 1 # ID=1_1554|Type=CDS|transl_table=11; Hyella patelloides LEGE 07179, WGS linear, whole genome shotgun|sinIM|Modificati…
TIGR00671	baf: pantothenate kinase, type III	Biosynthesis of cofactors, prosthetic groups, and carriers	No	No	No	No	[Hyella patelloides LEGE 07179, WGS linear, whole genome shotgun|coaX|Type III pantothenate kinase|loc|7048400 7049171 -1 # ID=1_6870|Type=CDS|transl_table=11]
TIGR00472	pheT_bact: phenylalanine--tRNA ligase, beta subunit	Protein synthesis	No	No	No	No	[Hyella patelloides LEGE 07179, WGS linear, whole genome shotgun|pheT|Phenylalanine--tRNA ligase beta subunit|loc|2134393 2136826 -1 # ID=1_1986|Type=CDS|transl_table=11]
TIGR01534	GAPDH-I: glyceraldehyde-3-phosphate dehydrogenase, type I	Energy metabolism	No	Yes	No	Yes	[Hyella patelloides LEGE 07179, WGS linear, whole genome shotgun|gap|Glyceraldehyde-3-phosphate dehydrogenase 2|loc|5152734 5153745 -1 # ID=1_4932|Type=CDS|transl_table=11; Hyella patelloides LEGE 07179, WGS linear, whole genome shotgun|gapA|glyceraldehyde-3-phosphate dehydrogenase A|loc|5384506 5385547 1 # ID=1_5160|Type=CDS|transl_table=11]
TIGR03039	PS_II_CP47: photosystem II chlorophyll-binding protein CP47	Energy metabolism	No	No	No	No	[Hyella patelloides LEGE 07179, WGS linear, whole genome shotgun|psbB|Photosystem II CP47 reaction center protein|loc|1153714 1155247 -1 # ID=1_1069|Type=CDS|transl_table=11]
TIGR02093	P_ylase: glycogen/starch/alpha-glucan phosphorylases	Energy metabolism	No	No	No	No	[Hyella patelloides LEGE 07179, WGS linear, whole genome shotgun|glgP|Glycogen phosphorylase|loc|5387042 5389616 1 # ID=1_5162|Type=CDS|transl_table=11]
TIGR03426	shape_MreD: rod shape-determining protein MreD	Cell envelope	No	Yes	Yes	No	[Hyella patelloides LEGE 07179, WGS linear, whole genome shotgun|-|Rod shape-determining protein MreD|loc|1977549 1978050 -1 # ID=1_1829|Type=CDS|transl_table=11]
TIGR01957	nuoB_fam: NADH-quinone oxidoreductase, B subunit	Energy metabolism	No	No	Yes	No	[Hyella patelloides LEGE 07179, WGS linear, whole genome shotgun|-|NADH:ubiquinone oxidoreductase, chain B (fragment)|loc|2642099 2642612 1 # ID=1_2497|Type=CDS|transl_table=11]
TIGR01953	NusA: transcription termination factor NusA	Transcription	No	No	No	No	[Hyella patelloides LEGE 07179, WGS linear, whole genome shotgun|nusA|Transcription termination/antitermination protein NusA|loc|1043723 1045091 -1 # ID=1_971|Type=CDS|transl_table=11]
TIGR01951	nusB: transcription antitermination factor NusB	Transcription	No	No	Yes	No	[Hyella patelloides LEGE 07179, WGS linear, whole genome shotgun|nusB|Transcription antitermination protein NusB|loc|2678567 2679224 1 # ID=1_2532|Type=CDS|transl_table=11]
TIGR00033	aroC: chorismate synthase	Amino acid biosynthesis	No	No	No	No	[Hyella patelloides LEGE 07179, WGS linear, whole genome shotgun|aroC|Chorismate synthase|loc|2262872 2263967 -1 # ID=1_2106|Type=CDS|transl_table=11]
TIGR00030	S21p: ribosomal protein bS21	Protein synthesis	No	No	No	No	[Hyella patelloides LEGE 07179, WGS linear, whole genome shotgun|rpsU|30S ribosomal protein S21|loc|5218691 5218868 -1 # ID=1_5002|Type=CDS|transl_table=11]
TIGR00038	efp: translation elongation factor P	Protein synthesis	No	No	No	No	[Hyella patelloides LEGE 07179, WGS linear, whole genome shotgun|efp|Elongation factor P|loc|4675783 4676344 -1 # ID=1_4478|Type=CDS|transl_table=11]
TIGR02350	prok_dnaK: chaperone protein DnaK	Protein fate	No	No	Yes	No	[Hyella patelloides LEGE 07179, WGS linear, whole genome shotgun|dnaK|Chaperone protein dnaK3|loc|1094604 1097022 -1 # ID=1_1016|Type=CDS|transl_table=11; Hyella patelloides LEGE 07179, WGS linear, whole genome shotgun|dnaK|chaperone Hsp70, co-chaperone with DnaJ|loc|3654573 3656496 -1 # ID=1_3478|Type=CDS|transl_table=11; Hyella patelloides LEGE 07179, WGS linear, whole genome shotgun|dnaK|chape…
TIGR00608	radc: DNA repair protein RadC	DNA metabolism	No	No	Yes	No	[Hyella patelloides LEGE 07179, WGS linear, whole genome shotgun|-|conserved protein of unknown function|loc|6914711 6915434 -1 # ID=1_6728|Type=CDS|transl_table=11]
TIGR02450	TIGR02450: tryptophan-rich conserved hypothetical protein	Unclassified	No	No	No	No	[Hyella patelloides LEGE 07179, WGS linear, whole genome shotgun|-|conserved protein of unknown function|loc|2681376 2681637 -1 # ID=1_2536|Type=CDS|transl_table=11]
TIGR02891	CtaD_CoxA: cytochrome c oxidase, subunit I	Energy metabolism	Yes	Yes	No	No	[Hyella patelloides LEGE 07179, WGS linear, whole genome shotgun|ctaD|Cytochrome c oxidase subunit 1|loc|6830337 6831975 1 # ID=1_6640|Type=CDS|transl_table=11; Hyella patelloides LEGE 07179, WGS linear, whole genome shotgun|ctaD|Cytochrome c oxidase subunit 1|loc|6841216 6842869 -1 # ID=1_6646|Type=CDS|transl_table=11]
Ribosomal_L10	PF00466.20: Ribosomal protein L10	Unclassified	No	No	No	No	[Hyella patelloides LEGE 07179, WGS linear, whole genome shotgun|rplJ|50S ribosomal protein L10|loc|3129106 3129643 1 # ID=1_2968|Type=CDS|transl_table=11]
TIGR00325	lpxC: UDP-3-O-[3-hydroxymyristoyl] N-acetylglucosamine deacetylase	Cell envelope	No	No	Yes	No	[Hyella patelloides LEGE 07179, WGS linear, whole genome shotgun|lpxC|UDP-3-O-acyl-N-acetylglucosamine deacetylase|loc|1600417 1601245 1 # ID=1_1526|Type=CDS|transl_table=11]
TIGR00088	trmD: tRNA (guanine(37)-N(1))-methyltransferase	Protein synthesis	No	No	No	No	[Hyella patelloides LEGE 07179, WGS linear, whole genome shotgun|trmD|tRNA (guanine-N(1)-)-methyltransferase|loc|3064589 3065285 1 # ID=1_2901|Type=CDS|transl_table=11]
TIGR00087	surE: 5'/3'-nucleotidase SurE	Cellular processes	No	No	No	No	[Hyella patelloides LEGE 07179, WGS linear, whole genome shotgun|-|putative 5-nucleotidase|loc|2711652 2712333 1 # ID=1_2568|Type=CDS|transl_table=11; Hyella patelloides LEGE 07179, WGS linear, whole genome shotgun|surE|5-nucleotidase SurE|loc|3581825 3582647 1 # ID=1_3407|Type=CDS|transl_table=11]
TIGR00855	L12: ribosomal protein bL12	Protein synthesis	No	No	No	No	[Hyella patelloides LEGE 07179, WGS linear, whole genome shotgun|rplL|50S ribosomal subunit protein L7/L12|loc|3129688 3130066 1 # ID=1_2969|Type=CDS|transl_table=11]
TIGR00082	rbfA: ribosome-binding factor A	Transcription	No	Yes	No	No	[Hyella patelloides LEGE 07179, WGS linear, whole genome shotgun|rbfA|Ribosome-binding factor A|loc|2102222 2102591 1 # ID=1_1956|Type=CDS|transl_table=11]
TIGR00081	purC: phosphoribosylaminoimidazolesuccinocarboxamide synthase	Purines, pyrimidines, nucleosides, and nucleotides	No	No	No	No	[Hyella patelloides LEGE 07179, WGS linear, whole genome shotgun|purC|Phosphoribosylaminoimidazole-succinocarboxamide synthase|loc|1284107 1284839 1 # ID=1_1207|Type=CDS|transl_table=11]
TIGR01336	psaB: photosystem I core protein PsaB	Energy metabolism	Yes	No	Yes	No	[Hyella patelloides LEGE 07179, WGS linear, whole genome shotgun|psaB|Photosystem I P700 chlorophyll a apoprotein A2|loc|229403 231617 -1 # ID=1_205|Type=CDS|transl_table=11; Hyella patelloides LEGE 07179, WGS linear, whole genome shotgun|psaB|Photosystem I P700 chlorophyll a apoprotein A2|loc|6425780 6428012 1 # ID=1_6232|Type=CDS|transl_table=11]
TIGR01337	apcB: allophycocyanin, beta subunit	Energy metabolism	No	No	No	No	[Hyella patelloides LEGE 07179, WGS linear, whole genome shotgun|apcB|Allophycocyanin beta subunit|loc|3837076 3837562 -1 # ID=1_3649|Type=CDS|transl_table=11; Hyella patelloides LEGE 07179, WGS linear, whole genome shotgun|apcF|Allophycocyanin subunit beta-18|loc|5345092 5345602 -1 # ID=1_5118|Type=CDS|transl_table=11]
TIGR01335	psaA: photosystem I core protein PsaA	Energy metabolism	Yes	No	Yes	No	[Hyella patelloides LEGE 07179, WGS linear, whole genome shotgun|psaA|Photosystem I P700 chlorophyll a apoprotein A1|loc|231853 234115 -1 # ID=1_206|Type=CDS|transl_table=11; Hyella patelloides LEGE 07179, WGS linear, whole genome shotgun|psaA|Photosystem I P700 chlorophyll a apoprotein A1|loc|6423436 6425692 1 # ID=1_6231|Type=CDS|transl_table=11]
TIGR01332	cyt_b559_alpha: cytochrome b559, alpha subunit	Energy metabolism	No	No	No	No	[Hyella patelloides LEGE 07179, WGS linear, whole genome shotgun|psbE|Cytochrome b559 subunit alpha|loc|7098980 7099226 1 # ID=1_6930|Type=CDS|transl_table=11]
TIGR01333	cyt_b559_beta: cytochrome b559, beta subunit	Energy metabolism	No	No	Yes	No	[Hyella patelloides LEGE 07179, WGS linear, whole genome shotgun|psbF|Cytochrome b559 subunit beta|loc|7099346 7099481 1 # ID=1_6931|Type=CDS|transl_table=11]
TIGR00086	smpB: SsrA-binding protein	Protein synthesis	No	No	Yes	No	[Hyella patelloides LEGE 07179, WGS linear, whole genome shotgun|smpB|SsrA-binding protein|loc|4344143 4344611 -1 # ID=1_4160|Type=CDS|transl_table=11]
TIGR00945	tatC: twin arginine-targeting protein translocase TatC	Protein fate	No	Yes	No	No	[Hyella patelloides LEGE 07179, WGS linear, whole genome shotgun|tatC|Sec-independent protein translocase protein TatC|loc|7408747 7409515 -1 # ID=1_7295|Type=CDS|transl_table=11]
TIGR01338	phycocy_alpha: phycocyanin, alpha subunit	Energy metabolism	Yes	No	Yes	No	[Hyella patelloides LEGE 07179, WGS linear, whole genome shotgun|cpcA|C-phycocyanin-1 alpha chain|loc|2451378 2451867 -1 # ID=1_2308|Type=CDS|transl_table=11; Hyella patelloides LEGE 07179, WGS linear, whole genome shotgun|cpcA|C-phycocyanin alpha chain|loc|4287585 4288074 1 # ID=1_4099|Type=CDS|transl_table=11]
TIGR01339	phycocy_beta: phycocyanin, beta subunit	Energy metabolism	Yes	No	Yes	No	[Hyella patelloides LEGE 07179, WGS linear, whole genome shotgun|cpcB|C-phycocyanin beta chain|loc|2451956 2452475 -1 # ID=1_2309|Type=CDS|transl_table=11; Hyella patelloides LEGE 07179, WGS linear, whole genome shotgun|cpcB|C-phycocyanin-2 beta chain|loc|4286996 4287515 1 # ID=1_4098|Type=CDS|transl_table=11]
TIGR03936	sam_1_link_chp: radical SAM-linked protein	Unclassified	No	No	No	No	[Hyella patelloides LEGE 07179, WGS linear, whole genome shotgun|-|conserved protein of unknown function|loc|2151822 2154504 1 # ID=1_2003|Type=CDS|transl_table=11]
TIGR03804	para_beta_helix: parallel beta-helix repeat	Unclassified	No	No	Yes	No	[Hyella patelloides LEGE 07179, WGS linear, whole genome shotgun|-|conserved protein of unknown function|loc|1439550 1441146 1 # ID=1_1343|Type=CDS|transl_table=11; Hyella patelloides LEGE 07179, WGS linear, whole genome shotgun|-|conserved membrane protein of unknown function|loc|3776578 3778483 -1 # ID=1_3594|Type=CDS|transl_table=11]
TIGR04156	cyanoexo_CrtB: cyanoexosortase B	Protein fate	No	No	No	No	[Hyella patelloides LEGE 07179, WGS linear, whole genome shotgun|-|Eight transmembrane protein EpsH|loc|3087955 3088849 -1 # ID=1_2925|Type=CDS|transl_table=11]
TIGR02048	gshA_cyano: putative glutamate--cysteine ligase	Biosynthesis of cofactors, prosthetic groups, and carriers	No	No	No	No	[Hyella patelloides LEGE 07179, WGS linear, whole genome shotgun|-|Glutamate--cysteine ligase|loc|2718 3864 -1 # ID=1_3|Type=CDS|transl_table=11]
TIGR00557	pdxA: 4-hydroxythreonine-4-phosphate dehydrogenase PdxA	Biosynthesis of cofactors, prosthetic groups, and carriers	No	No	No	No	[Hyella patelloides LEGE 07179, WGS linear, whole genome shotgun|pdxA|4-hydroxythreonine-4-phosphate dehydrogenase|loc|2844483 2845554 1 # ID=1_2692|Type=CDS|transl_table=11]
TIGR00259	thylakoid_BtpA: membrane complex biogenesis protein, BtpA family	Protein fate	No	No	No	No	[Hyella patelloides LEGE 07179, WGS linear, whole genome shotgun|btpA|Photosystem I biogenesis protein BtpA|loc|4743721 4744573 1 # ID=1_4536|Type=CDS|transl_table=11]
TIGR00550	nadA: quinolinate synthetase complex, A subunit	Biosynthesis of cofactors, prosthetic groups, and carriers	No	No	No	No	[Hyella patelloides LEGE 07179, WGS linear, whole genome shotgun|nadA|Quinolinate synthase A|loc|2841241 2842198 -1 # ID=1_2689|Type=CDS|transl_table=11]
TIGR01770	NDH_I_N: proton-translocating NADH-quinone oxidoreductase, chain N	Energy metabolism	No	No	Yes	No	[Hyella patelloides LEGE 07179, WGS linear, whole genome shotgun|ndhB|NAD(P)H-quinone oxidoreductase subunit 2|loc|5158143 5159736 -1 # ID=1_4940|Type=CDS|transl_table=11]
TIGR00252	TIGR00252: TIGR00252 family protein	Hypothetical proteins	No	No	Yes	No	[Hyella patelloides LEGE 07179, WGS linear, whole genome shotgun|-|conserved protein of unknown function|loc|1609711 1610191 -1 # ID=1_1536|Type=CDS|transl_table=11]
TIGR00250	RNAse_H_YqgF: putative transcription antitermination factor YqgF	Unknown function	No	No	Yes	No	[Hyella patelloides LEGE 07179, WGS linear, whole genome shotgun|-|putative pre-16S rRNA nuclease|loc|2985525 2985987 -1 # ID=1_2824|Type=CDS|transl_table=11]
TIGR00559	pdxJ: pyridoxine 5'-phosphate synthase	Biosynthesis of cofactors, prosthetic groups, and carriers	No	Yes	Yes	No	[Hyella patelloides LEGE 07179, WGS linear, whole genome shotgun|pdxJ|Pyridoxine 5-phosphate synthase|loc|5151731 5152457 -1 # ID=1_4931|Type=CDS|transl_table=11]
TIGR01145	ATP_synt_delta: ATP synthase F1, delta subunit	Energy metabolism	No	No	No	No	[Hyella patelloides LEGE 07179, WGS linear, whole genome shotgun|atpH|ATP synthase subunit delta|loc|1242740 1243298 -1 # ID=1_1171|Type=CDS|transl_table=11]
TIGR01029	rpsG_bact: ribosomal protein uS7	Protein synthesis	No	No	No	No	[Hyella patelloides LEGE 07179, WGS linear, whole genome shotgun|rpsG|30S ribosomal subunit protein S7|loc|830358 830829 -1 # ID=1_776|Type=CDS|transl_table=11]
TIGR01143	murF: UDP-N-acetylmuramoyl-tripeptide--D-alanyl-D-alanine ligase	Cell envelope	No	No	No	No	[Hyella patelloides LEGE 07179, WGS linear, whole genome shotgun|murF|UDP-N-acetylmuramoyl-tripeptide--D-alanyl-D-alani ne ligase|loc|3570291 3571635 -1 # ID=1_3399|Type=CDS|transl_table=11]
TIGR01023	rpmG_bact: ribosomal protein bL33	Protein synthesis	No	No	No	No	[Hyella patelloides LEGE 07179, WGS linear, whole genome shotgun|rpmG|50S ribosomal protein L33|loc|2131079 2131274 1 # ID=1_1983|Type=CDS|transl_table=11]
TIGR01021	rpsE_bact: ribosomal protein uS5	Protein synthesis	No	No	No	No	[Hyella patelloides LEGE 07179, WGS linear, whole genome shotgun|rpsE|30S ribosomal subunit protein S5|loc|2069528 2070056 -1 # ID=1_1915|Type=CDS|transl_table=11]
TIGR01024	rplS_bact: ribosomal protein bL19	Protein synthesis	No	No	No	No	[Hyella patelloides LEGE 07179, WGS linear, whole genome shotgun|rplS|50S ribosomal subunit protein L19|loc|3125916 3126276 1 # ID=1_2963|Type=CDS|transl_table=11]
TIGR01411	tatAE: twin arginine-targeting protein translocase, TatA/E family	Protein fate	No	No	Yes	No	[Hyella patelloides LEGE 07179, WGS linear, whole genome shotgun|tatA|Sec-independent protein translocase protein TatA|loc|3926670 3926832 1 # ID=1_3750|Type=CDS|transl_table=11; Hyella patelloides LEGE 07179, WGS linear, whole genome shotgun|tatA|Sec-independent protein translocase protein TatA|loc|6443872 6444151 1 # ID=1_6252|Type=CDS|transl_table=11]
TIGR00435	cysS: cysteine--tRNA ligase	Protein synthesis	No	Yes	No	No	[Hyella patelloides LEGE 07179, WGS linear, whole genome shotgun|cysS|Cysteine--tRNA ligase|loc|3137559 3138996 -1 # ID=1_2977|Type=CDS|transl_table=11]
TIGR00430	Q_tRNA_tgt: tRNA-guanine transglycosylase	Protein synthesis	No	No	No	No	[Hyella patelloides LEGE 07179, WGS linear, whole genome shotgun|tgt|Queuine tRNA-ribosyltransferase|loc|4148134 4149241 -1 # ID=1_3963|Type=CDS|transl_table=11]
TIGR00431	TruB: tRNA pseudouridine(55) synthase	Protein synthesis	No	No	No	No	[Hyella patelloides LEGE 07179, WGS linear, whole genome shotgun|truB|tRNA pseudouridine synthase B|loc|1109860 1110817 -1 # ID=1_1027|Type=CDS|transl_table=11]
TIGR02191	RNaseIII: ribonuclease III	Transcription	No	Yes	No	No	[Hyella patelloides LEGE 07179, WGS linear, whole genome shotgun|rnc|Ribonuclease 3 2|loc|1448140 1448851 -1 # ID=1_1352|Type=CDS|transl_table=11; Hyella patelloides LEGE 07179, WGS linear, whole genome shotgun|rnc|Ribonuclease 3 1|loc|6863223 6863946 1 # ID=1_6668|Type=CDS|transl_table=11]
TIGR00018	panC: pantoate--beta-alanine ligase	Biosynthesis of cofactors, prosthetic groups, and carriers	No	No	Yes	No	[Hyella patelloides LEGE 07179, WGS linear, whole genome shotgun|panC_cmk|Bifunctional pantoate ligase/cytidylate kinase|loc|491296 492829 -1 # ID=1_438|Type=CDS|transl_table=11]
TIGR00078	nadC: nicotinate-nucleotide diphosphorylase (carboxylating)	Biosynthesis of cofactors, prosthetic groups, and carriers	No	No	Yes	No	[Hyella patelloides LEGE 07179, WGS linear, whole genome shotgun|nadC|putative nicotinate-nucleotide pyrophosphorylase [carboxylating]|loc|3044275 3045133 -1 # ID=1_2880|Type=CDS|transl_table=11]
TIGR00079	pept_deformyl: peptide deformylase	Protein fate	No	No	No	No	[Hyella patelloides LEGE 07179, WGS linear, whole genome shotgun|def|Peptide deformylase 1|loc|4404469 4405033 1 # ID=1_4225|Type=CDS|transl_table=11; Hyella patelloides LEGE 07179, WGS linear, whole genome shotgun|def|Peptide deformylase 2|loc|6996455 6996971 -1 # ID=1_6821|Type=CDS|transl_table=11]
TIGR00077	lspA: signal peptidase II	Protein fate	No	No	Yes	No	[Hyella patelloides LEGE 07179, WGS linear, whole genome shotgun|lspA|Lipoprotein signal peptidase|loc|6947511 6947976 1 # ID=1_6771|Type=CDS|transl_table=11]
TIGR00071	hisT_truA: tRNA pseudouridine(38-40) synthase	Protein synthesis	No	No	No	No	[Hyella patelloides LEGE 07179, WGS linear, whole genome shotgun|truA|tRNA pseudouridine synthase A|loc|2063231 2064068 -1 # ID=1_1906|Type=CDS|transl_table=11]
TIGR00177	molyb_syn: molybdenum cofactor synthesis domain	Unclassified	Yes	No	Yes	No	[Hyella patelloides LEGE 07179, WGS linear, whole genome shotgun|moaB|Molybdenum cofactor biosynthesis protein B|loc|1944384 1944888 -1 # ID=1_1796|Type=CDS|transl_table=11; Hyella patelloides LEGE 07179, WGS linear, whole genome shotgun|moeA|Molybdopterin molybdenumtransferase|loc|2909632 2910904 -1 # ID=1_2757|Type=CDS|transl_table=11; Hyella patelloides LEGE 07179, WGS linear, whole genome sho…
TIGR00174	miaA: tRNA dimethylallyltransferase	Protein synthesis	No	No	No	No	[Hyella patelloides LEGE 07179, WGS linear, whole genome shotgun|miaA|tRNA dimethylallyltransferase|loc|1065436 1066339 -1 # ID=1_988|Type=CDS|transl_table=11]
TIGR00172	maf: septum formation protein Maf	Cellular processes	No	No	No	No	[Hyella patelloides LEGE 07179, WGS linear, whole genome shotgun|-|conserved protein of unknown function|loc|7108574 7109177 1 # ID=1_6944|Type=CDS|transl_table=11]
TIGR00171	leuD: 3-isopropylmalate dehydratase, small subunit	Amino acid biosynthesis	No	No	Yes	No	[Hyella patelloides LEGE 07179, WGS linear, whole genome shotgun|leuD|3-isopropylmalate dehydratase small subunit|loc|3070374 3070971 -1 # ID=1_2908|Type=CDS|transl_table=11]
TIGR02399	salt_tol_Pase: glucosylglycerol 3-phosphatase	Unclassified	No	No	No	No	[Hyella patelloides LEGE 07179, WGS linear, whole genome shotgun|stpA|Glucosylglycerol-phosphate phosphatase|loc|5877481 5878747 1 # ID=1_5659|Type=CDS|transl_table=11]
TIGR00644	recJ: single-stranded-DNA-specific exonuclease RecJ	DNA metabolism	No	No	No	No	[Hyella patelloides LEGE 07179, WGS linear, whole genome shotgun|-|Single-stranded-DNA-specific exonuclease RecJ|loc|4301060 4303103 1 # ID=1_4114|Type=CDS|transl_table=11; Hyella patelloides LEGE 07179, WGS linear, whole genome shotgun|-|Single-stranded-DNA-specific exonuclease RecJ|loc|5927039 5929349 -1 # ID=1_5702|Type=CDS|transl_table=11]
TIGR01245	trpD: anthranilate phosphoribosyltransferase	Amino acid biosynthesis	No	No	Yes	No	[Hyella patelloides LEGE 07179, WGS linear, whole genome shotgun|trpD|Anthranilate phosphoribosyltransferase|loc|4618613 4619648 -1 # ID=1_4425|Type=CDS|transl_table=11]
TIGR01241	FtsH_fam: ATP-dependent metallopeptidase HflB	Protein fate	No	No	Yes	No	[Hyella patelloides LEGE 07179, WGS linear, whole genome shotgun|ftsH|ATP-dependent zinc metalloprotease FtsH 2|loc|1279645 1281535 1 # ID=1_1202|Type=CDS|transl_table=11; Hyella patelloides LEGE 07179, WGS linear, whole genome shotgun|ftsH|ATP-dependent zinc metalloprotease FtsH|loc|2079628 2081548 1 # ID=1_1933|Type=CDS|transl_table=11; Hyella patelloides LEGE 07179, WGS linear, whole genome sh…
TIGR00726	TIGR00726: YfiH family protein	Unknown function	No	No	No	No	[Hyella patelloides LEGE 07179, WGS linear, whole genome shotgun|-|Polyphenol oxidase|loc|3922578 3923466 1 # ID=1_3746|Type=CDS|transl_table=11]
TIGR01561	gde_arch: putative glycogen debranching enzyme, archaeal type	Energy metabolism	No	No	No	No	[Hyella patelloides LEGE 07179, WGS linear, whole genome shotgun|-|putative Glycogen debranching enzyme|loc|2011814 2013950 -1 # ID=1_1852|Type=CDS|transl_table=11]
TIGR02997	Sig70-cyanoRpoD: RNA polymerase sigma factor, cyanobacterial RpoD-like family	Unclassified	No	No	Yes	No	[Hyella patelloides LEGE 07179, WGS linear, whole genome shotgun|sigC|RNA polymerase sigma-C factor|loc|60997 62251 1 # ID=1_54|Type=CDS|transl_table=11; Hyella patelloides LEGE 07179, WGS linear, whole genome shotgun|sigA|RNA polymerase sigma factor SigA|loc|3862305 3863433 1 # ID=1_3673|Type=CDS|transl_table=11; Hyella patelloides LEGE 07179, WGS linear, whole genome shotgun|sigA|RNA polymerase…
TIGR01877	cas_cas6: CRISPR-associated endoribonuclease Cas6	Unclassified	Yes	No	Yes	No	[Hyella patelloides LEGE 07179, WGS linear, whole genome shotgun|-|CRISPR-associated endoribonuclease Cas6|loc|430804 431920 1 # ID=1_376|Type=CDS|transl_table=11; Hyella patelloides LEGE 07179, WGS linear, whole genome shotgun|-|CRISPR-associated protein, Cas6 family|loc|5681992 5682871 1 # ID=1_5450|Type=CDS|transl_table=11]
TIGR02012	tigrfam_recA: protein RecA	DNA metabolism	No	No	Yes	No	[Hyella patelloides LEGE 07179, WGS linear, whole genome shotgun|recA|DNA strand exchange and recombination protein with protease and nuclease activity|loc|7232560 7233628 1 # ID=1_7082|Type=CDS|transl_table=11]
TIGR04376	TIGR04376: TIGR04376 family protein	Unclassified	No	Yes	No	No	[Hyella patelloides LEGE 07179, WGS linear, whole genome shotgun|-|conserved protein of unknown function|loc|1974844 1975414 1 # ID=1_1825|Type=CDS|transl_table=11]
TIGR00281	TIGR00281: segregation and condensation protein B	DNA metabolism	No	No	No	No	[Hyella patelloides LEGE 07179, WGS linear, whole genome shotgun|-|Segregation and condensation protein B|loc|1496080 1496575 1 # ID=1_1402|Type=CDS|transl_table=11]
TIGR01927	menC_gamma/gm+: o-succinylbenzoate synthase	Biosynthesis of cofactors, prosthetic groups, and carriers	No	No	No	No	[Hyella patelloides LEGE 07179, WGS linear, whole genome shotgun|menC|o-succinylbenzoate synthase|loc|599681 600581 -1 # ID=1_536|Type=CDS|transl_table=11]
TIGR00182	plsX: fatty acid/phospholipid synthesis protein PlsX	Fatty acid and phospholipid metabolism	No	No	Yes	No	[Hyella patelloides LEGE 07179, WGS linear, whole genome shotgun|plsX|Phosphate acyltransferase|loc|6131599 6132646 1 # ID=1_5915|Type=CDS|transl_table=11]
TIGR00043	TIGR00043: rRNA maturation RNase YbeY	Protein synthesis	No	No	No	No	[Hyella patelloides LEGE 07179, WGS linear, whole genome shotgun|ybeY|Endoribonuclease YbeY|loc|4532663 4533182 1 # ID=1_4347|Type=CDS|transl_table=11]
TIGR00042	TIGR00042: non-canonical purine NTP pyrophosphatase, RdgB/HAM1 family	DNA metabolism	No	Yes	No	No	[Hyella patelloides LEGE 07179, WGS linear, whole genome shotgun|-|dITP/XTP pyrophosphatase|loc|3310339 3310921 -1 # ID=1_3148|Type=CDS|transl_table=11]
TIGR00593	pola: DNA polymerase I	DNA metabolism	No	No	No	No	[Hyella patelloides LEGE 07179, WGS linear, whole genome shotgun|polA|DNA polymerase I|loc|3763020 3765981 1 # ID=1_3585|Type=CDS|transl_table=11]
TIGR00595	priA: primosomal protein N'	DNA metabolism	No	No	No	No	[Hyella patelloides LEGE 07179, WGS linear, whole genome shotgun|priA|Primosomal protein N|loc|4927867 4930408 -1 # ID=1_4721|Type=CDS|transl_table=11]
TIGR01632	L11_bact: ribosomal protein uL11	Protein synthesis	No	No	No	No	[Hyella patelloides LEGE 07179, WGS linear, whole genome shotgun|rplK|50S ribosomal protein L11|loc|3127604 3128030 1 # ID=1_2966|Type=CDS|transl_table=11]
TIGR00217	malQ: 4-alpha-glucanotransferase	Energy metabolism	No	No	Yes	No	[Hyella patelloides LEGE 07179, WGS linear, whole genome shotgun|malQ|4-alpha-glucanotransferase|loc|685243 686764 -1 # ID=1_626|Type=CDS|transl_table=11]
TIGR00214	lipB: lipoyl(octanoyl) transferase	Protein fate	Yes	No	Yes	No	[Hyella patelloides LEGE 07179, WGS linear, whole genome shotgun|-|Octanoyltransferase (fragment)|loc|3749351 3749741 -1 # ID=1_3566|Type=CDS|transl_table=11; Hyella patelloides LEGE 07179, WGS linear, whole genome shotgun|-|Octanoyltransferase (fragment)|loc|4948005 4948383 -1 # ID=1_4740|Type=CDS|transl_table=11]
TIGR00215	lpxB: lipid-A-disaccharide synthase	Cell envelope	No	No	No	No	[Hyella patelloides LEGE 07179, WGS linear, whole genome shotgun|lpxB|Lipid-A-disaccharide synthase|loc|4727407 4728568 -1 # ID=1_4524|Type=CDS|transl_table=11]
TIGR00211	glyS: glycine--tRNA ligase, beta subunit	Protein synthesis	No	Yes	Yes	No	[Hyella patelloides LEGE 07179, WGS linear, whole genome shotgun|glyS|Glycine--tRNA ligase beta subunit|loc|242152 244306 -1 # ID=1_217|Type=CDS|transl_table=11]
TIGR00357	TIGR00357: methionine-R-sulfoxide reductase	Cellular processes	No	No	Yes	No	[Hyella patelloides LEGE 07179, WGS linear, whole genome shotgun|msrB|Peptide methionine sulfoxide reductase MsrB|loc|1297068 1297485 1 # ID=1_1217|Type=CDS|transl_table=11]
TIGR00355	purH: phosphoribosylaminoimidazolecarboxamide formyltransferase/IMP cyclohydrolase	Purines, pyrimidines, nucleosides, and nucleotides	No	No	No	No	[Hyella patelloides LEGE 07179, WGS linear, whole genome shotgun|purH|Bifunctional purine biosynthesis protein PurH|loc|5219036 5220608 -1 # ID=1_5003|Type=CDS|transl_table=11]
TIGR00219	mreC: rod shape-determining protein MreC	Cell envelope	No	Yes	Yes	No	[Hyella patelloides LEGE 07179, WGS linear, whole genome shotgun|-|Rod shape-determining protein MreC|loc|1978130 1978877 -1 # ID=1_1830|Type=CDS|transl_table=11]
TIGR01066	rplM_bact: ribosomal protein uL13	Protein synthesis	No	No	No	No	[Hyella patelloides LEGE 07179, WGS linear, whole genome shotgun|rplM|50S ribosomal subunit protein L13|loc|2062734 2063190 -1 # ID=1_1905|Type=CDS|transl_table=11]
TIGR01067	rplN_bact: ribosomal protein uL14	Protein synthesis	No	No	No	No	[Hyella patelloides LEGE 07179, WGS linear, whole genome shotgun|rplN|50S ribosomal subunit protein L14|loc|2072405 2072774 -1 # ID=1_1921|Type=CDS|transl_table=11]
TIGR01063	gyrA: DNA gyrase, A subunit	DNA metabolism	No	No	Yes	Yes	[Hyella patelloides LEGE 07179, WGS linear, whole genome shotgun|gyrA|DNA gyrase subunit A|loc|463826 466403 1 # ID=1_411|Type=CDS|transl_table=11]
TIGR01060	eno: phosphopyruvate hydratase	Energy metabolism	No	No	No	No	[Hyella patelloides LEGE 07179, WGS linear, whole genome shotgun|eno|enolase|loc|5385709 5387002 1 # ID=1_5161|Type=CDS|transl_table=11]
TIGR01069	mutS2: MutS2 family protein	DNA metabolism	No	No	No	No	[Hyella patelloides LEGE 07179, WGS linear, whole genome shotgun|mutS|Endonuclease MutS2|loc|6191830 6194251 -1 # ID=1_5982|Type=CDS|transl_table=11]
TIGR03943	TIGR03943: TIGR03943 family protein	Unclassified	No	No	No	No	[Hyella patelloides LEGE 07179, WGS linear, whole genome shotgun|-|conserved membrane protein of unknown function|loc|1515881 1516685 1 # ID=1_1425|Type=CDS|transl_table=11]
TIGR02607	antidote_HigA: addiction module antidote protein, HigA family	Mobile and extrachromosomal element functions	No	No	Yes	No	[Hyella patelloides LEGE 07179, WGS linear, whole genome shotgun|-|XRE family transcriptional regulator|loc|2334016 2334316 1 # ID=1_2184|Type=CDS|transl_table=11; Hyella patelloides LEGE 07179, WGS linear, whole genome shotgun|-|putative plasmid maintenance system antidote protein, XRE family|loc|8082232 8082527 1 # ID=1_8047|Type=CDS|transl_table=11]
TIGR03635	uS17_bact: ribosomal protein uS17	Protein synthesis	No	No	Yes	No	[Hyella patelloides LEGE 07179, WGS linear, whole genome shotgun|rpsQ|30S ribosomal subunit protein S17|loc|2072800 2073049 -1 # ID=1_1922|Type=CDS|transl_table=11]
TIGR02013	TIGR02013: rpoB: DNA-directed RNA polymerase, beta subunit	N/A	No	No	No	Yes	[Hyella patelloides LEGE 07179, WGS linear, whole genome shotgun|rpoB|DNA-directed RNA polymerase subunit beta|loc|1559501 1562819 1 # ID=1_1478|Type=CDS|transl_table=11]
TIGR03631	uS13_bact: ribosomal protein uS13	Protein synthesis	No	No	No	No	[Hyella patelloides LEGE 07179, WGS linear, whole genome shotgun|rpsM|30S ribosomal subunit protein S13|loc|2065979 2066360 -1 # ID=1_1910|Type=CDS|transl_table=11]
TIGR03632	uS11_bact: ribosomal protein uS11	Protein synthesis	No	No	Yes	No	[Hyella patelloides LEGE 07179, WGS linear, whole genome shotgun|rpsK|30S ribosomal subunit protein S11|loc|2065541 2065934 -1 # ID=1_1909|Type=CDS|transl_table=11]
TIGR00500	met_pdase_I: methionine aminopeptidase, type I	Protein fate	No	No	Yes	No	[Hyella patelloides LEGE 07179, WGS linear, whole genome shotgun|-|Methionine aminopeptidase C|loc|508544 509405 1 # ID=1_453|Type=CDS|transl_table=11; Hyella patelloides LEGE 07179, WGS linear, whole genome shotgun|-|Methionine aminopeptidase A|loc|6913825 6914599 -1 # ID=1_6727|Type=CDS|transl_table=11]
TIGR00506	ribB: 3,4-dihydroxy-2-butanone-4-phosphate synthase	Biosynthesis of cofactors, prosthetic groups, and carriers	No	No	No	No	[Hyella patelloides LEGE 07179, WGS linear, whole genome shotgun|ribBA|Riboflavin biosynthesis protein RibBA|loc|3057389 3059033 -1 # ID=1_2895|Type=CDS|transl_table=11]

## Sheet: BGC Proximity_21 clusters
Table S14. Information obtained with the Antibiotic Resistant Target Seeker (ARTS) tool:
	BGC proximity table with localized hits: Core hits - core/essential genes; Other hits: Known resistance + Domains of unknown function (DUF) model
			core - core gene; ResModel - Resistance model (known resistance); CoreRes - core and resistance model
Cluster	Type	Source	Location	Core hits	Other hits	Genelist
						Seq id	Location	Type	Gene	Description	Function
cluster- 1	NRPS,T1PKS	scaffold_1	242152 - 304903	2	0	217	242152-244306	Core	TIGR00211	glyS: glycine--tRNA ligase, beta subunit	Protein synthesis
						221	247018- 247711	Core	TIGR00419	tim: triose-phosphate isomerase	Energy metabolism
cluster- 2	bacteriocin,lanthipeptide	scaffold_1	537368 - 566009	0	1	478	537368-537779	ResModel	PF13599.1	Pentapeptide_4: Pentapeptide repeats (9 copies)	N/A
cluster- 3	bacteriocin	scaffold_1	582854 - 590260	0	0
cluster- 4	terpene	scaffold_1	1443708 - 1462414	5	0	1346	1443708 - 1444305	Core	TIGR02227	sigpep_I_bact: signal peptidase I	Protein fate
						1352	1448140 - 1448851	Core	TIGR02191	RNaseIII: ribonuclease III	Transcription
						1350	1447162 - 1447339	Core	TIGR01031	rpmF_bact: ribosomal protein bL32	Protein synthesis
						1361	1455768 - 1460544	Core	TIGR01901	adhes_NPXG: filamentous hemagglutinin family N-terminal domain	Unclassified
						1363	1461486 - 1461927	Core	TIGR01766	tspaseT_teng_C: transposase, IS605 OrfB family	Mobile and extrachromosomal element functions
cluster- 5	NRPS	scaffold_1	1742011 - 1816011	2	1	1669	1750418 - 1750667	Core	TIGR01552	phd_fam: prevent-host-death family protein	Mobile and extrachromosomal element functions
						1688	1804297 - 1804975	Core	TIGR02937	sigma70-ECF: RNA polymerase sigma factor, sigma-70 family	Unclassified
						1702	1814184 - 1816011	ResModel	PF13599.1	Pentapeptide_4: Pentapeptide repeats (9 copies)	N/A
cluster- 6	NRPS	scaffold_1	1962917 - 2003337	7	0	1843	1998640 - 1999156	Core	TIGR02532	IV_pilin_GFxxxE: prepilin-type N-terminal cleavage/methylation domain	Protein fate
						1842	1997928 - 1998438	Core	TIGR02532	IV_pilin_GFxxxE: prepilin-type N-terminal cleavage/methylation domain	Protein fate
						1830	1978130 - 1978877	Core	TIGR00219	mreC: rod shape-determining protein MreC	Cell envelope
						1831	1978946 - 1979984	Core	TIGR00904	mreB: cell shape determining protein, MreB/Mrl family	Cell envelope
						1829	1977549 - 1978050	Core	TIGR03426	shape_MreD: rod shape-determining protein MreD	Cell envelope
						1825	1974844 - 1975414	Core	TIGR04376	TIGR04376: TIGR04376 family protein	Unclassified
						1837	1991436 - 1992036	Core	TIGR00708	cobA: cob(I)yrinic acid a,c-diamide adenosyltransferase	Biosynthesis of cofactors, prosthetic groups, and carriers
cluster- 7	terpene,hserlactone	scaffold_1	2091492 - 2123805	7	0	1948	2094468 - 2094828	Core	TIGR02656	cyanin_plasto: plastocyanin	Energy metabolism
						1970	2116825 - 2117338	Core	TIGR01752	flav_long: flavodoxin	Energy metabolism
						1960	2106302 - 2107571	Core	TIGR00147	TIGR00147: lipid kinase, YegS/Rv2252/BmrU family	Unknown function
						1974	2121054 - 2122152	Core	TIGR03041	PS_antenn_a_b: chlorophyll a/b binding light-harvesting protein	Energy metabolism
						1973	2119607 - 2120666	Core	TIGR03041	PS_antenn_a_b: chlorophyll a/b binding light-harvesting protein	Energy metabolism
						1972	2117972 - 2119532	Core	TIGR03041	PS_antenn_a_b: chlorophyll a/b binding light-harvesting protein	Energy metabolism
						1956	2102222 - 2102591	Core	TIGR00082	rbfA: ribosome-binding factor A	Transcription
cluster- 8	TfuA-related,thiopeptide,bacteriocin	scaffold_1	3132192 - 3162047	2	0	2977	3137559 - 3138996	Core	TIGR00435	cysS: cysteine--tRNA ligase	Protein synthesis
						3008	3160543 - 3161311	Core	TIGR01766	tspaseT_teng_C: transposase, IS605 OrfB family	Mobile and extrachromosomal element functions
cluster- 9	NRPS,T1PKS	scaffold_1	3310339 - 3368806	2	0	3148	3310339 - 3310921	Core	TIGR00042	TIGR00042: non-canonical purine NTP pyrophosphatase, RdgB/HAM1 family	DNA metabolism
						3177	3360365 - 3360671	Core	TIGR02654	circ_KaiB: circadian clock protein KaiB	Cellular processes
cluster- 10	T1PKS,T3PKS	scaffold_1	4061204 - 4106173	1	0	3893	4062606 - 4064229	Core	TIGR02348	GroEL: chaperonin GroL	Protein fate
cluster- 11	NRPS,T1PKS	scaffold_1	4977741 - 5031876	0	0
cluster- 12	NRPS-like,T1PKS	scaffold_1	5108195 - 5155957	5	3	4931	5151731 - 5152457	Core	TIGR00559	pdxJ: pyridoxine 5'-phosphate synthase	Biosynthesis of cofactors, prosthetic groups, and carriers
						4913	5125324 - 5127475	Core	TIGR01901	adhes_NPXG: filamentous hemagglutinin family N-terminal domain	Unclassified
						4932	5152734 - 5153745	Core	TIGR01534	GAPDH-I: glyceraldehyde-3-phosphate dehydrogenase, type I	Energy metabolism
						4933	5154109 - 5154973	Core	TIGR01496	DHPS: dihydropteroate synthase	Biosynthesis of cofactors, prosthetic groups, and carriers
						4926	5148158 - 5148275	Core	TIGR03052	PS_I_psaI: photosystem I reaction center subunit VIII	Energy metabolism
						4927	5148643 - 5150395	ResModel	RF0007	ABC_efflux: ATP-binding cassette (ABC) antibiotic efflux pump [ARO:0010001]	N/A
						4932	5152734 - 5153745	CoreRes	PF02800.15	Gp_dh_C: Glyceraldehyde 3-phosphate dehydrogenase, C-terminal domain	N/A
						4906	5113213 - 5114800	ResModel	PF13599.1	Pentapeptide_4: Pentapeptide repeats (9 copies)	N/A
cluster- 13	NRPS	scaffold_1	5266736 - 5316716	0	1	5098	5314949 - 5316716	ResModel	RF0007	ABC_efflux: ATP-binding cassette (ABC) antibiotic efflux pump [ARO:0010001]	N/A
cluster- 14	T1PKS,NRPS	scaffold_1	5524785 - 5576062	1	0	5310	5542746 - 5543454	Core	TIGR00093	TIGR00093: pseudouridine synthase	Protein synthesis
cluster- 15	terpene	scaffold_1	5888189 - 5910112	1	1	5672	5891160 - 5892162	Core	TIGR01379	thiL: thiamine-phosphate kinase	Biosynthesis of cofactors, prosthetic groups, and carriers
						5673	5892704 - 5893325	ResModel	PF13599.1	Pentapeptide_4: Pentapeptide repeats (9 copies)	N/A
cluster- 16	lanthipeptide,bacteriocin	scaffold_1	6766629 - 6789455	0	0
cluster- 17	NRPS-like,T1PKS	scaffold_1	6814568 - 6860575	2	0	6646	6841216 - 6842869	Core	TIGR02891	CtaD_CoxA: cytochrome c oxidase, subunit I	Energy metabolism
						6640	6830337 - 6831975	Core	TIGR02891	CtaD_CoxA: cytochrome c oxidase, subunit I	Energy metabolism
cluster- 18	proteusin	scaffold_1	7265333 - 7285798	2	0	7126	7270743 - 7272027	Core	TIGR00414	serS: serine--tRNA ligase	Protein synthesis
						7125	7269603 - 7270437	Core	TIGR00544	lgt: prolipoprotein diacylglyceryl transferase	Protein fate
cluster- 19	NRPS	scaffold_1	7371682 - 7413632	3	0	7258	7375976 - 7376246	Core	TIGR00062	L27: ribosomal protein bL27	Protein synthesis
						7259	7376422 - 7376644	Core	TIGR00061	L21: ribosomal protein bL21	Protein synthesis
						7295	7408747 - 7409515	Core	TIGR00945	tatC: twin arginine-targeting protein translocase TatC	Protein fate
cluster- 20	bacteriocin	scaffold_1	7420137 - 7430371	0	0
cluster- 21	NRPS,T1PKS	scaffold_1	7681458 - 7762897	0	2	7690	7708951 - 7710712	ResModel	RF0007	ABC_efflux: ATP-binding cassette (ABC) antibiotic efflux pump [ARO:0010001]	N/A
						7689	7707177 - 7708935	ResModel	RF0007	ABC_efflux: ATP-binding cassette (ABC) antibiotic efflux pump [ARO:0010001]	N/A

## Sheet: Resistance models_68
Table S14. Information obtained with the Antibiotic Resistant Target Seeker (ARTS) tool:
	Resistance Models: Hits to known resistance models and targets
Model	Description	Seq id	evalue	bitscore	Sequence description
RF0007	ABC_efflux	3554	2.5e-98	328.8	mage|52841494|scaffold_1|source|scaffold_1|loc|3735084_3736989_-1
RF0007	ABC_efflux	5266	7.9e-93	310.7	mage|52843206|scaffold_1|source|scaffold_1|loc|5495955_5497734_-1
RF0007	ABC_efflux	3655	1.4e-85	286.8	mage|52841595|scaffold_1|source|scaffold_1|loc|3843086_3845096_1
RF0007	ABC_efflux	7187	1.3e-84	283.5	mage|52845129|scaffold_1|source|scaffold_1|loc|7321962_7324890_-1
RF0007	ABC_efflux	3125	4.2e-83	278.6	mage|52841065|scaffold_1|source|scaffold_1|loc|3281200_3284239_1
RF0007	ABC_efflux	6270	4.2e-81	272	mage|52844210|scaffold_1|source|scaffold_1|loc|6463330_6466054_-1
RF0007	ABC_efflux	5098	2.7e-77	259.4	mage|52843038|scaffold_1|source|scaffold_1|loc|5314949_5316716_1
RF0007	ABC_efflux	4927	5.7e-77	258.4	mage|52842867|scaffold_1|source|scaffold_1|loc|5148643_5150395_-1
RF0007	ABC_efflux	7690	2.9e-75	252.7	mage|52845632|scaffold_1|source|scaffold_1|loc|7708951_7710712_-1
RF0007	ABC_efflux	7689	1.8e-74	250.1	mage|52845631|scaffold_1|source|scaffold_1|loc|7707177_7708935_-1
RF0007	ABC_efflux	1846	4.8e-74	248.7	mage|52839786|scaffold_1|source|scaffold_1|loc|2003518_2005321_1
RF0050	Chlor_Acetyltrans_CAT	2265	3.1e-21	74.9	mage|52840205|scaffold_1|source|scaffold_1|loc|2417296_2417929_-1
RF0053	ClassA	3942	7.9e-34	115.8	mage|52841882|scaffold_1|source|scaffold_1|loc|4123046_4124384_-1
RF0054	ClassB	590	1.9e-33	114.7	mage|52838530|scaffold_1|source|scaffold_1|loc|654884_655847_-1
RF0054	ClassB	4007	3.3e-24	84.4	mage|52841947|scaffold_1|source|scaffold_1|loc|4191922_4192927_-1
RF0056	ClassD	1498	1.3e-86	288.8	mage|52839438|scaffold_1|source|scaffold_1|loc|1576791_1577634_1
RF0100	MexW-MexI	2401	1.2e-220	733.7	mage|52840341|scaffold_1|source|scaffold_1|loc|2550282_2553540_1
PF00044.19	Gp_dh_N	5160	3.4e-57	191.7	mage|52843100|scaffold_1|source|scaffold_1|loc|5384506_5385547_1
PF00044.19	Gp_dh_N	4932	8.1e-56	187.3	mage|52842872|scaffold_1|source|scaffold_1|loc|5152734_5153745_-1
PF00183.13	HSP90	2629	9.7e-39	132.2	mage|52840569|scaffold_1|source|scaffold_1|loc|2768866_2770846_1
PF00185.19	OTCace	656	3.4e-51	172.3	mage|52838596|scaffold_1|source|scaffold_1|loc|718797_719718_1
PF00185.19	OTCace	2408	8.9e-41	138.5	mage|52840348|scaffold_1|source|scaffold_1|loc|2559051_2560032_-1
PF00204.20	DNA_gyraseB	2548	1.3e-56	189.6	mage|52840488|scaffold_1|source|scaffold_1|loc|2695997_2697926_1
PF00227.21	Proteasome	4834	5.6e-06	24.9	mage|52842774|scaffold_1|source|scaffold_1|loc|5059848_5060574_-1
PF00364.17	Biotin_lipoyl	4477	3.8e-24	83.2	mage|52842417|scaffold_1|source|scaffold_1|loc|4675212_4675710_-1
PF00364.17	Biotin_lipoyl	2350	4.3e-19	67	mage|52840290|scaffold_1|source|scaffold_1|loc|2486929_2488234_-1
PF00364.17	Biotin_lipoyl	7539	1.6e-10	39.5	mage|52845481|scaffold_1|source|scaffold_1|loc|7597586_7598465_-1
PF00364.17	Biotin_lipoyl	6269	7.9e-08	30.9	mage|52844209|scaffold_1|source|scaffold_1|loc|6461247_6463266_-1
PF00521.15	DNA_topoisoIV	411	6.6e-155	515.2	mage|52838351|scaffold_1|source|scaffold_1|loc|463826_466403_1
PF00521.15	DNA_topoisoIV	5006	1.4e-147	491.1	mage|52842946|scaffold_1|source|scaffold_1|loc|5221899_5224434_1
PF01039.17	Carboxyl_trans	1589	3.4e-21	74.3	mage|52839529|scaffold_1|source|scaffold_1|loc|1664145_1665012_1
PF01039.17	Carboxyl_trans	1570	1.7e-16	58.8	mage|52839510|scaffold_1|source|scaffold_1|loc|1646067_1647051_-1
PF13599.1	Pentapeptide_4	1702	3.8e-50	166.7	mage|52839642|scaffold_1|source|scaffold_1|loc|1814184_1816011_1
PF13599.1	Pentapeptide_4	3543	4e-40	134.6	mage|52841483|scaffold_1|source|scaffold_1|loc|3721518_3722481_-1
PF13599.1	Pentapeptide_4	761	4.9e-34	115.1	mage|52838701|scaffold_1|source|scaffold_1|loc|812259_813156_1
PF13599.1	Pentapeptide_4	2866	1.6e-33	113.5	mage|52840806|scaffold_1|source|scaffold_1|loc|3030404_3031331_1
PF13599.1	Pentapeptide_4	2543	2.8e-32	109.4	mage|52840483|scaffold_1|source|scaffold_1|loc|2689047_2689869_-1
PF13599.1	Pentapeptide_4	2102	1.4e-31	107.2	mage|52840042|scaffold_1|source|scaffold_1|loc|2256840_2259237_-1
PF13599.1	Pentapeptide_4	110	1.6e-31	107	mage|52838050|scaffold_1|source|scaffold_1|loc|124618_125491_-1
PF13599.1	Pentapeptide_4	2638	3.5e-31	106	mage|52840578|scaffold_1|source|scaffold_1|loc|2780674_2781496_-1
PF13599.1	Pentapeptide_4	6414	2.7e-29	99.9	mage|52844354|scaffold_1|source|scaffold_1|loc|6604929_6606168_-1
PF13599.1	Pentapeptide_4	4906	3.1e-28	96.5	mage|52842846|scaffold_1|source|scaffold_1|loc|5113213_5114800_1
PF13599.1	Pentapeptide_4	1285	1.3e-27	94.5	mage|52839225|scaffold_1|source|scaffold_1|loc|1368778_1370251_1
PF13599.1	Pentapeptide_4	3289	4.9e-25	86.2	mage|52841229|scaffold_1|source|scaffold_1|loc|3464598_3465924_1
PF13599.1	Pentapeptide_4	4579	3e-24	83.7	mage|52842519|scaffold_1|source|scaffold_1|loc|4795645_4796317_-1
PF13599.1	Pentapeptide_4	4117	1.9e-23	81.2	mage|52842057|scaffold_1|source|scaffold_1|loc|4306981_4307686_1
PF13599.1	Pentapeptide_4	1087	9.3e-22	75.7	mage|52839027|scaffold_1|source|scaffold_1|loc|1165569_1166103_1
PF13599.1	Pentapeptide_4	5673	2.2e-21	74.6	mage|52843613|scaffold_1|source|scaffold_1|loc|5892704_5893325_1
PF13599.1	Pentapeptide_4	4956	7.9e-21	72.8	mage|52842896|scaffold_1|source|scaffold_1|loc|5176509_5177394_-1
PF13599.1	Pentapeptide_4	3994	1.5e-20	71.9	mage|52841934|scaffold_1|source|scaffold_1|loc|4179612_4180401_1
PF13599.1	Pentapeptide_4	3248	1.4e-19	68.7	mage|52841188|scaffold_1|source|scaffold_1|loc|3426122_3426797_1
PF13599.1	Pentapeptide_4	4957	3.2e-19	67.6	mage|52842897|scaffold_1|source|scaffold_1|loc|5177422_5178475_-1
PF13599.1	Pentapeptide_4	5993	2.9e-18	64.6	mage|52843933|scaffold_1|source|scaffold_1|loc|6200672_6202262_1
PF13599.1	Pentapeptide_4	6006	2.9e-18	64.6	mage|52843946|scaffold_1|source|scaffold_1|loc|6217008_6218598_-1
PF13599.1	Pentapeptide_4	4262	5.8e-16	57.2	mage|52842202|scaffold_1|source|scaffold_1|loc|4445076_4445589_1
PF13599.1	Pentapeptide_4	4402	3e-15	54.9	mage|52842342|scaffold_1|source|scaffold_1|loc|4596144_4596657_1
PF13599.1	Pentapeptide_4	6081	1.2e-14	52.9	mage|52844021|scaffold_1|source|scaffold_1|loc|6279832_6280744_-1
PF13599.1	Pentapeptide_4	1009	6.1e-14	50.7	mage|52838949|scaffold_1|source|scaffold_1|loc|1088005_1088443_-1
PF13599.1	Pentapeptide_4	1987	2.7e-13	48.6	mage|52839927|scaffold_1|source|scaffold_1|loc|2137270_2138893_1
PF13599.1	Pentapeptide_4	4426	5.3e-13	47.7	mage|52842366|scaffold_1|source|scaffold_1|loc|4619789_4620299_1
PF13599.1	Pentapeptide_4	2567	3e-12	45.3	mage|52840507|scaffold_1|source|scaffold_1|loc|2710638_2711517_1
PF13599.1	Pentapeptide_4	121	3.5e-12	45.1	mage|52838061|scaffold_1|source|scaffold_1|loc|135091_136000_1
PF13599.1	Pentapeptide_4	3701	8.4e-12	43.9	mage|52841641|scaffold_1|source|scaffold_1|loc|3882365_3884801_-1
PF13599.1	Pentapeptide_4	1537	8.6e-12	43.8	mage|52839477|scaffold_1|source|scaffold_1|loc|1610255_1610774_1
PF13599.1	Pentapeptide_4	6359	1.6e-11	43	mage|52844299|scaffold_1|source|scaffold_1|loc|6554520_6555423_-1
PF13599.1	Pentapeptide_4	478	1.5e-09	36.6	mage|52838418|scaffold_1|source|scaffold_1|loc|537368_537779_1
TIGR02013	TIGR02013	1478	0	1719.3	mage|52839418|scaffold_1|source|scaffold_1|loc|1559501_1562819_1
TIGR00663	TIGR00663	2690	2.4e-93	311.8	mage|52840630|scaffold_1|source|scaffold_1|loc|2842679_2843867_1

## Sheet: Duplication_26
Table S14. Information obtained with the Antibiotic Resistant Target Seeker (ARTS) tool:
	Duplication table: Core genes marked as duplicated relative to reference
Core_gene	Count	Ref_median	Ref_stdev	Ref_RSD	Ref_ubiquity	[Hits_listed]	Description
TIGR00005	2	1	0.461538	0.692308	1	[Hyella patelloides LEGE 07179, WGS linear, whole genome shotgun|-|putative enzyme|loc|675983 676739 -1 # ID=1_615|Type=CDS|transl_table=11; Hyella patelloides LEGE 07179, WGS linear, whole genome shotgun|-|putative enzyme|loc|4297671 4298619 -1 # ID=1_4111|Type=CDS|transl_table=11]	rluA_subfam: pseudouridine synthase, RluA family
TIGR01846	2	1	0.967313	0.614458	0.709402	[Hyella patelloides LEGE 07179, WGS linear, whole genome shotgun|-|Type I secretion system ABC transporter, HlyB family|loc|3281200 3284239 1 # ID=1_3125|Type=CDS|transl_table=11; Hyella patelloides LEGE 07179, WGS linear, whole genome shotgun|-|Peptidase C39|loc|7321962 7324890 -1 # ID=1_7187|Type=CDS|transl_table=11]	type_I_sec_HlyB: type I secretion system ATPase
TIGR00223	2	1	0.164336	0.972222	0.615385	[Hyella patelloides LEGE 07179, WGS linear, whole genome shotgun|panD|Aspartate 1-decarboxylase|loc|722266 722680 -1 # ID=1_660|Type=CDS|transl_table=11; Hyella patelloides LEGE 07179, WGS linear, whole genome shotgun|-|Aspartate 1-decarboxylase (modular protein)|loc|6981749 6982334 1 # ID=1_6806|Type=CDS|transl_table=11]	panD: aspartate 1-decarboxylase
TIGR00157	2	1	0.352402	0.854701	1	[Hyella patelloides LEGE 07179, WGS linear, whole genome shotgun|rsgA|Small ribosomal subunit biogenesis GTPase RsgA 2|loc|2793375 2794449 1 # ID=1_2649|Type=CDS|transl_table=11; Hyella patelloides LEGE 07179, WGS linear, whole genome shotgun|rsgA|Small ribosomal subunit biogenesis GTPase RsgA|loc|4959471 4960584 1 # ID=1_4750|Type=CDS|transl_table=11]	TIGR00157: ribosome small subunit-dependent GTPase A
TIGR01752	2	1	0.449237	0.833333	0.717949	[Hyella patelloides LEGE 07179, WGS linear, whole genome shotgun|fld|Flavodoxin|loc|2116825 2117338 -1 # ID=1_1970|Type=CDS|transl_table=11; Hyella patelloides LEGE 07179, WGS linear, whole genome shotgun|-|Flavodoxin 1|loc|5598839 5599361 1 # ID=1_5362|Type=CDS|transl_table=11]	flav_long: flavodoxin
TIGR00278	2	1	0.184108	0.991453	1	[Hyella patelloides LEGE 07179, WGS linear, whole genome shotgun|-|Putative membrane protein insertion efficiency factor (modular protein)|loc|7221747 7222812 -1 # ID=1_7067|Type=CDS|transl_table=11; Hyella patelloides LEGE 07179, WGS linear, whole genome shotgun|-|putative membrane protein insertion efficiency factor|loc|7417509 7417746 -1 # ID=1_7302|Type=CDS|transl_table=11]	TIGR00278: putative membrane protein insertion efficiency factor
TIGR00055	2	1	0.390739	0.811966	1	[Hyella patelloides LEGE 07179, WGS linear, whole genome shotgun|uppS|Isoprenyl transferase|loc|1653721 1654477 1 # ID=1_1579|Type=CDS|transl_table=11; Hyella patelloides LEGE 07179, WGS linear, whole genome shotgun|uppS|Isoprenyl transferase|loc|2393556 2394309 -1 # ID=1_2240|Type=CDS|transl_table=11]	uppS: di-trans,poly-cis-decaprenylcistransferase
TIGR02436	7	2.5	2.63465	0.240741	0.461538	[Hyella patelloides LEGE 07179, WGS linear, whole genome shotgun|-|conserved protein of unknown function|loc|854373 854745 -1 # ID=1_799|Type=CDS|transl_table=11; Hyella patelloides LEGE 07179, WGS linear, whole genome shotgun|-|23Sr RNA protein|loc|2346518 2346875 1 # ID=1_2198|Type=CDS|transl_table=11; Hyella patelloides LEGE 07179, WGS linear, whole genome shotgun|-|S23 ribosomal protein (frag…	TIGR02436: four helix bundle protein
TIGR00339	2	1	0.184893	0.991379	0.991453	[Hyella patelloides LEGE 07179, WGS linear, whole genome shotgun|sat|Sulfate adenylyltransferase|loc|773513 774692 -1 # ID=1_714|Type=CDS|transl_table=11; Hyella patelloides LEGE 07179, WGS linear, whole genome shotgun|sat|Sulfate adenylyltransferase|loc|5375406 5376579 1 # ID=1_5148|Type=CDS|transl_table=11]	sopT: sulfate adenylyltransferase
TIGR00962	2	1	0.291852	0.905983	1	[Hyella patelloides LEGE 07179, WGS linear, whole genome shotgun|atpA|F1 sector of membrane-bound ATP synthase, alpha subunit|loc|1241014 1242529 -1 # ID=1_1170|Type=CDS|transl_table=11; Hyella patelloides LEGE 07179, WGS linear, whole genome shotgun|atpA|F1 sector of membrane-bound ATP synthase, alpha subunit|loc|1361390 1362929 1 # ID=1_1281|Type=CDS|transl_table=11]	atpA: ATP synthase F1, alpha subunit
TIGR01039	2	1	0.303389	0.897436	1	[Hyella patelloides LEGE 07179, WGS linear, whole genome shotgun|atpD|ATP synthase subunit beta|loc|1354098 1355481 1 # ID=1_1268|Type=CDS|transl_table=11; Hyella patelloides LEGE 07179, WGS linear, whole genome shotgun|atpD|membrane-bound ATP synthase , F1 sector, beta-subunit|loc|5205341 5206796 1 # ID=1_4987|Type=CDS|transl_table=11]	atpD: ATP synthase F1, beta subunit
TIGR01131	2	1	0.291852	0.905983	1	[Hyella patelloides LEGE 07179, WGS linear, whole genome shotgun|atpB|ATP synthase subunit a|loc|1245018 1245768 -1 # ID=1_1175|Type=CDS|transl_table=11; Hyella patelloides LEGE 07179, WGS linear, whole genome shotgun|atpB|ATP synthase subunit a 2|loc|1359370 1360045 1 # ID=1_1278|Type=CDS|transl_table=11]	ATP_synt_6_or_A: ATP synthase F0, A subunit
TIGR03041	4	2	1.57789	0.358974	1	[Hyella patelloides LEGE 07179, WGS linear, whole genome shotgun|-|Chlorophyll a/b binding light-harvesting protein|loc|2117972 2119532 -1 # ID=1_1972|Type=CDS|transl_table=11; Hyella patelloides LEGE 07179, WGS linear, whole genome shotgun|isiA|Iron stress-induced chlorophyll-binding protein|loc|2119607 2120666 -1 # ID=1_1973|Type=CDS|transl_table=11; Hyella patelloides LEGE 07179, WGS linear, w…	PS_antenn_a_b: chlorophyll a/b binding light-harvesting protein
TIGR00147	2	1	0.821888	0.523256	0.735043	[Hyella patelloides LEGE 07179, WGS linear, whole genome shotgun|-|conserved protein of unknown function|loc|2106302 2107571 1 # ID=1_1960|Type=CDS|transl_table=11; Hyella patelloides LEGE 07179, WGS linear, whole genome shotgun|-|Diacylglycerol kinase catalytic region|loc|4621544 4622501 1 # ID=1_4428|Type=CDS|transl_table=11]	TIGR00147: lipid kinase, YegS/Rv2252/BmrU family
TIGR00149	2	1	0.594988	0.633028	0.931624	[Hyella patelloides LEGE 07179, WGS linear, whole genome shotgun|-|conserved protein of unknown function|loc|401150 401570 1 # ID=1_344|Type=CDS|transl_table=11; Hyella patelloides LEGE 07179, WGS linear, whole genome shotgun|-|conserved protein of unknown function|loc|1500527 1500965 -1 # ID=1_1407|Type=CDS|transl_table=11]	TIGR00149_YjbQ: secondary thiamine-phosphate synthase enzyme
TIGR01260	2	1	0.292977	0.905172	0.991453	[Hyella patelloides LEGE 07179, WGS linear, whole genome shotgun|atpE|ATP synthase subunit c|loc|1244628 1244868 -1 # ID=1_1174|Type=CDS|transl_table=11; Hyella patelloides LEGE 07179, WGS linear, whole genome shotgun|atpE|ATP synthase subunit c 2|loc|1360103 1360382 1 # ID=1_1279|Type=CDS|transl_table=11]	ATP_synt_c: ATP synthase F0, C subunit
TIGR00674	2	1	0	1	1	[Hyella patelloides LEGE 07179, WGS linear, whole genome shotgun|dapA|4-hydroxy-tetrahydrodipicolinate synthase|loc|4220424 4221387 -1 # ID=1_4033|Type=CDS|transl_table=11; Hyella patelloides LEGE 07179, WGS linear, whole genome shotgun|dapA|4-hydroxy-tetrahydrodipicolinate synthase|loc|5724580 5725474 1 # ID=1_5497|Type=CDS|transl_table=11]	dapA: 4-hydroxy-tetrahydrodipicolinate synthase
TIGR00675	6	3	2.89092	0.318681	0.777778	[Hyella patelloides LEGE 07179, WGS linear, whole genome shotgun|nlaIVM|Modification methylase NlaIV|loc|532801 534142 -1 # ID=1_474|Type=CDS|transl_table=11; Hyella patelloides LEGE 07179, WGS linear, whole genome shotgun|haeIIM|Modification methylase HaeII|loc|1630379 1631351 1 # ID=1_1554|Type=CDS|transl_table=11; Hyella patelloides LEGE 07179, WGS linear, whole genome shotgun|sinIM|Modificati…	dcm: DNA (cytosine-5-)-methyltransferase
TIGR02891	2	1	0.919509	0.615385	1	[Hyella patelloides LEGE 07179, WGS linear, whole genome shotgun|ctaD|Cytochrome c oxidase subunit 1|loc|6830337 6831975 1 # ID=1_6640|Type=CDS|transl_table=11; Hyella patelloides LEGE 07179, WGS linear, whole genome shotgun|ctaD|Cytochrome c oxidase subunit 1|loc|6841216 6842869 -1 # ID=1_6646|Type=CDS|transl_table=11]	CtaD_CoxA: cytochrome c oxidase, subunit I
TIGR01336	2	1	0.486204	0.811966	1	[Hyella patelloides LEGE 07179, WGS linear, whole genome shotgun|psaB|Photosystem I P700 chlorophyll a apoprotein A2|loc|229403 231617 -1 # ID=1_205|Type=CDS|transl_table=11; Hyella patelloides LEGE 07179, WGS linear, whole genome shotgun|psaB|Photosystem I P700 chlorophyll a apoprotein A2|loc|6425780 6428012 1 # ID=1_6232|Type=CDS|transl_table=11]	psaB: photosystem I core protein PsaB
TIGR01335	2	1	0.27082	0.948718	1	[Hyella patelloides LEGE 07179, WGS linear, whole genome shotgun|psaA|Photosystem I P700 chlorophyll a apoprotein A1|loc|231853 234115 -1 # ID=1_206|Type=CDS|transl_table=11; Hyella patelloides LEGE 07179, WGS linear, whole genome shotgun|psaA|Photosystem I P700 chlorophyll a apoprotein A1|loc|6423436 6425692 1 # ID=1_6231|Type=CDS|transl_table=11]	psaA: photosystem I core protein PsaA
TIGR01338	2	1	0.567098	0.78	0.854701	[Hyella patelloides LEGE 07179, WGS linear, whole genome shotgun|cpcA|C-phycocyanin-1 alpha chain|loc|2451378 2451867 -1 # ID=1_2308|Type=CDS|transl_table=11; Hyella patelloides LEGE 07179, WGS linear, whole genome shotgun|cpcA|C-phycocyanin alpha chain|loc|4287585 4288074 1 # ID=1_4099|Type=CDS|transl_table=11]	phycocy_alpha: phycocyanin, alpha subunit
TIGR01339	2	1	0.718568	0.77451	0.871795	[Hyella patelloides LEGE 07179, WGS linear, whole genome shotgun|cpcB|C-phycocyanin beta chain|loc|2451956 2452475 -1 # ID=1_2309|Type=CDS|transl_table=11; Hyella patelloides LEGE 07179, WGS linear, whole genome shotgun|cpcB|C-phycocyanin-2 beta chain|loc|4286996 4287515 1 # ID=1_4098|Type=CDS|transl_table=11]	phycocy_beta: phycocyanin, beta subunit
TIGR00177	3	2	0.797154	0.263636	0.940171	[Hyella patelloides LEGE 07179, WGS linear, whole genome shotgun|moaB|Molybdenum cofactor biosynthesis protein B|loc|1944384 1944888 -1 # ID=1_1796|Type=CDS|transl_table=11; Hyella patelloides LEGE 07179, WGS linear, whole genome shotgun|moeA|Molybdopterin molybdenumtransferase|loc|2909632 2910904 -1 # ID=1_2757|Type=CDS|transl_table=11; Hyella patelloides LEGE 07179, WGS linear, whole genome sho…	molyb_syn: molybdenum cofactor synthesis domain
TIGR01877	2	1	0.645282	0.6	0.512821	[Hyella patelloides LEGE 07179, WGS linear, whole genome shotgun|-|CRISPR-associated endoribonuclease Cas6|loc|430804 431920 1 # ID=1_376|Type=CDS|transl_table=11; Hyella patelloides LEGE 07179, WGS linear, whole genome shotgun|-|CRISPR-associated protein, Cas6 family|loc|5681992 5682871 1 # ID=1_5450|Type=CDS|transl_table=11]	cas_cas6: CRISPR-associated endoribonuclease Cas6
TIGR00214	2	1	0	1	0.982906	[Hyella patelloides LEGE 07179, WGS linear, whole genome shotgun|-|Octanoyltransferase (fragment)|loc|3749351 3749741 -1 # ID=1_3566|Type=CDS|transl_table=11; Hyella patelloides LEGE 07179, WGS linear, whole genome shotgun|-|Octanoyltransferase (fragment)|loc|4948005 4948383 -1 # ID=1_4740|Type=CDS|transl_table=11]	lipB: lipoyl(octanoyl) transferase
